# Supplementary material for: Analyses of hypoxia-related risk factors and clinical relevance in breast cancer
Source: Front Oncol. 2024 Mar 4;14:1350426. doi: 10.3389/fonc.2024.1350426 (PMC10946248; doi:10.3389/fonc.2024.1350426)
Supplement: Supplementary file 3 [file Table_2.xlsx]

## Sheet: Sheet 1
Samples	gender	age_at_diagnosis	margin_status	ajcc_tumor_pathologic_pt	ajcc_nodes_pathologic_pn	ajcc_metastasis_pathologic_pm	ajcc_pathologic_tumor_stage	ER	PR	HER2	ER/PR	Immune	Hypoxic	OS.time	OS	riskScore	SRPX	NFIL3	SERPINE1	EGFR	BGN	FOS	PTEN
TCGA-3C-AAAU-01A	FEMALE	55	Negative	TX	NX	MX	Stage X	Positive	Positive	Negative	Positive	immune_suppressed	hypoxic	4047	0	low	low	low	high	high	low	low	low
TCGA-3C-AALI-01A	FEMALE	50	Negative	T2	N1a	M0	Stage IIB	Positive	Positive	Positive	Positive	immune_suppressed	non_hypoxic	4005	0	low	low	low	low	high	low	low	low
TCGA-3C-AALJ-01A	FEMALE	62	Negative	T2	N1a	M0	Stage IIB	Positive	Positive	Unknown	Positive	immune_suppressed	non_hypoxic	1474	0	high	high	low	high	low	low	low	low
TCGA-3C-AALK-01A	FEMALE	52	Close	T1c	N0 (i+)	M0	Stage IA	Positive	Positive	Positive	Positive	immune_suppressed	non_hypoxic	1448	0	low	high	high	high	high	low	low	low
TCGA-4H-AAAK-01A	FEMALE	50	Negative	T2	N2a	M0	Stage IIIA	Positive	Positive	Unknown	Positive	immune_suppressed	hypoxic	348	0	low	high	high	high	high	low	low	low
TCGA-5L-AAT0-01A	FEMALE	42	Positive	T2	N0	M0	Stage IIA	Positive	Positive	Negative	Positive	immune_activated		1477	0	low	high	low	low	high	low	low	low
TCGA-5L-AAT1-01A	FEMALE	63	Negative	T2	N0	M1	Stage IV	Positive	Positive	Unknown	Positive	immune_activated		1471	0	low	high	high	low	high	low	low	low
TCGA-5T-A9QA-01A	FEMALE	52	[Unknown]	T2	NX	MX	Stage IIA	Positive	Negative	Unknown	Positive	immune_suppressed	non_hypoxic	303	0	low	low	low	low	low	low	low	low
TCGA-A1-A0SB-01A	FEMALE	70	Negative	T1c	N0	M0	Stage I	Positive	Negative	Negative	Positive	immune_suppressed	non_hypoxic	259	0	low	high	high	low	high	low	high	low
TCGA-A1-A0SD-01A	FEMALE	59	Positive	T2	N0	M0	Stage IIA	Positive	Positive	Negative	Positive	immune_suppressed	hypoxic	437	0	low	high	high	high	high	low	high	low
TCGA-A1-A0SE-01A	FEMALE	56	Negative	T1c	N0 (i-)	M0	Stage I	Positive	Positive	Negative	Positive	immune_suppressed	hypoxic	1321	0	low	high	high	low	high	low	low	low
TCGA-A1-A0SF-01A	FEMALE	54	Negative	T2	N0	M0	Stage IIA	Positive	Positive	Negative	Positive	immune_suppressed	non_hypoxic	1463	0	low	high	high	low	high	low	low	low
TCGA-A1-A0SG-01A	FEMALE	61	Negative	T2	N1a	M0	Stage IIB	Positive	Positive	Negative	Positive	immune_suppressed	non_hypoxic	434	0	low	high	high	high	high	low	low	low
TCGA-A1-A0SH-01A	FEMALE	39	Negative	T2	N0 (i-)	M0	Stage IIA	Negative	Positive	Unknown	Positive	immune_suppressed	hypoxic	1437	0	low	high	high	low	high	high	low	high
TCGA-A1-A0SI-01A	FEMALE	52	Negative	T2	N1a	M0	Stage IIB	Positive	Positive	Negative	Positive	immune_suppressed	hypoxic	635	0	low	high	high	high	high	high	high	high
TCGA-A1-A0SJ-01A	FEMALE	39	Negative	T3	N1a	M0	Stage IIIA	Positive	Positive	Unknown	Positive	immune_suppressed	hypoxic	416	0	low	high	high	high	high	low	low	low
TCGA-A1-A0SK-01A	FEMALE	54	Positive	T2	N0 (i-)	M0	Stage IIA	Negative	Negative	Negative	Negative	immune_suppressed	hypoxic	967	1	low	low	high	high	high	low	low	low
TCGA-A1-A0SM-01A	MALE	77	Negative	T2	N0 (i-)	M0	Stage IIA	Positive	Negative	Positive	Positive	immune_suppressed	hypoxic	242	0	low	high	high	high	high	high	low	high
TCGA-A1-A0SN-01A	FEMALE	50	Negative	T1c	N1	MX	Stage IIA	Positive	Positive	Positive	Positive	immune_suppressed	hypoxic	1196	0	low	high	high	high	high	low	low	low
TCGA-A1-A0SO-01A	FEMALE	67	Negative	T2	N1	M0	Stage IIB	Negative	Negative	Unknown	Negative	immune_suppressed	non_hypoxic	852	0	low	low	high	low	high	low	low	low
TCGA-A1-A0SP-01A	FEMALE	40	Negative	T2	N0 (i-)	M0	Stage IIA	Negative	Negative	Negative	Negative	immune_suppressed	hypoxic	584	0	low	high	high	low	high	low	low	low
TCGA-A1-A0SQ-01A	FEMALE	45	Negative	T2	N1	MX	Stage IIB	Positive	Positive	Negative	Positive	immune_suppressed	non_hypoxic	554	0	low	high	low	low	high	low	high	low
TCGA-A2-A04N-01A	FEMALE	66	Negative	T1c	N0 (i-)	M0	Stage IA	Positive	Positive	Unknown	Positive	immune_suppressed	non_hypoxic	4354	0	low	high	high	low	high	low	high	low
TCGA-A2-A04P-01A	FEMALE	36	Positive	T2	N3c	M0	Stage IIIC	Negative	Negative	Unknown	Negative	immune_suppressed	non_hypoxic	548	1	low	low	high	high	high	low	high	low
TCGA-A2-A04Q-01A	FEMALE	48	Negative	T1	N0 (i-)	M0	Stage IA	Negative	Negative	Unknown	Negative	immune_activated		2385	0	low	high	high	low	high	high	low	low
TCGA-A2-A04R-01A	FEMALE	36	Negative	T1	N0 (i-)	M0	Stage IA	Positive	Positive	Unknown	Positive	immune_suppressed	non_hypoxic	3709	0	low	high	low	high	high	low	low	low
TCGA-A2-A04T-01A	FEMALE	62	Negative	T2	N0 (i-)	M0	Stage IIA	Negative	Negative	Unknown	Negative	immune_suppressed	hypoxic	2246	0	low	high	high	low	high	low	low	low
TCGA-A2-A04U-01A	FEMALE	47	Negative	T2	N0 (i+)	M0	Stage IIA	Negative	Negative	Negative	Negative	immune_suppressed	non_hypoxic	2654	0	low	high	high	low	high	low	low	low
TCGA-A2-A04V-01A	FEMALE	39	Negative	T2	N0 (i-)	M0	Stage IIA	Positive	Positive	Unknown	Positive	immune_suppressed	hypoxic	1920	1	low	high	low	low	high	low	low	low
TCGA-A2-A04W-01A	FEMALE	50	Negative	T2	N1mi	M0	Stage IIB	Negative	Negative	Positive	Negative	immune_suppressed	non_hypoxic	3102	0	low	high	high	high	high	low	high	low
TCGA-A2-A04X-01A	FEMALE	34	Negative	T2	N0 (i-)	M0	Stage IIA	Positive	Positive	Positive	Positive	immune_activated		1686	0	low	low	low	high	low	low	low	high
TCGA-A2-A04Y-01A	FEMALE	53	Negative	T2	N1mi	M0	Stage IIB	Positive	Positive	Negative	Positive	immune_suppressed	hypoxic	1099	0	low	high	high	high	high	low	high	low
TCGA-A2-A0CK-01A	FEMALE	60	Positive	T3	N2a	M0	Stage IIIA	Positive	Positive	Negative	Positive	immune_suppressed	hypoxic	4159	0	low	high	low	high	high	low	high	low
TCGA-A2-A0CL-01A	FEMALE	37	Positive	T3	N2a	M0	Stage IIIA	Positive	Positive	Negative	Positive	immune_activated		3015	0	low	high	high	high	high	low	low	low
TCGA-A2-A0CM-01A	FEMALE	40	Negative	T2	N0 (i-)	M0	Stage IIA	Negative	Negative	Negative	Negative	immune_activated		754	1	low	high	high	low	high	low	low	low
TCGA-A2-A0CO-01A	FEMALE	85	Positive	T3	N0	M0	Stage IIB	Positive	Positive	Negative	Positive	immune_activated		3492	1	high	high	high	high	high	low	high	low
TCGA-A2-A0CP-01A	FEMALE	60	Negative	T1c	N0 (i-)	M0	Stage IA	Positive	Positive	Unknown	Positive	immune_suppressed	non_hypoxic	2813	0	low	high	high	high	high	high	high	low
TCGA-A2-A0CQ-01A	FEMALE	62	Positive	T1	N0 (i-)	M0	Stage IA	Positive	Positive	Unknown	Positive	immune_suppressed	hypoxic	2695	0	low	low	high	low	low	low	high	low
TCGA-A2-A0CR-01A	FEMALE	54	Close	T3	N0	M0	Stage IIB	Positive	Positive	Negative	Positive	immune_activated		3283	0	low	high	high	high	high	low	low	low
TCGA-A2-A0CS-01A	FEMALE	73	Positive	T4b	N3a	M1	Stage IV	Positive	Positive	Unknown	Positive	immune_suppressed	non_hypoxic	2348	1	low	high	low	low	low	low	low	low
TCGA-A2-A0CT-01A	FEMALE	71	Negative	T2	N0 (i-)	M0	Stage IIA	Positive	Negative	Unknown	Positive	immune_suppressed	non_hypoxic	2289	0	low	low	low	low	high	low	low	low
TCGA-A2-A0CU-01A	FEMALE	73	Close	T2	N0 (i+)	M0	Stage IIA	Positive	Positive	Unknown	Positive	immune_suppressed	non_hypoxic	158	1	low	high	high	high	high	low	high	low
TCGA-A2-A0CV-01A	FEMALE	41	Negative	T2	N1a	M0	Stage IIB	Positive	Positive	Negative	Positive	immune_suppressed	hypoxic	3011	0	low	high	high	high	high	low	high	high
TCGA-A2-A0CW-01A	FEMALE	67	Negative	T2	N1a	M0	Stage IIB	Positive	Positive	Unknown	Positive	immune_suppressed	non_hypoxic	3283	0	low	low	high	low	high	low	low	low
TCGA-A2-A0CX-01A	FEMALE	52	Negative	T2	N0 (i-)	M0	Stage IIA	Positive	Negative	Positive	Positive	immune_suppressed	non_hypoxic	1728	0	low	high	high	high	high	low	low	low
TCGA-A2-A0CY-01A	FEMALE	63	Negative	T2	N1	M0	Stage IIB	Positive	Positive	Negative	Positive	immune_suppressed	non_hypoxic	1673	0	low	low	high	low	high	low	low	low
TCGA-A2-A0CZ-01A	FEMALE	46	Positive	T2	N0 (i-)	M0	Stage IIA	Positive	Positive	Negative	Positive	immune_suppressed	non_hypoxic	1616	0	low	high	high	high	high	high	high	low
TCGA-A2-A0D0-01A	FEMALE	60	Negative	T2	N0 (i-)	M0	Stage IIA	Negative	Negative	Negative	Negative	immune_suppressed	non_hypoxic	2048	0	low	high	high	low	high	low	low	low
TCGA-A2-A0D1-01A	FEMALE	76	Negative	T2	N0 (i-)	M0	Stage IIA	Negative	Negative	Positive	Negative	immune_suppressed	non_hypoxic	1051	0	low	low	high	low	high	low	low	low
TCGA-A2-A0D2-01A	FEMALE	45	Negative	T2	N0 (i+)	M0	Stage IIA	Negative	Negative	Negative	Negative	immune_suppressed	hypoxic	1027	0	low	high	high	high	high	high	low	low
TCGA-A2-A0D3-01A	FEMALE	42	Negative	T1c	N0 (i-)	M0	Stage IA	Positive	Positive	Negative	Positive	immune_suppressed	non_hypoxic	1873	0	low	low	high	low	high	low	high	low
TCGA-A2-A0D4-01A	FEMALE	37	Negative	T2	N1a	M0	Stage IIB	Positive	Positive	Negative	Positive	immune_suppressed	non_hypoxic	767	0	low	high	low	high	high	low	low	low
TCGA-A2-A0EM-01A	FEMALE	73	Negative	T1	N0 (i-)	M0	Stage IA	Positive	Positive	Unknown	Positive	immune_suppressed	hypoxic	3094	0	low	high	low	low	high	low	low	high
TCGA-A2-A0EN-01A	FEMALE	70	Negative	T2	N0 (i+)	M0	Stage IIA	Positive	Positive	Unknown	Positive	immune_activated		4088	0	low	high	high	high	high	high	high	low
TCGA-A2-A0EO-01A	FEMALE	54	Close	T1	N0 (i-)	M0	Stage IA	Positive	Positive	Negative	Positive	immune_suppressed	hypoxic	2442	0	low	high	high	high	high	high	high	high
TCGA-A2-A0EP-01A	FEMALE	56	Negative	T1	N0 (i+)	M0	Stage I	Positive	Negative	Negative	Positive	immune_activated		3603	0	low	high	high	high	high	high	high	low
TCGA-A2-A0EQ-01A	FEMALE	64	Positive	T2	N0 (i-)	M0	Stage IIA	Negative	Negative	Positive	Negative	immune_activated		2426	0	low	low	high	low	high	low	low	low
TCGA-A2-A0ER-01A	FEMALE	63	Positive	T1c	N1mi	M0	Stage IB	Positive	Positive	Unknown	Positive	immune_suppressed	hypoxic	2263	0	low	high	low	high	high	low	low	high
TCGA-A2-A0ES-01A	FEMALE	52	Negative	T2	N0 (i-)	M0	Stage IIA	Positive	Positive	Negative	Positive	immune_suppressed	hypoxic	2190	0	low	high	high	high	high	low	high	high
TCGA-A2-A0ET-01A	FEMALE	58	Negative	T2	N2a	M0	Stage IIIA	Positive	Positive	Unknown	Positive	immune_suppressed	non_hypoxic	1066	0	low	low	low	low	low	low	high	high
TCGA-A2-A0EU-01A	FEMALE	79	Positive	T1c	N0 (i-)	M0	Stage IA	Positive	Positive	Negative	Positive	immune_suppressed	non_hypoxic	1043	0	low	low	low	high	high	low	high	low
TCGA-A2-A0EV-01A	FEMALE	80	Negative	T1c	N0 (i-)	M0	Stage IA	Positive	Positive	Negative	Positive	immune_suppressed	hypoxic	968	0	low	high	high	high	high	low	low	low
TCGA-A2-A0EW-01A	FEMALE	53	Positive	T1b	N3a	M0	Stage IIIC	Positive	Positive	Negative	Positive	immune_activated		1884	1	low	high	high	high	high	low	high	high
TCGA-A2-A0EX-01A	FEMALE	46	Positive	T3	N0 (i+)	M0	Stage IIB	Positive	Positive	Negative	Positive	immune_suppressed	hypoxic	752	0	low	high	high	low	high	low	high	low
TCGA-A2-A0EY-01A	FEMALE	62	Negative	T2	N1a	M0	Stage IIB	Positive	Negative	Positive	Positive	immune_suppressed	non_hypoxic	1925	0	low	high	high	low	high	low	low	low
TCGA-A2-A0ST-01A	FEMALE	62	Negative	T1c	N1a	M0	Stage IIA	Negative	Negative	Unknown	Negative	immune_activated		3017	0	low	high	high	low	high	low	high	low
TCGA-A2-A0SU-01A	FEMALE	66	Negative	T2	N0 (i+)	M0	Stage IIA	Positive	Positive	Negative	Positive	immune_suppressed	non_hypoxic	1662	0	low	high	low	high	high	low	low	low
TCGA-A2-A0SV-01A	FEMALE	63	Positive	T2	N2a	M1	Stage IV	Positive	Positive	Unknown	Positive	immune_suppressed	hypoxic	825	1	high	high	high	high	high	low	high	low
TCGA-A2-A0SW-01A	FEMALE	82	Negative	T2	N2	M1	Stage IV	Positive	Negative	Unknown	Positive	immune_activated		1365	1	high	high	high	high	high	low	low	low
TCGA-A2-A0SX-01A	FEMALE	48	Positive	T1c	N0 (i-)	M0	Stage IA	Negative	Negative	Negative	Negative	immune_activated		1534	0	low	high	high	high	high	low	high	high
TCGA-A2-A0SY-01A	FEMALE	62	Negative	T3	N1	M0	Stage IIIA	Positive	Positive	Unknown	Positive	immune_suppressed	hypoxic	1347	0	low	high	high	high	high	low	high	high
TCGA-A2-A0T0-01A	FEMALE	59	Negative	T2	N1	M0	Stage IIB	Negative	Negative	Negative	Negative	immune_suppressed	hypoxic	533	0	low	high	high	high	high	low	low	low
TCGA-A2-A0T1-01A	FEMALE	55	Negative	T3	N3	M0	Stage IIIC	Negative	Negative	Positive	Negative	immune_activated		521	0	low	high	high	high	high	high	low	low
TCGA-A2-A0T2-01A	FEMALE	66	Close	T3	N3	M1	Stage IV	Negative	Negative	Negative	Negative	immune_suppressed	non_hypoxic	255	1	low	low	high	low	high	low	low	low
TCGA-A2-A0T3-01A	FEMALE	37	Positive	T1c	N1mi	M0	Stage IB	Positive	Positive	Unknown	Positive	immune_suppressed	hypoxic	1516	0	low	high	high	high	high	low	low	low
TCGA-A2-A0T4-01A	FEMALE	62	Negative	T2	N0 (i-)	M0	Stage IIA	Positive	Positive	Unknown	Positive	immune_suppressed	hypoxic	624	0	low	high	high	low	high	low	high	low
TCGA-A2-A0T5-01A	FEMALE	39	Negative	T2	N0 (i-)	M0	Stage IIA	Positive	Positive	Negative	Positive	immune_suppressed	hypoxic	531	0	low	high	high	high	high	low	low	low
TCGA-A2-A0T6-01A	FEMALE	50	Negative	T3	N0 (i-)	M0	Stage IIB	Positive	Positive	Negative	Positive	immune_activated		575	0	low	high	high	high	high	low	high	high
TCGA-A2-A0T7-01A	FEMALE	51	Positive	T2	N0 (i+)	M0	Stage IIA	Positive	Positive	Negative	Positive	immune_suppressed	hypoxic	631	0	low	high	high	high	high	low	high	high
TCGA-A2-A0YC-01A	FEMALE	59	Close	T2	N1mi	M0	Stage IIB	Positive	Positive	Unknown	Positive	immune_suppressed	hypoxic	990	0	low	high	high	high	high	low	low	high
TCGA-A2-A0YD-01A	FEMALE	63	Negative	T3	N0 (i+)	M0	Stage IIB	Positive	Positive	Unknown	Positive	immune_suppressed	hypoxic	769	0	low	high	high	high	high	high	high	high
TCGA-A2-A0YE-01A	FEMALE	48	Negative	T2	N1a	M0	Stage IIB	Negative	Negative	Negative	Negative	immune_suppressed	hypoxic	554	0	low	low	high	low	high	low	low	low
TCGA-A2-A0YF-01A	FEMALE	67	Negative	T1b	N0 (i+)	M0	Stage I	Positive	Negative	Negative	Positive	immune_suppressed	hypoxic	1535	0	low	high	low	low	high	low	low	high
TCGA-A2-A0YG-01A	FEMALE	63	Negative	T2	N3a	M0	Stage IIIC	Positive	Positive	Positive	Positive	immune_suppressed	non_hypoxic	666	0	high	high	high	low	high	low	low	low
TCGA-A2-A0YH-01A	FEMALE	53	Negative	T2	N2a	M0	Stage IIIA	Positive	Positive	Negative	Positive	immune_activated		659	0	low	high	high	high	high	low	low	high
TCGA-A2-A0YI-01A	FEMALE	62	Negative	T1c	N0 (i+)	M0	Stage I	Positive	Positive	Negative	Positive	immune_activated		1505	0	low	high	high	low	high	low	low	low
TCGA-A2-A0YJ-01A	FEMALE	39	Negative	T3	N2a	M0	Stage IIIA	Positive	Negative	Negative	Positive	immune_suppressed	non_hypoxic	566	0	low	high	high	low	high	low	low	low
TCGA-A2-A0YK-01A	FEMALE	61	Close	T2	N0 (i-)	M0	Stage IIA	Positive	Negative	Negative	Positive	immune_activated		588	0	low	high	high	high	high	low	high	high
TCGA-A2-A0YL-01A	FEMALE	48	Negative	T3	N2a	M0	Stage IIIA	Positive	Positive	Negative	Positive	immune_suppressed	hypoxic	1474	0	low	high	high	high	high	low	high	high
TCGA-A2-A0YM-01A	FEMALE	67	Negative	T2	N0 (i-)	M0	Stage IIA	Negative	Negative	Unknown	Negative	immune_suppressed	hypoxic	965	0	low	high	high	low	high	low	low	low
TCGA-A2-A0YT-01A	FEMALE	56	Negative	T4b	N2a	M0	Stage IIIB	Positive	Negative	Unknown	Positive	immune_suppressed	hypoxic	723	1	high	high	high	high	high	low	low	high
TCGA-A2-A1FV-01A	FEMALE	74	Negative	T3	N0 (i+)	M0	Stage IIB	Positive	Positive	Negative	Positive	immune_suppressed	hypoxic	714	0	low	high	high	high	high	low	high	high
TCGA-A2-A1FW-01A	FEMALE	62	Negative	T3	N2a	M0	Stage IIIA	Positive	Negative	Negative	Positive	immune_suppressed	hypoxic	528	0	low	high	high	high	high	low	low	high
TCGA-A2-A1FX-01A	FEMALE	61	Positive	T3	N2a	M0	Stage IIIA	Positive	Positive	Unknown	Positive	immune_suppressed	non_hypoxic	1847	0	low	high	low	high	high	low	low	low
TCGA-A2-A1FZ-01A	FEMALE	63	Negative	T2	N0 (i-)	M0	Stage IIA	Positive	Positive	Negative	Positive	immune_suppressed	hypoxic	683	0	low	high	high	high	high	low	low	low
TCGA-A2-A1G0-01A	FEMALE	49	Negative	T2	N1a	M0	Stage IIB	Positive	Positive	Unknown	Positive	immune_suppressed	hypoxic	616	0	low	high	high	high	high	low	high	low
TCGA-A2-A1G1-01A	FEMALE	85	Negative	T2	N1	M0	Stage IIB	Negative	Negative	Unknown	Negative	immune_suppressed	hypoxic	584	0	low	high	high	high	high	low	low	high
TCGA-A2-A1G4-01A	FEMALE	71	Negative	T3	N1a	M0	Stage IIIA	Positive	Positive	Negative	Positive	immune_suppressed	hypoxic	595	0	low	low	high	high	high	low	low	high
TCGA-A2-A1G6-01A	FEMALE	50	Negative	T2	N2a	M0	Stage IIIA	Negative	Negative	Negative	Negative	immune_suppressed	hypoxic	501	0	low	high	high	low	high	low	high	high
TCGA-A2-A259-01A	FEMALE	70	Close	T1c	N0 (i-)	M0	Stage I	Positive	Positive	Negative	Positive	immune_suppressed	hypoxic	1596	0	low	high	high	high	high	low	high	low
TCGA-A2-A25A-01A	FEMALE	44	Negative	T2	N0 (i-)	M0	Stage IIA	Positive	Positive	Unknown	Positive	immune_suppressed	hypoxic	3276	0	low	high	high	high	high	high	high	high
TCGA-A2-A25B-01A	FEMALE	39	Close	T2	N1	M0	Stage IIB	Positive	Positive	Unknown	Positive	immune_suppressed	non_hypoxic	1291	0	low	high	high	high	high	low	low	high
TCGA-A2-A25C-01A	FEMALE	50	Negative	T2	N1a	M0	Stage IIB	Positive	Positive	Negative	Positive	immune_suppressed	hypoxic	523	0	low	high	high	high	high	low	low	high
TCGA-A2-A25D-01A	FEMALE	90	Positive	T2	N3a	M0	Stage IIIC	Positive	Negative	Negative	Positive	immune_activated		552	0	low	high	high	high	high	low	high	low
TCGA-A2-A25E-01A	FEMALE	34	Negative	T2	N2a	M0	Stage IIIA	Positive	Positive	Unknown	Positive	immune_suppressed	hypoxic	3204	0	low	high	high	high	high	low	low	high
TCGA-A2-A25F-01A	FEMALE	66	Negative	T2	N0 (i-)	M0	Stage IIA	Negative	Positive	Negative	Positive	immune_activated		322	0	low	high	high	high	high	low	low	high
TCGA-A2-A3KC-01A	FEMALE	55	Negative	T2	N1a	M0	Stage IIB	Positive	Positive	Unknown	Positive	immune_suppressed	hypoxic	1102	0	low	high	high	high	high	high	low	low
TCGA-A2-A3KD-01A	FEMALE	47	Positive	T3	N1mi	M0	Stage IIIA	Positive	Positive	Negative	Positive	immune_suppressed	hypoxic	1206	0	low	high	high	low	high	low	high	high
TCGA-A2-A3XS-01A	FEMALE	62	Positive	T1	N2a	M0	Stage IIIA	Negative	Negative	Unknown	Negative	immune_suppressed	hypoxic	1032	1	low	high	high	high	high	low	low	low
TCGA-A2-A3XT-01A	FEMALE	45	Negative	T2	N1a	M0	Stage IIB	Negative	Negative	Negative	Negative	immune_activated		2770	0	high	high	high	high	high	low	low	low
TCGA-A2-A3XU-01A	FEMALE	35	Negative	T2	N1mi	M0	Stage IIB	Negative	Negative	Unknown	Negative	immune_suppressed	non_hypoxic	912	1	low	high	high	low	high	low	low	high
TCGA-A2-A3XV-01A	FEMALE	46	Negative	T2	N0	M0	Stage IIA	Positive	Negative	Unknown	Positive	immune_suppressed	non_hypoxic	996	0	low	low	high	low	high	low	low	low
TCGA-A2-A3XW-01A	FEMALE	42	Negative	T2	N1a	M0	Stage IIB	Positive	Negative	Negative	Positive	immune_suppressed	non_hypoxic	1712	0	low	high	high	high	high	low	high	low
TCGA-A2-A3XX-01A	FEMALE	49	Negative	T2	N0	M0	Stage IIA	Negative	Negative	Negative	Negative	immune_suppressed	hypoxic	1439	1	low	high	high	high	high	low	low	low
TCGA-A2-A3XY-01A	FEMALE	49	Negative	T2	N1a	M0	Stage IIB	Negative	Negative	Negative	Negative	immune_activated		1093	1	low	high	high	high	high	high	high	low
TCGA-A2-A3XZ-01A	FEMALE	46	Negative	T1c	N0	M0	Stage I	Negative	Negative	Positive	Negative	immune_activated		1532	0	low	high	high	low	high	low	low	low
TCGA-A2-A3Y0-01A	FEMALE	57	Close	T2	N1a	M0	Stage IIB	Positive	Negative	Negative	Positive	immune_activated		1546	0	low	low	high	high	high	low	low	low
TCGA-A2-A4RW-01A	FEMALE	49	Negative	T2	N3a	M0	Stage IIIC	Positive	Positive	Negative	Positive	immune_suppressed	non_hypoxic	222	0	low	high	high	low	high	low	low	low
TCGA-A2-A4RX-01A	FEMALE	67	Negative	T2	N0	M0	Stage IIA	Positive	Positive	Negative	Positive	immune_suppressed	hypoxic	742	0	low	high	high	high	high	high	low	low
TCGA-A2-A4RY-01A	FEMALE	46	Negative	T3	N3a	M0	Stage IIIC	Positive	Positive	Negative	Positive	immune_suppressed	non_hypoxic	648	0	low	high	high	high	high	low	low	low
TCGA-A2-A4S0-01A	FEMALE	77	Negative	T2	N0	M0	Stage IIA	Positive	Positive	Negative	Positive	immune_suppressed	non_hypoxic	706	0	low	low	low	low	low	low	low	low
TCGA-A2-A4S1-01A	FEMALE	66	Negative	T2	N0	M0	Stage IIA	Positive	Negative	Negative	Positive	immune_activated		820	0	high	high	high	high	high	high	low	low
TCGA-A2-A4S2-01A	FEMALE	62	Negative	T3	N2	M0	Stage IIIA	Positive	Positive	Negative	Positive	immune_activated		643	0	low	high	high	high	high	low	low	low
TCGA-A2-A4S3-01A	FEMALE	59	Negative	T2	N1a	M0	Stage IIB	Positive	Positive	Negative	Positive	immune_suppressed	non_hypoxic	666	0	low	low	low	low	low	low	low	low
TCGA-A7-A0CD-01A	FEMALE	66	Negative	T1	N0	M0	Stage I	Positive	Positive	Unknown	Positive	immune_suppressed	hypoxic	1165	0	low	high	high	low	high	low	low	high
TCGA-A7-A0CE-01A	FEMALE	57	Negative	T2	N0 (i-)	M0	Stage IIA	Negative	Negative	Unknown	Negative	immune_suppressed	hypoxic	1074	0	low	high	high	low	high	low	low	low
TCGA-A7-A0CG-01A	FEMALE	78	Close	T2	N0 (i-)	M0	Stage IIA	Positive	Negative	Negative	Positive	immune_suppressed	hypoxic	1043	0	low	high	high	high	high	low	high	high
TCGA-A7-A0CH-01A	FEMALE	79	Negative	T2	N0 (i-)	M0	Stage IIA	Unknown	Unknown	Unknown	Unknown	immune_suppressed	non_hypoxic	1079	0	low	high	low	low	high	low	low	low
TCGA-A7-A0CJ-01A	FEMALE	57	Positive	T2	N0 (i-)	M0	Stage IIA	Positive	Positive	Negative	Positive	immune_suppressed	non_hypoxic	931	0	high	low	high	high	high	low	low	low
TCGA-A7-A0D9-01A	FEMALE	37	Negative	T2	N0 (i-)	M0	Stage IIA	Positive	Negative	Negative	Positive	immune_suppressed	hypoxic	1139	0	high	high	low	high	high	low	low	low
TCGA-A7-A0DA-01A	FEMALE	62	Negative	T2	N0 (i-)	M0	Stage IIA	Negative	Negative	Negative	Negative	immune_suppressed	hypoxic	1085	0	low	high	high	high	high	high	low	high
TCGA-A7-A0DB-01A	FEMALE	56	Close	T2	N0 (i-)	M0	Stage IIA	Positive	Positive	Negative	Positive	immune_suppressed	non_hypoxic	1007	0	low	high	high	low	high	low	low	low
TCGA-A7-A0DB-01C	FEMALE	56	Close	T2	N0 (i-)	M0	Stage IIA	Positive	Positive	Negative	Positive	immune_suppressed	non_hypoxic	1007	0	low	low	low	low	high	low	low	low
TCGA-A7-A0DC-01A	FEMALE	63	Negative	T1c	N0 (i-)	M0	Stage IA	Positive	Negative	Negative	Positive	immune_suppressed	non_hypoxic	906	0	high	low	high	low	low	low	low	high
TCGA-A7-A0DC-01B	FEMALE	63	Negative	T1c	N0 (i-)	M0	Stage IA	Positive	Negative	Negative	Positive	immune_suppressed	non_hypoxic	906	0	low	low	high	high	high	low	low	high
TCGA-A7-A13D-01A	FEMALE	46	Close	T2	N0 (i-)	M0	Stage IIA	Negative	Positive	Unknown	Positive	immune_suppressed	hypoxic	965	0	low	high	high	high	high	low	low	low
TCGA-A7-A13D-01B	FEMALE	46	Close	T2	N0 (i-)	M0	Stage IIA	Negative	Positive	Unknown	Positive	immune_suppressed	non_hypoxic	965	0	low	low	high	low	high	low	low	low
TCGA-A7-A13E-01A	FEMALE	62	Negative	T2	N1	MX	Stage IIB	Positive	Negative	Unknown	Positive	immune_suppressed	non_hypoxic	614	1	low	low	high	high	high	low	low	high
TCGA-A7-A13E-01B	FEMALE	62	Negative	T2	N1	MX	Stage IIB	Positive	Negative	Unknown	Positive	immune_activated		614	1	low	low	low	low	high	low	low	high
TCGA-A7-A13F-01A	FEMALE	44	Negative	T3	N1a	M0	Stage IIIA	Positive	Positive	Unknown	Positive	immune_suppressed	hypoxic	765	0	low	high	low	high	high	low	low	low
TCGA-A7-A13G-01B	FEMALE	79	Negative	T2	N0	MX	Stage IIA	Positive	Positive	Negative	Positive	immune_suppressed	non_hypoxic	718	0	low	low	low	low	high	low	low	low
TCGA-A7-A13H-01A	FEMALE	61	Negative	T2	N1a	MX	Stage IIB	Positive	Positive	Unknown	Positive	immune_activated		899	0	low	high	high	high	high	low	low	low
TCGA-A7-A26E-01A	FEMALE	71	Negative	T3	N1a	MX	Stage IIIA	Positive	Positive	Negative	Positive	immune_suppressed	hypoxic	954	0	low	high	high	low	high	low	low	high
TCGA-A7-A26E-01B	FEMALE	71	Negative	T3	N1a	MX	Stage IIIA	Positive	Positive	Negative	Positive	immune_suppressed	non_hypoxic	954	0	low	low	low	low	high	low	low	high
TCGA-A7-A26F-01B	FEMALE	55	Close	T1	N0	M0	Stage IA	Negative	Negative	Unknown	Negative	immune_suppressed	hypoxic	738	0	low	high	high	high	high	low	low	low
TCGA-A7-A26G-01A	FEMALE	50	Negative	T2	N0 (i+)	M0	Stage IIA	Negative	Negative	Negative	Negative	immune_activated		722	0	low	high	high	high	high	high	low	high
TCGA-A7-A26H-01A	FEMALE	72	Negative	T1	N1a	M0	Stage IIA	Positive	Negative	Unknown	Positive	immune_suppressed	hypoxic	724	0	low	high	high	high	high	low	high	high
TCGA-A7-A26I-01B	FEMALE	65	Close	T2	N0	M0	Stage IIA	Negative	Negative	Unknown	Negative	immune_suppressed	non_hypoxic	661	0	low	low	high	low	high	low	low	low
TCGA-A7-A26J-01A	FEMALE	49	Negative	T2	N0	M0	Stage IIA	Positive	Positive	Negative	Positive	immune_suppressed	hypoxic	627	0	low	high	high	high	high	low	low	high
TCGA-A7-A26J-01B	FEMALE	49	Negative	T2	N0	M0	Stage IIA	Positive	Positive	Negative	Positive	immune_suppressed	non_hypoxic	627	0	low	low	low	low	high	low	low	high
TCGA-A7-A2KD-01A	FEMALE	53	Negative	T2	N2a	MX	Stage IIIA	Positive	Positive	Positive	Positive	immune_suppressed	hypoxic	679	0	high	high	high	high	high	low	low	high
TCGA-A7-A3IY-01A	FEMALE	71	Close	T1c	N0	M0	Stage I	Positive	Positive	Negative	Positive	immune_suppressed	hypoxic	345	0	low	high	high	high	high	low	high	high
TCGA-A7-A3IZ-01A	FEMALE	62	Positive	T2	N0 (i+)	M0	Stage IIA	Positive	Negative	Unknown	Positive	immune_suppressed	non_hypoxic	322	0	low	low	low	low	low	low	low	low
TCGA-A7-A3J0-01A	FEMALE	62	Negative	T2	N0	M0	Stage IIA	Positive	Positive	Negative	Positive	immune_suppressed	hypoxic	313	0	low	low	high	low	high	low	low	high
TCGA-A7-A3J1-01A	FEMALE	63	Negative	T1c	N0	MX	Stage IA	Positive	Positive	Negative	Positive	immune_activated		343	0	low	high	high	low	high	low	high	low
TCGA-A7-A3RF-01A	FEMALE	79	Positive	T2	N0	M0	Stage IIA	Positive	Positive	Negative	Positive	immune_suppressed	non_hypoxic	408	0	low	high	low	high	low	low	low	low
TCGA-A7-A425-01A	FEMALE	70	Negative	T3	N3a	MX	Stage IIIC	Positive	Positive	Unknown	Positive	immune_suppressed	hypoxic	447	0	low	high	high	high	high	low	high	low
TCGA-A7-A426-01A	FEMALE	50	Negative	T3	N3a	MX	Stage IIIC	Positive	Positive	Negative	Positive	immune_suppressed	hypoxic	364	0	low	high	high	low	high	high	low	low
TCGA-A7-A4SA-01A	FEMALE	40	Negative	T2	N1a	M0	Stage IIB	Positive	Negative	Negative	Positive	immune_suppressed	non_hypoxic	454	0	low	high	high	high	high	low	low	low
TCGA-A7-A4SB-01A	FEMALE	56	Positive	T3	N1mi	M0	Stage IIIA	Positive	Positive	Negative	Positive	immune_suppressed	non_hypoxic	418	0	low	low	low	low	high	low	high	low
TCGA-A7-A4SC-01A	FEMALE	62	Negative	T3	N0	MX	Stage IIB	Positive	Negative	Unknown	Positive	immune_suppressed	non_hypoxic	446	0	low	high	high	high	high	low	low	low
TCGA-A7-A4SD-01A	FEMALE	52	Negative	T2	N0	M0	Stage IIA	Negative	Negative	Unknown	Negative	immune_suppressed	hypoxic	441	0	low	low	high	high	high	low	low	low
TCGA-A7-A4SE-01A	FEMALE	54	Negative	T2	N0	M0	Stage IIA	Negative	Negative	Negative	Negative	immune_suppressed	hypoxic	644	0	low	high	high	high	high	low	low	low
TCGA-A7-A4SF-01A	FEMALE	54	Positive	T2	N0	M0	Stage IIA	Positive	Negative	Positive	Positive	immune_suppressed	non_hypoxic	545	0	high	low	low	low	low	low	low	low
TCGA-A7-A56D-01A	FEMALE	84	Negative	T2	N0	M0	Stage IIA	Positive	Positive	Negative	Positive	immune_suppressed	non_hypoxic	448	0	high	high	low	high	low	high	low	low
TCGA-A7-A5ZV-01A	FEMALE	62	Negative	T2	N0	M0	Stage IIA	Negative	Negative	Unknown	Negative	immune_suppressed	non_hypoxic	368	0	low	high	high	low	high	high	low	low
TCGA-A7-A5ZW-01A	FEMALE	47	Negative	T1c	N1a	M0	Stage IIA	Positive	Positive	Negative	Positive	immune_suppressed	hypoxic	326	0	low	high	high	low	high	low	low	low
TCGA-A7-A5ZX-01A	FEMALE	48	[Unknown]	T2	N3a	M0	Stage IIIC	Positive	Positive	Negative	Positive	immune_suppressed	hypoxic	336	0	low	high	high	low	high	low	low	low
TCGA-A7-A6VV-01A	FEMALE	51	Negative	T2	N0	M0	Stage IIA	Negative	Negative	Negative	Negative	immune_suppressed	hypoxic	313	0	low	high	high	high	high	high	low	low
TCGA-A7-A6VW-01A	FEMALE	48	Close	T2	N0	M0	Stage IIA	Negative	Negative	Negative	Negative	immune_suppressed	hypoxic	285	0	low	high	high	low	high	low	low	low
TCGA-A7-A6VX-01A	FEMALE	68	Negative	T2	N0	M0	Stage IIA	Positive	Positive	Negative	Positive	immune_suppressed	hypoxic	317	0	low	high	high	low	high	low	low	low
TCGA-A7-A6VY-01A	FEMALE	48	Negative	T2	N1	M0	Stage IIB	Negative	Negative	Negative	Negative	immune_activated		266	0	low	high	high	high	high	high	low	low
TCGA-A8-A06O-01A	FEMALE	60	Negative	T1c	N0	M0	Stage I	Positive	Positive	Negative	Positive	immune_suppressed	hypoxic	396	0	low	high	high	low	high	low	low	low
TCGA-A8-A06P-01A	FEMALE	63	Negative	T1c	N2a	M0	Stage IIIA	Positive	Positive	Negative	Positive	immune_suppressed	hypoxic	396	0	low	high	high	high	high	high	low	low
TCGA-A8-A06Q-01A	FEMALE	63	Negative	T3	N2	M0	Stage IIIA	Positive	Positive	Negative	Positive	immune_suppressed	non_hypoxic	31	0	high	low	high	low	low	low	low	low
TCGA-A8-A06R-01A	FEMALE	69	Negative	T2	N1a	M0	Stage IIB	Positive	Negative	Positive	Positive	immune_suppressed	hypoxic	547	0	high	high	high	high	high	low	low	low
TCGA-A8-A06T-01A	FEMALE	75	Negative	T3	N1a	M0	Stage IIIA	Positive	Positive	Positive	Positive	immune_suppressed	hypoxic	1614	0	low	low	low	low	high	low	low	high
TCGA-A8-A06U-01A	FEMALE	80	Negative	T2	N1a	M0	Stage IIB	Positive	Positive	Positive	Positive	immune_suppressed	non_hypoxic	883	1	high	low	high	low	high	low	low	low
TCGA-A8-A06X-01A	FEMALE	77	Negative	T3	N0	M0	Stage IIB	Positive	Negative	Positive	Positive	immune_suppressed	non_hypoxic	943	1	high	low	high	low	low	low	low	low
TCGA-A8-A06Y-01A	FEMALE	66	Negative	T2	N0	M0	Stage IIA	Positive	Positive	Negative	Positive	immune_suppressed	non_hypoxic	791	0	low	low	low	low	high	low	low	low
TCGA-A8-A06Z-01A	FEMALE	84	[Not Available]	T3	N0	M0	Stage IIB	Positive	Positive	Negative	Positive	immune_suppressed	non_hypoxic	31	0	low	low	high	low	low	low	low	high
TCGA-A8-A075-01A	FEMALE	42	Negative	T2	N1a	M0	Stage IIB	Positive	Positive	Positive	Positive	immune_suppressed	hypoxic	518	0	high	high	high	high	high	low	low	low
TCGA-A8-A076-01A	FEMALE	66	Negative	T2	N0	M0	Stage IIA	Positive	Positive	Positive	Positive	immune_suppressed	hypoxic	1642	0	low	high	high	high	high	low	low	high
TCGA-A8-A079-01A	FEMALE	69	Negative	T4b	N3	M0	Stage IIIB	Positive	Positive	Negative	Positive	immune_suppressed	non_hypoxic	274	0	high	high	high	high	low	low	low	low
TCGA-A8-A07B-01A	FEMALE	69	Negative	T2	N0	M0	Stage IIA	Positive	Positive	Positive	Positive	immune_suppressed	non_hypoxic	1308	0	high	low	low	low	low	low	low	low
TCGA-A8-A07C-01A	FEMALE	57	Negative	T2	N0	M0	Stage IIA	Negative	Negative	Negative	Negative	immune_suppressed	hypoxic	1034	0	low	high	high	low	high	low	low	low
TCGA-A8-A07E-01A	FEMALE	81	Negative	T4b	N3a	MX	Stage X	Positive	Positive	Negative	Positive	immune_suppressed	hypoxic	608	0	low	high	high	high	high	high	low	high
TCGA-A8-A07F-01A	FEMALE	65	Negative	T2	N1a	M0	Stage IIB	Positive	Positive	Negative	Positive	immune_suppressed	hypoxic	577	0	low	high	high	low	high	low	low	high
TCGA-A8-A07G-01A	FEMALE	65	Negative	T1c	N1a	M0	Stage IIA	Positive	Positive	Negative	Positive	immune_suppressed	hypoxic	577	0	low	high	high	low	high	high	low	low
TCGA-A8-A07I-01A	FEMALE	69	Negative	T2	N2a	M0	Stage IIIA	Positive	Negative	Positive	Positive	immune_suppressed	non_hypoxic	426	0	low	high	high	low	high	low	low	low
TCGA-A8-A07J-01A	FEMALE	35	Negative	T2	N1a	M0	Stage IIB	Positive	Positive	Negative	Positive	immune_activated		365	0	low	high	low	low	high	low	low	low
TCGA-A8-A07L-01A	FEMALE	58	Negative	T3	N1a	M0	Stage IIIA	Positive	Positive	Negative	Positive	immune_suppressed	non_hypoxic	975	0	low	high	high	low	high	low	low	low
TCGA-A8-A07O-01A	FEMALE	51	Negative	T2	N0	M0	Stage IIA	Negative	Negative	Negative	Negative	immune_suppressed	hypoxic	304	0	low	low	high	low	high	low	low	low
TCGA-A8-A07P-01A	FEMALE	68	Negative	T2	N1	M0	Stage IIB	Positive	Positive	Positive	Positive	immune_suppressed	non_hypoxic	334	0	low	low	low	low	high	low	low	high
TCGA-A8-A07R-01A	FEMALE	80	Positive	T2	N3a	M0	Stage IIIC	Negative	Negative	Positive	Negative	immune_suppressed	hypoxic	273	0	high	high	high	high	high	low	low	low
TCGA-A8-A07S-01A	FEMALE	73	Positive	T2	N0	M0	Stage IIA	Positive	Negative	Negative	Positive	immune_suppressed	non_hypoxic	243	0	low	low	low	low	high	low	low	high
TCGA-A8-A07U-01A	FEMALE	66	Negative	T2	N2a	M0	Stage IIIA	Negative	Positive	Negative	Positive	immune_activated		760	0	low	high	high	low	high	low	low	low
TCGA-A8-A07W-01A	FEMALE	76	Positive	T2	NX	M1	Stage IV	Positive	Positive	Negative	Positive	immune_suppressed	hypoxic	304	0	high	high	high	high	high	low	low	low
TCGA-A8-A07Z-01A	FEMALE	85	Negative	T2	N0	M0	Stage IIA	Positive	Positive	Negative	Positive	immune_suppressed	non_hypoxic	1371	0	low	low	low	low	low	low	low	low
TCGA-A8-A082-01A	FEMALE	58	Negative	T2	N1a	M0	Stage IIB	Positive	Positive	Negative	Positive	immune_suppressed	hypoxic	549	0	high	high	low	high	high	low	low	low
TCGA-A8-A084-01A	FEMALE	81	Positive	T2	N1a	M0	Stage IIB	Positive	Negative	Negative	Positive	immune_suppressed	non_hypoxic	458	0	high	high	high	high	high	low	low	low
TCGA-A8-A085-01A	MALE	44	Negative	T2	N1a	M0	Stage IIB	Positive	Positive	Negative	Positive	immune_suppressed	non_hypoxic	1124	0	low	high	low	high	high	high	low	high
TCGA-A8-A086-01A	FEMALE	59	Negative	T1c	N1a	M0	Stage IIA	Positive	Positive	Negative	Positive	immune_suppressed	hypoxic	396	0	low	high	high	high	high	low	low	high
TCGA-A8-A08A-01A	FEMALE	89	Negative	T1c	N0	M0	Stage I	Positive	Positive	Negative	Positive	immune_suppressed	hypoxic	30	0	low	high	low	low	high	low	low	low
TCGA-A8-A08B-01A	FEMALE	52	Negative	T2	N0	M0	Stage IIA	Positive	Negative	Positive	Positive	immune_suppressed	non_hypoxic	1156	0	low	low	high	low	low	low	low	low
TCGA-A8-A08C-01A	FEMALE	65	Negative	T2	N0	M0	Stage IIA	Positive	Positive	Positive	Positive	immune_suppressed	non_hypoxic	881	0	low	high	low	low	low	low	low	low
TCGA-A8-A08F-01A	FEMALE	59	Negative	T2	N3a	M0	Stage IIIC	Positive	Positive	Negative	Positive	immune_suppressed	hypoxic	1004	0	low	high	low	low	high	low	low	low
TCGA-A8-A08G-01A	FEMALE	41	Negative	T2	N0	M0	Stage IIA	Positive	Positive	Positive	Positive	immune_suppressed	non_hypoxic	607	0	low	high	low	low	high	low	low	high
TCGA-A8-A08I-01A	FEMALE	53	Negative	T2	N0	M0	Stage IIA	Positive	Positive	Negative	Positive	immune_activated		365	0	low	low	high	low	high	low	low	high
TCGA-A8-A08J-01A	FEMALE	52	Positive	T4b	N3	M1	Stage IV	Positive	Negative	Negative	Positive	immune_suppressed	hypoxic	1127	1	high	high	high	high	high	low	low	high
TCGA-A8-A08L-01A	FEMALE	89	Negative	T3	N2a	M0	Stage IIIA	Positive	Negative	Negative	Positive	immune_suppressed	hypoxic	304	1	low	high	high	low	high	low	low	low
TCGA-A8-A08O-01A	FEMALE	45	Positive	T2	N3a	M1	Stage IV	Positive	Positive	Negative	Positive	immune_suppressed	non_hypoxic	943	0	low	high	low	low	high	low	low	low
TCGA-A8-A08P-01A	FEMALE	70	Negative	T2	N2a	M0	Stage IIIA	Positive	Positive	Positive	Positive	immune_activated		943	0	high	high	high	low	high	low	low	low
TCGA-A8-A08R-01A	FEMALE	52	Negative	T2	N1a	M0	Stage IIB	Negative	Negative	Negative	Negative	immune_suppressed	hypoxic	30	0	low	high	high	low	high	low	low	low
TCGA-A8-A08S-01A	FEMALE	71	Negative	T1c	N1	M0	Stage IIA	Positive	Positive	Positive	Positive	immune_suppressed	hypoxic	1004	0	low	high	high	low	high	low	low	high
TCGA-A8-A08T-01A	FEMALE	64	Positive	T2	N1a	M1	Stage IV	Positive	Positive	Positive	Positive	immune_suppressed	hypoxic	3409	1	low	high	low	high	high	low	low	low
TCGA-A8-A08X-01A	FEMALE	43	Negative	T4d	N3a	M0	Stage IIIC	Negative	Negative	Positive	Negative	immune_suppressed	non_hypoxic	1308	0	low	high	high	low	high	low	low	low
TCGA-A8-A08Z-01A	FEMALE	76	Negative	T4b	N3a	M0	[Discrepancy]	Positive	Positive	Negative	Positive	immune_suppressed	hypoxic	1217	0	low	high	high	high	high	low	low	high
TCGA-A8-A091-01A	FEMALE	61	Negative	T2	N0	M0	Stage IIA	Positive	Negative	Negative	Positive	immune_suppressed	non_hypoxic	1004	0	low	high	low	low	high	low	low	high
TCGA-A8-A092-01A	FEMALE	48	Negative	T2	N2a	M0	Stage IIIA	Positive	Positive	Negative	Positive	immune_suppressed	hypoxic	942	0	low	high	high	low	high	low	low	high
TCGA-A8-A093-01A	FEMALE	61	Negative	T2	N0	M0	Stage IIA	Positive	Positive	Negative	Positive	immune_suppressed	hypoxic	546	0	low	high	high	low	high	low	low	low
TCGA-A8-A095-01A	FEMALE	45	Negative	T1c	N0	M0	Stage I	Positive	Positive	Negative	Positive	immune_suppressed	hypoxic	1277	0	low	high	high	low	high	low	low	high
TCGA-A8-A097-01A	FEMALE	65	Negative	T2	N1	M0	Stage IIB	Positive	Positive	Positive	Positive	immune_suppressed	hypoxic	365	0	low	high	low	high	high	high	high	high
TCGA-A8-A099-01A	FEMALE	76	[Not Available]	T4b	N3a	MX	Stage X	Positive	Positive	Positive	Positive	immune_suppressed	non_hypoxic	304	0	low	low	low	low	high	low	low	high
TCGA-A8-A09A-01A	FEMALE	40	Positive	T2	NX	M0	Stage X	Positive	Positive	Negative	Positive	immune_suppressed	non_hypoxic	304	0	low	high	low	high	high	low	low	low
TCGA-A8-A09B-01A	FEMALE	58	Negative	T4b	N1a	M0	Stage IIIB	Positive	Positive	Negative	Positive	immune_suppressed	hypoxic	365	0	low	high	high	low	high	low	high	low
TCGA-A8-A09D-01A	FEMALE	47	Negative	T2	N1	M0	Stage IIB	Positive	Positive	Negative	Positive	immune_suppressed	hypoxic	1522	0	high	high	high	high	high	low	low	low
TCGA-A8-A09E-01A	FEMALE	73	Positive	T4b	N1a	M0	Stage IIIB	Positive	Positive	Positive	Positive	immune_suppressed	non_hypoxic	1492	0	low	high	low	low	low	low	low	low
TCGA-A8-A09I-01A	FEMALE	84	Negative	T2	N0	M0	Stage IIA	Positive	Positive	Positive	Positive	immune_suppressed	hypoxic	1371	0	low	high	high	high	high	low	low	high
TCGA-A8-A09K-01A	FEMALE	68	Negative	T1c	N1	M0	Stage IIA	Positive	Positive	Negative	Positive	immune_suppressed	non_hypoxic	912	0	low	low	low	low	high	low	low	low
TCGA-A8-A09M-01A	FEMALE	75	Negative	T2	N3a	M0	Stage IIIC	Positive	Positive	Negative	Positive	immune_suppressed	non_hypoxic	1006	0	low	low	high	low	low	low	low	low
TCGA-A8-A09N-01A	FEMALE	57	Negative	T2	N3a	M0	Stage IIIC	Positive	Positive	Positive	Positive	immune_suppressed	non_hypoxic	31	0	low	low	high	low	high	low	low	low
TCGA-A8-A09Q-01A	FEMALE	83	Positive	T4b	N2a	M0	Stage IIIB	Positive	Positive	Negative	Positive	immune_activated		761	0	low	high	high	high	high	low	low	low
TCGA-A8-A09R-01A	FEMALE	82	Negative	T2	N1	M0	Stage IIB	Positive	Positive	Negative	Positive	immune_suppressed	hypoxic	273	0	low	high	low	high	high	low	low	low
TCGA-A8-A09T-01A	FEMALE	68	Negative	T1c	N0	MX	[Discrepancy]	Positive	Positive	Negative	Positive	immune_suppressed	non_hypoxic	579	0	low	low	high	low	low	low	low	low
TCGA-A8-A09V-01A	FEMALE	51	Negative	T2	N0	M0	Stage IIA	Positive	Positive	Negative	Positive	immune_suppressed	non_hypoxic	457	0	low	high	low	low	high	low	low	high
TCGA-A8-A09W-01A	FEMALE	70	[Not Available]	T2	N3	M0	Stage IIIB	Positive	Positive	Negative	Positive	immune_suppressed	non_hypoxic	30	0	low	high	high	low	high	low	low	low
TCGA-A8-A09X-01A	FEMALE	62	[Not Available]	T2	N3a	M0	Stage IIIC	Negative	Negative	Negative	Negative	immune_activated		426	1	low	high	high	low	high	low	low	low
TCGA-A8-A0A1-01A	FEMALE	84	Negative	T2	N0	M0	Stage IIA	Positive	Positive	Negative	Positive	immune_activated		365	0	low	high	high	low	high	low	low	low
TCGA-A8-A0A2-01A	FEMALE	66	Negative	T2	N0	M0	Stage IIA	Positive	Positive	Negative	Positive	immune_suppressed	hypoxic	579	0	low	high	high	low	high	low	low	low
TCGA-A8-A0A4-01A	FEMALE	73	Negative	T2	N0	M0	Stage IIA	Positive	Positive	Negative	Positive	immune_suppressed	hypoxic	396	0	low	high	high	low	high	low	low	low
TCGA-A8-A0A6-01A	FEMALE	64	Negative	T2	N3a	M0	Stage IIIC	Positive	Positive	Negative	Positive	immune_activated		640	0	low	low	high	low	high	low	low	low
TCGA-A8-A0A7-01A	FEMALE	57	Negative	T2	N1a	M0	Stage IIB	Negative	Negative	Positive	Negative	immune_activated		30	0	low	high	high	low	high	low	low	low
TCGA-A8-A0A9-01A	FEMALE	80	Negative	T2	N0	M0	Stage IIA	Positive	Positive	Negative	Positive	immune_suppressed	hypoxic	822	0	low	high	high	high	high	low	low	low
TCGA-A8-A0AB-01A	FEMALE	54	Negative	T2	N0	M0	Stage IIA	Positive	Positive	Positive	Positive	immune_suppressed	non_hypoxic	518	0	low	high	high	low	high	low	low	low
TCGA-A8-A0AD-01A	FEMALE	83	Negative	T1c	N0	M0	Stage I	Positive	Positive	Negative	Positive	immune_suppressed	hypoxic	1157	0	low	high	low	low	high	low	low	low
TCGA-AC-A23C-01A	FEMALE	62	Negative	T2	N1	MX	Stage IIB	Positive	Positive	Positive	Positive	immune_suppressed	hypoxic	585	0	low	high	high	high	high	low	low	low
TCGA-AC-A23E-01A	FEMALE	50	Negative	T2	N1	MX	Stage IIB	Positive	Positive	Unknown	Positive	immune_suppressed	hypoxic	698	0	high	high	high	high	high	high	low	high
TCGA-AC-A23G-01A	FEMALE	76	Negative	T1c	N1	MX	Stage IIA	Positive	Positive	Positive	Positive	immune_suppressed	non_hypoxic	2248	0	low	high	high	high	high	low	high	low
TCGA-AC-A23H-01A	FEMALE	90	Negative	T2	NX	M0	Stage IIA	Positive	Negative	Positive	Positive	immune_suppressed	hypoxic	174	1	high	high	high	high	high	low	low	low
TCGA-AC-A2B8-01A	FEMALE	84	Negative	T3	N0 (i-)	M0	Stage IIB	Positive	Positive	Negative	Positive	immune_suppressed	hypoxic	677	0	low	high	high	high	high	low	high	high
TCGA-AC-A2BK-01A	FEMALE	78	Negative	T2	N2a	MX	Stage IIIA	Negative	Negative	Negative	Negative	immune_suppressed	non_hypoxic	2222	0	low	high	high	low	high	low	low	low
TCGA-AC-A2BM-01A	FEMALE	41	Negative	T2	N1a	MX	Stage IIB	Positive	Positive	Unknown	Positive	immune_suppressed	non_hypoxic	3022	0	low	low	low	low	high	low	low	low
TCGA-AC-A2FB-01A	FEMALE	65	Negative	T2	N0	MX	Stage IIA	Positive	Positive	Positive	Positive	immune_activated		1234	0	low	high	high	high	high	low	high	high
TCGA-AC-A2FE-01A	FEMALE	62	Negative	T3	N3a	MX	Stage IIIC	Positive	Positive	Unknown	Positive	immune_activated		2636	1	low	high	high	high	high	low	high	low
TCGA-AC-A2FF-01A	FEMALE	40	Negative	T2	N1	MX	Stage IIB	Positive	Positive	Unknown	Positive	immune_activated		2759	0	low	high	high	low	high	low	low	high
TCGA-AC-A2FG-01A	FEMALE	79	Negative	T2	N1a	MX	Stage IIB	Positive	Negative	Unknown	Positive	immune_suppressed	hypoxic	1853	0	low	high	high	high	high	low	low	high
TCGA-AC-A2FK-01A	FEMALE	45	Negative	T2	N3a	M0	Stage IIIC	Positive	Positive	Unknown	Positive	immune_suppressed	hypoxic	2650	0	low	high	high	low	high	low	low	high
TCGA-AC-A2FM-01A	FEMALE	87	Negative	T2	N1mi	M0	Stage IIB	Unknown	Unknown	Unknown	Unknown	immune_suppressed	non_hypoxic	792	1	low	low	low	high	high	low	low	low
TCGA-AC-A2FO-01A	FEMALE	65	Negative	T2	N1	MX	Stage IIB	Positive	Negative	Negative	Positive	immune_activated		2255	0	high	high	high	high	high	low	high	low
TCGA-AC-A2QH-01B	FEMALE	58	Negative	T3	N0	MX	Stage IIB	Negative	Negative	Negative	Negative	immune_suppressed	non_hypoxic	1005	0	low	low	low	low	high	low	low	low
TCGA-AC-A2QI-01A	FEMALE	76	Negative	T3	N1a	MX	Stage IIIA	Positive	Negative	Negative	Positive	immune_suppressed	hypoxic	588	0	low	high	low	high	high	high	low	low
TCGA-AC-A2QJ-01A	FEMALE	48	Negative	T4b	N0	M0	Stage IIIB	Negative	Negative	Negative	Negative	immune_activated		446	1	high	high	high	high	high	high	low	low
TCGA-AC-A3BB-01A	FEMALE	46	Negative	T3	N2a	MX	Stage IIIA	Positive	Positive	Negative	Positive	immune_activated		987	0	low	high	high	high	high	high	high	low
TCGA-AC-A3EH-01A	FEMALE	79	Negative	T3	N3	M0	Stage IIIC	Positive	Negative	Negative	Positive	immune_suppressed	non_hypoxic	197	1	high	high	high	high	high	low	low	low
TCGA-AC-A3HN-01A	FEMALE	87	Negative	T2	N1a	MX	Stage IIB	Positive	Positive	Negative	Positive	immune_suppressed	hypoxic	496	0	low	high	high	high	high	high	high	high
TCGA-AC-A3OD-01B	FEMALE	68	Negative	T2	N1mi	MX	Stage IIB	Positive	Positive	Negative	Positive	immune_activated		451	0	low	low	low	low	high	low	low	low
TCGA-AC-A3QP-01A	FEMALE	79	Negative	T2	N1mi	MX	Stage IIB	Positive	Positive	Unknown	Positive	immune_suppressed	hypoxic	675	0	low	high	high	low	high	low	high	low
TCGA-AC-A3QQ-01B	FEMALE	54	Close	T1c	N0 (i-)	MX	Stage IA	Positive	Positive	Positive	Positive	immune_suppressed	non_hypoxic	734	0	low	low	low	low	high	low	low	low
TCGA-AC-A3TM-01A	FEMALE	50	Negative	T3	N1mi	M0	Stage IIIA	Positive	Positive	Unknown	Positive	immune_suppressed	non_hypoxic	762	0	low	high	high	low	high	low	high	low
TCGA-AC-A3TN-01A	FEMALE	75	Negative	T3	N0	MX	Stage IIB	Positive	Positive	Positive	Positive	immune_suppressed	non_hypoxic	456	0	low	high	high	low	low	high	low	low
TCGA-AC-A3W5-01A	FEMALE	65	Close	T2	N0	MX	Stage IIA	Positive	Positive	Unknown	Positive	immune_activated		504	0	low	high	high	high	high	high	high	low
TCGA-AC-A3W6-01A	FEMALE	90	Negative	T3	N1	MX	Stage IIIA	Positive	Positive	Negative	Positive	immune_suppressed	hypoxic	602	0	low	high	low	high	high	high	high	low
TCGA-AC-A3W7-01A	FEMALE	66	Negative	T2	N1a	MX	Stage IIB	Positive	Negative	Negative	Positive	immune_suppressed	hypoxic	471	0	low	high	high	high	high	high	high	low
TCGA-AC-A3YI-01A	FEMALE	74	Negative	T1c	N3a	MX	Stage IIIC	Positive	Positive	Positive	Positive	immune_suppressed	hypoxic	707	0	low	high	high	high	high	low	low	low
TCGA-AC-A3YJ-01A	FEMALE	66	Negative	T2	N0 (i-)	MX	Stage IIA	Positive	Positive	Unknown	Positive	immune_suppressed	non_hypoxic	754	0	low	low	low	low	low	low	low	low
TCGA-AC-A4ZE-01A	FEMALE	63	Negative	T3	N0	M0	Stage IIB	Positive	Positive	Positive	Positive	immune_suppressed	hypoxic	890	0	low	high	high	low	high	low	low	low
TCGA-AC-A5EH-01A	FEMALE	76	Negative	T2	N1mi	MX	Stage IIB	Positive	Negative	Negative	Positive	immune_suppressed	hypoxic	511	0	high	high	high	high	high	low	low	low
TCGA-AC-A5XS-01A	FEMALE	74	Negative	T2	N0	MX	Stage IIA	Positive	Positive	Negative	Positive	immune_activated		588	0	high	high	high	high	high	low	high	low
TCGA-AC-A5XU-01A	FEMALE	74	Negative	T3	N0 (i-)	MX	Stage IIB	Positive	Positive	Negative	Positive	immune_suppressed	non_hypoxic	455	0	low	high	low	high	high	low	low	low
TCGA-AC-A62V-01A	MALE	58	Negative	T2	N1a	M1	Stage IV	Positive	Positive	Unknown	Positive	immune_suppressed	non_hypoxic	348	1	high	high	low	high	low	low	low	low
TCGA-AC-A62X-01A	FEMALE	72	Negative	T2	N0	MX	Stage IIA	Positive	Negative	Unknown	Positive	immune_suppressed	non_hypoxic	417	0	low	low	high	low	high	low	low	low
TCGA-AC-A62Y-01A	FEMALE	79	Positive	T2	N1	MX	Stage IIB	Positive	Positive	Negative	Positive	immune_suppressed	hypoxic	530	0	low	high	low	high	high	low	high	low
TCGA-AC-A6IV-01A	FEMALE	47	Negative	T2	N1	MX	Stage IIB	Positive	Positive	Unknown	Positive	immune_suppressed	hypoxic	568	0	low	high	high	high	high	high	low	low
TCGA-AC-A6IW-01A	FEMALE	73	Negative	T2	N0 (i-)	MX	Stage IIA	Negative	Negative	Negative	Negative	immune_activated		413	0	low	low	high	low	high	low	low	low
TCGA-AC-A6IX-01A	FEMALE	49	Negative	T2	N3a	MX	Stage IIIC	Positive	Positive	Unknown	Positive	immune_suppressed	hypoxic	373	0	low	high	high	high	high	low	high	low
TCGA-AC-A6NO-01A	FEMALE	43	Negative	T2	N1a	MX	Stage IIB	Positive	Positive	Negative	Positive	immune_suppressed	non_hypoxic	51	0	low	high	high	low	high	low	low	low
TCGA-AC-A7VB-01A	FEMALE	51	Negative	T1c	N1a	MX	Stage IIA	Positive	Negative	Unknown	Positive	immune_suppressed	non_hypoxic	250	0	high	low	high	low	high	low	low	low
TCGA-AC-A8OP-01A	FEMALE	72	Negative	T1c	N0 (i-)	MX	Stage IA	Positive	Positive	Unknown	Positive	immune_suppressed	non_hypoxic	614	0	low	high	high	high	high	low	high	low
TCGA-AC-A8OQ-01A	FEMALE	72	Negative	T2	N1a	MX	Stage IIB	Negative	Negative	Unknown	Negative	immune_suppressed	hypoxic	34	0	low	high	high	high	high	low	high	low
TCGA-AC-A8OR-01A	FEMALE	75	Negative	T1c	N0 (i-)	MX	Stage IA	Positive	Positive	Negative	Positive	immune_suppressed	non_hypoxic	40	0	low	low	high	low	low	low	low	low
TCGA-AC-A8OS-01A	FEMALE	71	Negative	T2	N0 (i-)	MX	Stage IIA	Positive	Positive	Positive	Positive	immune_suppressed	hypoxic	70	0	low	high	high	high	high	low	low	low
TCGA-AN-A04A-01A	FEMALE	36	Positive	T2	N2	M0	Stage IIIA	Positive	Positive	Negative	Positive	immune_suppressed	hypoxic	90	0	low	high	high	high	high	high	low	high
TCGA-AN-A04C-01A	FEMALE	51	Positive	T2	N1	M0	Stage IIB	Negative	Negative	Positive	Negative	immune_suppressed	hypoxic	54	0	low	high	high	low	high	low	low	low
TCGA-AN-A04D-01A	FEMALE	58	Positive	T2	N1	M0	Stage IIB	Negative	Negative	Negative	Negative	immune_suppressed	non_hypoxic	52	0	low	low	high	low	high	low	low	low
TCGA-AN-A0AJ-01A	FEMALE	79	Negative	T3	N0	M0	Stage IIB	Positive	Positive	Positive	Positive	immune_activated		303	0	low	low	high	high	high	low	low	low
TCGA-AN-A0AK-01A	FEMALE	76	Negative	T2	N0	M0	Stage IIA	Positive	Negative	Positive	Positive	immune_suppressed	non_hypoxic	224	0	low	low	low	low	high	low	low	low
TCGA-AN-A0AL-01A	FEMALE	41	Negative	T4	N0	M0	Stage IIIB	Negative	Negative	Negative	Negative	immune_suppressed	non_hypoxic	227	0	low	high	high	high	high	high	low	low
TCGA-AN-A0FD-01A	FEMALE	71	Negative	T2	N0	M0	Stage IIA	Positive	Positive	Positive	Positive	immune_suppressed	non_hypoxic	196	0	low	high	low	low	high	low	low	low
TCGA-AN-A0FF-01A	FEMALE	32	Negative	T1b	N0	M0	Stage IA	Positive	Positive	Negative	Positive	immune_suppressed	hypoxic	172	0	low	high	low	low	high	low	high	low
TCGA-AN-A0FJ-01A	FEMALE	59	Negative	T2	N2	M1	Stage IV	Positive	Negative	Positive	Positive	immune_suppressed	non_hypoxic	242	0	low	low	high	low	high	low	low	high
TCGA-AN-A0FK-01A	FEMALE	88	Negative	T4	N0	M0	Stage IIIB	Positive	Positive	Positive	Positive	immune_suppressed	non_hypoxic	213	0	low	high	low	high	low	low	low	low
TCGA-AN-A0FL-01A	FEMALE	62	Negative	T2	N0	M0	Stage IIA	Negative	Negative	Positive	Negative	immune_suppressed	non_hypoxic	231	0	low	low	high	low	high	low	low	low
TCGA-AN-A0FN-01A	FEMALE	61	Negative	T1c	N0	M0	Stage IA	Positive	Positive	Positive	Positive	immune_activated		218	0	low	high	high	high	high	high	high	high
TCGA-AN-A0FS-01A	FEMALE	55	Negative	T1c	N0	M0	Stage IA	Positive	Negative	Positive	Positive	immune_suppressed	hypoxic	210	0	low	high	high	high	high	high	high	high
TCGA-AN-A0FT-01A	FEMALE	63	Negative	T2	N1	M0	Stage IIB	Positive	Positive	Positive	Positive	immune_suppressed	non_hypoxic	214	0	low	high	high	high	high	high	high	low
TCGA-AN-A0XL-01A	FEMALE	61	Negative	T2	N0	M0	Stage IIA	Positive	Positive	Negative	Positive	immune_suppressed	hypoxic	163	0	low	high	high	high	high	low	high	high
TCGA-AN-A0XO-01A	FEMALE	59	Negative	T2	N2	M0	Stage IIIA	Positive	Negative	Negative	Positive	immune_suppressed	hypoxic	375	0	low	high	high	high	high	low	low	high
TCGA-AN-A0XV-01A	FEMALE	67	Negative	T2	N2	M0	Stage IIIA	Positive	Positive	Positive	Positive	immune_suppressed	hypoxic	162	0	low	high	high	high	high	low	high	low
TCGA-AN-A0XW-01A	FEMALE	36	Negative	T2	N2	M0	Stage IIIA	Positive	Positive	Positive	Positive	immune_activated		170	0	low	high	high	high	high	low	low	high
TCGA-AO-A03L-01A	FEMALE	34	Negative	T3	N2	M0	Stage IIIA	Positive	Positive	Positive	Positive	immune_suppressed	hypoxic	2442	0	low	high	low	high	high	low	low	high
TCGA-AO-A03M-01B	FEMALE	29	Negative	T1c	N0 (i-)	M0	Stage I	Positive	Positive	Negative	Positive	immune_activated		1866	0	high	high	high	high	high	low	low	high
TCGA-AO-A03N-01B	FEMALE	59	Negative	T2	N1a	M0	Stage IIB	Positive	Positive	Negative	Positive	immune_suppressed	non_hypoxic	2031	0	low	high	low	low	high	high	low	low
TCGA-AO-A03O-01A	FEMALE	69	Negative	T2	N0 (i-)	M0	Stage IIA	Positive	Positive	Negative	Positive	immune_suppressed	non_hypoxic	2483	1	high	low	high	low	low	low	low	low
TCGA-AO-A03P-01A	FEMALE	54	Close	T2	N1	M0	Stage IIB	Positive	Positive	Negative	Positive	immune_suppressed	hypoxic	2911	1	low	low	low	low	low	low	low	low
TCGA-AO-A03R-01A	FEMALE	57	Negative	T2	N1a	M0	Stage IIB	Positive	Positive	Negative	Positive	immune_activated		2091	0	low	high	high	high	high	low	low	low
TCGA-AO-A03T-01A	FEMALE	42	Negative	T2	N1a	M0	Stage IIB	Positive	Positive	Negative	Positive	immune_suppressed	hypoxic	2124	0	low	high	low	low	high	low	low	low
TCGA-AO-A03U-01B	FEMALE	31	Negative	T1c	N0 (i-)	M0	Stage I	Negative	Negative	Negative	Negative	immune_activated		1793	1	low	high	high	high	high	low	high	high
TCGA-AO-A03V-01A	FEMALE	41	Negative	T1c	N0 (i-)	M0	Stage I	Positive	Positive	Negative	Positive	immune_suppressed	hypoxic	1351	0	low	high	high	high	high	low	high	low
TCGA-AO-A0J2-01A	FEMALE	41	Negative	T1c	N0 (i-)	M0	Stage IA	Negative	Negative	Unknown	Negative	immune_suppressed	hypoxic	997	0	low	high	high	high	high	low	high	low
TCGA-AO-A0J3-01A	FEMALE	67	Negative	T2	N1b	M0	Stage IIB	Positive	Positive	Unknown	Positive	immune_suppressed	non_hypoxic	651	0	low	low	high	low	low	low	low	low
TCGA-AO-A0J4-01A	FEMALE	41	Negative	T1c	N0 (i-)	M0	Stage IA	Negative	Negative	Negative	Negative	immune_suppressed	hypoxic	1587	0	low	high	high	high	high	high	low	high
TCGA-AO-A0J5-01A	FEMALE	48	Close	T4	N1a	M1	Stage IV	Positive	Negative	Unknown	Positive	immune_suppressed	hypoxic	792	1	low	high	high	high	high	high	high	high
TCGA-AO-A0J6-01A	FEMALE	61	Negative	T2	N0 (i-)	M0	Stage IIA	Negative	Negative	Negative	Negative	immune_activated		1140	0	low	high	high	low	high	low	low	low
TCGA-AO-A0J7-01A	FEMALE	71	Negative	T2	N1	M0	Stage IIB	Positive	Positive	Negative	Positive	immune_suppressed	non_hypoxic	618	0	low	low	low	low	high	low	high	low
TCGA-AO-A0J8-01A	FEMALE	61	Negative	T2	N0 (i+)	M0	Stage IIA	Positive	Positive	Negative	Positive	immune_suppressed	hypoxic	680	0	low	high	high	high	high	low	low	high
TCGA-AO-A0J9-01A	FEMALE	61	Positive	T2	N3	M0	Stage IIIC	Positive	Positive	Unknown	Positive	immune_suppressed	hypoxic	1613	0	low	high	high	low	high	high	low	high
TCGA-AO-A0JA-01A	FEMALE	36	Negative	T2	N3	M0	Stage IIIC	Positive	Positive	Negative	Positive	immune_suppressed	hypoxic	655	0	low	high	low	high	high	low	low	low
TCGA-AO-A0JB-01A	FEMALE	50	Negative	T3	N1a	M0	Stage IIIA	Positive	Positive	Negative	Positive	immune_suppressed	non_hypoxic	1542	0	low	low	low	low	high	low	low	low
TCGA-AO-A0JC-01A	FEMALE	64	Negative	T2	N0 (i-)	M0	Stage IIA	Positive	Positive	Negative	Positive	immune_activated		1547	0	low	high	high	high	high	low	high	low
TCGA-AO-A0JD-01A	FEMALE	59	Negative	T3	N1a	M0	Stage IIIA	Positive	Positive	Negative	Positive	immune_suppressed	non_hypoxic	2190	0	low	low	high	low	high	low	low	low
TCGA-AO-A0JE-01A	FEMALE	53	Positive	T2	N2a	M0	Stage IIIA	Negative	Negative	Positive	Negative	immune_activated		2335	0	low	high	high	high	high	low	low	low
TCGA-AO-A0JF-01A	FEMALE	68	Negative	T1c	N1a	M0	Stage IIA	Positive	Positive	Negative	Positive	immune_suppressed	hypoxic	1980	0	low	high	high	low	high	low	high	high
TCGA-AO-A0JG-01A	FEMALE	49	Close	T2	N2a	M0	Stage IIIA	Positive	Positive	Negative	Positive	immune_suppressed	hypoxic	798	0	low	high	high	high	high	low	high	high
TCGA-AO-A0JI-01A	FEMALE	56	Negative	T1c	N1	M0	Stage IIA	Positive	Negative	Negative	Positive	immune_suppressed	non_hypoxic	1528	0	low	low	high	low	high	low	low	low
TCGA-AO-A0JJ-01A	FEMALE	54	Negative	T2	N1a	M0	Stage IIB	Positive	Positive	Negative	Positive	immune_activated		1887	0	low	high	high	high	high	low	high	high
TCGA-AO-A0JL-01A	FEMALE	59	Negative	T2	N2a	M0	Stage IIIA	Negative	Negative	Negative	Negative	immune_suppressed	non_hypoxic	1683	0	low	high	high	high	high	low	low	low
TCGA-AO-A0JM-01A	FEMALE	40	Negative	T2	N1	M0	Stage IIB	Positive	Positive	Positive	Positive	immune_suppressed	non_hypoxic	2184	0	low	high	high	high	high	low	low	low
TCGA-AO-A124-01A	FEMALE	38	Negative	T2	N0 (i-)	M0	Stage IIA	Negative	Negative	Negative	Negative	immune_suppressed	hypoxic	3506	0	low	low	high	low	high	low	low	low
TCGA-AO-A125-01A	FEMALE	72	Negative	T2	N0 (i-)	M0	Stage IIA	Positive	Positive	Negative	Positive	immune_suppressed	non_hypoxic	3456	0	low	low	low	low	low	low	high	low
TCGA-AO-A126-01A	FEMALE	39	Negative	T2	N0 (i-)	M0	Stage IIA	Positive	Positive	Negative	Positive	immune_suppressed	hypoxic	3307	0	low	high	low	high	high	high	low	low
TCGA-AO-A128-01A	FEMALE	61	Negative	T2	N0 (i-)	M0	Stage IIA	Negative	Negative	Negative	Negative	immune_activated		3248	0	low	low	high	high	high	low	low	low
TCGA-AO-A129-01A	FEMALE	29	Negative	T2	N1a	M0	Stage IIB	Negative	Negative	Negative	Negative	immune_suppressed	hypoxic	3286	0	low	high	high	high	high	low	low	low
TCGA-AO-A12A-01A	FEMALE	47	Close	T2	N0 (i+)	M0	Stage IIA	Positive	Positive	Negative	Positive	immune_suppressed	hypoxic	3112	0	low	high	high	low	high	low	high	high
TCGA-AO-A12B-01A	FEMALE	63	Negative	T2	N0 (i-)	M0	Stage IIA	Positive	Positive	Negative	Positive	immune_suppressed	non_hypoxic	2989	0	low	low	low	low	low	low	low	low
TCGA-AO-A12C-01A	FEMALE	42	Positive	T2	N1a	M0	Stage IIB	Positive	Positive	Positive	Positive	immune_suppressed	hypoxic	2372	0	low	high	low	high	high	low	low	low
TCGA-AO-A12D-01A	FEMALE	43	Negative	T1c	N1a	M0	Stage IIA	Negative	Negative	Positive	Negative	immune_activated		2515	0	low	high	high	high	high	low	low	low
TCGA-AO-A12E-01A	FEMALE	51	Negative	T3	N0 (i+)	M0	Stage IIB	Positive	Positive	Negative	Positive	immune_suppressed	hypoxic	2142	0	low	high	high	high	high	low	high	high
TCGA-AO-A12F-01A	FEMALE	36	Negative	T2	N0 (i-)	M0	Stage IIA	Negative	Negative	Negative	Negative	immune_suppressed	hypoxic	1842	0	high	high	high	high	high	low	low	low
TCGA-AO-A12G-01A	FEMALE	75	Negative	T2	N0 (i+)	M0	Stage IIA	Positive	Positive	Positive	Positive	immune_suppressed	hypoxic	1639	0	low	high	high	high	high	low	low	low
TCGA-AO-A12H-01A	FEMALE	69	Negative	T2	N0 (i-)	M0	Stage IIA	Positive	Positive	Negative	Positive	immune_suppressed	non_hypoxic	1234	0	low	low	low	low	low	low	high	high
TCGA-AO-A1KO-01A	FEMALE	46	Negative	T3	N0 (i+)	M0	Stage IIB	Positive	Positive	Negative	Positive	immune_suppressed	hypoxic	622	0	high	high	high	high	high	low	low	high
TCGA-AO-A1KP-01A	FEMALE	77	Negative	T1	N1	M0	Stage IIA	Positive	Positive	Negative	Positive	immune_suppressed	hypoxic	2953	0	low	high	high	low	high	low	high	high
TCGA-AO-A1KQ-01A	MALE	84	Negative	T4	N1	M0	Stage IIIB	Positive	Positive	Negative	Positive	immune_suppressed	non_hypoxic	1882	0	low	high	low	low	low	low	low	low
TCGA-AO-A1KR-01A	FEMALE	51	Negative	T2	N0	M0	Stage IIA	Negative	Negative	Negative	Negative	immune_suppressed	non_hypoxic	2513	0	low	low	high	low	high	low	low	low
TCGA-AO-A1KS-01A	FEMALE	69	Negative	T2	N0 (i-)	M0	Stage IIA	Positive	Positive	Unknown	Positive	immune_suppressed	hypoxic	350	0	low	low	high	low	high	low	low	high
TCGA-AO-A1KT-01A	FEMALE	78	Negative	T1	N1	M0	Stage IIA	Positive	Positive	Unknown	Positive	immune_suppressed	hypoxic	541	0	high	high	high	high	high	high	low	low
TCGA-AQ-A04H-01B	FEMALE	61	Negative	T2	N2a	MX	Stage IIIA	Positive	Positive	Unknown	Positive	immune_suppressed	non_hypoxic	754	0	low	low	high	high	high	low	low	low
TCGA-AQ-A04J-01A	FEMALE	45	Negative	T2	N0 (i+)	M0	Stage IIA	Negative	Negative	Negative	Negative	immune_activated		819	0	low	high	high	high	high	low	low	low
TCGA-AQ-A04L-01B	FEMALE	48	Negative	T2	N0 (i-)	MX	Stage IIA	Positive	Negative	Positive	Positive	immune_suppressed	hypoxic	3957	0	high	high	high	high	high	low	low	low
TCGA-AQ-A0Y5-01A	FEMALE	70	Negative	T2	N2a	MX	Stage IIIA	Positive	Positive	Positive	Positive	immune_suppressed	hypoxic	172	1	low	high	high	high	high	low	low	high
TCGA-AQ-A1H2-01A	FEMALE	84	Negative	T2	N2a	MX	Stage IIIA	Positive	Positive	Unknown	Positive	immune_suppressed	non_hypoxic	475	0	high	high	high	low	low	low	low	high
TCGA-AQ-A1H3-01A	FEMALE	49	Negative	T2	N3a	MX	Stage IIIC	Positive	Positive	Negative	Positive	immune_suppressed	hypoxic	989	0	low	high	high	high	high	low	high	high
TCGA-AQ-A54N-01A	FEMALE	51	Negative	T2	N0	M0	Stage IIA	Negative	Negative	Unknown	Negative	immune_suppressed	non_hypoxic	78	0	low	high	high	low	high	low	low	high
TCGA-AQ-A54O-01A	MALE	51	Negative	T2	N0	M0	Stage IIA	Positive	Positive	Negative	Positive	immune_suppressed	non_hypoxic	1001	0	low	low	low	low	low	low	low	low
TCGA-AQ-A7U7-01A	FEMALE	55	Negative	T2	N2a	M0	Stage IIIA	Positive	Positive	Negative	Positive	immune_activated		584	1	low	high	high	high	high	low	high	low
TCGA-AR-A0TP-01A	FEMALE	43	Negative	T2	N0	M0	Stage IIA	Positive	Negative	Negative	Positive	immune_suppressed	hypoxic	4275	0	low	high	high	high	high	high	low	low
TCGA-AR-A0TQ-01A	FEMALE	27	Negative	T3	N1	M0	Stage IIIA	Positive	Negative	Unknown	Positive	immune_suppressed	hypoxic	2991	0	low	high	high	high	high	low	low	low
TCGA-AR-A0TR-01A	FEMALE	68	Negative	T2	N1	M0	Stage IIB	Positive	Positive	Unknown	Positive	immune_suppressed	non_hypoxic	160	1	low	low	low	low	low	low	low	low
TCGA-AR-A0TS-01A	FEMALE	46	Negative	T2	N1	M0	Stage IIB	Negative	Negative	Negative	Negative	immune_activated		2558	0	low	high	high	low	high	low	low	low
TCGA-AR-A0TT-01A	FEMALE	53	Negative	T2	N2	M0	Stage IIIA	Positive	Negative	Negative	Positive	immune_activated		3316	0	low	high	high	high	high	low	low	low
TCGA-AR-A0TU-01A	FEMALE	35	Negative	T2	N0	M0	Stage IIA	Negative	Negative	Negative	Negative	immune_suppressed	non_hypoxic	709	0	low	low	high	low	high	low	low	high
TCGA-AR-A0TV-01A	FEMALE	66	Negative	T2	N0	M0	Stage IIA	Positive	Positive	Unknown	Positive	immune_suppressed	non_hypoxic	2288	0	low	low	low	low	low	low	low	low
TCGA-AR-A0TW-01A	FEMALE	50	Negative	T3	N1	M0	Stage IIIA	Positive	Positive	Unknown	Positive	immune_activated		3009	0	high	low	high	high	high	low	low	low
TCGA-AR-A0TX-01A	FEMALE	64	Negative	T1	N1	M0	Stage IIA	Positive	Positive	Positive	Positive	immune_activated		1972	0	low	high	high	low	high	low	low	high
TCGA-AR-A0TY-01A	FEMALE	54	Negative	T2	N0	M0	Stage IIA	Positive	Negative	Negative	Positive	immune_suppressed	non_hypoxic	1699	1	low	high	high	high	high	low	low	high
TCGA-AR-A0TZ-01A	FEMALE	43	Negative	T2	N2	M1	[Discrepancy]	Positive	Positive	Unknown	Positive	immune_suppressed	hypoxic	3262	1	low	high	high	high	high	low	high	high
TCGA-AR-A0U0-01A	FEMALE	73	Negative	T2	N1	M0	Stage IIB	Negative	Negative	Unknown	Negative	immune_activated		1988	0	low	low	high	low	high	low	low	low
TCGA-AR-A0U2-01A	FEMALE	47	Negative	T2	N2	M0	Stage IIIA	Positive	Positive	Negative	Positive	immune_suppressed	non_hypoxic	2551	1	low	low	low	low	high	low	low	low
TCGA-AR-A0U3-01A	FEMALE	59	Negative	T2	N1	M0	Stage IIB	Positive	Positive	Negative	Positive	immune_suppressed	non_hypoxic	4080	0	low	low	low	low	high	low	low	low
TCGA-AR-A0U4-01A	FEMALE	54	Negative	T2	N0	M0	Stage IIA	Negative	Negative	Negative	Negative	immune_activated		3261	0	low	low	high	high	high	low	low	low
TCGA-AR-A1AH-01A	FEMALE	51	Negative	T2	N1	M0	Stage IIB	Positive	Negative	Negative	Positive	immune_suppressed	non_hypoxic	3807	0	low	high	high	low	high	low	low	low
TCGA-AR-A1AI-01A	FEMALE	47	Negative	T2	N0	M0	Stage IIA	Negative	Negative	Unknown	Negative	immune_activated		3296	0	low	low	high	low	high	low	low	low
TCGA-AR-A1AJ-01A	FEMALE	83	Negative	T1	N0	M0	Stage I	Positive	Negative	Negative	Positive	immune_activated		3072	0	low	high	high	high	high	low	high	low
TCGA-AR-A1AK-01A	FEMALE	70	Negative	T1	N0	M0	Stage I	Positive	Positive	Negative	Positive	immune_activated		3159	0	low	high	high	high	high	low	high	low
TCGA-AR-A1AL-01A	FEMALE	60	Negative	T3	N1	M0	Stage IIIA	Positive	Positive	Negative	Positive	immune_suppressed	hypoxic	2971	0	low	high	high	high	high	low	high	high
TCGA-AR-A1AM-01A	FEMALE	52	Negative	T3	N1	M0	Stage IIIA	Positive	Positive	Unknown	Positive	immune_suppressed	hypoxic	2991	0	low	high	high	high	high	low	low	low
TCGA-AR-A1AN-01A	FEMALE	46	Negative	T2	N0	M0	Stage IIA	Positive	Positive	Negative	Positive	immune_suppressed	hypoxic	2920	0	low	high	high	high	high	low	low	high
TCGA-AR-A1AO-01A	FEMALE	47	Negative	T1	N1	M0	Stage IIA	Positive	Negative	Negative	Positive	immune_activated		2618	0	low	high	high	high	high	low	high	high
TCGA-AR-A1AP-01A	FEMALE	80	Positive	T1	N0	M0	Stage I	Positive	Positive	Unknown	Positive	immune_suppressed	hypoxic	2856	0	low	high	high	high	high	low	low	low
TCGA-AR-A1AQ-01A	FEMALE	49	Negative	T2	N0	M0	Stage IIA	Negative	Negative	Unknown	Negative	immune_activated		3021	0	low	high	high	low	high	low	low	low
TCGA-AR-A1AR-01A	FEMALE	50	Negative	T1	N2	M0	Stage IIIA	Negative	Negative	Negative	Negative	immune_activated		524	1	low	high	high	high	high	low	high	high
TCGA-AR-A1AS-01A	FEMALE	54	Negative	T2	N1	M0	Stage IIB	Positive	Positive	Negative	Positive	immune_suppressed	non_hypoxic	1150	0	high	high	high	high	high	low	low	low
TCGA-AR-A1AT-01A	FEMALE	62	Negative	T2	N0	M0	Stage IIA	Positive	Positive	Positive	Positive	immune_activated		1272	1	high	high	high	low	low	low	low	low
TCGA-AR-A1AU-01A	FEMALE	39	Negative	T2	N2	M0	Stage IIIA	Positive	Positive	Unknown	Positive	immune_suppressed	hypoxic	2868	0	low	high	high	high	high	low	high	high
TCGA-AR-A1AV-01A	MALE	68	Negative	T2	N1	M0	Stage IIB	Positive	Positive	Negative	Positive	immune_suppressed	hypoxic	1864	0	low	high	low	high	high	low	high	low
TCGA-AR-A1AW-01A	FEMALE	65	Negative	T2	N0	M0	Stage IIA	Positive	Positive	Unknown	Positive	immune_activated		2632	0	low	high	high	low	high	low	low	low
TCGA-AR-A1AX-01A	FEMALE	64	Negative	T1	N0	M0	Stage I	Positive	Positive	Positive	Positive	immune_activated		2629	0	low	high	high	low	high	low	low	low
TCGA-AR-A1AY-01A	FEMALE	65	Negative	T1	N0	M0	Stage I	Negative	Negative	Negative	Negative	immune_suppressed	hypoxic	1026	0	low	high	high	high	high	high	low	low
TCGA-AR-A24H-01A	FEMALE	65	Negative	T2	N0	M0	Stage IIA	Positive	Positive	Negative	Positive	immune_suppressed	hypoxic	4894	0	low	high	high	high	high	low	high	high
TCGA-AR-A24K-01A	FEMALE	46	Negative	T2	N0	M0	Stage IIA	Positive	Positive	Unknown	Positive	immune_suppressed	non_hypoxic	1548	0	low	low	low	low	high	low	low	high
TCGA-AR-A24L-01A	FEMALE	26	Negative	T2	N1	M0	Stage IIB	Positive	Positive	Unknown	Positive	immune_suppressed	hypoxic	2866	1	low	high	high	high	high	high	low	high
TCGA-AR-A24M-01A	FEMALE	38	Negative	T2	N2	M0	Stage IIIA	Positive	Positive	Negative	Positive	immune_suppressed	hypoxic	3660	0	low	high	high	low	high	low	low	high
TCGA-AR-A24N-01A	FEMALE	54	Negative	T1	N0	M0	Stage I	Positive	Positive	Unknown	Positive	immune_suppressed	hypoxic	3035	0	low	high	high	high	high	low	low	high
TCGA-AR-A24O-01A	FEMALE	43	Positive	T3	N2	M0	Stage IIIA	Positive	Positive	Negative	Positive	immune_suppressed	hypoxic	3607	0	low	high	high	high	high	high	high	high
TCGA-AR-A24P-01A	FEMALE	47	Negative	T1	N0	M0	Stage I	Positive	Positive	Unknown	Positive	immune_suppressed	hypoxic	84	0	low	high	high	high	high	low	high	high
TCGA-AR-A24Q-01A	FEMALE	49	Negative	T3	N0	M0	Stage IIB	Positive	Negative	Negative	Positive	immune_suppressed	hypoxic	3172	0	low	high	high	low	high	high	low	low
TCGA-AR-A24R-01A	FEMALE	45	Negative	T1	N2	M0	Stage IIIA	Positive	Positive	Negative	Positive	immune_suppressed	non_hypoxic	3430	0	low	high	high	high	high	low	low	low
TCGA-AR-A24S-01A	FEMALE	61	Negative	T1	N0	M0	Stage I	Positive	Positive	Negative	Positive	immune_activated		2976	0	low	high	high	high	high	low	low	high
TCGA-AR-A24T-01A	FEMALE	46	Negative	T3	N3	M0	Stage IIIC	Positive	Positive	Unknown	Positive	immune_suppressed	hypoxic	3202	0	low	high	high	low	high	high	low	high
TCGA-AR-A24U-01A	FEMALE	47	Positive	T1	N1	M0	Stage IIA	Negative	Negative	Positive	Negative	immune_activated		3128	0	low	high	high	high	high	low	high	low
TCGA-AR-A24V-01A	FEMALE	52	Negative	T2	N1	M0	Stage IIB	Positive	Positive	Negative	Positive	immune_suppressed	hypoxic	3203	0	low	high	high	high	high	low	low	high
TCGA-AR-A24W-01A	FEMALE	55	Negative	T2	N1	M0	Stage IIB	Positive	Positive	Negative	Positive	immune_suppressed	hypoxic	1550	0	low	high	high	high	high	low	high	low
TCGA-AR-A24X-01A	FEMALE	52	Negative	T2	N0	M0	Stage IIA	Positive	Positive	Unknown	Positive	immune_suppressed	non_hypoxic	3004	0	low	high	high	high	high	low	high	low
TCGA-AR-A24Z-01A	FEMALE	57	Negative	T2	N0	M0	Stage IIA	Positive	Positive	Negative	Positive	immune_suppressed	non_hypoxic	3001	0	high	high	high	high	high	low	low	high
TCGA-AR-A250-01A	FEMALE	58	Positive	T2	N0	M0	Stage IIA	Positive	Negative	Unknown	Positive	immune_suppressed	hypoxic	2707	0	low	high	high	high	high	high	low	high
TCGA-AR-A251-01A	FEMALE	51	Positive	T2	N2	M0	Stage IIIA	Positive	Negative	Unknown	Positive	immune_suppressed	hypoxic	3030	0	low	high	high	high	high	low	low	low
TCGA-AR-A252-01A	FEMALE	50	Negative	T1	N0	M0	Stage I	Positive	Positive	Negative	Positive	immune_activated		2838	0	low	high	high	low	high	low	high	high
TCGA-AR-A254-01A	FEMALE	50	Negative	T2	N2	M0	Stage IIIA	Positive	Positive	Positive	Positive	immune_suppressed	hypoxic	2605	0	low	high	high	high	high	low	low	high
TCGA-AR-A255-01A	FEMALE	62	Negative	T1	N0	M0	Stage I	Positive	Positive	Positive	Positive	immune_suppressed	hypoxic	2161	0	low	high	high	low	high	low	low	high
TCGA-AR-A256-01A	FEMALE	45	Negative	T2	N0	M0	Stage IIA	Negative	Negative	Negative	Negative	immune_suppressed	hypoxic	2854	1	low	high	high	high	high	low	low	high
TCGA-AR-A2LE-01A	FEMALE	69	Negative	T1	N0	M0	Stage I	Positive	Negative	Unknown	Positive	immune_suppressed	non_hypoxic	5062	0	low	high	low	low	high	low	high	low
TCGA-AR-A2LH-01A	FEMALE	55	Negative	T3	N3	M0	Stage III	Negative	Negative	Unknown	Negative	immune_activated		616	1	low	high	high	high	high	low	low	low
TCGA-AR-A2LJ-01A	FEMALE	40	Negative	T3	N1	MX	Stage IIIA	Positive	Positive	Positive	Positive	immune_activated		2632	0	low	high	high	low	high	low	high	low
TCGA-AR-A2LK-01A	FEMALE	62	Positive	T3	N2	M0	Stage III	Positive	Positive	Unknown	Positive	immune_suppressed	hypoxic	1649	1	low	high	high	low	high	low	low	low
TCGA-AR-A2LL-01A	FEMALE	70	Negative	T3	N0	M0	Stage IIB	Positive	Positive	Unknown	Positive	immune_suppressed	hypoxic	2012	0	low	high	high	low	high	low	low	low
TCGA-AR-A2LM-01A	FEMALE	49	Negative	T1	N1	M0	Stage II	Positive	Positive	Unknown	Positive	immune_suppressed	hypoxic	1935	0	low	high	high	high	high	low	high	high
TCGA-AR-A2LN-01A	FEMALE	65	Negative	T2	N0	M0	Stage IIA	Positive	Positive	Negative	Positive	immune_suppressed	hypoxic	1161	0	low	high	high	high	high	low	high	low
TCGA-AR-A2LO-01A	FEMALE	46	Negative	T2	N1	M0	Stage IIB	Positive	Positive	Unknown	Positive	immune_activated		1198	0	low	high	high	high	high	low	high	low
TCGA-AR-A2LQ-01A	FEMALE	59	Negative	T3	N0	M0	Stage IIB	Positive	Positive	Negative	Positive	immune_suppressed	hypoxic	1233	0	low	high	high	high	high	high	high	high
TCGA-AR-A2LR-01A	FEMALE	49	Negative	T1	N0	M0	Stage I	Negative	Negative	Negative	Negative	immune_suppressed	hypoxic	1742	0	low	high	high	high	high	low	low	low
TCGA-AR-A5QM-01A	FEMALE	62	[Not Available]	T2	N0	M0	Stage IIA	Positive	Positive	Unknown	Positive	immune_suppressed	hypoxic	2231	0	low	high	high	high	high	low	high	low
TCGA-AR-A5QN-01A	FEMALE	68	[Not Available]	T2	N3	M0	Stage IIIC	Positive	Positive	Positive	Positive	immune_suppressed	hypoxic	1013	0	high	high	high	high	high	low	low	high
TCGA-AR-A5QP-01A	FEMALE	54	[Not Available]	T2	N1	M0	Stage IIB	Positive	Positive	Unknown	Positive	immune_suppressed	non_hypoxic	1185	0	low	high	high	low	high	low	high	low
TCGA-AR-A5QQ-01A	FEMALE	68	[Not Available]	T3	N1	M0	Stage IIIA	Negative	Negative	Negative	Negative	immune_activated		322	1	high	high	high	high	high	low	low	low
TCGA-B6-A0I1-01A	FEMALE	73	Negative	T2	N0	M0	Stage IIA	Negative	Negative	Unknown	Negative	immune_suppressed	hypoxic	2361	1	low	high	high	low	high	low	low	low
TCGA-B6-A0I2-01A	FEMALE	45	[Not Available]	T1c	N0 (i-)	M0	Stage IA	Unknown	Unknown	Unknown	Unknown	immune_activated		4361	0	low	low	high	low	high	low	low	low
TCGA-B6-A0I5-01A	FEMALE	49	Negative	T2	N1b	M0	Stage IIB	Positive	Positive	Unknown	Positive	immune_suppressed	non_hypoxic	8556	0	low	high	high	low	high	low	low	low
TCGA-B6-A0I6-01A	FEMALE	49	Negative	T1c	N1	M0	Stage IIA	Negative	Negative	Unknown	Negative	immune_suppressed	hypoxic	991	1	low	high	high	high	high	high	low	low
TCGA-B6-A0I8-01A	FEMALE	46	[Not Available]	T1	NX	M0	Stage X	Unknown	Unknown	Unknown	Unknown	immune_suppressed	hypoxic	749	1	high	high	high	low	high	low	low	low
TCGA-B6-A0I9-01A	FEMALE	62	[Not Available]	T3	NX	M1	Stage IV	Unknown	Positive	Unknown	Positive	immune_suppressed	hypoxic	362	1	high	high	high	high	high	low	low	low
TCGA-B6-A0IA-01A	FEMALE	51	Negative	T2	N0 (i-)	M0	Stage IIA	Positive	Positive	Unknown	Positive	immune_suppressed	non_hypoxic	8391	0	low	low	low	low	high	low	high	high
TCGA-B6-A0IB-01A	FEMALE	64	Negative	T3	N3	M1	Stage IV	Positive	Positive	Unknown	Positive	immune_suppressed	non_hypoxic	3941	1	low	high	low	low	low	low	low	low
TCGA-B6-A0IC-01A	FEMALE	90	Negative	T2	NX	MX	Stage X	Positive	Positive	Unknown	Positive	immune_suppressed	non_hypoxic	1542	1	low	low	low	low	low	low	low	high
TCGA-B6-A0IE-01A	FEMALE	38	Close	T3	N1b	M0	Stage IIIA	Negative	Negative	Unknown	Negative	immune_suppressed	non_hypoxic	1993	1	low	high	high	low	high	low	low	high
TCGA-B6-A0IG-01A	FEMALE	50	Negative	T2	N1b	M0	Stage IIB	Positive	Positive	Unknown	Positive	immune_suppressed	hypoxic	4456	1	low	high	high	high	high	low	low	low
TCGA-B6-A0IH-01A	FEMALE	81	Positive	T3	N1b	M0	Stage IIIA	Positive	Positive	Unknown	Positive	immune_activated		3418	1	low	high	high	low	high	low	low	low
TCGA-B6-A0IJ-01A	FEMALE	42	Negative	T3	N0 (i-)	M0	Stage IIB	Positive	Positive	Unknown	Positive	immune_activated		7106	0	low	low	high	low	high	low	low	low
TCGA-B6-A0IK-01A	FEMALE	63	Positive	T4	N1	M0	Stage IIIB	Negative	Negative	Unknown	Negative	immune_suppressed	non_hypoxic	571	1	low	high	high	low	high	low	low	low
TCGA-B6-A0IM-01A	FEMALE	75	Positive	T3	N0 (i-)	M0	Stage IIB	Positive	Positive	Unknown	Positive	immune_suppressed	non_hypoxic	3873	1	low	high	low	low	high	low	low	high
TCGA-B6-A0IN-01A	FEMALE	45	Positive	T1c	NX	MX	Stage X	Positive	Negative	Unknown	Positive	immune_activated		2573	1	low	high	high	high	high	low	high	low
TCGA-B6-A0IO-01A	FEMALE	66	Negative	T2	N0 (i-)	M0	Stage IIA	Positive	Unknown	Unknown	Positive	immune_suppressed	hypoxic	5042	0	low	low	low	high	high	low	high	low
TCGA-B6-A0IP-01A	FEMALE	74	Negative	T1c	N0 (i-)	M0	Stage IA	Positive	Positive	Unknown	Positive	immune_suppressed	hypoxic	3926	1	low	high	high	low	high	low	low	high
TCGA-B6-A0IQ-01A	FEMALE	40	Negative	T3	N1b	M0	Stage IIIA	Negative	Negative	Unknown	Negative	immune_suppressed	hypoxic	4285	0	low	high	high	low	high	high	low	low
TCGA-B6-A0RE-01A	FEMALE	61	Negative	TX	N0 (i-)	M0	Stage X	Negative	Negative	Unknown	Negative	immune_suppressed	hypoxic	7777	0	low	high	high	high	high	low	low	low
TCGA-B6-A0RG-01A	FEMALE	26	Negative	T3	N0 (i-)	M0	Stage IIB	Negative	Negative	Unknown	Negative	immune_suppressed	non_hypoxic	2082	0	low	high	low	high	high	low	low	low
TCGA-B6-A0RH-01A	FEMALE	51	Positive	T2	N0 (i-)	M0	Stage IIA	Positive	Positive	Unknown	Positive	immune_suppressed	hypoxic	6456	1	low	high	high	low	high	low	low	high
TCGA-B6-A0RI-01A	FEMALE	44	Negative	T4b	N1b	M0	Stage IIIB	Positive	Positive	Unknown	Positive	immune_suppressed	hypoxic	7126	0	low	high	low	high	high	high	low	high
TCGA-B6-A0RL-01A	FEMALE	60	Negative	T2	N0 (i-)	M0	Stage IIA	Positive	Positive	Unknown	Positive	immune_suppressed	non_hypoxic	2469	1	low	low	high	low	low	low	low	low
TCGA-B6-A0RM-01A	FEMALE	57	[Not Available]	TX	NX	MX	Stage X	Positive	Positive	Unknown	Positive	immune_suppressed	non_hypoxic	2373	1	high	low	high	low	low	low	low	low
TCGA-B6-A0RN-01A	FEMALE	60	Negative	T1c	N0 (i-)	M0	Stage IA	Negative	Negative	Unknown	Negative	immune_suppressed	non_hypoxic	8008	0	low	high	high	low	high	low	high	low
TCGA-B6-A0RO-01A	FEMALE	71	Negative	T4	N1a	M0	Stage IIIB	Positive	Positive	Unknown	Positive	immune_suppressed	non_hypoxic	4929	0	low	low	low	low	high	low	low	high
TCGA-B6-A0RP-01A	FEMALE	73	Positive	T2	N1b	M0	[Discrepancy]	Positive	Positive	Unknown	Positive	immune_suppressed	hypoxic	3126	1	low	high	low	high	high	low	high	high
TCGA-B6-A0RQ-01A	FEMALE	68	[Not Available]	T3	N0 (i-)	M0	Stage IIB	Positive	Positive	Unknown	Positive	immune_suppressed	hypoxic	4267	1	low	high	high	low	high	low	low	high
TCGA-B6-A0RS-01A	FEMALE	38	Negative	T2	N0 (i-)	M0	Stage IIA	Negative	Negative	Unknown	Negative	immune_suppressed	hypoxic	3063	1	low	high	high	high	high	low	high	low
TCGA-B6-A0RT-01A	FEMALE	39	Close	T3	N1	M0	Stage IIIA	Negative	Negative	Unknown	Negative	immune_activated		2721	0	low	high	high	low	high	low	low	low
TCGA-B6-A0RU-01A	FEMALE	40	Negative	T1c	N0 (i-)	M0	Stage IA	Negative	Negative	Unknown	Negative	immune_suppressed	hypoxic	8605	0	low	high	high	low	high	high	high	low
TCGA-B6-A0RV-01A	FEMALE	42	Negative	T3	N2	M0	Stage IIIA	Positive	Positive	Unknown	Positive	immune_suppressed	hypoxic	5156	0	low	high	high	low	high	low	low	low
TCGA-B6-A0WS-01A	FEMALE	58	Positive	T1c	NX	MX	Stage X	Positive	Positive	Unknown	Positive	immune_activated		2965	1	low	high	high	high	high	low	low	low
TCGA-B6-A0WT-01A	FEMALE	61	Negative	T2	N1	M0	Stage IIB	Positive	Positive	Unknown	Positive	immune_suppressed	non_hypoxic	5739	0	low	low	low	low	high	low	low	low
TCGA-B6-A0WV-01A	FEMALE	67	Negative	T2	N1b	M0	Stage IIB	Positive	Positive	Unknown	Positive	immune_suppressed	non_hypoxic	2417	1	low	high	low	low	high	low	low	high
TCGA-B6-A0WW-01A	FEMALE	58	Negative	T2	N1b	MX	Stage X	Positive	Positive	Unknown	Positive	immune_suppressed	non_hypoxic	558	1	low	low	high	low	low	low	low	low
TCGA-B6-A0WX-01A	FEMALE	40	Negative	T3	N1b	M0	Stage IIIA	Negative	Negative	Unknown	Negative	immune_suppressed	hypoxic	639	1	low	high	high	low	high	high	low	low
TCGA-B6-A0WY-01A	FEMALE	40	Negative	T3	N1b	M0	Stage IIIA	Positive	Negative	Unknown	Positive	immune_suppressed	hypoxic	3461	1	low	high	high	high	high	low	low	high
TCGA-B6-A0WZ-01A	FEMALE	50	Negative	T2	N1b	M0	Stage II	Positive	Positive	Unknown	Positive	immune_suppressed	non_hypoxic	6292	0	low	high	high	low	high	low	low	high
TCGA-B6-A0X0-01A	FEMALE	54	Negative	T1c	N0 (i-)	M0	Stage I	Positive	Positive	Unknown	Positive	immune_suppressed	non_hypoxic	3945	1	low	low	low	low	high	low	low	low
TCGA-B6-A0X1-01A	FEMALE	48	Negative	T2	N1	M1	[Discrepancy]	Negative	Negative	Unknown	Negative	immune_activated		7455	1	low	low	high	low	high	low	low	low
TCGA-B6-A0X4-01A	FEMALE	62	Negative	T2	N1b	M0	Stage IIB	Positive	Positive	Unknown	Positive	immune_suppressed	non_hypoxic	860	1	low	low	low	low	high	low	low	low
TCGA-B6-A0X5-01A	FEMALE	61	Negative	T2	N1b	M0	Stage IIB	Positive	Positive	Unknown	Positive	immune_suppressed	non_hypoxic	2097	1	high	low	high	low	low	low	low	high
TCGA-B6-A0X7-01A	FEMALE	62	[Not Available]	T1c	NX	MX	Stage X	Positive	Positive	Unknown	Positive	immune_suppressed	non_hypoxic	1781	1	low	high	high	low	high	low	low	high
TCGA-B6-A1KC-01B	FEMALE	67	Negative	T2	N1	M0	Stage IIB	Positive	Negative	Negative	Positive	immune_suppressed	non_hypoxic	1326	0	low	low	low	low	high	low	low	low
TCGA-B6-A1KF-01A	FEMALE	68	Negative	T2	N1	M0	Stage IIB	Negative	Negative	Unknown	Negative	immune_suppressed	non_hypoxic	3088	0	low	low	high	low	high	low	low	low
TCGA-B6-A1KI-01A	FEMALE	63	Negative	T1c	N0	M0	Stage I	Positive	Positive	Unknown	Positive	immune_suppressed	hypoxic	2236	0	low	high	high	high	high	low	low	low
TCGA-B6-A1KN-01A	FEMALE	57	Negative	T4b	N1	M0	Stage IIIB	Negative	Negative	Unknown	Negative	immune_suppressed	hypoxic	4233	0	low	high	high	high	high	low	low	high
TCGA-B6-A2IU-01A	FEMALE	62	Negative	T2	N0	M0	Stage IIA	Positive	Positive	Unknown	Positive	immune_suppressed	non_hypoxic	5176	0	low	low	low	low	high	low	high	low
TCGA-B6-A3ZX-01A	FEMALE	50	Close	T3	N1	M1	Stage IV	Negative	Negative	Negative	Negative	immune_activated		1152	1	low	high	high	low	high	low	low	low
TCGA-B6-A400-01A	FEMALE	43	Negative	T2	N2a	M0	Stage IIIA	Negative	Negative	Negative	Negative	immune_suppressed	hypoxic	215	0	low	high	high	low	high	high	low	low
TCGA-B6-A401-01A	FEMALE	47	Negative	T1c	N1a	M0	Stage IIA	Positive	Positive	Negative	Positive	immune_suppressed	hypoxic	2596	0	low	high	high	high	high	low	high	low
TCGA-B6-A402-01A	FEMALE	47	Negative	T1c	N0 (i-)	M0	Stage I	Negative	Negative	Negative	Negative	immune_suppressed	non_hypoxic	2281	0	low	low	high	low	high	low	low	low
TCGA-B6-A408-01A	FEMALE	55	Negative	T2	N3a	M0	Stage IIIC	Positive	Positive	Unknown	Positive	immune_activated		2072	0	high	high	high	low	low	low	low	low
TCGA-B6-A409-01A	FEMALE	44	Negative	T1c	N2a	M0	Stage IIIA	Negative	Negative	Unknown	Negative	immune_suppressed	hypoxic	573	1	low	high	high	low	high	low	low	low
TCGA-B6-A40B-01A	FEMALE	76	Negative	T1b	N0 (i-)	M0	Stage I	Positive	Positive	Negative	Positive	immune_suppressed	hypoxic	3152	0	low	high	high	high	high	low	high	low
TCGA-B6-A40C-01A	FEMALE	51	Negative	T3	N0 (i-)	M0	Stage IIB	Positive	Positive	Negative	Positive	immune_suppressed	hypoxic	2164	0	high	high	high	high	high	high	low	low
TCGA-BH-A0AU-01A	FEMALE	45	Negative	T2	N0	M0	Stage IIA	Positive	Positive	Positive	Positive	immune_suppressed	non_hypoxic	1914	0	low	high	low	low	high	low	low	high
TCGA-BH-A0AV-01A	FEMALE	52	Negative	T1c	N0	M0	Stage I	Negative	Negative	Unknown	Negative	immune_suppressed	hypoxic	1820	0	low	high	high	high	high	high	low	high
TCGA-BH-A0AW-01A	FEMALE	56	Negative	T1c	N1a	M0	Stage IIA	Positive	Negative	Positive	Positive	immune_activated		622	0	low	low	high	low	high	low	low	low
TCGA-BH-A0AZ-01A	FEMALE	47	Negative	T3	N1a	cM0 (i+)	Stage IIIA	Positive	Positive	Negative	Positive	immune_suppressed	hypoxic	1919	0	low	high	low	high	high	high	low	low
TCGA-BH-A0B0-01A	FEMALE	56	Negative	T1c	N0	M0	Stage I	Positive	Positive	Negative	Positive	immune_activated		2477	0	low	high	high	low	high	high	high	low
TCGA-BH-A0B1-01A	FEMALE	66	Negative	T2	N1a	M0	Stage IIB	Positive	Positive	Negative	Positive	immune_suppressed	non_hypoxic	1148	0	low	high	high	high	high	low	low	high
TCGA-BH-A0B3-01A	FEMALE	53	Negative	T2	N1a	M0	Stage IIB	Negative	Negative	Negative	Negative	immune_suppressed	hypoxic	1203	0	low	high	high	high	high	low	low	low
TCGA-BH-A0B4-01A	MALE	65	Negative	T2	N2	M0	Stage IIIA	Positive	Positive	Unknown	Positive	immune_suppressed	non_hypoxic	1191	0	low	high	low	high	high	low	low	low
TCGA-BH-A0B5-01A	FEMALE	40	Positive	T2	N2a	M0	Stage IIIA	Positive	Positive	Negative	Positive	immune_suppressed	hypoxic	2136	0	low	high	low	high	high	low	high	low
TCGA-BH-A0B6-01A	FEMALE	47	Negative	T1c	N0	M0	Stage I	Positive	Positive	Positive	Positive	immune_activated		2483	0	low	high	high	low	high	low	low	low
TCGA-BH-A0B7-01A	FEMALE	42	Negative	T2	N1a	M0	Stage IIB	Positive	Positive	Positive	Positive	immune_activated		2559	0	low	high	high	high	high	low	high	low
TCGA-BH-A0B8-01A	FEMALE	64	Negative	T1b	N0 (i-)	M0	Stage I	Positive	Positive	Unknown	Positive	immune_suppressed	non_hypoxic	1569	0	low	low	low	low	high	low	low	low
TCGA-BH-A0B9-01A	FEMALE	44	Negative	T1c	N0 (i-)	M0	Stage IA	Negative	Negative	Negative	Negative	immune_activated		1572	0	low	high	high	low	high	low	low	high
TCGA-BH-A0BA-01A	FEMALE	51	Negative	T3	N3a	M0	Stage IIIC	Positive	Positive	Negative	Positive	immune_suppressed	hypoxic	1132	0	low	high	high	high	high	low	low	low
TCGA-BH-A0BC-01A	FEMALE	60	Negative	T2	N3	M0	Stage IIIC	Positive	Positive	Negative	Positive	immune_activated		974	0	low	high	high	high	high	high	low	high
TCGA-BH-A0BD-01A	FEMALE	47	Negative	T1c	N1a	M0	Stage IIA	Positive	Positive	Negative	Positive	immune_suppressed	hypoxic	554	0	low	high	high	high	high	low	low	high
TCGA-BH-A0BF-01A	FEMALE	56	Negative	T2	N1mi	M0	Stage IIB	Positive	Positive	Negative	Positive	immune_activated		1324	1	low	high	high	high	high	high	low	low
TCGA-BH-A0BG-01A	FEMALE	73	Negative	T1	N0	M0	Stage I	Negative	Negative	Negative	Negative	immune_activated		1871	0	low	high	high	low	high	low	low	low
TCGA-BH-A0BJ-01A	FEMALE	41	Negative	T2	N1a	M0	Stage IIB	Positive	Positive	Negative	Positive	immune_suppressed	hypoxic	660	0	low	high	high	high	high	low	low	low
TCGA-BH-A0BL-01A	FEMALE	35	Negative	T1c	N0	M0	Stage I	Negative	Negative	Negative	Negative	immune_suppressed	hypoxic	2278	0	low	high	high	high	high	high	high	low
TCGA-BH-A0BM-01A	FEMALE	54	Negative	T2	N1a	M0	Stage IIB	Positive	Negative	Negative	Positive	immune_suppressed	non_hypoxic	1876	0	low	high	high	low	high	low	high	low
TCGA-BH-A0BO-01A	FEMALE	54	Negative	T1b	N0	M0	Stage I	Positive	Positive	Negative	Positive	immune_suppressed	hypoxic	2197	0	high	high	high	high	high	low	high	high
TCGA-BH-A0BP-01A	FEMALE	76	Negative	T1c	N0	M0	Stage I	Positive	Positive	Negative	Positive	immune_suppressed	hypoxic	2296	1	low	high	high	high	high	low	low	low
TCGA-BH-A0BQ-01A	FEMALE	39	Negative	T1c	N0	M0	Stage I	Positive	Positive	Positive	Positive	immune_suppressed	non_hypoxic	2255	0	low	high	high	high	high	low	low	low
TCGA-BH-A0BR-01A	FEMALE	59	Negative	T1c	N0	M0	Stage I	Positive	Positive	Negative	Positive	immune_suppressed	hypoxic	2330	0	low	high	high	high	high	high	low	low
TCGA-BH-A0BT-01A	FEMALE	56	Negative	T1c	N1mi	M0	Stage IIA	Positive	Positive	Negative	Positive	immune_suppressed	non_hypoxic	2365	0	low	high	high	low	high	low	low	low
TCGA-BH-A0BV-01A	FEMALE	78	Negative	T2	N1a	M0	Stage IIB	Positive	Positive	Negative	Positive	immune_suppressed	hypoxic	1519	0	low	high	low	high	high	low	high	low
TCGA-BH-A0BW-01A	FEMALE	71	Negative	T1c	N0	M0	Stage I	Negative	Negative	Unknown	Negative	immune_activated		2371	0	low	low	high	high	high	low	low	low
TCGA-BH-A0BZ-01A	FEMALE	59	Negative	T3	N1a	M0	Stage IIIA	Positive	Positive	Negative	Positive	immune_activated		2255	0	low	high	high	high	high	high	low	high
TCGA-BH-A0C0-01A	FEMALE	62	Negative	T1c	N1a	M0	Stage IIA	Positive	Positive	Unknown	Positive	immune_activated		1270	0	low	low	high	low	high	low	low	low
TCGA-BH-A0C1-01B	FEMALE	61	Negative	T3	N2a	M0	Stage IIIA	Positive	Positive	Negative	Positive	immune_suppressed	hypoxic	1411	1	low	high	high	high	high	low	low	high
TCGA-BH-A0C3-01A	FEMALE	47	Negative	T1c	N0	M0	Stage I	Positive	Negative	Negative	Positive	immune_suppressed	hypoxic	2709	0	low	high	high	low	high	low	low	high
TCGA-BH-A0C7-01B	FEMALE	48	Negative	T2	N1mi	M0	Stage IIB	Positive	Negative	Unknown	Positive	immune_suppressed	hypoxic	2767	0	low	high	high	high	high	low	high	high
TCGA-BH-A0DD-01A	MALE	58	Negative	T2	N1a	M0	Stage IIB	Positive	Positive	Positive	Positive	immune_suppressed	hypoxic	2486	0	high	high	high	low	low	low	low	high
TCGA-BH-A0DE-01A	FEMALE	62	Negative	T2	N0	M0	Stage IIA	Positive	Positive	Negative	Positive	immune_suppressed	hypoxic	2372	0	low	high	high	high	high	low	high	low
TCGA-BH-A0DG-01A	FEMALE	30	Negative	T2	N0	M0	Stage IIA	Positive	Negative	Negative	Positive	immune_suppressed	hypoxic	2041	0	low	high	low	low	high	high	low	low
TCGA-BH-A0DH-01A	FEMALE	63	Positive	T2	N1a	M0	Stage IIB	Positive	Positive	Negative	Positive	immune_suppressed	non_hypoxic	1156	0	low	high	low	low	high	low	low	high
TCGA-BH-A0DI-01A	FEMALE	63	Negative	T2	N1a	M0	Stage IIB	Positive	Positive	Negative	Positive	immune_suppressed	hypoxic	912	0	low	high	high	high	high	high	high	high
TCGA-BH-A0DK-01A	FEMALE	49	Negative	T2	N0 (i-)	M0	Stage IIA	Positive	Positive	Negative	Positive	immune_activated		423	0	low	high	high	high	high	low	high	low
TCGA-BH-A0DL-01A	FEMALE	64	Negative	T2	N0	M0	Stage IIA	Positive	Negative	Negative	Positive	immune_activated		2381	0	low	low	high	high	high	low	low	high
TCGA-BH-A0DO-01B	FEMALE	78	Negative	T1c	N0	M0	Stage I	Positive	Positive	Negative	Positive	immune_suppressed	hypoxic	1644	0	low	high	high	high	high	low	high	low
TCGA-BH-A0DP-01A	FEMALE	60	Negative	T3	N0 (i-)	M0	Stage IIB	Positive	Positive	Negative	Positive	immune_activated		476	0	low	high	high	high	high	low	high	high
TCGA-BH-A0DQ-01A	FEMALE	42	Negative	T2	N1	M0	Stage IIB	Positive	Positive	Negative	Positive	immune_suppressed	hypoxic	98	0	low	high	low	high	high	high	low	high
TCGA-BH-A0DS-01A	FEMALE	71	Negative	T2	N2a	M0	Stage IIIA	Positive	Positive	Negative	Positive	immune_suppressed	non_hypoxic	78	0	low	high	high	low	high	low	high	low
TCGA-BH-A0DT-01A	FEMALE	41	Negative	T1c	N1a	M0	Stage IIA	Positive	Positive	Negative	Positive	immune_suppressed	hypoxic	2403	0	low	high	high	high	high	low	high	high
TCGA-BH-A0DV-01A	FEMALE	54	Negative	T2	N2a	M0	Stage IIIA	Positive	Positive	Negative	Positive	immune_suppressed	hypoxic	2064	0	low	high	high	high	high	high	high	high
TCGA-BH-A0DX-01A	FEMALE	62	Negative	T1b	N0	M0	Stage I	Positive	Positive	Negative	Positive	immune_suppressed	hypoxic	2156	0	low	high	high	high	high	high	high	low
TCGA-BH-A0DZ-01A	FEMALE	43	Negative	T2	N1a	M0	Stage IIB	Positive	Positive	Positive	Positive	immune_suppressed	non_hypoxic	495	0	low	high	high	high	high	low	low	low
TCGA-BH-A0E0-01A	FEMALE	38	Negative	T3	N3a	M0	Stage IIIC	Negative	Negative	Negative	Negative	immune_suppressed	non_hypoxic	134	0	low	low	high	low	high	low	low	low
TCGA-BH-A0E1-01A	FEMALE	52	Negative	T2	N1	M0	Stage IIB	Positive	Positive	Unknown	Positive	immune_suppressed	hypoxic	477	0	low	high	high	high	high	low	low	low
TCGA-BH-A0E2-01A	FEMALE	49	Negative	T2	N2a	M0	Stage IIIA	Positive	Positive	Negative	Positive	immune_suppressed	hypoxic	435	0	low	high	low	high	high	low	high	high
TCGA-BH-A0E6-01A	FEMALE	69	Negative	T1c	N0 (i-)	M0	Stage IA	Negative	Negative	Unknown	Negative	immune_suppressed	non_hypoxic	293	0	low	high	high	low	high	low	low	low
TCGA-BH-A0E7-01A	FEMALE	79	Negative	T2	N1a	M0	Stage IIB	Positive	Positive	Negative	Positive	immune_suppressed	non_hypoxic	1363	0	high	high	high	low	low	low	low	high
TCGA-BH-A0E9-01B	FEMALE	53	Negative	T2	N1a	M0	Stage IIB	Positive	Positive	Negative	Positive	immune_suppressed	hypoxic	2489	0	low	high	high	high	high	low	high	low
TCGA-BH-A0EA-01A	FEMALE	72	Negative	T1c	N1a	M0	Stage IIA	Positive	Positive	Negative	Positive	immune_suppressed	hypoxic	991	1	low	high	high	high	high	low	low	low
TCGA-BH-A0EB-01A	FEMALE	69	Negative	T1c	N0 (i-)	M0	Stage IA	Positive	Positive	Unknown	Positive	immune_activated		745	0	low	high	low	low	high	low	low	high
TCGA-BH-A0EE-01A	FEMALE	68	Negative	T3	N0 (i-)	M0	Stage IIB	Negative	Negative	Positive	Negative	immune_suppressed	hypoxic	943	0	low	low	high	low	high	low	low	high
TCGA-BH-A0EI-01A	FEMALE	51	Negative	T1c	N1a	M0	Stage IIA	Positive	Positive	Negative	Positive	immune_suppressed	hypoxic	1926	0	low	high	low	high	high	low	low	high
TCGA-BH-A0GY-01A	FEMALE	67	Negative	T2	N1	M0	Stage IIA	Positive	Positive	Negative	Positive	immune_suppressed	non_hypoxic	923	0	low	high	high	high	high	low	low	low
TCGA-BH-A0GZ-01A	FEMALE	62	Negative	T1c	N1a	M0	Stage IIA	Positive	Positive	Unknown	Positive	immune_suppressed	hypoxic	328	0	low	high	high	low	high	low	low	low
TCGA-BH-A0H0-01A	FEMALE	69	Negative	T1c	N0 (i-)	M0	Stage IA	Positive	Positive	Negative	Positive	immune_suppressed	non_hypoxic	461	0	low	low	low	low	high	low	low	low
TCGA-BH-A0H3-01A	FEMALE	46	Negative	T1c	N0	M0	Stage I	Positive	Positive	Unknown	Positive	immune_suppressed	hypoxic	1928	0	low	high	high	high	high	low	high	high
TCGA-BH-A0H5-01A	FEMALE	45	Negative	T1c	N0 (i-)	M0	Stage I	Positive	Positive	Unknown	Positive	immune_activated		1620	0	low	high	high	high	high	low	high	low
TCGA-BH-A0H6-01A	FEMALE	82	Negative	T1b	NX	M0	Stage I	Positive	Positive	Negative	Positive	immune_suppressed	non_hypoxic	747	0	low	high	high	high	high	low	low	low
TCGA-BH-A0H7-01A	FEMALE	65	Negative	T1c	N2a	M0	Stage IIIA	Positive	Positive	Negative	Positive	immune_suppressed	hypoxic	702	0	low	high	high	high	high	high	low	high
TCGA-BH-A0H9-01A	FEMALE	69	Negative	T2	N0 (i-)	M0	Stage IIA	Positive	Positive	Unknown	Positive	immune_suppressed	non_hypoxic	1247	0	low	high	high	low	high	low	high	low
TCGA-BH-A0HA-01A	FEMALE	31	Negative	T1c	N0 (i-)	M0	Stage I	Positive	Positive	Unknown	Positive	immune_activated		1611	0	low	high	low	high	high	low	low	low
TCGA-BH-A0HB-01A	FEMALE	55	Negative	T1c	N0 (i-)	M0	Stage IA	Positive	Positive	Unknown	Positive	immune_activated		806	0	low	low	high	high	high	low	low	low
TCGA-BH-A0HF-01A	FEMALE	77	Negative	T1c	N0 (i-)	M0	Stage IA	Positive	Positive	Negative	Positive	immune_suppressed	hypoxic	727	0	low	high	high	high	high	low	high	low
TCGA-BH-A0HI-01A	FEMALE	78	Negative	T1c	N0 (i-)	M0	Stage IA	Positive	Positive	Negative	Positive	immune_suppressed	hypoxic	620	0	low	high	high	high	high	low	high	low
TCGA-BH-A0HK-01A	FEMALE	81	Negative	T2	N1	M0	Stage IIB	Positive	Negative	Negative	Positive	immune_suppressed	non_hypoxic	178	0	low	high	high	high	high	low	high	low
TCGA-BH-A0HL-01A	FEMALE	56	Negative	T2	N1a	M0	Stage IIB	Positive	Positive	Unknown	Positive	immune_suppressed	non_hypoxic	72	0	low	low	low	high	high	low	low	low
TCGA-BH-A0HN-01A	FEMALE	67	Positive	T1c	N0 (i-)	M0	Stage IA	Positive	Positive	Unknown	Positive	immune_suppressed	non_hypoxic	516	0	low	low	low	low	low	low	low	low
TCGA-BH-A0HO-01A	FEMALE	48	Negative	T1c	N1a	M0	Stage IIA	Positive	Positive	Negative	Positive	immune_suppressed	hypoxic	76	0	low	high	low	low	high	low	low	high
TCGA-BH-A0HP-01A	FEMALE	65	Negative	T3	N2a	M0	Stage IIIA	Positive	Negative	Negative	Positive	immune_suppressed	hypoxic	414	0	low	high	high	high	high	low	low	low
TCGA-BH-A0HQ-01A	FEMALE	56	Negative	T2	N0 (i+)	M0	Stage IIA	Positive	Positive	Negative	Positive	immune_suppressed	non_hypoxic	1121	0	low	high	high	low	high	low	low	low
TCGA-BH-A0HU-01A	FEMALE	52	Negative	T1c	N0 (i-)	M0	Stage IA	Positive	Positive	Negative	Positive	immune_suppressed	non_hypoxic	392	0	low	low	high	low	high	low	low	low
TCGA-BH-A0HW-01A	FEMALE	62	Negative	T1c	N0 (i-)	M0	Stage IA	Positive	Negative	Unknown	Positive	immune_suppressed	non_hypoxic	1561	0	low	low	low	low	low	low	low	low
TCGA-BH-A0HX-01A	FEMALE	54	Negative	T2	N1a	M0	Stage IIB	Positive	Positive	Negative	Positive	immune_suppressed	hypoxic	829	0	low	high	high	high	high	low	low	low
TCGA-BH-A0HY-01A	FEMALE	60	Negative	T1c	N0	M0	Stage I	Positive	Negative	Positive	Positive	immune_suppressed	hypoxic	1545	0	high	high	high	high	high	low	low	high
TCGA-BH-A0RX-01A	FEMALE	59	Negative	T2	N0 (i-)	M0	Stage IIA	Negative	Negative	Negative	Negative	immune_activated		170	0	low	high	high	low	high	low	low	low
TCGA-BH-A0W3-01A	FEMALE	58	[Not Available]	T1c	N1a	M0	Stage IIA	Positive	Positive	Unknown	Positive	immune_suppressed	non_hypoxic	728	0	low	low	low	low	low	low	low	high
TCGA-BH-A0W4-01A	FEMALE	46	[Not Available]	T2	N0 (i-)	M0	Stage IIA	Positive	Positive	Negative	Positive	immune_suppressed	hypoxic	759	0	low	high	high	high	high	low	high	high
TCGA-BH-A0W5-01A	FEMALE	77	Negative	T1c	N1a	M0	Stage IIA	Positive	Positive	Unknown	Positive	immune_activated		1288	0	low	high	high	high	high	low	low	low
TCGA-BH-A0W7-01A	FEMALE	49	Negative	T1c	N0 (i-)	M0	Stage I	Positive	Positive	Negative	Positive	immune_activated		1363	0	low	high	high	high	high	low	low	low
TCGA-BH-A0WA-01A	FEMALE	82	Negative	T1c	N0 (i-)	M0	Stage I	Negative	Negative	Negative	Negative	immune_suppressed	hypoxic	701	0	low	high	high	low	high	high	low	low
TCGA-BH-A18F-01A	FEMALE	50	Negative	T2	N0	M0	Stage IIA	Positive	Positive	Negative	Positive	immune_suppressed	hypoxic	1001	0	low	high	high	high	high	low	high	low
TCGA-BH-A18G-01A	FEMALE	81	Negative	T1c	N0	M0	Stage IA	Negative	Negative	Negative	Negative	immune_suppressed	non_hypoxic	149	0	low	high	high	low	high	low	low	low
TCGA-BH-A18H-01A	FEMALE	63	Negative	T1b	N0	M0	Stage IA	Positive	Positive	Positive	Positive	immune_activated		652	0	low	low	high	high	high	low	low	low
TCGA-BH-A18I-01A	FEMALE	53	Positive	T1c	N1a	cM0 (i+)	Stage IIA	Positive	Positive	Positive	Positive	immune_activated		1093	0	low	high	high	high	high	low	low	high
TCGA-BH-A18J-01A	FEMALE	56	Negative	T4b	N2	M1	Stage IV	Positive	Positive	Negative	Positive	immune_suppressed	hypoxic	612	1	high	high	high	high	high	low	low	high
TCGA-BH-A18K-01A	FEMALE	46	Negative	T1	N0	M0	Stage I	Positive	Positive	Negative	Positive	immune_suppressed	hypoxic	2763	1	low	high	high	high	high	high	low	low
TCGA-BH-A18L-01A	FEMALE	50	Negative	T3	N1mi	M0	Stage IIIA	Positive	Positive	Negative	Positive	immune_suppressed	non_hypoxic	811	1	low	low	high	high	low	low	low	high
TCGA-BH-A18M-01A	FEMALE	39	Negative	T3	N1	M0	Stage IIIA	Positive	Positive	Positive	Positive	immune_suppressed	hypoxic	2207	1	low	high	high	high	high	low	high	high
TCGA-BH-A18N-01A	FEMALE	88	Negative	T2	N1b	M0	Stage IIA	Positive	Positive	Negative	Positive	immune_suppressed	non_hypoxic	1148	1	high	low	high	low	low	low	low	low
TCGA-BH-A18P-01A	FEMALE	60	Negative	T1	N0	M0	Stage I	Positive	Negative	Positive	Positive	immune_suppressed	non_hypoxic	921	1	low	high	low	low	high	low	low	high
TCGA-BH-A18Q-01A	FEMALE	56	Negative	T2	N1b	M0	Stage IIB	Negative	Negative	Positive	Negative	immune_suppressed	hypoxic	1692	1	low	high	high	low	high	low	low	low
TCGA-BH-A18R-01A	FEMALE	50	Negative	T2b	N1	M0	Stage IIA	Unknown	Negative	Positive	Unknown	immune_suppressed	hypoxic	1142	1	low	high	high	high	high	low	high	high
TCGA-BH-A18S-01A	FEMALE	79	Negative	T1c	N0	M0	Stage I	Positive	Positive	Negative	Positive	immune_suppressed	hypoxic	2009	1	low	low	low	high	low	low	high	high
TCGA-BH-A18T-01A	FEMALE	70	Negative	T2	N0	M0	Stage IIA	Negative	Negative	Positive	Negative	immune_suppressed	non_hypoxic	224	1	low	high	high	low	high	low	low	low
TCGA-BH-A18U-01A	FEMALE	72	Negative	T2	N2a	M0	Stage IIIA	Positive	Positive	Positive	Positive	immune_suppressed	hypoxic	1563	1	low	high	high	high	high	low	low	low
TCGA-BH-A18V-01A	FEMALE	48	Negative	T2	N1b	M0	Stage IIB	Negative	Negative	Negative	Negative	immune_activated		1556	1	low	high	high	high	high	low	low	high
TCGA-BH-A1EN-01A	FEMALE	78	Negative	T2	NX	M0	Stage IIA	Negative	Negative	Positive	Negative	immune_suppressed	non_hypoxic	2127	1	high	high	high	high	high	low	low	high
TCGA-BH-A1EO-01A	FEMALE	68	[Not Available]	T1c	N1	M0	Stage IIA	Positive	Positive	Negative	Positive	immune_suppressed	non_hypoxic	2798	1	low	high	high	low	high	low	low	low
TCGA-BH-A1ES-01A	FEMALE	35	[Not Available]	T2	N1a	M0	Stage IIB	Positive	Positive	Negative	Positive	immune_suppressed	non_hypoxic	3462	1	low	high	low	high	high	low	low	low
TCGA-BH-A1ET-01A	FEMALE	55	[Not Available]	T1	N0	M0	Stage I	Positive	Positive	Negative	Positive	immune_suppressed	hypoxic	2520	1	low	high	high	high	high	low	high	high
TCGA-BH-A1EU-01A	FEMALE	83	[Not Available]	T1	N0	M0	Stage I	Positive	Positive	Negative	Positive	immune_activated		1286	1	low	high	high	high	high	low	high	high
TCGA-BH-A1EV-01A	FEMALE	45	[Not Available]	T3	N1b	M0	Stage IIIA	Positive	Positive	Positive	Positive	immune_suppressed	hypoxic	365	1	low	high	high	high	high	low	low	low
TCGA-BH-A1EW-01A	FEMALE	38	[Not Available]	T2	N1b	M0	Stage IIA	Negative	Negative	Negative	Negative	immune_suppressed	hypoxic	1694	1	high	high	high	high	high	low	low	high
TCGA-BH-A1EX-01A	FEMALE	67	[Not Available]	T2	N1b	M0	Stage IIB	Positive	Positive	Positive	Positive	immune_suppressed	hypoxic	1508	1	low	high	high	high	high	low	high	high
TCGA-BH-A1EY-01A	FEMALE	79	[Not Available]	T2	N0	M0	Stage IIA	Positive	Positive	Negative	Positive	immune_activated		538	1	low	high	high	high	high	low	low	low
TCGA-BH-A1F0-01A	FEMALE	80	[Not Available]	T1a	N1c	M0	Stage IIA	Negative	Unknown	Negative	Unknown	immune_activated		785	1	high	high	high	high	high	low	high	high
TCGA-BH-A1F2-01A	FEMALE	53	[Not Available]	T4b	N1b	M0	Stage IIIB	Positive	Positive	Positive	Positive	immune_suppressed	hypoxic	959	1	low	high	high	high	high	high	high	high
TCGA-BH-A1F5-01A	FEMALE	62	[Not Available]	T1c	N1a	M0	Stage IIA	Positive	Positive	Negative	Positive	immune_suppressed	hypoxic	2712	1	low	high	high	high	high	low	low	high
TCGA-BH-A1F6-01A	FEMALE	51	[Not Available]	T4d	N2a	MX	[Not Available]	Negative	Negative	Negative	Negative	immune_activated		2965	1	low	high	high	high	high	low	low	low
TCGA-BH-A1F8-01A	FEMALE	90	[Not Available]	T4b	N2	M0	Stage IIIB	Positive	Positive	Positive	Positive	immune_suppressed	hypoxic	763	1	high	high	high	high	high	low	low	high
TCGA-BH-A1FB-01A	FEMALE	60	[Not Available]	T2	N1b	M0	Stage IIB	Positive	Positive	Negative	Positive	immune_activated		3669	1	low	high	high	high	high	low	high	high
TCGA-BH-A1FC-01A	FEMALE	78	[Not Available]	T1c	N1b	M0	Stage IIA	Negative	Negative	Negative	Negative	immune_activated		3472	1	high	high	high	low	high	low	low	low
TCGA-BH-A1FD-01A	FEMALE	68	[Not Available]	T1c	N0	M0	Stage I	Positive	Positive	Negative	Positive	immune_suppressed	hypoxic	1009	1	high	high	high	high	high	low	low	high
TCGA-BH-A1FE-01A	FEMALE	31	[Not Available]	T2	N1	M0	Stage IIB	Positive	Positive	Unknown	Positive	immune_activated		2273	1	low	high	high	high	high	low	high	high
TCGA-BH-A1FG-01A	FEMALE	88	[Not Available]	T1c	NX	M0	Stage I	Positive	Positive	Negative	Positive	immune_suppressed	non_hypoxic	3736	1	low	low	low	low	high	low	low	low
TCGA-BH-A1FH-01A	FEMALE	47	[Not Available]	T2	N1b	M1	Stage IV	Positive	Negative	Unknown	Positive	immune_suppressed	hypoxic	1034	1	low	high	high	high	high	low	low	high
TCGA-BH-A1FJ-01A	FEMALE	66	[Not Available]	T3	N1b	M0	Stage IIIA	Negative	Positive	Unknown	Positive	immune_suppressed	hypoxic	1927	1	high	low	high	high	low	low	low	high
TCGA-BH-A1FL-01A	FEMALE	69	[Not Available]	T2	N1b	M0	Stage IIB	Positive	Positive	Unknown	Positive	immune_suppressed	hypoxic	1673	1	low	high	high	high	high	low	high	high
TCGA-BH-A1FM-01A	FEMALE	44	[Not Available]	T2	N2	M0	Stage IIIA	Positive	Negative	Unknown	Positive	immune_suppressed	hypoxic	1388	1	high	high	high	high	high	low	low	high
TCGA-BH-A1FN-01A	FEMALE	34	[Not Available]	T2	N0	M0	Stage IIA	Positive	Positive	Unknown	Positive	immune_suppressed	hypoxic	2192	1	low	high	high	high	high	low	high	low
TCGA-BH-A1FR-01A	FEMALE	73	[Not Available]	T4b	N1a	M0	Stage IIIB	Positive	Positive	Unknown	Positive	immune_suppressed	non_hypoxic	1642	1	low	low	low	low	high	low	low	low
TCGA-BH-A1FU-01A	FEMALE	44	[Not Available]	T1c	N0	M0	Stage IA	Negative	Negative	Unknown	Negative	immune_suppressed	hypoxic	1688	1	low	high	high	high	high	low	low	low
TCGA-BH-A201-01A	FEMALE	64	[Not Available]	T1	N0	M0	Stage IA	Positive	Positive	Negative	Positive	immune_suppressed	hypoxic	856	0	low	high	high	high	high	low	high	high
TCGA-BH-A202-01A	FEMALE	60	[Not Available]	T2	N0	M0	Stage II	Positive	Positive	Positive	Positive	immune_suppressed	hypoxic	795	0	low	low	high	low	high	low	low	low
TCGA-BH-A203-01A	FEMALE	78	[Not Available]	T2	N1b	M0	Stage IIB	Unknown	Unknown	Unknown	Unknown	immune_suppressed	non_hypoxic	1174	1	low	high	high	high	high	low	low	high
TCGA-BH-A204-01A	FEMALE	80	[Not Available]	T2	N1b	M0	Stage IIB	Unknown	Unknown	Unknown	Unknown	immune_suppressed	non_hypoxic	2534	1	low	high	high	high	high	low	low	high
TCGA-BH-A208-01A	FEMALE	48	[Not Available]	T2	N1b	M0	Stage IIB	Unknown	Unknown	Unknown	Unknown	immune_suppressed	hypoxic	1759	1	low	high	high	high	high	high	high	high
TCGA-BH-A209-01A	FEMALE	77	[Not Available]	T1c	N0	M0	Stage I	Positive	Positive	Unknown	Positive	immune_activated		3959	1	high	high	high	high	high	low	low	low
TCGA-BH-A28O-01A	FEMALE	50	Negative	T3a	N3	M0	Stage IIIC	Positive	Positive	Negative	Positive	immune_suppressed	hypoxic	1120	0	low	high	high	high	high	low	high	low
TCGA-BH-A28Q-01A	FEMALE	46	[Not Available]	T2	N1a	M0	Stage IIB	Positive	Positive	Negative	Positive	immune_suppressed	hypoxic	1119	0	low	high	high	high	high	low	low	high
TCGA-BH-A2L8-01A	FEMALE	45	Negative	T2	N0 (i-)	M0	Stage IIA	Positive	Positive	Negative	Positive	immune_activated		612	0	low	high	high	high	high	low	low	low
TCGA-BH-A42T-01A	FEMALE	75	Negative	T2	N0 (i+)	M0	Stage IIA	Positive	Positive	Positive	Positive	immune_suppressed	hypoxic	320	1	low	high	high	high	high	low	high	low
TCGA-BH-A42U-01A	FEMALE	80	Negative	T2	N0	M0	Stage IIA	Negative	Negative	Negative	Negative	immune_activated		3364	0	low	high	high	high	high	low	high	low
TCGA-BH-A42V-01A	FEMALE	41	Positive	T1c	N1mi	M0	Stage IB	Positive	Positive	Negative	Positive	immune_suppressed	hypoxic	635	0	low	high	high	high	high	low	high	low
TCGA-BH-A5IZ-01A	FEMALE	51	Negative	T2	N1a	cM0 (i+)	Stage IIB	Positive	Negative	Negative	Positive	immune_suppressed	hypoxic	567	0	low	high	high	low	high	low	low	low
TCGA-BH-A5J0-01A	FEMALE	63	Negative	T1c	N0	M0	Stage IA	Positive	Positive	Negative	Positive	immune_activated		715	0	low	high	low	high	high	low	low	low
TCGA-BH-A6R8-01A	FEMALE	46	Negative	T2	N0	M0	Stage IIA	Positive	Positive	Unknown	Positive	immune_suppressed	non_hypoxic	293	0	high	low	low	low	low	low	low	low
TCGA-BH-A6R9-01A	FEMALE	61	Negative	T2	N0	M0	Stage IIA	Negative	Positive	Negative	Positive	immune_activated		160	0	low	high	high	high	high	high	low	high
TCGA-BH-A8FY-01A	FEMALE	87	Negative	T1c	N0 (i+)	M0	Stage IA	Positive	Positive	Negative	Positive	immune_suppressed	non_hypoxic	295	1	low	low	low	low	low	low	low	low
TCGA-BH-A8FZ-01A	FEMALE	58	Negative	T1b	N0	M0	Stage IA	Positive	Positive	Unknown	Positive	immune_activated		574	0	low	high	high	high	high	low	high	low
TCGA-BH-A8G0-01A	FEMALE	54	Negative	T2	N1a	M0	Stage IIB	Positive	Positive	Negative	Positive	immune_activated		662	0	low	high	high	high	high	low	high	low
TCGA-BH-AB28-01A	FEMALE	53	Negative	T3	N1a	M0	Stage IIIA	Positive	Positive	Negative	Positive	immune_suppressed	hypoxic	287	0	high	high	high	high	high	low	low	low
TCGA-C8-A12L-01A	FEMALE	67	Negative	T2	N0 (i-)	M0	Stage IIA	Negative	Negative	Unknown	Negative	immune_suppressed	hypoxic	363	0	low	high	high	low	high	low	low	low
TCGA-C8-A12M-01A	FEMALE	70	Negative	T2	N0 (i-)	M0	Stage IIA	Positive	Negative	Negative	Positive	immune_suppressed	non_hypoxic	358	0	low	low	low	low	high	low	low	low
TCGA-C8-A12N-01A	FEMALE	58	Negative	T2	N0 (i-)	M0	Stage IIA	Positive	Positive	Negative	Positive	immune_suppressed	hypoxic	358	0	low	high	high	low	high	low	low	low
TCGA-C8-A12O-01A	FEMALE	50	Negative	T2	N0 (i-)	M0	Stage IIA	Positive	Positive	Negative	Positive	immune_suppressed	hypoxic	385	0	low	high	high	high	high	low	low	high
TCGA-C8-A12P-01A	FEMALE	55	Negative	T2	N1	M0	Stage IIB	Negative	Negative	Positive	Negative	immune_suppressed	non_hypoxic	358	0	low	high	high	low	high	low	low	low
TCGA-C8-A12Q-01A	FEMALE	78	Negative	T1	N2	M0	Stage IIIA	Negative	Negative	Positive	Negative	immune_suppressed	non_hypoxic	385	1	low	high	high	high	high	low	low	high
TCGA-C8-A12U-01A	FEMALE	46	Negative	T2	N1	M0	Stage IIB	Positive	Positive	Negative	Positive	immune_suppressed	non_hypoxic	385	0	low	low	high	low	high	low	low	low
TCGA-C8-A12V-01A	FEMALE	55	[Not Available]	T2	N0	M0	Stage IIA	Negative	Negative	Negative	Negative	immune_activated		385	0	low	low	high	low	high	low	low	low
TCGA-C8-A12W-01A	FEMALE	49	Negative	T4	N1	M0	Stage IIIB	Positive	Positive	Negative	Positive	immune_suppressed	hypoxic	385	0	low	high	high	high	high	low	low	low
TCGA-C8-A12X-01A	FEMALE	62	Negative	T2	N1	M0	Stage IIB	Positive	Positive	Negative	Positive	immune_suppressed	non_hypoxic	385	0	low	low	low	low	low	low	low	low
TCGA-C8-A12Y-01A	FEMALE	44	Negative	T2	N1	M0	Stage IIB	Unknown	Unknown	Unknown	Unknown	immune_suppressed	hypoxic	1476	0	low	high	high	high	high	low	low	high
TCGA-C8-A12Z-01A	FEMALE	45	Negative	T2	N1	M0	Stage IIB	Negative	Negative	Positive	Negative	immune_suppressed	non_hypoxic	382	0	low	high	high	low	high	low	low	low
TCGA-C8-A130-01A	FEMALE	52	Negative	T3	N2	M0	Stage IIIA	Positive	Positive	Unknown	Positive	immune_suppressed	non_hypoxic	370	0	low	high	high	low	high	low	low	low
TCGA-C8-A131-01A	FEMALE	82	Negative	T2	N2	M0	Stage IIIA	Negative	Negative	Negative	Negative	immune_suppressed	non_hypoxic	411	0	low	high	high	high	high	low	high	low
TCGA-C8-A132-01A	FEMALE	56	Negative	T2	N1	M0	Stage IIB	Positive	Positive	Unknown	Positive	immune_activated		383	0	low	high	high	high	high	low	low	low
TCGA-C8-A134-01A	FEMALE	52	Negative	T2	N0	M0	Stage IIA	Negative	Negative	Unknown	Negative	immune_suppressed	hypoxic	383	0	low	high	high	high	high	high	low	low
TCGA-C8-A135-01A	FEMALE	64	Negative	T2	N1	M0	Stage IIB	Negative	Negative	Positive	Negative	immune_suppressed	hypoxic	393	0	low	high	high	high	high	low	low	low
TCGA-C8-A137-01A	FEMALE	34	Negative	T2	N1	M0	Stage IIB	Negative	Negative	Positive	Negative	immune_suppressed	non_hypoxic	379	0	low	high	low	high	high	low	low	low
TCGA-C8-A138-01A	FEMALE	54	Negative	T2	N2	M0	Stage IIIA	Positive	Negative	Unknown	Positive	immune_activated		380	0	low	high	low	high	high	low	low	low
TCGA-C8-A1HE-01A	FEMALE	59	Negative	T2	N0	M0	Stage IIA	Positive	Positive	Unknown	Positive	immune_suppressed	hypoxic	375	0	low	high	high	low	high	low	low	high
TCGA-C8-A1HG-01A	FEMALE	50	Negative	T2	N0	M0	Stage IIA	Positive	Positive	Negative	Positive	immune_activated		345	0	high	low	high	low	low	low	low	low
TCGA-C8-A1HI-01A	FEMALE	40	Negative	T2	N2	M0	Stage IIIA	Positive	Positive	Negative	Positive	immune_suppressed	non_hypoxic	343	0	low	high	high	low	high	low	low	high
TCGA-C8-A1HK-01A	FEMALE	53	Negative	T2	N1	M0	Stage IIB	Negative	Negative	Positive	Negative	immune_suppressed	non_hypoxic	366	0	low	low	high	low	high	low	low	low
TCGA-C8-A1HL-01A	FEMALE	38	Negative	T3	N1	M0	Stage IIIA	Positive	Negative	Unknown	Positive	immune_suppressed	non_hypoxic	317	0	low	high	low	low	high	low	low	low
TCGA-C8-A1HM-01A	FEMALE	74	Negative	T2	N0	M0	Stage IIA	Positive	Positive	Negative	Positive	immune_activated		375	0	high	low	high	low	low	low	low	low
TCGA-C8-A1HN-01A	FEMALE	56	Negative	T2	N0	M0	Stage IIA	Positive	Positive	Unknown	Positive	immune_suppressed	non_hypoxic	394	0	low	high	high	high	low	low	low	low
TCGA-C8-A1HO-01A	FEMALE	34	Negative	T3	N3	M0	Stage IIIC	Positive	Positive	Negative	Positive	immune_suppressed	hypoxic	375	0	low	low	high	low	high	low	low	high
TCGA-C8-A26V-01A	FEMALE	47	Negative	T3	N2	M0	Stage IIIA	Positive	Positive	Negative	Positive	immune_suppressed	hypoxic	616	0	high	high	high	low	high	low	low	high
TCGA-C8-A26W-01A	FEMALE	58	Negative	T2	N1	M0	Stage IIB	Positive	Positive	Unknown	Positive	immune_suppressed	hypoxic	381	0	low	high	high	high	high	low	high	low
TCGA-C8-A26X-01A	FEMALE	58	Negative	T1	N1	M0	Stage IIA	Negative	Negative	Negative	Negative	immune_activated		376	0	low	high	high	high	high	low	high	low
TCGA-C8-A26Y-01A	FEMALE	90	Negative	T2	N0	M0	Stage IIA	Negative	Negative	Negative	Negative	immune_suppressed	hypoxic	394	0	low	high	high	high	high	low	low	low
TCGA-C8-A26Z-01A	FEMALE	59	Negative	T2	N0	M0	Stage IIA	Positive	Positive	Negative	Positive	immune_suppressed	non_hypoxic	470	0	low	high	high	high	high	low	high	high
TCGA-C8-A273-01A	FEMALE	29	Negative	T2	N1	M0	Stage IIB	Positive	Positive	Negative	Positive	immune_suppressed	hypoxic	513	0	low	high	low	high	high	low	high	high
TCGA-C8-A274-01A	FEMALE	63	Negative	T2	N0	M0	Stage IIA	Positive	Positive	Negative	Positive	immune_suppressed	non_hypoxic	508	0	high	high	high	low	high	low	low	high
TCGA-C8-A278-01A	FEMALE	61	Negative	T2	N2	M0	Stage IIIA	Negative	Negative	Positive	Negative	immune_activated		297	0	high	high	high	high	high	low	low	low
TCGA-C8-A27A-01A	FEMALE	48	Negative	T2	N1	M0	Stage IIB	Positive	Positive	Negative	Positive	immune_suppressed	hypoxic	747	0	low	low	high	high	high	low	low	low
TCGA-C8-A27B-01A	FEMALE	48	Negative	T3	N0	M0	Stage IIB	Negative	Negative	Negative	Negative	immune_activated		439	0	low	low	high	low	high	low	low	high
TCGA-C8-A3M7-01A	FEMALE	60	Negative	T4b	N0	M0	Stage IIIB	Negative	Negative	Negative	Negative	immune_suppressed	hypoxic	1034	1	low	high	high	high	high	low	low	high
TCGA-C8-A3M8-01A	FEMALE	68	Negative	T1c	N0	M0	Stage IA	Positive	Positive	Positive	Positive	immune_suppressed	hypoxic	394	0	low	high	high	high	high	high	high	low
TCGA-C8-A8HP-01A	FEMALE	59	Negative	T2	N2	M0	Stage IIIA	Negative	Negative	Positive	Negative	immune_activated		396	0	low	high	high	low	high	low	low	low
TCGA-C8-A8HQ-01A	FEMALE	53	Negative	T2	N1	M0	Stage IIB	Positive	Positive	Negative	Positive	immune_suppressed	hypoxic	380	0	low	high	high	high	high	high	high	low
TCGA-C8-A8HR-01A	FEMALE	49	Negative	T3	N2	M0	Stage IIIA	Unknown	Unknown	Unknown	Unknown	immune_activated		408	0	low	high	high	high	high	high	high	low
TCGA-D8-A13Y-01A	FEMALE	52	Negative	T1c	N0	M0	Stage IA	Positive	Positive	Negative	Positive	immune_suppressed	hypoxic	1728	0	low	low	high	high	high	low	low	low
TCGA-D8-A13Z-01A	FEMALE	51	Negative	T2	N2a	M0	[Not Available]	Negative	Negative	Negative	Negative	immune_activated		635	0	low	high	high	high	high	low	low	low
TCGA-D8-A140-01A	FEMALE	62	Negative	T2	N1a	M0	Stage IIB	Positive	Positive	Positive	Positive	immune_suppressed	non_hypoxic	403	0	low	low	high	low	high	low	high	high
TCGA-D8-A141-01A	FEMALE	40	Negative	T1c	N1	M0	[Not Available]	Positive	Positive	Negative	Positive	immune_activated		626	0	low	high	high	low	high	high	high	low
TCGA-D8-A142-01A	FEMALE	74	Negative	T3	N0	M0	Stage IIB	Negative	Negative	Unknown	Negative	immune_suppressed	hypoxic	425	0	low	high	high	high	high	high	low	low
TCGA-D8-A143-01A	FEMALE	51	Negative	T2	N0	M0	Stage IIA	Negative	Negative	Negative	Negative	immune_suppressed	hypoxic	431	0	low	high	high	low	high	low	low	low
TCGA-D8-A145-01A	FEMALE	80	Negative	T1c	N1a	M0	Stage IIA	Positive	Positive	Unknown	Positive	immune_suppressed	hypoxic	410	0	low	high	high	high	high	low	high	low
TCGA-D8-A146-01A	FEMALE	57	Negative	T2	N0	MX	Stage IIA	Positive	Positive	Negative	Positive	immune_suppressed	hypoxic	643	0	low	high	low	high	high	low	high	high
TCGA-D8-A147-01A	FEMALE	45	Negative	T2	N0	M0	[Not Available]	Negative	Negative	Negative	Negative	immune_suppressed	hypoxic	584	0	low	high	high	low	high	low	low	high
TCGA-D8-A1J8-01A	FEMALE	77	Negative	T2	N1a	M0	Stage IIB	Positive	Positive	Negative	Positive	immune_activated		431	0	low	high	high	high	high	low	low	high
TCGA-D8-A1J9-01A	FEMALE	48	Negative	T1c	N0	M0	Stage IA	Positive	Negative	Positive	Positive	immune_suppressed	hypoxic	532	0	high	high	high	low	high	low	low	high
TCGA-D8-A1JA-01A	FEMALE	60	Negative	T4b	NX	M0	[Not Available]	Negative	Negative	Positive	Negative	immune_suppressed	hypoxic	502	0	low	high	high	high	high	low	high	high
TCGA-D8-A1JB-01A	FEMALE	54	Negative	T2	N1a	M0	Stage IIB	Positive	Positive	Unknown	Positive	immune_activated		1688	0	low	high	high	low	high	low	low	low
TCGA-D8-A1JC-01A	FEMALE	59	Negative	T2	N2a	M0	Stage IIIA	Positive	Positive	Negative	Positive	immune_suppressed	hypoxic	480	0	low	high	high	high	high	low	low	low
TCGA-D8-A1JD-01A	FEMALE	41	Negative	T2	N1a	M0	Stage IIB	Positive	Positive	Negative	Positive	immune_suppressed	hypoxic	552	0	low	high	high	low	high	low	low	high
TCGA-D8-A1JE-01A	FEMALE	62	Negative	T1c	N1a	M0	Stage IIA	Positive	Positive	Negative	Positive	immune_suppressed	hypoxic	575	0	low	high	low	low	high	low	low	high
TCGA-D8-A1JF-01A	FEMALE	79	Negative	T1c	N2a	M0	Stage IIIA	Negative	Negative	Negative	Negative	immune_suppressed	non_hypoxic	366	0	low	high	high	high	high	low	low	low
TCGA-D8-A1JG-01B	FEMALE	62	Negative	T2	N0	M0	Stage IIA	Negative	Negative	Unknown	Negative	immune_suppressed	hypoxic	1612	0	low	high	high	low	high	low	low	high
TCGA-D8-A1JH-01A	FEMALE	56	Negative	T1c	N0	M0	Stage IA	Positive	Positive	Negative	Positive	immune_suppressed	hypoxic	426	0	low	high	high	high	high	high	high	high
TCGA-D8-A1JI-01A	FEMALE	54	Negative	T1c	N1a	MX	Stage IIA	Positive	Positive	Negative	Positive	immune_suppressed	non_hypoxic	577	0	low	low	low	low	low	low	low	low
TCGA-D8-A1JJ-01A	FEMALE	54	Negative	T2	N0	M0	Stage IIA	Positive	Positive	Negative	Positive	immune_suppressed	hypoxic	611	0	low	high	high	high	high	low	low	high
TCGA-D8-A1JK-01A	FEMALE	90	Negative	T2	N0	M0	Stage IIA	Negative	Positive	Negative	Positive	immune_activated		612	0	low	high	high	high	high	low	low	low
TCGA-D8-A1JL-01A	FEMALE	72	Negative	T2	N0	M0	Stage IIA	Negative	Negative	Negative	Negative	immune_activated		611	0	low	high	high	low	high	high	low	low
TCGA-D8-A1JM-01A	FEMALE	59	Negative	T2	N1a	M0	Stage IIB	Positive	Negative	Negative	Positive	immune_suppressed	hypoxic	590	0	low	high	high	low	high	low	high	low
TCGA-D8-A1JN-01A	FEMALE	80	Negative	T3	N3a	MX	Stage IIIC	Positive	Positive	Unknown	Positive	immune_suppressed	non_hypoxic	620	0	low	low	high	low	low	low	low	low
TCGA-D8-A1JP-01A	FEMALE	73	Negative	T1c	N0	M0	Stage IA	Positive	Positive	Negative	Positive	immune_suppressed	non_hypoxic	639	0	low	high	high	low	high	low	low	low
TCGA-D8-A1JS-01A	FEMALE	77	Negative	T1c	N0	M0	Stage IA	Positive	Positive	Negative	Positive	immune_suppressed	non_hypoxic	371	0	high	low	low	low	low	low	low	low
TCGA-D8-A1JT-01A	FEMALE	70	Negative	T2	N0	M0	Stage IIA	Positive	Positive	Unknown	Positive	immune_suppressed	hypoxic	405	0	high	low	high	low	low	low	low	low
TCGA-D8-A1JU-01A	FEMALE	51	Negative	T1c	N0	M0	Stage IA	Positive	Positive	Negative	Positive	immune_suppressed	hypoxic	447	0	low	high	high	high	high	low	high	high
TCGA-D8-A1X5-01A	FEMALE	81	Negative	T2	N3a	MX	Stage IIIC	Positive	Positive	Positive	Positive	immune_suppressed	non_hypoxic	565	0	low	high	low	high	high	low	high	low
TCGA-D8-A1X6-01A	FEMALE	80	Negative	T3	N2a	MX	Stage IIIA	Positive	Positive	Negative	Positive	immune_suppressed	non_hypoxic	541	0	high	high	high	low	low	low	low	high
TCGA-D8-A1X7-01A	FEMALE	40	Negative	T2	N0	MX	Stage IIA	Positive	Positive	Negative	Positive	immune_suppressed	hypoxic	509	0	low	high	high	high	high	low	low	high
TCGA-D8-A1X8-01A	FEMALE	62	Negative	T1c	N2a	M0	Stage IIIA	Positive	Unknown	Negative	Positive	immune_suppressed	hypoxic	783	0	low	high	low	high	high	low	high	high
TCGA-D8-A1X9-01A	FEMALE	66	[Not Available]	T2	N1a	M0	Stage IIB	Positive	Positive	Unknown	Positive	immune_suppressed	hypoxic	727	0	low	high	high	high	high	low	low	high
TCGA-D8-A1XA-01A	FEMALE	64	Negative	T1c	N0	M0	Stage IA	Positive	Positive	Unknown	Positive	immune_suppressed	hypoxic	839	0	low	low	high	low	high	low	low	high
TCGA-D8-A1XB-01A	FEMALE	62	Negative	T2	N1a	M0	Stage IIB	Positive	Positive	Negative	Positive	immune_suppressed	non_hypoxic	552	0	low	high	high	low	high	low	low	low
TCGA-D8-A1XC-01A	FEMALE	85	Negative	T4b	N1a	M0	Stage IIIB	Positive	Positive	Negative	Positive	immune_suppressed	non_hypoxic	377	1	low	low	high	low	low	low	low	low
TCGA-D8-A1XD-01A	FEMALE	36	Negative	T1c	N2a	M0	Stage IIIA	Positive	Positive	Negative	Positive	immune_suppressed	hypoxic	522	0	low	high	low	high	high	low	low	low
TCGA-D8-A1XF-01A	FEMALE	45	[Not Available]	T2	N0	M0	Stage IIA	Positive	Positive	Negative	Positive	immune_suppressed	non_hypoxic	463	0	low	low	low	low	high	low	low	low
TCGA-D8-A1XG-01A	FEMALE	86	Negative	T4b	N1a	M0	Stage IIIB	Positive	Negative	Negative	Positive	immune_suppressed	hypoxic	448	0	low	high	low	low	high	low	low	low
TCGA-D8-A1XJ-01A	FEMALE	76	Negative	T3	N1a	MX	Stage IIIA	Positive	Positive	Positive	Positive	immune_suppressed	hypoxic	664	0	low	high	high	high	high	low	low	high
TCGA-D8-A1XK-01A	FEMALE	55	Negative	T2	N1a	MX	Stage IIB	Negative	Negative	Negative	Negative	immune_suppressed	hypoxic	441	0	low	high	high	low	high	low	low	low
TCGA-D8-A1XL-01A	FEMALE	34	Negative	T2	N1a	MX	Stage IIB	Positive	Positive	Unknown	Positive	immune_activated		606	0	low	low	high	low	low	low	high	low
TCGA-D8-A1XM-01A	FEMALE	57	Negative	T1c	N0	M0	Stage IA	Positive	Positive	Negative	Positive	immune_suppressed	hypoxic	538	0	low	high	high	high	high	low	low	high
TCGA-D8-A1XO-01A	FEMALE	56	Negative	T2	N1a	M0	Stage IIB	Positive	Positive	Negative	Positive	immune_suppressed	hypoxic	1682	0	low	high	high	low	high	low	high	high
TCGA-D8-A1XQ-01A	FEMALE	69	Negative	T2	N0	M0	Stage IIA	Negative	Negative	Negative	Negative	immune_activated		499	0	low	high	high	high	high	low	low	low
TCGA-D8-A1XR-01A	FEMALE	56	Negative	T2	N1a	M0	Stage IIB	Positive	Positive	Negative	Positive	immune_suppressed	hypoxic	482	0	low	high	low	high	high	low	low	high
TCGA-D8-A1XS-01A	MALE	48	Negative	T2	N3a	M0	Stage IIIC	Positive	Positive	Positive	Positive	immune_suppressed	hypoxic	496	0	low	high	high	low	high	low	low	high
TCGA-D8-A1XT-01A	FEMALE	61	Negative	T1c	N1a	M0	Stage IIA	Negative	Negative	Positive	Negative	immune_suppressed	hypoxic	506	0	low	high	high	high	high	high	low	high
TCGA-D8-A1XU-01A	FEMALE	56	Negative	T1c	N0	M0	Stage IA	Positive	Positive	Negative	Positive	immune_suppressed	hypoxic	395	0	low	high	high	low	high	low	low	high
TCGA-D8-A1XV-01A	FEMALE	84	Negative	T2	N0	M0	Stage IIA	Positive	Positive	Unknown	Positive	immune_suppressed	non_hypoxic	461	0	low	low	low	low	low	low	low	low
TCGA-D8-A1XW-01A	FEMALE	53	Negative	T2	N0	M0	Stage IIA	Negative	Positive	Negative	Positive	immune_activated		1309	0	low	high	high	low	high	low	low	high
TCGA-D8-A1XY-01A	FEMALE	74	[Not Available]	T2	N0	MX	Stage IIA	Positive	Positive	Positive	Positive	immune_suppressed	hypoxic	503	0	low	high	high	high	high	low	low	high
TCGA-D8-A1XZ-01A	FEMALE	81	Negative	T1c	N2a	MX	Stage IIIA	Positive	Negative	Negative	Positive	immune_suppressed	hypoxic	466	0	low	high	high	high	high	low	low	low
TCGA-D8-A1Y0-01A	FEMALE	65	[Not Available]	T1c	N2a	MX	Stage IIIA	Positive	Positive	Negative	Positive	immune_activated		472	0	low	high	high	high	high	low	high	high
TCGA-D8-A1Y1-01A	FEMALE	80	[Not Available]	T3	N1a	MX	Stage IIIA	Positive	Positive	Negative	Positive	immune_suppressed	hypoxic	302	1	high	high	high	high	high	high	low	high
TCGA-D8-A1Y2-01A	FEMALE	71	Negative	T2	N0	MX	Stage IIA	Positive	Positive	Unknown	Positive	immune_activated		433	0	low	high	high	high	high	high	low	low
TCGA-D8-A1Y3-01A	FEMALE	61	Negative	T2	N2a	MX	Stage IIIA	Positive	Positive	Unknown	Positive	immune_suppressed	non_hypoxic	430	0	low	low	high	low	low	low	low	low
TCGA-D8-A27E-01A	FEMALE	66	Negative	T1c	N0	M0	Stage IA	Positive	Positive	Negative	Positive	immune_suppressed	non_hypoxic	530	0	low	low	low	high	high	low	low	high
TCGA-D8-A27F-01A	FEMALE	40	Negative	T2	N0	M0	Stage IIA	Negative	Negative	Negative	Negative	immune_suppressed	hypoxic	488	0	low	high	high	high	high	low	low	low
TCGA-D8-A27G-01A	FEMALE	75	Negative	T2	N0	M0	Stage IIA	Positive	Positive	Unknown	Positive	immune_suppressed	hypoxic	409	0	low	high	high	high	high	low	high	high
TCGA-D8-A27H-01A	FEMALE	72	Negative	T2	N0	M0	Stage IIA	Negative	Negative	Negative	Negative	immune_suppressed	hypoxic	397	0	low	high	high	high	high	low	low	high
TCGA-D8-A27I-01A	FEMALE	58	Negative	T1c	N2a	M0	Stage IIIA	Positive	Positive	Negative	Positive	immune_suppressed	hypoxic	439	0	low	high	high	high	high	low	high	low
TCGA-D8-A27K-01A	FEMALE	47	Negative	T2	N1a	M0	Stage IIB	Positive	Positive	Negative	Positive	immune_suppressed	hypoxic	1461	0	low	high	high	high	high	low	low	high
TCGA-D8-A27L-01A	FEMALE	49	Negative	T1c	N2a	M0	Stage IIIA	Positive	Positive	Negative	Positive	immune_suppressed	hypoxic	499	0	low	high	high	high	high	low	high	high
TCGA-D8-A27M-01A	FEMALE	59	Negative	T1c	N0	M0	Stage IA	Negative	Negative	Negative	Negative	immune_activated		410	0	low	high	high	high	high	low	low	low
TCGA-D8-A27N-01A	FEMALE	36	Negative	T2	N2a	M0	Stage IIIA	Positive	Positive	Positive	Positive	immune_suppressed	hypoxic	519	0	low	high	high	high	high	high	low	high
TCGA-D8-A27P-01A	FEMALE	64	Negative	T1c	N0	M0	Stage IA	Positive	Positive	Negative	Positive	immune_suppressed	hypoxic	49	0	low	low	high	low	high	low	low	low
TCGA-D8-A27R-01A	FEMALE	41	Negative	T2	N3a	M0	Stage IIIC	Positive	Positive	Unknown	Positive	immune_suppressed	hypoxic	307	0	low	high	high	high	high	low	low	low
TCGA-D8-A27T-01A	FEMALE	53	Negative	T2	N3a	M0	Stage IIIC	Positive	Positive	Negative	Positive	immune_suppressed	hypoxic	398	0	low	high	high	high	high	low	high	high
TCGA-D8-A27V-01A	FEMALE	62	Negative	T2	N0	M0	Stage IIA	Positive	Positive	Negative	Positive	immune_suppressed	hypoxic	381	0	low	high	high	high	high	high	high	high
TCGA-D8-A27W-01A	FEMALE	55	Negative	T4b	N0	M0	Stage IIIB	Positive	Positive	Unknown	Positive	immune_suppressed	non_hypoxic	373	0	low	high	low	high	high	low	low	low
TCGA-D8-A3Z5-01A	FEMALE	54	Negative	T2	N3a	M0	Stage IIIC	Positive	Positive	Negative	Positive	immune_suppressed	hypoxic	1015	0	low	high	high	high	high	low	high	low
TCGA-D8-A3Z6-01A	FEMALE	56	Negative	T3	N3a	M0	Stage IIIC	Positive	Positive	Negative	Positive	immune_suppressed	hypoxic	563	0	low	high	high	low	high	high	low	low
TCGA-D8-A4Z1-01A	FEMALE	68	Negative	T1c	N0	M0	Stage IA	Positive	Positive	Negative	Positive	immune_suppressed	non_hypoxic	659	0	low	high	high	high	high	low	high	low
TCGA-D8-A73U-01A	FEMALE	88	Negative	T2	N0	M0	Stage IIA	Positive	Positive	Negative	Positive	immune_activated		492	0	low	high	high	low	high	low	low	low
TCGA-D8-A73W-01A	FEMALE	79	Negative	T3	N1a	MX	Stage IIIA	Positive	Negative	Negative	Positive	immune_suppressed	hypoxic	385	1	high	high	high	high	high	low	low	low
TCGA-D8-A73X-01A	FEMALE	53	Negative	T2	N0	M0	Stage IIA	Positive	Positive	Negative	Positive	immune_suppressed	non_hypoxic	767	0	low	high	high	low	high	low	high	low
TCGA-E2-A105-01A	FEMALE	79	Negative	T2	N0 (i-)	M0	Stage IIA	Positive	Positive	Unknown	Positive	immune_suppressed	non_hypoxic	1308	0	low	low	high	low	high	low	low	high
TCGA-E2-A106-01A	FEMALE	34	Close	T1c	N1mi	M0	Stage IB	Positive	Positive	Unknown	Positive	immune_suppressed	non_hypoxic	2541	0	low	low	low	high	high	low	low	low
TCGA-E2-A107-01A	FEMALE	54	Negative	T3	N2a	M0	Stage IIIA	Positive	Negative	Unknown	Positive	immune_suppressed	non_hypoxic	1047	0	low	low	high	low	high	low	low	low
TCGA-E2-A109-01A	FEMALE	64	Negative	T2	N0 (i-)	M0	Stage IIA	Positive	Negative	Unknown	Positive	immune_suppressed	non_hypoxic	1417	0	high	high	high	high	high	low	low	low
TCGA-E2-A10A-01A	FEMALE	41	Negative	T3	N0 (i-)	M0	Stage IIB	Positive	Positive	Positive	Positive	immune_suppressed	non_hypoxic	1229	0	low	high	low	high	high	low	low	high
TCGA-E2-A10B-01A	FEMALE	67	Close	T2	N1a	M0	Stage IIB	Positive	Positive	Unknown	Positive	immune_suppressed	hypoxic	1141	0	low	high	high	low	high	low	low	low
TCGA-E2-A10C-01A	FEMALE	54	Negative	T2	N1a	M0	Stage IIB	Positive	Positive	Negative	Positive	immune_suppressed	non_hypoxic	1220	0	low	high	high	low	low	low	low	low
TCGA-E2-A10E-01A	FEMALE	64	Negative	T1c	N1a	M0	Stage IIA	Positive	Positive	Unknown	Positive	immune_suppressed	hypoxic	865	0	low	high	high	high	high	low	high	high
TCGA-E2-A10F-01A	FEMALE	47	Negative	T2	N0 (i-)	M0	Stage IIA	Positive	Positive	Unknown	Positive	immune_suppressed	hypoxic	878	0	low	high	high	high	high	low	low	high
TCGA-E2-A14N-01A	FEMALE	37	Negative	T2	N1	M0	Stage IIB	Negative	Negative	Negative	Negative	immune_suppressed	non_hypoxic	1434	0	high	high	high	low	high	low	low	low
TCGA-E2-A14O-01A	FEMALE	76	Negative	T3	N1a	M0	Stage IIIA	Positive	Positive	Unknown	Positive	immune_suppressed	non_hypoxic	1359	0	low	low	high	low	low	low	low	high
TCGA-E2-A14P-01A	FEMALE	79	Negative	T2	N3	M0	Stage IIIC	Negative	Negative	Positive	Negative	immune_suppressed	hypoxic	1246	0	low	high	high	low	high	low	low	low
TCGA-E2-A14Q-01A	FEMALE	50	Negative	T2	N1mi	M0	Stage IIB	Positive	Positive	Negative	Positive	immune_suppressed	non_hypoxic	1163	0	low	high	high	high	high	low	low	low
TCGA-E2-A14R-01A	FEMALE	62	Negative	T2	N0	M0	Stage IIA	Negative	Negative	Negative	Negative	immune_suppressed	non_hypoxic	1174	0	low	low	high	high	high	low	low	low
TCGA-E2-A14T-01A	FEMALE	52	Negative	T2	N0	M0	Stage IIA	Positive	Positive	Negative	Positive	immune_suppressed	non_hypoxic	2311	0	low	high	high	high	high	low	low	low
TCGA-E2-A14U-01A	FEMALE	74	Negative	T1c	N0	M0	Stage I	Positive	Positive	Unknown	Positive	immune_suppressed	hypoxic	1318	0	low	high	high	low	high	low	high	low
TCGA-E2-A14V-01A	FEMALE	53	Negative	T2	N1	M0	Stage IIB	Positive	Positive	Positive	Positive	immune_suppressed	hypoxic	1042	0	low	high	high	high	high	low	high	high
TCGA-E2-A14W-01A	MALE	78	Negative	T2	N0	M0	Stage IIA	Positive	Positive	Unknown	Positive	immune_suppressed	non_hypoxic	974	0	high	high	low	low	low	low	low	low
TCGA-E2-A14X-01A	FEMALE	55	Negative	T2	N2	M0	Stage IIIA	Negative	Negative	Negative	Negative	immune_suppressed	hypoxic	972	0	low	high	high	high	high	low	high	low
TCGA-E2-A14Y-01A	FEMALE	35	Negative	T2	N0	M0	Stage IIA	Positive	Positive	Unknown	Positive	immune_suppressed	hypoxic	2109	0	low	high	high	high	high	low	high	low
TCGA-E2-A14Z-01A	FEMALE	64	Negative	T1c	N0	M0	Stage I	Positive	Positive	Negative	Positive	immune_activated		563	1	low	high	high	high	high	low	low	low
TCGA-E2-A150-01A	FEMALE	48	Negative	T2	N0	M0	Stage IIA	Negative	Negative	Negative	Negative	immune_activated		1935	0	low	high	high	low	high	low	low	low
TCGA-E2-A152-01A	FEMALE	56	Negative	T1c	N0	M0	Stage I	Positive	Negative	Positive	Positive	immune_suppressed	hypoxic	2128	0	high	high	high	high	high	high	low	low
TCGA-E2-A153-01A	FEMALE	51	Negative	T2	N1a	M0	Stage IIB	Positive	Positive	Negative	Positive	immune_suppressed	hypoxic	707	0	high	high	high	high	high	high	high	low
TCGA-E2-A154-01A	FEMALE	68	Negative	T1c	N0	M0	Stage I	Positive	Positive	Negative	Positive	immune_suppressed	non_hypoxic	591	0	low	high	low	low	low	low	low	low
TCGA-E2-A155-01A	FEMALE	58	Negative	T2	N1a	M0	Stage IIB	Positive	Negative	Negative	Positive	immune_suppressed	non_hypoxic	640	0	low	high	high	high	high	low	low	high
TCGA-E2-A156-01A	FEMALE	61	Negative	T1c	N0	M0	Stage I	Positive	Positive	Negative	Positive	immune_suppressed	non_hypoxic	726	0	low	low	high	low	low	low	low	low
TCGA-E2-A158-01A	FEMALE	43	Negative	T1c	N1mi	M0	Stage IIA	Negative	Negative	Negative	Negative	immune_suppressed	non_hypoxic	450	0	low	low	high	low	high	low	low	low
TCGA-E2-A159-01A	FEMALE	50	Negative	T2	N0	M0	Stage IIA	Negative	Negative	Unknown	Negative	immune_activated		762	0	low	high	high	high	high	low	low	low
TCGA-E2-A15A-01A	FEMALE	45	Negative	T2	N3a	M0	Stage IIIC	Positive	Positive	Negative	Positive	immune_suppressed	hypoxic	710	0	low	high	high	low	high	low	low	low
TCGA-E2-A15C-01A	FEMALE	61	Negative	T1c	N0	M0	Stage I	Positive	Positive	Unknown	Positive	immune_suppressed	non_hypoxic	694	0	low	high	high	low	high	low	high	low
TCGA-E2-A15D-01A	FEMALE	47	Negative	T2	N0	M0	Stage IIA	Positive	Positive	Unknown	Positive	immune_suppressed	hypoxic	526	0	low	high	high	low	high	low	high	high
TCGA-E2-A15E-01A	FEMALE	40	Negative	T1c	N1a	M0	Stage IIA	Positive	Positive	Unknown	Positive	immune_suppressed	non_hypoxic	630	0	low	high	high	high	high	low	high	high
TCGA-E2-A15F-01A	FEMALE	64	Negative	T1c	N0	M0	Stage I	Positive	Positive	Negative	Positive	immune_suppressed	non_hypoxic	658	0	low	low	high	high	high	low	low	low
TCGA-E2-A15G-01A	FEMALE	76	Negative	T2	N0	M0	Stage IIA	Positive	Positive	Negative	Positive	immune_suppressed	non_hypoxic	554	0	low	low	high	low	low	low	low	low
TCGA-E2-A15H-01A	FEMALE	38	Negative	T1c	N1mi	M0	Stage IIA	Positive	Positive	Unknown	Positive	immune_suppressed	non_hypoxic	393	0	low	high	low	low	high	low	high	low
TCGA-E2-A15I-01A	FEMALE	44	Negative	T2	N0	M0	Stage IIA	Positive	Positive	Unknown	Positive	immune_suppressed	hypoxic	1692	0	low	high	high	high	high	low	high	high
TCGA-E2-A15J-01A	FEMALE	51	Negative	T1c	N0	M0	Stage I	Positive	Positive	Unknown	Positive	immune_suppressed	non_hypoxic	1640	0	high	low	high	high	low	low	low	low
TCGA-E2-A15K-01A	FEMALE	58	Negative	T2	N1a	M0	Stage IIB	Positive	Positive	Unknown	Positive	immune_activated		275	0	low	high	low	low	high	low	low	low
TCGA-E2-A15L-01A	FEMALE	65	Negative	T2	N0	M0	Stage IIA	Positive	Positive	Unknown	Positive	immune_suppressed	hypoxic	626	0	high	high	high	high	high	high	low	high
TCGA-E2-A15M-01A	FEMALE	66	Negative	T2	N0	M0	Stage IIA	Positive	Positive	Negative	Positive	immune_activated		336	1	low	high	high	high	high	low	high	high
TCGA-E2-A15O-01A	FEMALE	89	Negative	T1c	NX	M0	Stage I	Positive	Positive	Unknown	Positive	immune_suppressed	non_hypoxic	1545	0	low	low	low	low	high	low	high	low
TCGA-E2-A15P-01A	FEMALE	61	Negative	T1c	N0	M0	Stage IA	Positive	Positive	Negative	Positive	immune_suppressed	hypoxic	595	0	low	high	high	low	high	low	low	low
TCGA-E2-A15R-01A	FEMALE	64	Negative	T1c	N1a	M0	Stage IIA	Positive	Positive	Unknown	Positive	immune_suppressed	hypoxic	1732	0	low	low	low	high	high	low	low	high
TCGA-E2-A15S-01A	FEMALE	34	Negative	T2	N1	M0	Stage IIB	Positive	Negative	Unknown	Positive	immune_suppressed	non_hypoxic	428	0	low	low	high	low	high	low	low	high
TCGA-E2-A15T-01A	FEMALE	65	Negative	T2	N0	M0	Stage IIA	Positive	Positive	Unknown	Positive	immune_suppressed	non_hypoxic	1563	0	low	low	low	high	high	low	high	low
TCGA-E2-A1AZ-01A	FEMALE	63	Negative	T2	N1a	M0	Stage IIB	Negative	Negative	Unknown	Negative	immune_suppressed	non_hypoxic	2329	0	low	high	high	low	high	low	low	low
TCGA-E2-A1B0-01A	FEMALE	50	Negative	T2	N2	M0	Stage IIIA	Negative	Negative	Positive	Negative	immune_suppressed	hypoxic	1631	0	low	high	high	high	high	high	low	high
TCGA-E2-A1B1-01A	FEMALE	45	Negative	T2	N1	M0	Stage IIB	Positive	Positive	Unknown	Positive	immune_activated		2653	0	low	high	high	high	high	low	high	high
TCGA-E2-A1B4-01A	FEMALE	74	Negative	T1c	N2a	M0	Stage IIIA	Positive	Positive	Negative	Positive	immune_suppressed	hypoxic	1004	1	low	high	high	low	high	high	low	high
TCGA-E2-A1B5-01A	FEMALE	46	Negative	T2	N0	M0	Stage IIA	Positive	Positive	Negative	Positive	immune_activated		984	0	low	high	high	high	high	low	high	low
TCGA-E2-A1B6-01A	FEMALE	44	Negative	T2	N0	M0	Stage IIA	Negative	Negative	Unknown	Negative	immune_activated		867	0	low	high	high	low	high	high	low	low
TCGA-E2-A1BC-01A	FEMALE	63	Positive	T1c	N0	M0	Stage IA	Positive	Positive	Negative	Positive	immune_suppressed	non_hypoxic	501	0	low	high	high	low	high	low	high	low
TCGA-E2-A1BD-01A	FEMALE	53	Negative	T2	N0	M0	Stage IIA	Positive	Positive	Unknown	Positive	immune_suppressed	hypoxic	1133	0	low	high	high	low	high	high	low	low
TCGA-E2-A1IE-01A	FEMALE	61	Negative	T2	N1	M0	Stage IIB	Positive	Positive	Unknown	Positive	immune_suppressed	hypoxic	2362	0	low	high	low	high	high	low	high	low
TCGA-E2-A1IF-01A	FEMALE	74	Negative	T1c	N0	M0	Stage I	Positive	Positive	Negative	Positive	immune_suppressed	hypoxic	1138	0	low	high	high	low	high	high	high	low
TCGA-E2-A1IG-01A	FEMALE	45	Negative	T2	N1mi	M0	Stage IIB	Positive	Positive	Negative	Positive	immune_suppressed	hypoxic	2140	0	low	high	high	high	high	high	low	low
TCGA-E2-A1IH-01A	FEMALE	80	Negative	T1c	N0	M0	Stage I	Positive	Positive	Unknown	Positive	immune_activated		1026	0	low	high	high	high	high	high	high	high
TCGA-E2-A1II-01A	FEMALE	51	Negative	T1c	N0	M0	Stage I	Negative	Positive	Negative	Positive	immune_activated		1025	0	low	low	high	low	high	low	low	low
TCGA-E2-A1IJ-01A	FEMALE	57	Negative	T1c	N0	M0	Stage I	Positive	Positive	Unknown	Positive	immune_suppressed	non_hypoxic	865	0	low	high	high	low	high	low	low	low
TCGA-E2-A1IK-01A	FEMALE	71	Negative	T1c	N1mi	M0	Stage IIA	Positive	Positive	Negative	Positive	immune_suppressed	non_hypoxic	1800	0	low	low	high	low	high	low	low	low
TCGA-E2-A1IL-01A	FEMALE	78	Negative	T1c	N1a	M0	Stage IIA	Positive	Positive	Negative	Positive	immune_suppressed	non_hypoxic	118	0	low	high	low	low	high	low	high	low
TCGA-E2-A1IN-01A	FEMALE	60	Negative	T1c	N0	M0	Stage I	Positive	Positive	Negative	Positive	immune_suppressed	hypoxic	675	0	low	high	high	high	high	high	low	high
TCGA-E2-A1IO-01A	FEMALE	37	Negative	T1c	N0	M0	Stage I	Positive	Positive	Unknown	Positive	immune_suppressed	hypoxic	1855	0	low	high	high	high	high	high	high	low
TCGA-E2-A1IU-01A	FEMALE	60	Negative	T1c	N0 (mol+)	M0	Stage IA	Positive	Positive	Negative	Positive	immune_suppressed	non_hypoxic	337	0	low	low	low	low	high	low	low	high
TCGA-E2-A1L6-01A	FEMALE	44	Negative	T1c	N1mi	M0	Stage IIA	Positive	Positive	Negative	Positive	immune_suppressed	hypoxic	1648	0	low	high	high	high	high	low	high	high
TCGA-E2-A1L7-01A	FEMALE	40	Negative	T2	N2	M0	Stage IIIA	Negative	Negative	Negative	Negative	immune_activated		1836	0	low	low	high	low	high	low	low	low
TCGA-E2-A1L8-01A	FEMALE	52	Negative	T2	N1a	M0	Stage IIB	Positive	Positive	Unknown	Positive	immune_suppressed	hypoxic	2240	0	low	high	high	high	high	low	high	high
TCGA-E2-A1L9-01A	FEMALE	40	Negative	T1c	N1mi	M0	Stage IIA	Positive	Positive	Negative	Positive	immune_suppressed	hypoxic	598	0	low	high	high	high	high	high	high	high
TCGA-E2-A1LA-01A	FEMALE	59	Negative	T1c	N1a	M0	Stage IIA	Positive	Positive	Unknown	Positive	immune_activated		748	0	low	high	high	high	high	low	high	low
TCGA-E2-A1LB-01A	FEMALE	41	Negative	T2	N1	M0	Stage IIB	Negative	Negative	Positive	Negative	immune_suppressed	non_hypoxic	2306	0	low	high	low	low	high	low	low	low
TCGA-E2-A1LE-01A	FEMALE	71	Negative	T2	N3a	M0	Stage IIIC	Negative	Negative	Positive	Negative	immune_suppressed	hypoxic	879	1	low	high	high	high	high	high	low	low
TCGA-E2-A1LG-01A	FEMALE	50	Negative	T2	N0	M0	Stage IIA	Negative	Negative	Unknown	Negative	immune_suppressed	non_hypoxic	1523	0	low	low	high	low	high	low	low	low
TCGA-E2-A1LH-01A	FEMALE	59	Negative	T1c	N0	M0	Stage I	Negative	Negative	Negative	Negative	immune_activated		3247	0	low	low	high	low	high	low	low	low
TCGA-E2-A1LI-01A	FEMALE	57	Close	T2	N1	M0	Stage IIB	Negative	Negative	Unknown	Negative	immune_suppressed	hypoxic	3121	0	low	low	high	low	high	low	low	low
TCGA-E2-A1LK-01A	FEMALE	84	Negative	T4b	N3a	M0	Stage IIIC	Negative	Negative	Unknown	Negative	immune_suppressed	non_hypoxic	266	1	low	low	high	low	high	low	low	low
TCGA-E2-A1LL-01A	FEMALE	73	Negative	T3	N2a	MX	Stage IIIA	Negative	Negative	Negative	Negative	immune_suppressed	hypoxic	1309	0	low	high	high	high	high	low	low	low
TCGA-E2-A1LS-01A	FEMALE	46	Negative	T1c	N0	M0	Stage IA	Negative	Negative	Negative	Negative	immune_suppressed	non_hypoxic	1604	0	low	low	high	low	high	low	low	low
TCGA-E2-A2P5-01A	FEMALE	78	Negative	T2	N3	M0	Stage IIIC	Positive	Positive	Unknown	Positive	immune_suppressed	non_hypoxic	821	1	low	high	high	high	high	low	low	low
TCGA-E2-A2P6-01A	FEMALE	77	Positive	T2	N1	M0	Stage IIB	Positive	Positive	Unknown	Positive	immune_suppressed	hypoxic	1051	0	low	low	low	low	high	low	high	high
TCGA-E2-A3DX-01A	FEMALE	43	Positive	T2	N3	M0	Stage IIIC	Positive	Positive	Unknown	Positive	immune_activated		1325	0	high	high	high	high	high	low	low	high
TCGA-E2-A56Z-01A	FEMALE	69	Negative	T2	N1a	M0	Stage IIB	Positive	Positive	Unknown	Positive	immune_suppressed	non_hypoxic	252	0	low	low	low	low	low	low	high	low
TCGA-E2-A570-01A	FEMALE	47	Negative	T1c	N1mi	M0	Stage IB	Positive	Positive	Unknown	Positive	immune_suppressed	non_hypoxic	931	0	low	high	high	low	high	low	low	low
TCGA-E2-A572-01A	FEMALE	72	Negative	T2	N2	M0	Stage IIIA	Positive	Positive	Unknown	Positive	immune_suppressed	non_hypoxic	1208	0	low	low	low	low	low	low	low	low
TCGA-E2-A573-01A	FEMALE	48	Negative	T1c	N0	M0	Stage IA	Negative	Negative	Unknown	Negative	immune_activated		1062	0	low	low	high	low	high	low	low	low
TCGA-E2-A574-01A	FEMALE	44	Negative	T2	N0	M0	Stage IIA	Negative	Negative	Unknown	Negative	immune_suppressed	non_hypoxic	1179	0	high	high	high	low	high	low	low	low
TCGA-E2-A576-01A	FEMALE	69	Negative	T1c	N0	MX	Stage IA	Positive	Positive	Unknown	Positive	immune_suppressed	non_hypoxic	1043	0	low	low	high	low	low	low	low	low
TCGA-E2-A9RU-01A	FEMALE	90	Negative	T2	N3a	MX	Stage IIIC	Positive	Negative	Unknown	Positive	immune_suppressed	non_hypoxic	538	0	high	high	high	high	low	low	low	low
TCGA-E9-A1N3-01A	FEMALE	70	Negative	T1c	N2	M0	Stage IIIA	Unknown	Unknown	Unknown	Unknown	immune_suppressed	non_hypoxic	1059	0	low	low	low	low	high	low	low	high
TCGA-E9-A1N4-01A	FEMALE	41	Negative	T2	N2	M0	Stage IIIA	Positive	Positive	Positive	Positive	immune_activated		1000	0	low	high	high	high	high	low	low	high
TCGA-E9-A1N5-01A	FEMALE	45	Negative	T2	N1	M0	Stage IIB	Positive	Positive	Positive	Positive	immune_suppressed	non_hypoxic	1120	0	low	high	low	high	high	low	high	low
TCGA-E9-A1N6-01A	FEMALE	52	Negative	T2	N1	M0	Stage IIB	Positive	Positive	Positive	Positive	immune_suppressed	hypoxic	678	1	low	high	high	high	high	low	low	low
TCGA-E9-A1N8-01A	FEMALE	48	Negative	T2	N0	M0	Stage IIA	Negative	Unknown	Negative	Unknown	immune_suppressed	non_hypoxic	1039	0	high	high	high	low	high	low	low	low
TCGA-E9-A1N9-01A	FEMALE	58	Negative	T2	N0	M0	Stage IIA	Negative	Positive	Positive	Positive	immune_suppressed	hypoxic	1101	0	low	high	high	low	high	low	low	low
TCGA-E9-A1NA-01A	FEMALE	58	Negative	T2	N0	M0	Stage IIA	Positive	Positive	Positive	Positive	immune_suppressed	hypoxic	1112	0	low	high	high	high	high	low	low	high
TCGA-E9-A1NC-01A	FEMALE	61	Negative	T2	N1	M0	Stage IIB	Negative	Positive	Positive	Positive	immune_suppressed	hypoxic	1203	0	low	high	high	high	high	low	low	low
TCGA-E9-A1ND-01A	FEMALE	75	Negative	T2	N1	M0	Stage IIB	Negative	Negative	Positive	Negative	immune_activated		1266	0	low	high	high	low	high	low	low	low
TCGA-E9-A1NE-01A	FEMALE	28	Negative	T2	N1	M0	Stage IIB	Positive	Positive	Negative	Positive	immune_activated		1088	0	low	high	high	high	high	low	high	high
TCGA-E9-A1NF-01A	FEMALE	60	Negative	T2	N0	M0	Stage IIA	Positive	Positive	Negative	Positive	immune_suppressed	non_hypoxic	1072	1	low	high	high	high	high	high	low	low
TCGA-E9-A1NG-01A	FEMALE	62	Negative	T2	N0	M0	Stage IIA	Positive	Positive	Negative	Positive	immune_suppressed	hypoxic	786	1	low	high	high	high	high	high	high	high
TCGA-E9-A1NH-01A	FEMALE	71	Negative	T2	N1	M0	Stage IIB	Positive	Positive	Negative	Positive	immune_suppressed	hypoxic	576	0	low	high	high	high	high	low	low	low
TCGA-E9-A1NI-01A	FEMALE	51	Negative	T2	N0	M0	Stage IIA	Positive	Positive	Negative	Positive	immune_suppressed	non_hypoxic	300	0	low	high	low	high	high	low	high	low
TCGA-E9-A1QZ-01A	FEMALE	61	Negative	T2	N0	M0	Stage IIA	Unknown	Unknown	Unknown	Unknown	immune_activated		755	0	low	high	high	high	high	low	low	high
TCGA-E9-A1R0-01A	FEMALE	58	[Not Available]	T1c	N1	M0	Stage IIA	Unknown	Unknown	Unknown	Unknown	immune_suppressed	hypoxic	860	0	low	high	high	low	high	low	high	high
TCGA-E9-A1R2-01A	FEMALE	51	Positive	T2	N3	MX	Stage IIIC	Positive	Negative	Unknown	Positive	immune_suppressed	hypoxic	1063	0	low	low	low	low	high	low	low	low
TCGA-E9-A1R3-01A	FEMALE	70	Negative	T2	N3	M0	Stage IIIC	Unknown	Unknown	Unknown	Unknown	immune_suppressed	hypoxic	78	0	low	high	high	high	high	high	low	high
TCGA-E9-A1R4-01A	FEMALE	66	Negative	T1c	N0	M0	Stage IA	Unknown	Unknown	Unknown	Unknown	immune_activated		186	0	low	high	high	low	high	low	low	low
TCGA-E9-A1R5-01A	FEMALE	63	Negative	T1c	N0	M0	Stage IA	Unknown	Unknown	Unknown	Unknown	immune_suppressed	non_hypoxic	92	0	high	high	high	low	high	low	low	high
TCGA-E9-A1R6-01A	FEMALE	63	Negative	T2	N0	M0	Stage IIA	Unknown	Unknown	Unknown	Unknown	immune_suppressed	hypoxic	339	0	high	high	low	low	low	low	low	low
TCGA-E9-A1R7-01A	FEMALE	64	Negative	T2	N0	M0	Stage IIA	Unknown	Unknown	Unknown	Unknown	immune_suppressed	non_hypoxic	1467	0	low	low	low	low	high	low	low	low
TCGA-E9-A1RA-01A	FEMALE	48	Negative	T1c	N0	M0	Stage IA	Unknown	Unknown	Unknown	Unknown	immune_suppressed	non_hypoxic	1369	0	high	high	high	low	high	low	low	low
TCGA-E9-A1RB-01A	FEMALE	40	Negative	T2	N0	M0	Stage IIA	Unknown	Unknown	Unknown	Unknown	immune_suppressed	hypoxic	976	1	high	high	high	low	high	low	low	high
TCGA-E9-A1RC-01A	FEMALE	56	Negative	T4b	N3	M0	Stage IIIC	Unknown	Unknown	Unknown	Unknown	immune_suppressed	hypoxic	1224	0	low	high	high	high	high	low	low	high
TCGA-E9-A1RD-01A	FEMALE	67	Negative	T2	N0	M0	Stage IIA	Unknown	Unknown	Unknown	Unknown	immune_suppressed	non_hypoxic	34	0	low	high	high	low	high	low	low	high
TCGA-E9-A1RE-01A	FEMALE	74	Negative	T2	N2	M0	Stage IIIA	Unknown	Unknown	Unknown	Unknown	immune_suppressed	non_hypoxic	1419	0	low	high	high	high	high	low	low	low
TCGA-E9-A1RF-01A	FEMALE	68	Negative	T2	N2	M0	Stage IIIA	Unknown	Unknown	Unknown	Unknown	immune_suppressed	hypoxic	200	0	high	high	high	high	high	low	low	low
TCGA-E9-A1RG-01A	FEMALE	62	Negative	T1c	N2	M0	Stage IIIA	Unknown	Unknown	Unknown	Unknown	immune_suppressed	non_hypoxic	647	0	high	high	high	low	low	low	low	low
TCGA-E9-A1RH-01A	FEMALE	63	Negative	T2	N0	M0	Stage IIA	Unknown	Unknown	Unknown	Unknown	immune_suppressed	hypoxic	1417	0	low	high	high	high	high	low	low	high
TCGA-E9-A1RI-01A	FEMALE	43	Negative	T1c	N2	M0	Stage IIIA	Unknown	Unknown	Unknown	Unknown	immune_suppressed	hypoxic	1449	0	low	high	low	high	high	high	high	high
TCGA-E9-A226-01A	FEMALE	45	Negative	T2	N2	M0	Stage IIIA	Unknown	Unknown	Unknown	Unknown	immune_suppressed	hypoxic	1048	1	low	high	high	low	high	low	low	high
TCGA-E9-A227-01A	FEMALE	42	Positive	T2	N1	M0	Stage IIB	Positive	Positive	Negative	Positive	immune_activated		975	0	low	high	high	high	high	low	low	high
TCGA-E9-A228-01A	FEMALE	58	Negative	T2	N1	M0	Stage IIB	Unknown	Unknown	Unknown	Unknown	immune_suppressed	non_hypoxic	1285	0	low	low	high	low	high	low	low	low
TCGA-E9-A229-01A	FEMALE	37	Negative	T1c	N0	M0	Stage IA	Unknown	Unknown	Unknown	Unknown	immune_suppressed	hypoxic	1148	0	low	high	high	low	high	low	low	high
TCGA-E9-A22A-01A	FEMALE	74	Negative	T2	N0	M0	Stage IIA	Positive	Negative	Negative	Positive	immune_activated		1189	0	low	high	high	high	high	high	low	high
TCGA-E9-A22B-01A	FEMALE	71	Negative	T1c	N0	M0	Stage IA	Positive	Negative	Negative	Positive	immune_suppressed	hypoxic	1167	0	low	high	high	high	high	high	high	low
TCGA-E9-A22D-01A	FEMALE	38	Negative	T2	N0	M0	Stage IIA	Positive	Positive	Positive	Positive	immune_activated		1248	0	low	low	high	low	high	low	low	high
TCGA-E9-A22E-01A	FEMALE	56	Negative	T2	N2	M0	Stage IIIA	Positive	Positive	Positive	Positive	immune_suppressed	hypoxic	1269	0	low	high	high	high	high	high	low	high
TCGA-E9-A22G-01A	FEMALE	47	Negative	T2	N0	M0	Stage IIA	Negative	Negative	Positive	Negative	immune_suppressed	hypoxic	1239	0	low	high	high	low	high	low	low	low
TCGA-E9-A22H-01A	FEMALE	42	Negative	T2	N1	M0	Stage IIB	Positive	Positive	Positive	Positive	immune_suppressed	non_hypoxic	1232	0	low	low	high	low	high	low	low	high
TCGA-E9-A243-01A	FEMALE	52	Negative	T2	N0 (i-)	M0	Stage IIA	Unknown	Unknown	Unknown	Unknown	immune_activated		612	0	low	high	high	high	high	low	low	high
TCGA-E9-A247-01A	FEMALE	59	Negative	T1c	N0 (i-)	M0	Stage IA	Unknown	Unknown	Unknown	Unknown	immune_suppressed	non_hypoxic	1186	0	low	high	high	high	high	low	low	low
TCGA-E9-A248-01A	FEMALE	51	Negative	T2	N0 (i-)	M0	Stage IIA	Unknown	Unknown	Unknown	Unknown	immune_activated		59	0	high	high	high	low	high	low	low	low
TCGA-E9-A249-01A	FEMALE	45	Negative	T2	N0 (i-)	M0	Stage IIA	Unknown	Unknown	Unknown	Unknown	immune_suppressed	non_hypoxic	217	0	low	low	high	low	low	low	low	high
TCGA-E9-A24A-01A	FEMALE	69	Negative	T1c	N1	M0	Stage IIA	Unknown	Unknown	Unknown	Unknown	immune_suppressed	hypoxic	747	0	low	high	low	high	high	low	low	high
TCGA-E9-A295-01A	FEMALE	71	Negative	T2	N0 (i-)	M0	Stage IIA	Positive	Positive	Positive	Positive	immune_suppressed	non_hypoxic	375	0	low	high	high	high	high	low	low	low
TCGA-E9-A2JS-01A	FEMALE	72	Negative	T2	N1	M0	Stage IIB	Unknown	Unknown	Unknown	Unknown	immune_suppressed	non_hypoxic	904	1	high	high	high	low	high	low	low	low
TCGA-E9-A2JT-01A	FEMALE	63	Negative	T2	N0 (i-)	M0	Stage IIA	Unknown	Unknown	Unknown	Unknown	immune_activated		288	0	low	high	low	low	high	low	low	low
TCGA-E9-A3HO-01A	FEMALE	49	Negative	T2	N0 (i-)	M0	Stage IIA	Unknown	Unknown	Unknown	Unknown	immune_suppressed	non_hypoxic	1158	0	low	low	low	low	high	low	low	low
TCGA-E9-A3Q9-01A	FEMALE	78	Negative	T3	N3	M0	Stage IIIC	Positive	Positive	Unknown	Positive	immune_suppressed	hypoxic	1001	0	low	high	high	low	high	low	high	high
TCGA-E9-A3QA-01A	FEMALE	33	Negative	T2	N0 (i-)	M0	Stage IIA	Unknown	Unknown	Unknown	Unknown	immune_activated		918	0	low	high	high	low	high	low	low	low
TCGA-E9-A3X8-01A	FEMALE	48	Negative	T2	N1	M0	Stage IIB	Positive	Positive	Positive	Positive	immune_suppressed	non_hypoxic	926	0	low	high	high	low	high	high	low	low
TCGA-E9-A54X-01A	FEMALE	85	Negative	T1b	N0 (i-)	M0	Stage IA	Positive	Positive	Negative	Positive	immune_suppressed	non_hypoxic	727	0	low	low	low	low	high	low	low	high
TCGA-E9-A54Y-01A	FEMALE	63	Negative	T2	N2	M0	Stage IIIA	Positive	Positive	Negative	Positive	immune_suppressed	non_hypoxic	725	0	low	low	low	low	low	low	low	low
TCGA-E9-A5FK-01A	FEMALE	60	Negative	T2	N3	M0	Stage IIIC	Positive	Positive	Negative	Positive	immune_activated		812	0	low	high	high	high	high	low	low	low
TCGA-E9-A5UO-01A	FEMALE	41	Negative	T2	N0	M0	Stage IIA	Unknown	Unknown	Unknown	Unknown	immune_suppressed	non_hypoxic	785	0	low	low	low	low	low	low	low	low
TCGA-E9-A5UP-01A	FEMALE	63	Negative	T2	N0	M0	Stage IIA	Unknown	Unknown	Unknown	Unknown	immune_suppressed	non_hypoxic	803	0	high	low	high	low	low	low	low	low
TCGA-E9-A6HE-01A	FEMALE	45	Negative	T3	N3	MX	Stage IIIC	Positive	Positive	Negative	Positive	immune_suppressed	hypoxic	847	0	high	high	high	high	high	low	low	low
TCGA-EW-A1IW-01A	FEMALE	80	Negative	T2	N1a	MX	Stage IIB	Positive	Positive	Positive	Positive	immune_suppressed	hypoxic	371	0	low	high	high	high	high	low	high	high
TCGA-EW-A1IX-01A	FEMALE	48	Negative	T1b	N1a	MX	Stage IIA	Positive	Positive	Negative	Positive	immune_suppressed	hypoxic	1208	0	low	high	high	high	high	high	high	low
TCGA-EW-A1IY-01A	FEMALE	38	Negative	T1c	N0	MX	Stage I	Positive	Positive	Negative	Positive	immune_activated		258	0	low	high	high	high	high	low	low	high
TCGA-EW-A1IZ-01A	FEMALE	53	Negative	T2	N2a	MX	Stage IIIA	Positive	Positive	Negative	Positive	immune_activated		554	0	low	low	low	low	high	low	high	low
TCGA-EW-A1J1-01A	FEMALE	38	Negative	T2	N1a	M0	Stage IIB	Positive	Positive	Negative	Positive	immune_suppressed	non_hypoxic	575	0	low	low	low	low	high	low	low	high
TCGA-EW-A1J2-01A	FEMALE	50	Negative	T1c	N1mi	MX	[Discrepancy]	Positive	Positive	Negative	Positive	immune_suppressed	hypoxic	403	0	low	high	high	high	high	high	low	high
TCGA-EW-A1J3-01A	FEMALE	61	Negative	T1c	N0	M0	Stage IA	Positive	Positive	Positive	Positive	immune_suppressed	hypoxic	504	0	low	high	high	high	high	low	low	high
TCGA-EW-A1J5-01A	FEMALE	59	Negative	T3	N0 (i-)	M0	Stage IIB	Positive	Positive	Negative	Positive	immune_activated		477	0	low	low	high	low	high	low	low	high
TCGA-EW-A1J6-01A	FEMALE	70	Negative	T1c	N0 (i-)	M0	Stage I	Positive	Positive	Negative	Positive	immune_suppressed	non_hypoxic	875	0	low	low	low	low	low	low	low	low
TCGA-EW-A1OV-01A	FEMALE	56	Close	T2	N1mi	MX	Stage IIB	Negative	Negative	Negative	Negative	immune_activated		789	0	low	high	high	low	high	low	low	low
TCGA-EW-A1OW-01A	FEMALE	58	Negative	T2	N0	MX	Stage IIA	Negative	Negative	Negative	Negative	immune_suppressed	hypoxic	694	0	low	high	high	low	high	low	low	low
TCGA-EW-A1OX-01A	FEMALE	43	Negative	T2	N0	MX	Stage IIA	Positive	Positive	Negative	Positive	immune_suppressed	non_hypoxic	911	0	low	low	low	low	high	low	low	high
TCGA-EW-A1OY-01A	FEMALE	63	Negative	T2	N0	MX	Stage IIA	Positive	Positive	Negative	Positive	immune_suppressed	non_hypoxic	908	0	low	low	low	low	low	low	low	low
TCGA-EW-A1OZ-01A	FEMALE	56	Negative	T2	N0 (i-)	M0	Stage IIA	Positive	Negative	Unknown	Positive	immune_suppressed	non_hypoxic	1229	0	high	high	high	high	high	low	low	low
TCGA-EW-A1P0-01A	FEMALE	55	Negative	T2	N1b	MX	Stage IIB	Positive	Negative	Negative	Positive	immune_suppressed	non_hypoxic	1251	0	low	low	low	low	high	low	low	low
TCGA-EW-A1P1-01A	FEMALE	68	Negative	T2	N3b	MX	Stage IIIC	Negative	Negative	Unknown	Negative	immune_activated		1210	0	low	high	high	high	high	low	high	low
TCGA-EW-A1P3-01A	FEMALE	48	Negative	T2	N0	MX	Stage IIA	Positive	Positive	Negative	Positive	immune_suppressed	non_hypoxic	1611	0	low	high	high	high	high	low	high	low
TCGA-EW-A1P4-01A	FEMALE	43	Negative	T2	N0 (i-)	M0	Stage IIA	Negative	Negative	Negative	Negative	immune_activated		907	0	low	high	high	low	high	low	low	low
TCGA-EW-A1P5-01A	FEMALE	77	Negative	T2	N1a	M0	Stage IIB	Positive	Positive	Negative	Positive	immune_suppressed	non_hypoxic	703	0	low	low	low	high	high	low	low	low
TCGA-EW-A1P6-01A	FEMALE	64	Close	T2	N1a	M0	Stage IIB	Positive	Positive	Negative	Positive	immune_suppressed	non_hypoxic	562	0	low	high	high	low	high	low	low	low
TCGA-EW-A1P7-01A	FEMALE	59	Negative	T2	N0 (i-)	M0	Stage IIA	Negative	Negative	Unknown	Negative	immune_activated		915	0	low	high	high	high	high	low	high	low
TCGA-EW-A1P8-01A	FEMALE	58	Negative	T2	N3b	M0	Stage IIIC	Negative	Negative	Negative	Negative	immune_suppressed	hypoxic	239	1	low	high	high	high	high	low	low	low
TCGA-EW-A1PA-01A	FEMALE	59	Negative	T2	N1a	M0	Stage IIB	Positive	Positive	Negative	Positive	immune_suppressed	hypoxic	575	0	low	low	high	low	high	low	low	low
TCGA-EW-A1PB-01A	FEMALE	70	Negative	T3	N1a	MX	Stage IIIA	Negative	Negative	Negative	Negative	immune_activated		608	0	low	low	high	low	high	high	low	low
TCGA-EW-A1PC-01B	FEMALE	66	Negative	T3	N0 (i-)	MX	Stage IIB	Positive	Positive	Negative	Positive	immune_suppressed	hypoxic	187	0	high	high	high	high	high	low	low	low
TCGA-EW-A1PD-01A	MALE	61	Negative	T1c	N1a	M0	Stage IIA	Positive	Positive	Unknown	Positive	immune_suppressed	hypoxic	424	0	low	high	high	high	high	high	low	low
TCGA-EW-A1PE-01A	FEMALE	56	Negative	T1c	N1a	M0	Stage IIA	Positive	Positive	Negative	Positive	immune_activated		320	0	low	high	high	high	high	low	high	high
TCGA-EW-A1PF-01A	FEMALE	50	Negative	T1c	N0	M0	Stage IA	Positive	Positive	Negative	Positive	immune_suppressed	hypoxic	439	0	low	high	high	high	high	high	high	high
TCGA-EW-A1PG-01A	FEMALE	53	Negative	T2	N1a	MX	Stage IIB	Positive	Positive	Unknown	Positive	immune_suppressed	hypoxic	1051	0	low	high	high	high	high	low	low	high
TCGA-EW-A1PH-01A	FEMALE	52	Negative	T1c	N1a	M0	Stage IIA	Negative	Negative	Negative	Negative	immune_suppressed	hypoxic	607	0	low	high	high	low	high	low	low	low
TCGA-EW-A2FR-01A	FEMALE	59	Negative	T1b	N3a	MX	Stage IIIC	Negative	Negative	Unknown	Negative	immune_suppressed	hypoxic	1673	0	low	high	high	high	high	high	high	high
TCGA-EW-A2FS-01A	FEMALE	41	Negative	T2	N1mi	MX	Stage IIB	Positive	Negative	Negative	Positive	immune_suppressed	hypoxic	1604	0	low	high	high	high	high	low	high	low
TCGA-EW-A2FV-01A	FEMALE	39	Negative	T3	N3a	MX	Stage IIIC	Positive	Positive	Negative	Positive	immune_activated		788	0	low	high	high	high	high	low	high	high
TCGA-EW-A2FW-01A	FEMALE	52	Negative	T2	N0 (i-)	MX	Stage IIA	Positive	Positive	Negative	Positive	immune_suppressed	non_hypoxic	672	0	low	low	low	high	high	low	low	low
TCGA-EW-A3E8-01B	FEMALE	60	Negative	T3	N0	MX	Stage IIB	Positive	Negative	Negative	Positive	immune_activated		1035	0	low	high	high	high	high	low	low	low
TCGA-EW-A3U0-01A	FEMALE	61	Negative	T3	N1a	M0	Stage IIIA	Negative	Negative	Negative	Negative	immune_activated		532	0	low	high	high	high	high	low	high	low
TCGA-EW-A423-01A	FEMALE	75	Negative	T2	N0	MX	Stage IIA	Positive	Positive	Negative	Positive	immune_suppressed	non_hypoxic	533	0	low	low	low	low	low	low	low	low
TCGA-EW-A424-01A	FEMALE	51	Negative	T3	N1	MX	Stage IIIA	Positive	Positive	Positive	Positive	immune_suppressed	non_hypoxic	715	0	low	high	high	high	high	low	low	low
TCGA-EW-A6S9-01A	FEMALE	34	[Not Available]	T1c	N1	M0	Stage IIA	Positive	Positive	Positive	Positive	immune_suppressed	hypoxic	463	0	low	high	low	high	high	low	low	low
TCGA-EW-A6SA-01A	MALE	59	Negative	T2	N0 (i+)	MX	Stage II	Positive	Negative	Negative	Positive	immune_suppressed	non_hypoxic	510	0	low	low	low	low	low	low	low	low
TCGA-EW-A6SB-01A	FEMALE	62	Negative	T2	N0	M0	Stage II	Negative	Negative	Negative	Negative	immune_activated		760	0	low	low	high	low	high	low	low	low
TCGA-EW-A6SC-01A	FEMALE	60	Negative	T2	N0	M0	Stage IIA	Positive	Positive	Negative	Positive	immune_suppressed	hypoxic	952	0	low	high	high	high	high	low	high	low
TCGA-EW-A6SD-01A	FEMALE	32	Negative	T2	N1a	M0	Stage IIB	Negative	Negative	Unknown	Negative	immune_suppressed	non_hypoxic	1010	0	low	low	high	low	high	low	low	low
TCGA-GI-A2C8-01A	FEMALE	63	Negative	T4b	N0	MX	Stage IIIB	Positive	Positive	Negative	Positive	immune_suppressed	hypoxic	225	0	low	high	high	high	high	high	low	low
TCGA-GI-A2C9-01A	FEMALE	58	Negative	T3	N0	MX	Stage IIB	Negative	Negative	Negative	Negative	immune_suppressed	hypoxic	3342	0	low	high	high	low	high	low	low	low
TCGA-GM-A2D9-01A	FEMALE	69	Negative	T1c	N0 (i-)	M0	Stage I	Positive	Positive	Unknown	Positive	immune_suppressed	non_hypoxic	1812	1	low	high	low	high	low	low	low	low
TCGA-GM-A2DA-01A	FEMALE	46	Negative	T2	N1b	M0	Stage IIB	Positive	Positive	Unknown	Positive	immune_suppressed	non_hypoxic	6593	1	low	high	low	high	high	low	high	low
TCGA-GM-A2DB-01A	FEMALE	62	Negative	T2	N0 (i-)	M0	Stage IIA	Negative	Negative	Negative	Negative	immune_suppressed	non_hypoxic	2406	0	low	low	high	low	high	low	low	low
TCGA-GM-A2DC-01A	FEMALE	57	Negative	T1c	N1a	M0	Stage IIA	Positive	Positive	Unknown	Positive	immune_suppressed	non_hypoxic	2535	0	low	low	low	low	low	low	low	low
TCGA-GM-A2DD-01A	FEMALE	53	Negative	T1c	N0 (i-)	M0	Stage I	Negative	Negative	Unknown	Negative	immune_activated		2282	0	low	high	high	high	high	low	high	low
TCGA-GM-A2DF-01A	FEMALE	53	Negative	T1c	N1a	M0	Stage IIA	Negative	Negative	Negative	Negative	immune_suppressed	hypoxic	2155	0	low	high	high	high	high	low	high	low
TCGA-GM-A2DH-01A	FEMALE	58	Negative	T1c	N0 (i+)	M0	Stage I	Negative	Negative	Negative	Negative	immune_activated		2193	0	low	high	high	high	high	low	low	high
TCGA-GM-A2DI-01A	FEMALE	52	Negative	T1c	N0 (i+)	M0	Stage I	Negative	Negative	Unknown	Negative	immune_activated		2590	0	low	high	high	high	high	low	low	low
TCGA-GM-A2DK-01A	FEMALE	58	Negative	T1c	N0 (i-)	M0	Stage I	Positive	Negative	Negative	Positive	immune_suppressed	hypoxic	2645	0	low	high	high	high	high	low	high	low
TCGA-GM-A2DL-01A	FEMALE	50	Negative	T1c	N0 (i-)	M0	Stage I	Positive	Positive	Negative	Positive	immune_suppressed	hypoxic	3519	0	low	high	high	high	high	low	low	high
TCGA-GM-A2DM-01A	FEMALE	57	Negative	T2	N0 (i-)	M0	Stage IIA	Positive	Positive	Negative	Positive	immune_suppressed	hypoxic	3226	0	low	low	low	high	low	low	high	low
TCGA-GM-A2DN-01A	FEMALE	58	Negative	T2	N0 (i-)	M0	Stage IIA	Positive	Positive	Negative	Positive	immune_activated		3091	0	low	high	high	high	high	low	high	high
TCGA-GM-A2DO-01A	FEMALE	54	Negative	T1c	N0 (i-)	M0	Stage I	Positive	Positive	Negative	Positive	immune_activated		2596	0	low	low	low	low	low	low	low	low
TCGA-GM-A3NW-01A	FEMALE	63	Negative	T2	N0 (i-)	M0	Stage IIA	Negative	Positive	Unknown	Positive	immune_suppressed	non_hypoxic	3361	0	low	low	high	high	high	low	high	low
TCGA-GM-A3NY-01A	FEMALE	72	Negative	T2	N1a	M0	Stage IIB	Positive	Positive	Negative	Positive	immune_suppressed	hypoxic	1162	0	low	high	low	low	high	high	high	low
TCGA-GM-A3XG-01A	FEMALE	46	Negative	T3	N1a	M0	Stage IIIA	Positive	Positive	Negative	Positive	immune_suppressed	hypoxic	1330	0	low	high	high	high	high	low	high	high
TCGA-GM-A3XL-01A	FEMALE	49	Negative	T2	N0 (i-)	M0	Stage IIA	Negative	Negative	Unknown	Negative	immune_activated		2108	0	low	low	high	low	high	low	low	low
TCGA-GM-A3XN-01A	FEMALE	44	Negative	T1c	N2a	M0	Stage IIIA	Positive	Positive	Negative	Positive	immune_suppressed	hypoxic	2019	0	low	high	high	high	high	high	high	low
TCGA-GM-A4E0-01A	FEMALE	67	Negative	T3	N3a	M0	Stage IIIC	Positive	Positive	Unknown	Positive	immune_activated		2191	0	low	high	high	high	high	low	high	low
TCGA-GM-A5PV-01A	FEMALE	63	Negative	T2	N1a	M0	Stage IIB	Positive	Positive	Unknown	Positive	immune_suppressed	non_hypoxic	412	0	low	low	high	low	high	low	high	low
TCGA-GM-A5PX-01A	FEMALE	65	Negative	T2	N1mi	M0	Stage IIB	Positive	Positive	Negative	Positive	immune_suppressed	hypoxic	551	0	low	high	high	high	high	low	high	low
TCGA-HN-A2NL-01A	FEMALE	56	Negative	T2	N0	M0	Stage IIA	Negative	Negative	Negative	Negative	immune_suppressed	non_hypoxic	79	0	low	high	high	low	high	low	low	low
TCGA-HN-A2OB-01A	FEMALE	45	Negative	T2	N1	M0	Stage IIB	Positive	Positive	Negative	Positive	immune_suppressed	hypoxic	1900	1	low	high	high	high	high	low	low	low
TCGA-JL-A3YW-01A	FEMALE	49	Negative	T2	N1	M0	Stage IIB	Positive	Positive	Positive	Positive	immune_activated		360	0	low	high	high	high	high	high	high	low
TCGA-JL-A3YX-01A	FEMALE	46	Negative	T2	N0	M0	Stage IIA	Positive	Positive	Positive	Positive	immune_suppressed	hypoxic	352	0	low	high	high	high	high	low	high	low
TCGA-LD-A66U-01A	FEMALE	44	Negative	T2	N1mi	MX	Stage IIB	Positive	Positive	Negative	Positive	immune_suppressed	hypoxic	646	0	low	high	high	high	high	low	high	low
TCGA-LD-A74U-01A	FEMALE	79	Negative	T3	N3a	M0	Stage IIIC	Positive	Negative	Negative	Positive	immune_suppressed	hypoxic	402	0	low	high	high	high	high	low	low	low
TCGA-LD-A7W6-01A	FEMALE	54	Negative	T2	N1a	M0	Stage IIB	Positive	Positive	Negative	Positive	immune_suppressed	hypoxic	404	0	low	high	low	low	high	low	low	low
TCGA-LD-A9QF-01A	FEMALE	73	Negative	T1c	N0	M0	Stage IA	Negative	Negative	Positive	Negative	immune_activated		323	0	low	high	high	high	high	low	low	low
TCGA-LL-A440-01A	FEMALE	61	Negative	T1c	N0 (i-)	MX	Stage IA	Positive	Positive	Unknown	Positive	immune_suppressed	hypoxic	759	0	high	high	high	high	high	low	high	low
TCGA-LL-A441-01A	FEMALE	62	Negative	T1c	N0	MX	Stage IA	Negative	Negative	Negative	Negative	immune_activated		996	0	low	high	high	low	high	low	low	low
TCGA-LL-A442-01A	FEMALE	56	Negative	T2	N0 (i-)	MX	Stage IIA	Positive	Positive	Unknown	Positive	immune_suppressed	non_hypoxic	889	0	low	low	low	high	low	low	low	high
TCGA-LL-A50Y-01A	FEMALE	84	Negative	T2	N0	MX	Stage IIA	Positive	Positive	Unknown	Positive	immune_suppressed	non_hypoxic	762	0	low	low	low	low	low	low	low	low
TCGA-LL-A5YL-01A	FEMALE	64	Negative	T2	N1a	MX	Stage IIB	Positive	Negative	Positive	Positive	immune_suppressed	hypoxic	519	0	low	high	high	low	high	low	low	low
TCGA-LL-A5YM-01A	FEMALE	88	Positive	T4b	NX	M0	Stage IIIB	Positive	Positive	Unknown	Positive	immune_suppressed	non_hypoxic	466	0	low	high	low	low	low	low	low	low
TCGA-LL-A5YN-01A	FEMALE	46	Negative	T2	N0 (i-)	M0	Stage IIA	Positive	Positive	Unknown	Positive	immune_activated		447	0	low	low	high	low	high	low	low	low
TCGA-LL-A5YO-01A	FEMALE	50	Negative	T1b	N0	MX	Stage IA	Negative	Negative	Negative	Negative	immune_activated		440	0	low	low	high	low	high	low	low	low
TCGA-LL-A5YP-01A	FEMALE	49	Negative	T2	N1a	M0	Stage IIB	Positive	Negative	Negative	Positive	immune_suppressed	hypoxic	450	0	high	high	high	high	high	low	low	low
TCGA-LL-A6FP-01A	FEMALE	90	Negative	T2	NX	MX	Stage IIA	Positive	Positive	Unknown	Positive	immune_suppressed	non_hypoxic	677	0	low	low	low	low	low	low	low	low
TCGA-LL-A6FQ-01A	FEMALE	77	Negative	T2	N2a	MX	Stage IIIA	Positive	Positive	Negative	Positive	immune_suppressed	non_hypoxic	80	0	low	high	low	low	low	low	high	low
TCGA-LL-A6FR-01A	FEMALE	50	Negative	T2	N0 (i-)	MX	Stage IIA	Negative	Positive	Unknown	Positive	immune_suppressed	hypoxic	489	0	low	high	high	low	high	low	low	low
TCGA-LL-A73Y-01A	FEMALE	67	Negative	T1c	N0	MX	Stage IA	Negative	Negative	Negative	Negative	immune_suppressed	hypoxic	477	0	low	high	high	high	high	high	high	low
TCGA-LL-A73Z-01A	FEMALE	55	Positive	T1c	NX	M1	Stage IV	Positive	Positive	Unknown	Positive	immune_activated		227	1	low	high	high	low	high	low	low	low
TCGA-LL-A740-01A	FEMALE	61	Negative	T1c	N0 (i-)	MX	Stage IA	Negative	Negative	Unknown	Negative	immune_suppressed	hypoxic	441	0	low	high	high	high	high	low	low	low
TCGA-LL-A7SZ-01A	FEMALE	49	Negative	T2	N1a	MX	Stage IIB	Positive	Positive	Negative	Positive	immune_activated		594	0	high	high	high	low	low	low	low	low
TCGA-LL-A7T0-01A	FEMALE	70	Negative	T2	N1a	M0	Stage IIB	Positive	Positive	Positive	Positive	immune_suppressed	non_hypoxic	376	0	low	high	low	low	high	low	low	low
TCGA-LL-A8F5-01A	FEMALE	61	Negative	T2	N0 (i-)	MX	Stage IIA	Positive	Negative	Negative	Positive	immune_suppressed	hypoxic	596	0	low	high	high	low	high	high	low	low
TCGA-LL-A9Q3-01A	FEMALE	69	Negative	T3	N3a	MX	Stage IIIC	Positive	Positive	Positive	Positive	immune_suppressed	non_hypoxic	532	0	high	low	high	high	low	low	low	low
TCGA-LQ-A4E4-01A	FEMALE	73	Positive	T3	N1a	MX	Stage IIIA	Positive	Positive	Unknown	Positive	immune_suppressed	non_hypoxic	849	0	low	high	low	low	high	low	low	low
TCGA-MS-A51U-01A	FEMALE	44	Negative	T2	N1	M0	Stage IIB	Positive	Positive	Negative	Positive	immune_suppressed	non_hypoxic	681	0	low	high	high	low	high	low	low	low
TCGA-OK-A5Q2-01A	FEMALE	59	Negative	T2	N1a	MX	Stage II	Positive	Positive	Negative	Positive	immune_activated		64	0	low	high	high	high	high	low	low	low
TCGA-OL-A5D6-01A	FEMALE	71	Negative	T2	N0	MX	Stage IIA	Negative	Negative	Unknown	Negative	immune_suppressed	hypoxic	1104	1	low	high	high	high	high	low	low	low
TCGA-OL-A5D7-01A	FEMALE	70	Negative	T2	N0	MX	Stage IIA	Negative	Negative	Unknown	Negative	immune_activated		1780	0	low	low	high	low	high	low	low	low
TCGA-OL-A5D8-01A	FEMALE	40	[Unknown]	T3	N0	MX	Stage IIB	Positive	Positive	Unknown	Positive	immune_suppressed	non_hypoxic	973	0	low	low	low	low	low	low	low	low
TCGA-OL-A5DA-01A	FEMALE	61	Negative	T2	N0	MX	Stage IIA	Positive	Positive	Unknown	Positive	immune_suppressed	non_hypoxic	1783	0	low	low	high	low	high	low	low	low
TCGA-OL-A5RU-01A	FEMALE	63	Negative	T1c	N1	MX	Stage IIA	Positive	Positive	Unknown	Positive	immune_activated		1219	0	high	high	high	high	high	low	low	low
TCGA-OL-A5RV-01A	FEMALE	43	Negative	T2	N3	MX	Stage IIIC	Positive	Positive	Unknown	Positive	immune_suppressed	hypoxic	1062	0	low	high	high	high	high	low	low	low
TCGA-OL-A5RW-01A	FEMALE	40	Negative	T1c	N1	MX	Stage IIA	Negative	Negative	Unknown	Negative	immune_suppressed	hypoxic	1106	0	low	low	high	low	high	low	high	low
TCGA-OL-A5RX-01A	FEMALE	51	Negative	T1c	N0	MX	Stage IA	Positive	Positive	Unknown	Positive	immune_suppressed	hypoxic	878	0	low	high	high	high	high	low	low	low
TCGA-OL-A5RY-01A	FEMALE	52	Positive	T1c	N1	MX	Stage IIA	Positive	Negative	Unknown	Positive	immune_activated		752	0	low	high	high	high	high	low	high	low
TCGA-OL-A5RZ-01A	FEMALE	57	Negative	T1b	N0	MX	Stage IA	Positive	Negative	Unknown	Positive	immune_suppressed	non_hypoxic	679	0	low	low	low	low	high	low	low	low
TCGA-OL-A5S0-01A	FEMALE	66	Negative	T2	N1a	MX	Stage IIB	Positive	Negative	Unknown	Positive	immune_suppressed	hypoxic	620	0	high	high	high	high	high	low	low	low
TCGA-OL-A66I-01A	FEMALE	36	Negative	T1c	N1mi	MX	Stage IIA	Negative	Negative	Unknown	Negative	immune_activated		714	0	low	high	high	high	high	high	low	low
TCGA-OL-A66J-01A	FEMALE	80	Negative	T1c	N0	MX	Stage I	Positive	Positive	Unknown	Positive	immune_suppressed	hypoxic	1996	0	low	high	high	high	high	low	high	low
TCGA-OL-A66K-01A	FEMALE	72	Negative	T2	N0	MX	Stage IIA	Positive	Positive	Unknown	Positive	immune_suppressed	hypoxic	1275	1	low	high	high	low	high	low	high	low
TCGA-OL-A66L-01A	FEMALE	71	Negative	T1c	N0	MX	Stage IA	Positive	Positive	Unknown	Positive	immune_suppressed	hypoxic	1301	0	low	high	high	high	high	low	high	low
TCGA-OL-A66N-01A	FEMALE	59	Negative	T3	N3	MX	Stage IIIC	Positive	Negative	Unknown	Positive	immune_suppressed	hypoxic	792	0	high	high	high	high	high	low	low	low
TCGA-OL-A66O-01A	FEMALE	39	Negative	T2	N1a	MX	Stage IIB	Positive	Positive	Unknown	Positive	immune_suppressed	non_hypoxic	528	0	low	low	low	low	low	low	low	low
TCGA-OL-A66P-01A	FEMALE	75	Negative	T2	N0	MX	Stage IIA	Negative	Negative	Unknown	Negative	immune_activated		428	0	low	high	high	high	high	low	low	low
TCGA-OL-A6VO-01A	FEMALE	43	Negative	T1c	N0	MX	Stage IA	Negative	Negative	Negative	Negative	immune_suppressed	non_hypoxic	858	0	low	low	high	low	high	low	low	low
TCGA-OL-A6VQ-01A	FEMALE	49	Positive	T2	N0	MX	Stage IIA	Positive	Positive	Unknown	Positive	immune_suppressed	non_hypoxic	600	0	low	high	high	high	high	low	high	low
TCGA-OL-A6VR-01A	FEMALE	48	Negative	T1b	N0	MX	Stage IA	Positive	Positive	Negative	Positive	immune_suppressed	non_hypoxic	1220	0	low	high	high	high	high	low	low	low
TCGA-OL-A97C-01A	FEMALE	67	[Not Available]	T3	N0	M0	Stage IIB	Negative	Negative	Unknown	Negative	immune_suppressed	hypoxic	271	0	high	high	high	high	high	low	low	low
TCGA-PE-A5DC-01A	FEMALE	72	[Not Available]	T2	N2a	M0	Stage IIIA	Positive	Positive	Positive	Positive	immune_suppressed	non_hypoxic	1430	1	low	high	high	high	high	low	high	low
TCGA-PE-A5DD-01A	FEMALE	64	Negative	T2	N0	M0	Stage IIA	Positive	Negative	Positive	Positive	immune_suppressed	non_hypoxic	1953	0	low	high	low	high	high	low	high	low
TCGA-PE-A5DE-01A	FEMALE	41	[Not Available]	T2	N0	M0	Stage IIA	Positive	Positive	Negative	Positive	immune_activated		2645	0	low	high	high	high	high	low	high	low
TCGA-PL-A8LZ-01A	FEMALE	29	[Not Available]	T4b	N2	M0	Stage IIIB	Unknown	Unknown	Unknown	Unknown	immune_activated		302	0	low	high	high	low	high	low	low	low
TCGA-S3-A6ZF-01A	FEMALE	64	Negative	T2	N0	M0	Stage IIA	Positive	Positive	Unknown	Positive	immune_suppressed	hypoxic	572	0	high	low	high	high	high	low	low	low
TCGA-S3-A6ZG-01A	FEMALE	71	Negative	T2	N1	M0	Stage IIB	Positive	Positive	Negative	Positive	immune_suppressed	hypoxic	562	0	low	low	low	low	high	low	high	low
TCGA-S3-A6ZH-01A	FEMALE	29	Negative	T3	N3a	MX	Stage IIIC	Positive	Positive	Unknown	Positive	immune_suppressed	hypoxic	641	0	low	low	high	low	high	low	low	low
TCGA-S3-AA0Z-01A	FEMALE	63	Negative	T2	N1a	M0	Stage IIB	Positive	Positive	Unknown	Positive	immune_suppressed	hypoxic	629	0	low	high	high	low	high	low	low	high
TCGA-S3-AA10-01A	FEMALE	65	Negative	T2	N0	M0	Stage IIA	Negative	Negative	Negative	Negative	immune_activated		586	0	low	high	high	low	high	low	high	low
TCGA-S3-AA11-01A	FEMALE	67	Negative	T2	N0	M0	Stage IIA	Positive	Positive	Unknown	Positive	immune_suppressed	non_hypoxic	421	0	low	low	high	low	high	low	low	low
TCGA-S3-AA12-01A	FEMALE	82	Negative	T3	N1a	MX	Stage IIIA	Positive	Negative	Negative	Positive	immune_suppressed	non_hypoxic	574	0	low	low	low	low	low	low	low	low
TCGA-S3-AA14-01A	FEMALE	47	Negative	T1	N0 (i+)	cM0 (i+)	Stage I	Positive	Positive	Positive	Positive	immune_suppressed	non_hypoxic	529	0	low	high	low	high	high	low	low	low
TCGA-S3-AA15-01A	FEMALE	51	Negative	T2	N1a	cM0 (i+)	Stage IIB	Negative	Negative	Negative	Negative	immune_activated		525	0	low	high	high	high	high	low	high	low
TCGA-S3-AA17-01A	FEMALE	64	Negative	T2	N1mi	cM0 (i+)	Stage IIB	Positive	Positive	Unknown	Positive	immune_activated		424	0	high	low	high	high	high	low	low	low
TCGA-UL-AAZ6-01A	FEMALE	73	[Not Available]	T2	N0	MX	Stage IIA	Positive	Positive	Positive	Positive	immune_suppressed	non_hypoxic	518	0	high	low	high	high	high	low	low	low
TCGA-UU-A93S-01A	FEMALE	63	Positive	T4d	N3b	M1	Stage IV	Negative	Negative	Positive	Negative	immune_suppressed	non_hypoxic	116	1	low	low	high	low	high	low	low	low
TCGA-V7-A7HQ-01A	FEMALE	75	Positive	T1c	N2a	M0	Stage IIIA	Positive	Positive	Unknown	Positive	immune_suppressed	non_hypoxic	2033	0	low	low	low	low	low	low	low	low
TCGA-W8-A86G-01A	FEMALE	66	Negative	T2a	N0 (i-)	MX	Stage IIA	Positive	Positive	Negative	Positive	immune_suppressed	non_hypoxic	347	0	low	low	high	low	high	low	low	low
TCGA-WT-AB41-01A	FEMALE	55	Negative	T2	N1mi	MX	Stage IIB	Positive	Positive	Unknown	Positive	immune_activated		1611	0	high	low	low	low	low	low	low	low
TCGA-WT-AB44-01A	FEMALE	77	Negative	T1c	N0 (i-)	MX	Stage IA	Positive	Positive	Negative	Positive	immune_suppressed	non_hypoxic	883	0	low	high	high	high	high	low	high	low
TCGA-XX-A899-01A	FEMALE	46	Negative	T1c	N2a	MX	Stage IIIA	Positive	Positive	Negative	Positive	immune_activated		467	0	high	high	high	high	high	low	low	low
TCGA-XX-A89A-01A	FEMALE	68	Negative	T3	N0	MX	Stage IIB	Positive	Positive	Negative	Positive	immune_suppressed	hypoxic	488	0	low	high	high	high	high	low	low	low
TCGA-Z7-A8R5-01A	FEMALE	61	Positive	T3	N1a	MX	Stage IIIA	Positive	Positive	Negative	Positive	immune_activated		3287	0	low	high	high	low	high	low	high	low
TCGA-Z7-A8R6-01A	FEMALE	46	Negative	T1c	N0	M0	Stage I	Positive	Positive	Negative	Positive	immune_suppressed	non_hypoxic	3256	0	low	low	high	low	high	low	high	low
