# Supplementary material for: Analyses of hypoxia-related risk factors and clinical relevance in breast cancer
Source: Front Oncol. 2024 Mar 4;14:1350426. doi: 10.3389/fonc.2024.1350426 (PMC10946248; doi:10.3389/fonc.2024.1350426)
Supplement: Supplementary file 4 [file Table_3.xls]

## Sheet: HBreD140Su04详细病理资料
Tissue type	time of surgery	survival status	follow-up time	surviving time（201601）		case NO.	surgical site	gender	age		chief complaint	personal tumor history	family tumor history	metastasis	breast is the primary site	breast is the metastatic site		pathological stage	pathology	tumor size（CM）	tumor location	Vascular invasion	lymphnode invasion	total lymphnode number	positive lymphnode number	T	N	M	AJCC6 clinical stage	recurrence	time of recurrence	recurrence survival time（201601）	FISH of Her-2	Her-2	ER	PR	E-cad	HCK	SMA	S-100	P53	bcl-2	CK7		总survive状态		survival without disease	clinical stage counting	case NO.
cancer	2005-1	survive	2016-5-5	132		J07A3054	breast cancer	female	56					no	yes	no		Ⅱ	Invasive ductal carcinoma		left breast			14	0	1	0	0	1	no		132	pos		（+）	（+）			（-）		（-）		（+）		0		0	1	J07A3054
cancer	2005-2	survive	2016-4	131		J07A3055	breast cancer	female	51					no	yes	no		Ⅱ	High proliferation of ductal epithelium with severe atypical hyperplasia and canceration with partial area infiltration		left breast			15	0	2	0	0	2A	no		131	pos		（+）	（+）			（-）		（-）		（+）		0		0	2	J07A3055
cancer	2005-2	death	2011-8	78		J07A3056	breast cancer	female	39					no	yes	no		Ⅱ-Ⅲ	Invasive ductal carcinoma		right breast			25	9	2	3	0	3C	yes	2009-1	47	neg	（-）	（-）	（-）	focal（+）		（80%+++）		（-）		（100%++）		1		1	3	J07A3056
cancer	2005-2	survive	2016-5-17	131		J07A3057	breast cancer	female	60					no	yes	no		Ⅱ	Invasive ductal carcinoma		right breast	Cancer thrombi visible in lymphatic vessels		18	2	1	1	0	2A	no		131	neg	（80%+）	（90%++）	（10%+）	（+）								0		0	2	J07A3057
cancer	2005-2	survive	2016-7	131		J07A3058	breast cancer	female	55					no	yes	no		Ⅱ	Invasive ductal carcinoma		right breast			17	0	1	0	0	1	no		131	neg	（-）	（10%+）	（-）									0		0	1	J07A3058
cancer	2005-2	survive	2016-4	131		J07A3059	breast cancer	female	65					no	yes	no		Ⅱ	Invasive ductal carcinoma		right breast			16	1	2	1	0	2B	no		131	pos	（100%+++）	（90%+++）	（80%++-+++）	（-）		（-）		（-）	（+）			0		0	2	J07A3059
cancer	2005-3	survive	2016-1	130		J07A3060	breast cancer	female	47					no	yes	no		Ⅱ	Infiltrating lobular carcinoma		right breast			17	9	2	2	0	3A	yes	2013-8	101	pos	（+）	（+）	（-）						（-）			0		1	3	J07A3060
cancer	2005-3	survive	2016-5	130		J07A3061	breast cancer	female	55					no	yes	no		Ⅱ	Invasive ductal carcinoma		right breast			15	3	2	2	0	3A	no		130	neg	（-）	（95%++-+++）	（-）	（10%weakly+）	（+）	（-）						0		0	3	J07A3061
cancer	2005-3	survive	2016-8	130		J07A3062	breast cancer	female	60					no	yes	no		Ⅱ	Invasive ductal carcinoma，partially髓样cancer		right breast			13	10	2	3	0	3C	no		130	neg	（weakly+）	（60%weakly+）	（weakly+）	（+/-）	（-）				partially（+）			0		0	3	J07A3062
cancer	2005-3	survive	2016-8	130		J07A3063	breast cancer	female	41					no	yes	no		Ⅱ	Invasive ductal carcinoma		left breast			14	0	1	0	0	1	no		130	pos		（++）	（+）	（+）		（+/-）	（+）			（+）		0		0	1	J07A3063
cancer	2005-3	death	2009-12	56		J07A3064	breast cancer	female	75					no	yes	no		Ⅱ	Invasive ductal carcinoma		left breast			10	1	2	1	0	2B	no		56	neg	（-）	（80%+++）	（-）	（5%+）		（-）	（-）	（-）	（-）			1		1	2	J07A3064
cancer	2005-3	survive	2016-6-7	130		J07A3065	breast cancer	female	58					no	yes	no		Ⅱ	Invasive ductal carcinoma		leftbreast cancer	Cancer thrombi visible in the vasculature		21	0	2	0	0	2A	no		130	neg	（+/-）	（60%+）	（60%+）	（+）	（-）							0		0	2	J07A3065
cancer	2005-3	survive	2016-4	130		J07A3066	breast cancer	female	41					no	yes	no		Ⅱ	Invasive ductal carcinoma		right breast			17	6	1	2	0	3A	yes	2014-1	106	neg	（-）	（+/-）	（-）	（-）	（-）				（-）			0		1	3	J07A3066
cancer	2005-3	survive	2016-8	130		J07A3067	breast cancer	female	66					no	yes	no		Ⅱ	Invasive ductal carcinoma		left breast			11	0	2	0	0	2A	no		130	neg	weakly（+）	（+）	（+）	（+）	（+）				（-）			0		0	2	J07A3067
cancer	2005-4	death	2012-6	86		J07A3068	breast cancer	female	62					no	yes	no		Ⅱ	Invasive ductal carcinoma		left breast			25	4	2	2	0	3A	yes	2009-6	50	——		（-）	（-）	a few（+）	（-）	（-）		（-）		（+）		1		1	3	J07A3068
cancer	2005-4	survive	2016-6-28	129		J07A3069	breast cancer	female	48					no	yes	no		Ⅱ	Invasive ductal carcinoma		right breast			21	3	2	2	0	3A	no		129	pos	（+）	（-）	（-）	（-）				（-）	（-）			0		0	3	J07A3069
cancer	2005-4	survive	2016-2	129		J07A3070	breast cancer	female	72					no	yes	no		Ⅱ	Invasive ductal carcinoma		right breast			9	1	1	1	0	2A	no		129	pos		（++）	（++）	（-）				（-）				0		0	2	J07A3070
cancer	2005-4	survive	2016-4	129		J07A3071	breast cancer	female	56					no	yes	no		Ⅱ-Ⅲ	Invasive ductal carcinoma		right breast	Cancer invading nerves		10	0	1	0	0	1	no		129	neg	（-）	（80%+）	（-）	（+）				（-）	weakly（+）			0		0	1	J07A3071
cancer	2005-4	survive	2016-4	129		J07A3072	breast cancer	female	49					no	yes	no		Ⅱ-Ⅲ	Invasive ductal carcinoma		leftbreast cancer			15	7	2	2	0	3A	yes	2012-7	87	pos	（++-+++）	（60-70%）	（70-80%）	（+）	（+）			（-）				0		1	3	J07A3072
cancer	2005-4	death	2011-6	74		J07A3073	breast cancer	female	70					no	yes	no		Ⅱ	Invasive ductal carcinoma，partially Infiltrating lobular carcinoma		left breast			9	6	1	2	0	3A	yes	2010-9	65	neg		（-）	（-）	（+）		（-）		（+）				1		1	3	J07A3073
cancer	2005-4	death	2012-12	92		J07A3074	breast cancer	female	43					no	yes	no		Ⅱ	Invasive ductal carcinoma		right breast			15	11	2	3	0	3C	yes	2010-7 Systemic metastasis	63	neg	（-）	weakly（+）	partially（+）	partially（+）				partially（+）	（-）			1		1	3	J07A3074
cancer	2005-4	death	2007-6	26		J07A3075	breast cancer	female	84					no	yes	no		Ⅱ-Ⅲ	Invasive ductal carcinoma		right breast			13	0	2	0	0	2A	yes	2006-10 breast wall	18	neg	（-）	（-）	（+/-）	（-）	（-）			（-）	（-）			1		1	2	J07A3075
cancer	2005-4	survive	2016-8	129		J07A3076	breast cancer	female	74					no	yes	no		Ⅱ	Invasive ductal carcinoma		left breast			9	0	1	0	0	1	no		129	neg		（+）	（++）	（-）		（-）		（-）				0		0	1	J07A3076
cancer	2005-4	death	2008-1	33		J07A3077	breast cancer	female	58					no	yes	no		Ⅱ	Invasive ductal carcinoma		right breast			11	0	2	0	0	2A	yes	2006-11	19	neg	（-）	（-）	（-）	（+）			（-）	（60%+）	（-）	（+）		1		1	2	J07A3077
cancer	2005-5	survive	2016-8	128		J07A3078	breast cancer	female	55					no	yes	no		Ⅱ	Invasive ductal carcinoma		left breast			20	13	2	3	0	3C	yes	2014-5Systemic metastasis	108	neg	（-）	（70%+-++）	（20%+）	（-）	（-）			（-）	（-）			0		1	3	J07A3078
cancer	2005-5	survive	2016-6	128		J07A3079	breast cancer	female	60					no	yes	no		Ⅱ	Invasive ductal carcinoma		right breast	Cancer thrombi visible in the vasculature		20	7	1	2	0	3A	yes	2012-9	88	neg		（90%+）	（40%+）	（-）			weakly（+）	（-）		（+）		0		1	3	J07A3079
cancer	2005-5	survive	2016-5	128		J07A3080	breast cancer	female	47					no	yes	no		Ⅱ	Invasive ductal carcinoma		right breast			18	0	1	0	0	1	no		128	neg		（+）	（++）	（-）				（-）	（+）			0		0	1	J07A3080
cancer	2005-5	death	2011-5	72		J07A3081	breast cancer	female	59					no	yes	no		Ⅱ	Invasive ductal carcinoma		right breast			12	0	1	0	0	1	yes	2009-3	46	neg	（-）	（-）	（-）	（-）				（30%+-++）	（-）			1		1	1	J07A3081
cancer	2005-5	death	2013-3	94		J07A3082	breast cancer	female	59					no	yes	no		Ⅱ-Ⅲ	Invasive ductal carcinoma		right breast			15	0	2	0	0	2A	yes	2011-9 left axillary lymph node	76	——	（-）	（-）	（-）	（-）	（-）			（-）		（-）		1		1	2	J07A3082
cancer	2005-5	survive	2016-5	128		J07A3083	breast cancer	female	42					no	yes	no		Ⅲ	Invasive ductal carcinoma		left breast			12	0	2	0	0	2A	no		128	neg		（-）	（-）	（+）				（-）	（+）			0		0	2	J07A3083
cancer	2005-5	survive	2016-2	128		J07A3084	breast cancer	female	32					no	yes	no		Ⅱ	Invasive ductal carcinoma		left breast			22	0	1	0	0	1	yes	2013-8	99	pos	（+）	（-）	（-）	（+）	（-）	（+）			（-）	（+）		0		1	1	J07A3084
cancer	2005-6	survive	2016-8	127		J07A3085	breast cancer	female	50					no	yes	no		Ⅱ	Invasive ductal carcinoma，partiallyInfiltrating lobular carcinoma		right breast			17	3	2	2	0	3A	no		127	neg	（+）	（90%++）	（100%++）	partially（+）	（+）			（-）				0		0	3	J07A3085
cancer	2005-6	death	2013-6	96		J07A3086	breast cancer	female	69					no	yes	no		Ⅱ-Ⅲ	Invasive ductal carcinoma，partiallyInfiltrating lobular carcinoma		right breast	Cancer thrombi visible in the vasculature		20	8	1	2	0	3A	yes	2009-6	48	neg	（-）	（+）	（+）	（-）				（++）				1		1	3	J07A3086
cancer	2005-6	survive	2016-3	127		J07A3087	breast cancer	female	56					no	yes	no		Ⅱ	Invasive ductal carcinoma		left breast			11	0	2	0	0	2A	no		127	neg	（-）	（5%+）	（-）	（-）		（+）	（-）	（-）	（-）			0		0	2	J07A3087
cancer	2005-6	survive	2016-6-7	127		J07A3088	breast cancer	female	68					no	yes	no		Ⅱ	Invasive ductal carcinoma		left breast			15	0	2	0	0	2A	no		127	neg	（+）	（-）	（-）	（+）				（+）		（+）		0		0	2	J07A3088
cancer	2005-6	death	2010-4	58		J07A3089	breast cancer	female	87					no	yes	no		Ⅱ	Invasive ductal carcinoma		right breast			15	1	2	1	0	2B	no		58	pos	（+）	a few（+）	partially（+）	a few（+）	（-）			（-）		（+）		1		1	2	J07A3089
cancer	2005-6	survive	2016-8	127		J07A3090	breast cancer	female	43					no	yes	no		Ⅱ	Invasive ductal carcinoma		left breast	Cancer thrombi visible in some vasculature		17	0	1	0	0	1	no		127	neg	（+）	（+）	（+）	（-）	（-）	myoepithelial（+）	（+）					0		0	1	J07A3090
cancer	2005-6	survive	2016-6-17	127		J07A3091	breast cancer	female	56					no	yes	no		Ⅱ	Invasive ductal carcinoma		left breast			13	0	2	0	0	2A	no		127	pos	（100%+++）	（100%+++）	（-）	（-）			（-）	（-）	（80%+-++）			0		0	2	J07A3091
cancer	2005-6	survive	2016-8	127		J07A3092	breast cancer	female	52					no	yes	no		Ⅱ	Invasive ductal carcinoma		right breast			20	0	2	0	0	2A	no		127	neg	（-）	（90%++）	（-）	（-）			（-）	（-）	（-）	（+）		0		0	2	J07A3092
cancer	2005-6	survive	2016-5	127		J07A3093	breast cancer	female	48					no	yes	no		Ⅱ	Poorly differentiated infiltrating carcinoma		right breast			15	0	1	0	0	1	no		127	neg												0		0	1	J07A3093
cancer	2005-6	survive	2016-5	127		J07A3094	breast cancer	female	62					no	yes	no		Ⅱ	Invasive ductal carcinoma		left breast			10	0	1	0	0	1	no		127	neg		（++）	（+）	partially（+）	（-）			（-）				0		0	1	J07A3094
cancer	2005-6	death	2009-1	43		J07A3095	breast cancer	female	86					no	yes	no		Ⅱ	Invasive ductal carcinoma		right breast			22	3	1	2	0	3A	no		43	neg	（-）	（+）	（+）	（+）	partially（+）	（-）		（-）		（+）		1		1	3	J07A3095
cancer	2005-6	survive	2016-8	127		J07A3096	breast cancer	female	49					no	yes	no		Ⅱ	Invasive ductal carcinoma		right breast			16	2	2	1	0	2B	no		127	neg		（+）	（-）	（-）	（-）			（-）				0		0	2	J07A3096
cancer	2005-6	survive	2016-2	127		J07A3097	breast cancer	female	72					no	yes	no		Ⅱ	Infiltrating lobular carcinoma		右breast cancer			6	0	1	0	0	1	no		127	neg	（-）	（80%+）	（70%+）	（-）	（-）					（+）		0		0	1	J07A3097
cancer	2005-7	survive	2016-6	126		J07A3098	breast cancer	female	54					no	yes	no		Ⅱ	Invasive ductal carcinoma		left breast			11	0	2	0	0	2A	no		126	——		（+）	（-）	（-）						（+）		0		0	2	J07A3098
cancer	2005-7	survive	2016-8	126		J07A3099	breast cancer	female	62					no	yes	no		Ⅱ	mucinous adenocarcinoma		右breast cancer			5	0	2	0	0	2A	no		126	——		（80%+）	（-）									0		0	2	J07A3099
cancer	2005-7	survive	2016-7	126		J07A3100	breast cancer	female	52					no	yes	no		Ⅱ	Invasive ductal carcinoma		left breast			14	3	2	2	0	3A	no		126	pos	（+）	weakly（+）	（10%+）	（-）		（+）	（+）			（+）		0		0	3	J07A3100
cancer	2005-7	death	2011-7	72		J07A3101	breast cancer	female	53					no	yes	no		Ⅱ-Ⅲ	Invasive ductal carcinoma		left breast	Cancer thrombi visible in several vasculatures		9	7	2	2	0	3A	yes	2007-9	26	neg		（-）	（+）	（+）						（+）		1		1	3	J07A3101
cancer	2005-7	survive	2016-1	126		J07A3102	breast cancer	female	46					no	yes	no		Ⅱ	Invasive ductal carcinoma		left breast			16	0	1	0	0	1	no		126	neg	（-）	（-）	（-）	（5%+）	（-）	（-）	（-）	（-）	（-）			0		0	1	J07A3102
cancer	2005-7	death	2011-5	70		J07A3103	breast cancer	female	77					no	yes	no		Ⅱ	Invasive ductal carcinoma		right breast			23	0	2	0	0	2A	no		70	neg	（-）	（60%+-++）	（-）	（-）	（-）	（-）	few (+)	（-）	（-）			1		1	2	J07A3103
cancer	2005-7	death	2014-8	109		J07A3104	breast cancer	female	40					no	yes	no		Ⅱ-Ⅲ	Invasive ductal carcinoma		left breast			15	0	1	0	0	1	yes	2010-5	58	neg	（-）	（-）	（-）	（-）	（-）	（-）	（+）	（-）				1		1	1	J07A3104
cancer	2005-7	survive	2016-8	126		J07A3105	breast cancer	female	54					no	yes	no		Ⅱ	Invasive ductal carcinoma		right breast			19	0	2	0	0	2A	no		126	pos	（++）	（90%+）	（-）		（-）		（-）	（-）	（-）			0		0	2	J07A3105
cancer	2005-7	survive	2016-8	126		J07A3106	breast cancer	female	52					no	yes	no		Ⅱ	mucinous adenocarcinoma		left breast			9	0	1	0	0	1	no		126	neg		（++）	（++）			（-）	（+）					0		0	1	J07A3106
cancer	2005-7	survive	2016-1	126		J07A3107	breast cancer	female	49					no	yes	no		Ⅱ-Ⅲ	Invasive ductal carcinoma		left breast			12	0	2	0	0	2A	no		126	neg	（-）	（+10%）	（-）	（-）	（-）							0		0	2	J07A3107
cancer	2005-7	survive	2016-7	126		J07A3108	breast cancer	female	67					no	yes	no		Ⅱ-Ⅲ	Invasive ductal carcinoma		leftbreast cancer			14	0	2	0	0	2A	no		126	neg	（-）	（70%+）	（10%+）	（+）	（-）			（-）				0		0	2	J07A3108
cancer	2005-7	survive	2016-8	126		J07A3109	breast cancer	female	69					no	yes	no		Ⅱ	Invasive ductal carcinoma		right breast			9	1	1	1	0	2A	no		126	neg	（-）	（100%+++）	（70%+）	（-）	（-）			（-）		（+）		0		0	2	J07A3109
cancer	2005-7	death	2010-5	58		J07A3110	breast cancer	female	63					no	yes	no		Ⅱ-Ⅲ	Invasive ductal carcinoma		leftbreast cancer			6	6	1	2	0	3A	yes	2007-12	29	neg	（-）	（-）	（-）	（-）								1		1	3	J07A3110
cancer	2005-7	survive	2013-12-19	——	loss	J07A3111	breast cancer	female	68					no	yes	no		Ⅱ	Intracystic papillary carcinoma		right breast					2	0	0	2A	no		——	neg		（80%+）	（80%+）	（+）		（-）	（80%++）					0		0	2	J07A3111
cancer	2005-8	death	2014-5	105		J07A3112	breast cancer	female	47					no	yes	no		Ⅱ-Ⅲ	Invasive ductal carcinoma		left breast、right breast			20	3	2	2	0	3A	yes	2010-10 liver metastasis and surgery S2010-25090 ；2013-12Systemic metastasis	62	neg	（++）	（30%+）	80%（+）	（+）			Cancer invading nerves					1		1	3	J07A3112
cancer	2005-8	survive	2016-5-17	125		J07A3113	breast cancer	female	46					no	yes	no		Ⅱ	Infiltrating lobular carcinoma		right breast					2	2	0	3A	no		125	——	（-）	（-）	（60%weakly+）	（-）		（-）						0		0	3	J07A3113
cancer	2005-8	survive	2016-2	125		J07A3114	breast cancer	female	43					no	yes	no		Ⅱ	Invasive ductal carcinoma		leftbreast cancer					2	0	0	2A	no		125	neg	partially（+）		（70%+）	（+）				（-）				0		0	2	J07A3114
cancer	2005-8	survive	2016-4	125		J07A3115	breast cancer	female	49					no	yes	no		Ⅱ	Invasive ductal carcinoma		右breast cancer					2	2	0	3A	no		125	neg	（-）	（-）	（-）	（60%+-++）				（-）	（-）			0		0	3	J07A3115
cancer	2005-8	survive	2016-3	125		J07A3116	breast cancer	female	54					no	yes	no		Ⅲ	Invasive ductal carcinoma		right breast	Cancer thrombi visible in the vasculature		15	4	3	2	0	3A	no		125	neg	（-）	（-）	（-）	（50%++）				（-）	（-）			0		0	3	J07A3116
cancer	2005-8	survive	2016-1	125		J07A3117	breast cancer	female	69					no	yes	no		Ⅱ	mucinous adenocarcinoma		right breast			15	0	2	0	0	2A	no		125	neg	（-）	（-）	（-）			（-）			（-）			0		0	2	J07A3117
cancer	2005-8	survive	2016-1	125		J07A3118	breast cancer	female	49					no	yes	no		Ⅱ	Invasive ductal carcinoma，partially mucinous adenocarcinoma		right breast、left breast			11	4	1	2	0	3A	no		125	——		（-）	（-）	（+）	（-）		a few（+）					0		0	3	J07A3118
cancer	2005-8	survive	2016-4	125		J07A3119	breast cancer	female	44					no	yes	no		Ⅱ	mucinous adenocarcinoma		left breast			28	9	1	2	0	3A	no		125	neg	（-）	（60%weakly+）	（30%+）	（-）		（-）				（+）		0		0	3	J07A3119
cancer	2005-8	survive	2016-1	125		J07A3120	breast cancer	female	45					no	yes	no		Ⅱ-Ⅲ	Invasive ductal carcinoma		left breast	Cancer thrombi visible in the vasculature				2	2	0	3A	no		125	pos	（++）		（-）	（+）								0		0	3	J07A3120
cancer	2005-8	death	2013-3	91		J07A3121	breast cancer	female	81					no	yes	no		Ⅲ	Invasive ductal carcinoma		right breast			12	0	2	0	0	2A	yes	2012-5-30 Systemic metastasis	81	neg	（-）	（80%+++）	（70%+）	（5%+）	（80%+++）			（-）	（60%+）			1		1	2	J07A3121
cancer	2005-8	survive	2016-8	125		J07A3122	breast cancer	female	50					no	yes	no		Ⅱ-Ⅲ	Invasive ductal carcinoma		left breast			11	0	1	0	0	1	no		125	neg	（40%+-++）	（90%++-+++）	（80%++-+++）	（60%++）	（-）			（40%++-+++）	（-）			0		0	1	J07A3122
cancer	2005-8	survive	2016-5	125		J07A3123	breast cancer	female	50					no	yes	no		Ⅱ	Invasive ductal carcinoma		right breast			14	2	2	1	0	2B	no		125	neg	（-）	（5%+）	（70%+）	（-）		（-）	（+）			（+）		0		0	2	J07A3123
cancer	2005-8	survive	2016-2	125		J07A3124	breast cancer	female	40					no	yes	no		Ⅱ-Ⅲ	Invasive ductal carcinoma		right breast			17	3	1	2	0	3A	no		125	neg	（-）	（40%+-++）	（70%++-+++）	（40%+）	（90%++）			（-）	（30%+）			0		0	3	J07A3124
cancer	2005-9	survive	2016-6	124		J07A3125	breast cancer	female	65					no	yes	no		Ⅱ-Ⅲ	Invasive ductal carcinoma		right breast			10	2	2	1	0	2B	no		124	neg	（-）	95%（+）	5%（+）	（-）								0		0	2	J07A3125
cancer	2005-9	death	2014-4	103		J07A3126	breast cancer	female	34					no	yes	no		Ⅱ	Invasive ductal carcinoma with mucinous carcinoma		left breast	Cancer thrombi visible in multiple vasculatures		18	13	1	3	0	3C	yes	2010-5	56	neg	（-）	（-）	（-）	（+）	（-）		（+）		（-）			1		1	3	J07A3126
cancer	2005-10	survive	2016-4	123		J07A3127	breast cancer	female	82					no	yes	no		Ⅱ	mucinous adenocarcinoma		right breast			22	0	2	0	0	2A	no		123	neg	（10%+）	（10%+）	（30%+）							（++）		0		0	2	J07A3127
cancer	2005-10	survive	2016-5	123		J07A3128	breast cancer	female	62					no	yes	no		Ⅱ-Ⅲ	Invasive ductal carcinoma		right breast			14	7	2	2	0	3A	yes	2014-1	99	pos	（+）	（-）	（80%+）	partially（+）				（95%+）		（+）		0		1	3	J07A3128
cancer	2005-10	survive	2016-4-19	123		J07A3129	breast cancer	female	62					no	yes	no		Ⅱ	Invasive ductal carcinoma		left breast			13	0	1	0	0	1	no		123	neg	（-）	（95%++）	（95%+）	少partially（+）		导管myoepithelial（+）	（+）	（-）	partiallyweakly（+）	（+）		0		0	1	J07A3129
cancer	2005-10	survive	2016-7	123		J07A3130	breast cancer	female	70					no	yes	no		Ⅱ	Invasive ductal carcinoma		left breast			11	4	2	2	0	3A	yes	2014-5	103	neg	partiallyweakly（+）	（95%++）	（90%++）	partially（+）		（-）	（+）	（-）	（+）	（+）		0		1	3	J07A3130
cancer	2005-10	survive	2016-8-1	123		J07A3131	breast cancer	female	53					no	yes	no		Ⅱ-Ⅲ	Invasive ductal carcinoma		left breast			11	0	1	0	0	1	no		123	neg	weakly（+）	（-）	（-）	（-）		（-）	（+）			partially（+）		0		0	1	J07A3131
cancer	2005-10	survive	2016-3	123		J07A3132	breast cancer	female	48					no	yes	no		Ⅱ	Invasive ductal carcinoma		left breast					2	0	0	2A	no		123	neg	（-）	（65weakly+）						（-）	（-）			0		0	2	J07A3132
cancer	2005-10	survive	2016-5	123		J07A3133	breast cancer	female	65					no	yes	no		Ⅱ	Invasive ductal carcinoma		left breast			13	0	1	0	0	1	no		123	neg	（+）	80%（+）	100%（+）					（-）		（++）		0		0	1	J07A3133
cancer	2005-10	survive	2016-7	123		J07A3134	breast cancer	female	53					no	yes	no		Ⅱ	Invasive ductal carcinoma		right breast			9	0	1	0	0	1	yes	2012-4	78	pos	（+）	（-）	（-）	（+）			partially（+）	（-）	（-）			0		1	1	J07A3134
cancer	2005-10	death	2010-10	60		J07A3135	breast cancer	female	64					no	yes	no		Ⅱ	Invasive ductal carcinoma		left breast			13	2	2	1	0	2B	no		60	neg	partiallyweakly（+）	（95%+-++）	（20%+）	（+）		（-）	（+）	（-）	（+）	（+）		1		1	2	J07A3135
cancer	2005-11	survive	2016-5-17	122		J07A3136	breast cancer	female	64					no	yes	no		Ⅲ	Invasive ductal carcinoma		left breast			6	0	2	0	0	2A	no		122	neg	weakly（+）	（-）	（70%+）	partially（+）	（+）	（-）	（+）	（80%+）	（+）			0		0	2	J07A3136
cancer	2005-11	survive	2016-4	122		J07A3137	breast cancer	female	43					no	yes	no		Ⅱ	Invasive ductal carcinoma		left breast			8	0	2	0	0	2A	no		122	neg	（+）	（100%+）	（80%+）	（-）						（+）		0		0	2	J07A3137
cancer	2005-11	death	2014-1	98		J07A3138	breast cancer	female	54					no	yes	no		Ⅱ	Invasive ductal carcinoma		left breast			12	5	2	2	0	3A	no		98	pos	（100%+++）	（-）	（-）	（+）		（-）		（-）		（++）		1		1	3	J07A3138
cancer	2005-11	survive	2016-4	122		J07A3139	breast cancer	female	49					no	yes	no		Ⅱ-Ⅲ	Invasive ductal carcinoma		right breast			10	0	2	0	0	2A	no		122	neg	（+）	（+）	（+）	partially（+）			（+）					0		0	2	J07A3139
cancer	2005-11	death	2012-9	82		J07A3140	breast cancer	female	80					no	yes	no		Ⅱ	mucinous adenocarcinoma		right breast			10	0	2	0	0	2A	no		82	——	（-）	focal（+）	few（+）	（-）								1		1	2	J07A3140
cancer	2005-11	death	2011-1	62		J07A3141	breast cancer	female	38					no	yes	no		Ⅱ	Invasive ductal carcinoma		left breast			11	5	2	2	0	3A	yes	2009-5	42	pos	（95%+++）	a few（+）	a few（+）	（-）		（-）				（+）		1		1	3	J07A3141
cancer	2005-11	survive	2016-5	122		J07A3142	breast cancer	female	29					no	yes	no		Ⅱ-Ⅲ	Invasive ductal carcinoma		left breast			15	0	2	0	0	2A	no		122	neg	（++）	（30%+）	（10%+）	（20%+）								0		0	2	J07A3142
cancer	2005-11	survive	2016-8-3	122		J07A3143	breast cancer	female	47					no	yes	no		Ⅱ	Invasive ductal carcinoma		left breast			11	1	1	1	0	2A	no		122	neg	（+）	（95%+）	（80%+）				（-）	（-）				0		0	2	J07A3143
cancer	2005-12	survive	2016-7	121		J07A3144	breast cancer	female	83					no	yes	no		Ⅱ-Ⅲ	Invasive ductal carcinoma		right breast			10	0	2	0	0	2A	no		121	——	（+）	（-）	（-）	（+/-）	（+）							0		0	2	J07A3144
cancer	2005-12	survive	2016-6-14	121		J07A3145	breast cancer	female	32					no	yes	no		Ⅱ	Invasive ductal carcinoma		right breast			9	0	1	0	0	1	no		121	neg	（-）	（-）	（-）	（-）	（-）			（-）	（-）			0		0	1	J07A3145
cancer	2005-12	survive	2016-8	121		J07A3146	breast cancer	female	68					no	yes	no		Ⅱ	Invasive ductal carcinoma		right breast			10	0	1	0	0	1	no		121	pos	（+）	（+）	（-）	（+）	（-）	myoepithelial（+）	（+）	partially（+）				0		0	1	J07A3146
cancer	2005-12	survive	2016-2	121		J07A3147	breast cancer	female	50					no	yes	no		Ⅱ	Invasive ductal carcinoma		right breast			14	1	2	1	0	2B	no		121	neg	（+）	（+）	（+）	partially（+）	（-）	myoepithelial（+）	（+）	（-）				0		0	2	J07A3147
cancer	2005-12	survive	2016-7-19	121		J07A3148	breast cancer	female	55					no	yes	no		Ⅱ-Ⅲ	Invasive ductal carcinoma		right breast			13	5	2	2	0	3A	no		121	neg	（20%weakly+）	（-）	（-）		a few（+）	（-）	（+）	（-）		（+）		0		0	3	J07A3148
cancer	2005-12	survive	2016-8-6	121		J07A3149	breast cancer	female	50					no	yes	no		Ⅱ	Invasive ductal carcinoma		right breast			11	0	2	0	0	2A	no		121	neg	（-）	（70%+）	（90%+）	（+）	（-）			（30%weakly+）	（+）			0		0	2	J07A3149
cancer	2005-12	survive	2016-2-23	121		J07A3150	breast cancer	female	58					no	yes	no		Ⅱ	Invasive ductal carcinoma		left breast			12	0	2	0	0	2A	no		121	——	（-）	weakly（30%+）	weakly（20%+）	（+）	（-）			（-）	（+）			0		0	2	J07A3150
cancer	2005-12	survive	2016-8	121		J07A3151	breast cancer	female	41					no	yes	no		Ⅱ-Ⅲ	Invasive ductal carcinoma		left breast			11	4	2	2	0	3A	no		121	neg	（-）	（-）	（-）	partially（+）	（-）			（-）	（-）			0		0	3	J07A3151
cancer	2005-12	survive	2016-1	121		J07A3152	breast cancer	female	55					no	yes	no		Ⅱ	Invasive ductal carcinoma		left breast			15	2	1	1	0	2A	no		121	pos	（90%++）	（-）	（-）				（+）					0		0	2	J07A3152
cancer	2006-1	survive	2016-3-16	120		J07A3153	breast cancer	female	49					no	yes	no		Ⅱ-Ⅲ	Invasive ductal carcinoma		left breast			13	0	2	0	0	2A	no		120	neg		（-）	（+）	（-）				（-）				0		0	2	J07A3153
cancer	2006-2	survive	2016-8-3	119		J07A3154	breast cancer	female	47					no	yes	no		Ⅱ	Invasive ductal carcinoma		left breast			15	2	2	1	0	2B	no		119	neg	partially（+）	（+）	（-）	（+）	（-）	myoepithelial（+）	（+）	（-）				0		0	2	J07A3154
cancer	2006-2	survive	2016-8	119		J07A3155	breast cancer	female	67					no	yes	no		Ⅱ	Invasive ductal carcinoma，partially infiltrating lobular carcinoma		left breast	Cancer thrombi visible in the nerves		15	4	2	2	0	3A	no		119	neg	（-）	（80%++）	（20%+-++）	（-）	（-）	smooth muscle（+）	（95%++-+++）					0		0	3	J07A3155
cancer	2006-2	survive	2016-5	119		J07A3156	breast cancer	female	56					no	yes	no		Ⅱ-Ⅲ	Invasive ductal carcinoma		right breast			18	0	1	0	0	1	no		119	neg	（-）	partiallyweakly（+）	（-）	（+）	（-）	myoepithelial（+）	（-）	（-）				0		0	1	J07A3156
cancer	2006-2	survive	2016-4-27	119		J07A3157	breast cancer	female	59					no	yes	no		Ⅱ	Invasive ductal carcinoma		right breast					1	0	0	1	no		119	neg	（-）	（+）	（-）	（+）	（+）	myoepithelial（+）	（+）	（+）				0		0	1	J07A3157
cancer	2006-3	death	2009-10	43		J07A3158	breast cancer	female	67					no	yes	no		Ⅱ-Ⅲ	Invasive ductal carcinoma		left breast			21	18	1	3	0	3C	yes	2008-6	27	neg	（-）	（-）	（-）	（+）	（-）	partially（+）	（+）			（+）		1		1	3	J07A3158
cancer	2006-4	death	2011-7	63		J07A3159	breast cancer	female	52					no	yes	no		Ⅱ-Ⅲ	Invasive ductal carcinoma accompanied by extensive necrosis，mucinous adenocarcinoma成分		left breast房	Cancer thrombi visible in the vasculature		21	5	2	2	0	3A	yes	2008-3yes	23	pos		（-）	（-）	（-）	（-）				weakly（+）			1		1	3	J07A3159
cancer	2006-4	death	2014-1	93		J07A3160	breast cancer	female	54					no	yes	no		Ⅱ	Invasive ductal carcinoma		left breast			13	9	1	2	0	3A	yes	2011-1	57	pos	（60%+）	（++）	（++）	（+）		（-）	（+）			（++）		1		1	3	J07A3160
cancer	2006-4	survive	2016-6-7	117		J07A3161	breast cancer	female	66					no	yes	no		Ⅱ	Invasive ductal carcinoma，partiallyInfiltrating lobular carcinoma		right breast			15	8	2	2	0	3A	no		117	neg	（-）	（90%++-+++）	（80%+-++）					（-）				0		0	3	J07A3161
cancer	2006-4	survive	2016-4-25	117		J07A3162	breast cancer	female	56					no	yes	no		Ⅱ	Invasive ductal carcinoma		left breast			10	2	1	1	0	2A	no		117	neg	（-）	（50%+）	（-）	（+）	（-）			（-）	（+）			0		0	2	J07A3162
cancer	2006-4	survive	2016-8-1	117		J07A3163	breast cancer	female	49					no	yes	no		Ⅱ	Invasive ductal carcinoma		left breast			15	0	1	0	0	1	no		117	neg	（-）	（-）	（-）	partially（+）		（-）	（+/-）					0		0	1	J07A3163
cancer	2006-4	survive	2016-8-9	117		J07A3164	breast cancer	female	52					no	yes	no		Ⅱ-Ⅲ	Invasive ductal carcinoma		right breast			15	2	2	1	0	2B	no		117	neg	（-）	weakly（+）	（+）	（+）		（-）	（-）					0		0	2	J07A3164
cancer	2006-4	survive	2016-6	117		J07A3165	breast cancer	female	53					no	yes	no		Ⅱ	Invasive ductal carcinoma		left breast			16	2	2	1	0	2B	no		117	neg	（80%+）	30%（+++）	20%（++）	灶（+）			（+）			（+）		0		0	2	J07A3165
cancer	2006-4	survive	2016-8	117		J07A3166	breast cancer	female	47					no	yes	no		Ⅱ	Invasive ductal carcinoma		left breast			8	0	1	0	0	1	no		117	neg	点灶weaklypos	（90%++）	（-）	focal（+）	（-）	partially（+）	（+）	（-）				0		0	1	J07A3166
cancer	2006-4	survive	2016-6-7	117		J07A3167	breast cancer	female	62					no	yes	no		Ⅱ	Invasive ductal carcinoma，partiallyInfiltrating lobular carcinoma		left breast			8	0	1	0	0	1	no		117	——	（-）	（90%+）	（5%+）	（-）		（++）		（-）				0		0	1	J07A3167
cancer	2006-5	survive	2016-7	116		J07A3168	breast cancer	female	55					no	yes	no		Ⅱ	Invasive ductal carcinoma		left breast	Cancer thrombi visible in partial vasculature		12	4	2	2	0	3A	no		116	neg	（-）	（+）	（-）	focal（+）	（-）		partially（+）	（-）	partially（+）			0		0	3	J07A3168
cancer	2006-5	survive	2016-8-11	116		J07A3169	breast cancer	female	52					no	yes	no		Ⅱ	Invasive ductal carcinoma		right breast			11	0	2	0	0	2A	no		116	pos	（70%++）	partially（+）	（-）	partially（+）	（-）			（-）	focal（+）			0		0	2	J07A3169
cancer	2006-5	survive	2016-5-31	116		J07A3170	breast cancer	female	50					no	yes	no		Ⅱ	Invasive ductal carcinoma		right breast	Cancer thrombi visible in the vasculature		24	0	2	0	0	2A	yes	2014-2Systemic metastasis	93	neg	（90%++-+++）	（60%+）	（50%++）	（+/-）	（-）	（-）	partially（+）	（-）				0		1	2	J07A3170
cancer	2006-5	death	2008-12	31		J07A3171	breast cancer	female	50					no	yes	no		Ⅱ-Ⅲ	Invasive ductal carcinoma		left breast	Cancer thrombi visible in the vasculature		17	16	2	3	0	3C	yes	2008-4 lung metastasis	23	neg	（-）	（-）	（-）	（-）				（-）				1		1	3	J07A3171
cancer	2006-5	death	2011-12	57		J07A3172	breast cancer	female	56					no	yes	no		Ⅲ	Invasive ductal carcinoma, with squamous metaplasia in focal area		left breast			13	0	1	0	0	1	yes	2010-1	44	pos	（40%+-++）	（-）	（-）	（30%+）	（-）			（80%+-++）				1		1	1	J07A3172
cancer	2006-6	survive	2016-4	115		J07A3173	breast cancer	female	44					no	yes	no		Ⅱ-Ⅲ	Invasive ductal carcinoma		left breast	Cancer thrombi visible in partial vasculature		19	0	1	0	0	1	no		115	neg	partially（+）	（+/-）	（-）									0		0	1	J07A3173
cancer	2006-6	survive	2016-6	115		J07A3174	breast cancer	female	56					no	yes	no		Ⅱ-Ⅲ	Invasive ductal carcinoma		right breast					2	0	0	2A	no		115	neg	（-）	（100%+++）	（-）	（-）	（-）			（-）				0		0	2	J07A3174
cancer	2006-7	survive	2016-4-8	114		J07A3175	breast cancer	female	43					no	yes	no		Ⅱ	Invasive ductal carcinoma		right breast			24	0	2	0	0	2A	no		114	neg	focal（+）	（-）	（-）	（-）	（-）		（-）	（-）				0		0	2	J07A3175
cancer	2006-7	survive	2016-1	114		J07A3176	breast cancer	female	42					no	yes	no		Ⅱ	Invasive ductal carcinoma		left breast			18	0	1	0	0	1	no		114	neg	（80%++）	（-）	（-）	（-）	（-）			（-）				0		0	1	J07A3176
cancer	2006-7	survive	2016-8	114		J07A3177	breast cancer	female	57					no	yes	no		Ⅱ	Invasive ductal carcinoma		right breast			27	11	1	3	0	3C	yes	2014-1	90	neg	（-）	（90%++）	（90%++）	（-）	（-）	（-）		（-）				0		1	3	J07A3177
cancer	2006-7	survive	2016-8-1	114		J07A3178	breast cancer	female	51					no	yes	no		Ⅱ	Invasive ductal carcinoma		left breast			19	5	2	2	0	3A	yes	2007-5	10	neg	（20%+）	（20%+）	（30%+）	dot（+）	（-）	（-）		（-）				0		1	3	J07A3178
cancer	2006-11	death	2013-2	77		J07A3179	breast cancer	female	62					no	yes	no		Ⅱ	Invasive ductal carcinoma		right breast			12	3	2	2	0	3A	yes	2012-9-3 brain metastasis	70	neg	（-）	（100%+++）	（30%+-++）	（-）	（5%+）			（20%+）		（5%+）		1		1	3	J07A3179
cancer	2006-12	survive	2016-8	109		J07A3180	breast cancer	female	40					no	yes	no		Ⅱ	Invasive ductal carcinoma，partiallyInfiltrating lobular carcinoma		left breast			22	2	1	1	0	2A	yes	2010-4	40	neg	（+）	（80%+）	（80%++）		（+）		（-）					0		1	2	J07A3180
cancer	2007-2	survive	2016-4	107		J07A3181	breast cancer	female	64					no	yes	no		Ⅱ	Invasive ductal carcinoma		right breast			13	0	2	0	0	2A	no		107	——	（-）	（-）	（-）		（+）	（+/-）	（-）			（++）		0		0	2	J07A3181
cancer	2007-4	survive	2016-8	105		J07A3182	breast cancer	female	52					no	yes	no		Ⅱ	Invasive ductal carcinoma		right breast					1	0	0	1	no		105	neg	（-）					（-）	（-）					0		0	1	J07A3182
cancer	2007-5	survive	2016-5	104		J07A3183	breast cancer	female	47					no	yes	no		Ⅱ-Ⅲ	Invasive ductal carcinoma		right breast			23	0	2	0	0	2A	no		104	neg	（-）	（-）	（-）	（+）	（-）				（-）			0		0	2	J07A3183
cancer	2007-5	survive	2016-7-21	104		J07A3184	breast cancer	female	52					no	yes	no		Ⅱ	Invasive ductal carcinoma		left breast					2	0	0	2A	no		104	neg	few（+）	95％（++）	（-）	（+）	（+）		partially（+）			（+）		0		0	2	J07A3184
cancer	2007-7	survive	2016-4-25	102		J07A3185	breast cancer	female	63					no	yes	no		Ⅱ-Ⅲ	Invasive ductal carcinoma		left breast			23	7	1	2	0	3A	no		102	——	（-）	partially（+）	（-）	（+）	（-）		partially（+）					0		0	3	J07A3185
cancer	2009-7-15	survive	2016-6-28	78		J07A3186	breast cancer	female	71					no	yes	no		Ⅱ	Invasive ductal carcinoma		left侧breast cancer			27	1	1	1	0	2A	no		78	neg	（-）	（90%+）	（90%+）	（-）	（+）			（80%+）				0		0	2	J07A3186
cancer	2009-7-17	survive	2016-8	78		J07A3187	breast cancer	female	75					no	yes	no		Ⅱ-Ⅲ	Invasive ductal carcinoma		right breast			16	0	2	0	0	2A	yes	2012-6-18	35	neg	（+-++）	（90%+）	（90%+）	（weakly+）	（-）	（-）		（+）		（+）		0		1	2	J07A3187
cancer	2009-7-20	survive	2016-2-22	78		J07A3188	breast cancer	female	75					no	yes	no		Ⅱ	Invasive ductal carcinoma		left breast			9	0	3	0	0	2B	yes	2015-12 liver metastasis	77	neg	（60%+）	（100%++）	（90%++）	（100%++）	（50%+）			（-）		（100%+）		0		1	2	J07A3188
cancer	2010-8	survive	2016-8	65		J07A3189	breast cancer	female	49					no	yes	no		Ⅱ	Invasive ductal carcinoma		right breast			19	0	1	0	0	1	no		65	neg	（90％+）	（100％+）	（100％+）	（+）	（-）	（-）	（-）			（+）		0		0	1	J07A3189
cancer	2011-01-28	survive	2016-4-14	60		J07A3190	breast cancer	female	41					no	yes	no		Ⅱ-Ⅲ	Invasive ductal carcinoma		right breast			25	0	2	0	0	2A	no		60	neg	（90%++）	（90%++）	（-）	（+）	（a few+）	（weakly+）				（a few+）		0		0	2	J07A3190
cancer	2011-5	survive	2016-7-19	56		J07A3191	breast cancer	female	67					no	yes	no		Ⅱ	Invasive ductal carcinoma		right breast					1	2	0	3A	no		56	neg	（-）	（40%+）	（90%+）	（+）		（-）				（partially+）		0		0	3	J07A3191
cancer	2011-12	survive	2016-8	49		J07A3192	breast cancer	female	55					no	yes	no		Ⅱ-Ⅲ	Invasive ductal carcinoma		leftbreast cancer			20	0	1	0	0	1	no		49	neg	（95%++）	（60%+）	（30%+）	（+）	（+）			（++）				0		0	1	J07A3192
cancer	2012-9	survive	2016-8-11	40		J07A3193	breast cancer	female	52					no	yes	no		Ⅱ-Ⅲ	Invasive ductal carcinoma		left breast			40	3	1	2	0	3A	yes	2015-7 lung metastasis	34	neg	（++）	（95%++）	（80%+）	（+）	（+）					（+）		0		1	3	J07A3193
