# Supplementary material for: Analyses of hypoxia-related risk factors and clinical relevance in breast cancer
Source: Front Oncol. 2024 Mar 4;14:1350426. doi: 10.3389/fonc.2024.1350426 (PMC10946248; doi:10.3389/fonc.2024.1350426)
Supplement: Supplementary file 5 [file Table_4.xlsx]

## Sheet: Sheet2
Immunohistochemical Analysis Result								Barcode
								Ctl No.		JS W-03-01
								Version		2.0
microarray SN		HBreD140Su06			scanning SN：		56011
target：			SERPINE1
location	tissue type			plasm		membrane		nucleus		annotation
		pathological classification	grade	staining intensity	positive staining rate	staining intensity	positive staining rate	staining intensity	positive staining rate
A01	cancer	breast cancer		2	1			2	0.85
A02	cancer	breast cancer		2-3	0.9			1-2	0.7
A03	cancer	breast cancer		2-3	1			1-2	0.75
A04	cancer	breast cancer		3	1			2	0.9
A05	cancer	breast cancer		2	1			2	0.2
A06	cancer	breast cancer		2-3	1			2	0.9
A07	cancer	breast cancer		/	/			/	/
A08	cancer	breast cancer		3	1			2	0.9
A09	cancer	breast cancer		2	1			2	0.8
A10	cancer	breast cancer		2-3	1			2	0.95
A11	cancer	breast cancer		3	1			1-2	0.9
A12	cancer	breast cancer		/	/			/	/
A13	cancer	breast cancer		2	1			2	0.95
A14	cancer	breast cancer		2-3	1			1-2	0.8
A15	cancer	breast cancer		2	1			2	0.85
A16	cancer	breast cancer		2	1			2	0.95
B01	cancer	breast cancer		1-2	1			1	0.2
B02	cancer	breast cancer		2-3	1			1-2	0.9
B03	cancer	breast cancer		2-3	1			1	0.9
B04	cancer	breast cancer		2-3	1			2	0.95
B05	cancer	breast cancer		3	1			2	0.95
B06	cancer	breast cancer		2-3	1			2	1
B07	cancer	breast cancer		3	1			2	0.95
B08	cancer	breast cancer		3	1			1-2	1
B09	cancer	breast cancer		/	/			/	/
B10	cancer	breast cancer		3	1			2	0.85
B11	cancer	breast cancer		3	1			2	1
B12	cancer	breast cancer		1	1			0	0
B13	cancer	breast cancer		2	1			1-2	0.8
B14	cancer	breast cancer		/	/			/	/
B15	cancer	breast cancer		2	1			0	0
B16	cancer	breast cancer		2	1			0	0
C01	cancer	breast cancer		3	1			2-3	0.95
C02	cancer	breast cancer		2	1			2	1
C03	cancer	breast cancer		2-3	1			2	0.9
C04	cancer	breast cancer		2-3	1			2	0.95
C05	cancer	breast cancer		3	1			2	0.65
C06	cancer	breast cancer		2-3	1			2	0.65
C07	cancer	breast cancer		2-3	1			2	0.9
C08	cancer	breast cancer		2-3	1			1-2	0.9
C09	cancer	breast cancer		3	1			2	0.8
C10	cancer	breast cancer		2	1			2	0.65
C11	cancer	breast cancer		2-3	1			2	0.55
C12	cancer	breast cancer		2	1			2	0.7
C13	cancer	breast cancer		2	1			2	0.85
C14	cancer	breast cancer		0	0			0	0
C15	cancer	breast cancer		2	1			2	0.7
C16	cancer	breast cancer		2	1			2	0.8
D01	cancer	breast cancer		2	1			0	0
D02	cancer	breast cancer		3	1			2	0.8
D03	cancer	breast cancer		3	1			2	0.85
D04	cancer	breast cancer		3	1			1	0.9
D05	cancer	breast cancer		3	1			2	1
D06	cancer	breast cancer		2	1			6	1
D07	cancer	breast cancer		1	1			0	0
D08	cancer	breast cancer		1	1			1-2	0.7
D09	cancer	breast cancer		2-3	1			1-2	0.75
D10	cancer	breast cancer		1	0.4			0	0
D11	cancer	breast cancer		/	/			/	/
D12	cancer	breast cancer		2	1			1	0.9
D13	cancer	breast cancer		1	1			1	0.05
D14	cancer	breast cancer		2	1			0	0
D15	cancer	breast cancer		2	1			0	0
D16	cancer	breast cancer		2	0.25			0	0
E01	cancer	breast cancer		1-2	0.8			0	0
E02	cancer	breast cancer		1-2	1			1-2	0.6
E03	cancer	breast cancer		2-3	1			1-2	1
E04	cancer	breast cancer		2-3	1			0	0
E05	cancer	breast cancer		3	1			2	0.8
E06	cancer	breast cancer		3	1			2	0.9
E07	cancer	breast cancer		3	1			1-2	0.8
E08	cancer	breast cancer		2	1			2	1
E09	cancer	breast cancer		1	1			2	0.2
E10	cancer	breast cancer		1	0.5			1	0.05
E11	cancer	breast cancer		/	/			/	/
E12	cancer	breast cancer		0.5-1	1			1	0.1
E13	cancer	breast cancer		1	1			0	0
E14	cancer	breast cancer		1	1			0	0
E15	cancer	breast cancer		/	/			/	/
E16	cancer	breast cancer		2	1			1	0.85
F01	cancer	breast cancer		/	/			/	/
F02	cancer	breast cancer		1	0.9			0	0
F03	cancer	breast cancer		1	1			0	0
F04	cancer	breast cancer		2	1			0	0
F05	cancer	breast cancer		1	1			0	0
F06	cancer	breast cancer		1	1			0	0
F07	cancer	breast cancer		1	0.1			0	0
F08	cancer	breast cancer		2	1			2	0.1
F09	cancer	breast cancer		1	0.2			0	0
F10	cancer	breast cancer		2	1			1-2	0.5
F11	cancer	breast cancer		2	1			2	0.5
F12	cancer	breast cancer		1	1			0	0
F13	cancer	breast cancer		1	1			0	0
F14	cancer	breast cancer		1	1			0	0
F15	cancer	breast cancer		2	1			2	1
F16	cancer	breast cancer		1	1			0	0
G01	cancer	breast cancer		2	1			0	0
G02	cancer	breast cancer		1	1			1	0.05
G03	cancer	breast cancer		1	1			0	0
G04	cancer	breast cancer		1-2	1			0	0
G05	cancer	breast cancer		1	1			1	0.05
G06	cancer	breast cancer		1	1			0	0
G07	cancer	breast cancer		2	1			2	0.75
G08	cancer	breast cancer		2	1			1-2	0.85
G09	cancer	breast cancer		2	1			1	0.2
G10	cancer	breast cancer		2-3	1			2	0.7
G11	cancer	breast cancer		2	1			1	0.25
G12	cancer	breast cancer		2	1			0	0
G13	cancer	breast cancer		1	0.2			0	0
G14	cancer	breast cancer		2-3	1			1	0.7
G15	cancer	breast cancer		3	1			0	0
G16	cancer	breast cancer		1	1			0	0
H01	cancer	breast cancer		2	1			1-2	0.9
H02	cancer	breast cancer		1-2	1			1	0.05
H03	cancer	breast cancer		1	0.75			0	0
H04	cancer	breast cancer		1	1			0	0
H05	cancer	breast cancer		2	1			2	0.1
H06	cancer	breast cancer		2-3	1			1	0.85
H07	cancer	breast cancer		2-3	1			1-2	0.95
H08	cancer	breast cancer		1-2	1			1	0.2
H09	cancer	breast cancer		/	/			/	/
H10	cancer	breast cancer		1-2	1			1	0.75
H11	cancer	breast cancer		1-2	0.6			1-2	0.4
H12	cancer	breast cancer		1	0.5			0	0
H13	cancer	breast cancer		1	0.3			0	0
H14	cancer	breast cancer		2	1			2	0.65
H15	cancer	breast cancer		/	/			/	/
H16	cancer	breast cancer		/	/			/	/
I01	cancer	breast cancer		2	1			0	0
I02	cancer	breast cancer		/	/			/	/
I03	cancer	breast cancer		2	0.65			1	0.05
I04	cancer	breast cancer		2	1			1	0.2
I05	cancer	breast cancer		1	0.55			0	0
I06	cancer	breast cancer		1	1			1	0.35
I07	cancer	breast cancer		1	0.8			1	0.4
I08	cancer	breast cancer		/	/			/	/	defect
I09	cancer	breast cancer		2	1			2	0.95
I10	cancer	breast cancer		1-2	80			2	0.7
I11	cancer	breast cancer		3	100			0	0
I12	cancer	breast cancer		2	1			2	0.95
