# Supplementary material for: Analyses of hypoxia-related risk factors and clinical relevance in breast cancer
Source: Front Oncol. 2024 Mar 4;14:1350426. doi: 10.3389/fonc.2024.1350426 (PMC10946248; doi:10.3389/fonc.2024.1350426)
Supplement: Supplementary file 6 [file Table_5.xlsx]

## Sheet: Sheet2
Immunohistochemical Analysis Result								Barcode
								Ctl No.		JS W-03-01
								Version		2.0
microarray SN		HBreD140Su06			scanning SN：		56011
target：		C-FOS
location	tissue type			plasm		membrane		nucleus		annotation
		pathological classification	grade	staining intensity	positive staining rate	staining intensity	positive staining rate	staining intensity	positive staining rate
A01	cancer	breast cancer		1-2	1			2	0.75
A02	cancer	breast cancer		2	0.9			1	0.15
A03	cancer	breast cancer		1-2	1			0	0
A04	cancer	breast cancer		2	1			1-2	0.95
A05	cancer	breast cancer		1	0.6			2	0.6
A06	cancer	breast cancer		2	1			0.5-1	0.6
A07	cancer	breast cancer		/	/			/	/
A08	cancer	breast cancer		2	1			0.5	0.9
A09	cancer	breast cancer		1	1			0	0
A10	cancer	breast cancer		1-2	1			0.5	0.9
A11	cancer	breast cancer		2	1			0.5	0.8
A12	cancer	breast cancer		/	/			/	/
A13	cancer	breast cancer		2	1			0.5	1
A14	cancer	breast cancer		2-3	1			0.5-1	0.9
A15	cancer	breast cancer		2	1			0.5	0.8
A16	cancer	breast cancer		2	1			1	1
B01	cancer	breast cancer		2	0.5			1	0.1
B02	cancer	breast cancer		2-3	1			1	0.85
B03	cancer	breast cancer		2-3	1			1-2	0.9
B04	cancer	breast cancer		2	1			0	0
B05	cancer	breast cancer		3	1			1	0.95
B06	cancer	breast cancer		2	1			1	0.9
B07	cancer	breast cancer		2-3	1			2	1
B08	cancer	breast cancer		1	1			0	0
B09	cancer	breast cancer		1	1			0	0
B10	cancer	breast cancer		2	1			2	0.15
B11	cancer	breast cancer		2-3	1			1-2	0.8
B12	cancer	breast cancer		1-2	100			0	0
B13	cancer	breast cancer		2	1			0.5	0.5
B14	cancer	breast cancer		/	/			/	/
B15	cancer	breast cancer		1	1			0	0
B16	cancer	breast cancer		1	1			0	0
C01	cancer	breast cancer		3	1			2	1
C02	cancer	breast cancer		1-2	1			1	0.95
C03	cancer	breast cancer		2	1			0.5	0.25
C04	cancer	breast cancer		2	1			1	0.05
C05	cancer	breast cancer		2-3	1			1	0.9
C06	cancer	breast cancer		2	1			0.5	0.6
C07	cancer	breast cancer		2	1			0.5-1	0.95
C08	cancer	breast cancer		3	1			0	0
C09	cancer	breast cancer		2	1			0.5	0.65
C10	cancer	breast cancer		2	1			1	0.7
C11	cancer	breast cancer		2	1			0	0
C12	cancer	breast cancer		1-2	1			1	0.65
C13	cancer	breast cancer		2	1			1	0.95
C14	cancer	breast cancer		0	0			1	0.1
C15	cancer	breast cancer		1-2	1			1	0.1
C16	cancer	breast cancer		1	1			0	0
D01	cancer	breast cancer		1	1			0	0
D02	cancer	breast cancer		2	1			1	0.95
D03	cancer	breast cancer		2-3	1			0.5	0.9
D04	cancer	breast cancer		3	1			0.5	0.9
D05	cancer	breast cancer		2	1			1	1
D06	cancer	breast cancer		2	1			0	0
D07	cancer	breast cancer		/	/			0	0
D08	cancer	breast cancer		2	1			0	0
D09	cancer	breast cancer		2	1			0	0
D10	cancer	breast cancer		1	0.3			0	0
D11	cancer	breast cancer		/	/			/	/
D12	cancer	breast cancer		1-2	1			0	0
D13	cancer	breast cancer		1	1			0	0
D14	cancer	breast cancer		/	/			/	/
D15	cancer	breast cancer		2	1			0	0
D16	cancer	breast cancer		1	0.05			0	0
E01	cancer	breast cancer		1	1			0	0
E02	cancer	breast cancer		2	0.8			1-2	0.65
E03	cancer	breast cancer		2	1			0.5	0.8
E04	cancer	breast cancer		1	1			0	0
E05	cancer	breast cancer		2-3	1			1	0.8
E06	cancer	breast cancer		2-3	1			1	0.9
E07	cancer	breast cancer		3	1			0	0
E08	cancer	breast cancer		2	1			1-2	0.95
E09	cancer	breast cancer		1	1			0	0
E10	cancer	breast cancer		1	0.1			1	0.05
E11	cancer	breast cancer		/	/			/	/
E12	cancer	breast cancer		0	0			0	0
E13	cancer	breast cancer		/	/			/	/
E14	cancer	breast cancer		1-2	1			0	0
E15	cancer	breast cancer		/	/			/	/
E16	cancer	breast cancer		2-3	0.85			0.5	0.75
F01	cancer	breast cancer		/	/			/	/
F02	cancer	breast cancer		1-2	0.95			0	0
F03	cancer	breast cancer		1	1			0	0
F04	cancer	breast cancer		1	1			0	0
F05	cancer	breast cancer		1	1			0	0
F06	cancer	breast cancer		1	1			0	0
F07	cancer	breast cancer		0	0			0	0
F08	cancer	breast cancer		1-2	1			0	0
F09	cancer	breast cancer		0	0			0	0
F10	cancer	breast cancer		1-2	1			1	0.65
F11	cancer	breast cancer		2	1			0.5	0.65
F12	cancer	breast cancer		1	1			0	0
F13	cancer	breast cancer		1	1			0	0
F14	cancer	breast cancer		1	0.75			0	0
F15	cancer	breast cancer		2	1			1	0.95
F16	cancer	breast cancer		1	1			0	0
G01	cancer	breast cancer		1-2	1			0	0
G02	cancer	breast cancer		1-2	1			0	0
G03	cancer	breast cancer		1	1			0	0
G04	cancer	breast cancer		1-2	1			0	0
G05	cancer	breast cancer		1	0.9			0.5	0.05
G06	cancer	breast cancer		1	0.1			0	0
G07	cancer	breast cancer		2-3	1			0.5	0.6
G08	cancer	breast cancer		2	1			0.5	0.05
G09	cancer	breast cancer		2	1			0	0
G10	cancer	breast cancer		3	1			0	0
G11	cancer	breast cancer		1	1			0	0
G12	cancer	breast cancer		1	1			0	0
G13	cancer	breast cancer		0	0			0	0
G14	cancer	breast cancer		2	1			1	0.05
G15	cancer	breast cancer		1	1			0	0
G16	cancer	breast cancer		1	1			0	0
H01	cancer	breast cancer		1-2	1			1	0.65
H02	cancer	breast cancer		1-2	1			0	0
H03	cancer	breast cancer		1	0.5			0	0
H04	cancer	breast cancer		1	1			0	0
H05	cancer	breast cancer		1	1			0	0
H06	cancer	breast cancer		2-3	1			0.5-1	0.8
H07	cancer	breast cancer		3	1			0.5	0.8
H08	cancer	breast cancer		1-2	1			1	0.05
H09	cancer	breast cancer		/	/			/	/
H10	cancer	breast cancer		2	0.6			1	0.25
H11	cancer	breast cancer		2	0.5			1	0.4
H12	cancer	breast cancer		1	0.65			0	0
H13	cancer	breast cancer		1	0.2			0	0
H14	cancer	breast cancer		1-2	1			1	0.5
H15	cancer	breast cancer		/	/			/	/	Defect
H16	cancer	breast cancer		/	/			/	/	Defect
I01	cancer	breast cancer		1-2	0.8			0	0
I02	cancer	breast cancer		/	/			/	/	Defect
I03	cancer	breast cancer		2	0.6			0.5	0.3
I04	cancer	breast cancer		2	1			0	0
I05	cancer	breast cancer		/	/			/	/	Defect
I06	cancer	breast cancer		1	1			0	0
I07	cancer	breast cancer		1	0.3			1	0.1
I08	cancer	breast cancer		/	/			/	/	Defect
I09	cancer	breast cancer		2	1			1	0.3
I10	cancer	breast cancer		1-2	1			1	0.6
I11	cancer	breast cancer		1	1			0	0
I12	cancer	breast cancer		1-2	1			1	0.9
