# Supplementary material for: Analyses of hypoxia-related risk factors and clinical relevance in breast cancer
Source: Front Oncol. 2024 Mar 4;14:1350426. doi: 10.3389/fonc.2024.1350426 (PMC10946248; doi:10.3389/fonc.2024.1350426)
Supplement: Supplementary file 7 [file Table_6.xlsx]

## Sheet: GO BP
ID	Description	GeneRatio	BgRatio	pvalue	p.adjust	qvalue	geneID	Count
GO:0070268	cornification	19/505	113/18862	1.57245e-10	3.96303e-07	3.46099e-07	KRT16/PI3/KRT6A/KRT81/KRT6B/KLK5/KRT83/KRT37/KRT4/KRT9/KRT6C/CASP14/IVL/PKP1/KRT5/KRT17/DSG1/TGM5/DSC2	19
GO:0019730	antimicrobial humoral response	21/505	142/18862	2.05818e-10	3.96303e-07	3.46099e-07	CST9/PGLYRP2/BPIFB1/PI3/KRT6A/BPIFB2/S100A8/KLK5/S100A7/S100A9/SLPI/LCN2/BPI/KLK7/CXCL5/PGLYRP4/DEFB1/CXCL1/AZU1/PRSS3/CST9L	21
GO:0042445	hormone metabolic process	23/505	218/18862	2.34072e-08	3.00471e-05	2.62408e-05	ESR1/FOXA1/KLK6/GATA3/ACE2/DHRS2/CRABP1/UGT2B7/UGT2B15/GAL/STC2/CGA/CPA3/CHST8/PCSK1N/HSD17B2/CYP21A2/HPN/CYP27C1/DIO1/AKR1B15/CACNA1H/PCSK4	23
GO:0008544	epidermis development	34/505	463/18862	1.18068e-07	0.00011367	9.92707e-05	SLC44A4/KRT16/PI3/IL20/KRT6A/SCEL/KRT81/KRT6B/CALML5/KLK5/S100A7/GAL/KRT83/KLK7/FOXC1/KRT37/KRT4/FGF10/SLITRK6/KRT9/FERMT1/KRT6C/CASP14/IVL/CDH3/FOXN1/PKP1/BCL2/SOSTDC1/KRT5/KRT17/DSG1/TGM5/DSC2	34
GO:0046541	saliva secretion	6/505	12/18862	2.88118e-07	0.000190765	0.000166599	AQP5/OPRK1/FGF10/CHRM1/CHRM3/KCNN4	6
GO:0043588	skin development	31/505	415/18862	2.97219e-07	0.000190765	0.000166599	KRT16/PI3/IL20/KRT6A/SCEL/KRT81/KRT6B/GJB3/KLK5/S100A7/GAL/KRT83/FOXC1/KRT37/KRT4/FGF10/KRT9/FERMT1/KRT6C/CASP14/IVL/CDH3/FOXN1/PKP1/BCL2/SOSTDC1/KRT5/KRT17/DSG1/TGM5/DSC2	31
GO:0030216	keratinocyte differentiation	25/505	302/18862	6.55267e-07	0.000360491	0.000314824	KRT16/PI3/IL20/KRT6A/SCEL/KRT81/KRT6B/KLK5/S100A7/KRT83/FOXC1/KRT37/KRT4/KRT9/KRT6C/CASP14/IVL/CDH3/FOXN1/PKP1/KRT5/KRT17/DSG1/TGM5/DSC2	25
GO:0098657	import into cell	21/505	230/18862	1.07563e-06	0.0004974	0.00043439	KCNJ3/SLC15A1/SLC7A2/WNK4/SLC6A11/SLC6A14/ACE2/ATP1A4/SLC6A2/LRP2/KCNJ11/CACNG4/SLC39A6/TRPV6/SLC39A12/SLC7A8/SLC27A2/FOLR1/SLC6A4/SLC1A6/ATP1A2	21
GO:0071805	potassium ion transmembrane transport	20/505	212/18862	1.16245e-06	0.0004974	0.00043439	KCNJ3/ABCC8/WNK4/KCNG1/KCNK15/KCNC2/ATP1A4/KCNH1/GAL/KCNJ11/KCNS1/KCNE4/KCND3/HPN/KCNK5/CACNA1D/KCNQ4/LRRC26/ATP1A2/KCNN4	20
GO:0006959	humoral immune response	28/505	380/18862	1.46627e-06	0.000564659	0.000493129	CST9/PGLYRP2/BPIFB1/GATA3/PI3/C5AR2/KRT6A/BPIFB2/S100A8/KLK5/S100A7/S100A9/SLPI/LCN2/BPI/KLK7/CXCL5/HPX/PGLYRP4/DEFB1/C4B/CXCL1/AZU1/C4A/PRSS3/BCL2/CST9L/CR2	28
GO:0009913	epidermal cell differentiation	27/505	360/18862	1.61354e-06	0.000564885	0.000493326	SLC44A4/KRT16/PI3/IL20/KRT6A/SCEL/KRT81/KRT6B/KLK5/S100A7/KRT83/FOXC1/KRT37/KRT4/SLITRK6/KRT9/KRT6C/CASP14/IVL/CDH3/FOXN1/PKP1/KRT5/KRT17/DSG1/TGM5/DSC2	27
GO:0032941	secretion by tissue	8/505	33/18862	1.923e-06	0.000617124	0.000538947	AGR2/WNK4/AQP5/OPRK1/FGF10/CHRM1/CHRM3/KCNN4	8
GO:0031424	keratinization	20/505	225/18862	2.9291e-06	0.000830283	0.000725103	KRT16/PI3/KRT6A/KRT81/KRT6B/KLK5/KRT83/KRT37/KRT4/KRT9/KRT6C/CASP14/IVL/CDH3/PKP1/KRT5/KRT17/DSG1/TGM5/DSC2	20
GO:0035860	glial cell-derived neurotrophic factor receptor signaling pathway	5/505	10/18862	3.04133e-06	0.000830283	0.000725103	GFRA1/GATA3/GFRA3/RET/GDF15	5
GO:0006865	amino acid transport	16/505	152/18862	3.31161e-06	0.000830283	0.000725103	SLC7A2/SLC6A11/SLC6A14/SLC7A13/ACE2/TRH/OCA2/SYT1/SLC6A15/SLC7A8/SLC25A48/SLC7A4/SLC1A6/ATP1A2/CPLX1/SLC6A17	16
GO:0021700	developmental maturation	22/505	268/18862	3.51854e-06	0.000830283	0.000725103	PGR/FOXA1/ROPN1/GATA3/BCL11A/ROPN1B/GAL/RET/SLC26A3/NEURL1/DEFB1/SOX8/SIX3/FERMT1/PAX2/SYBU/BAIAP3/CDH3/BCL2/SPTBN4/ASCL1/PCSK4	22
GO:0015711	organic anion transport	27/505	376/18862	3.66523e-06	0.000830283	0.000725103	SLC44A4/CA12/SLC7A2/SLC6A11/SLC6A14/CA9/SLC7A13/ACE2/TRH/ABCC11/SLC16A6/SLC26A9/LRP2/SYT1/SLC4A8/SLC26A3/SLC6A15/CA6/SLC7A8/UMOD/FOLR1/SLC2A14/SLC1A6/ATP1A2/CPLX1/SLC6A17/PLA2G4F	27
GO:0045165	cell fate commitment	21/505	251/18862	4.34666e-06	0.000899586	0.000785627	ERBB4/FOXA1/GATA3/SPDEF/AR/POU4F1/WNT6/SFRP1/TLX3/FGF10/SOX8/PAX2/FOXN1/ISL2/NR2E1/BCL2/SOSTDC1/DKK1/ONECUT2/DMRTA2/ASCL1	21
GO:0007586	digestion	15/505	138/18862	4.49379e-06	0.000899586	0.000785627	TFF1/TFF3/CAPN8/WNK4/AQP5/OPRK1/CCKBR/LCT/FGF10/CHRM1/NMU/CHRM3/PTGER3/PRSS3/KCNN4	15
GO:0006813	potassium ion transport	20/505	232/18862	4.67196e-06	0.000899586	0.000785627	KCNJ3/ABCC8/WNK4/KCNG1/KCNK15/KCNC2/ATP1A4/KCNH1/GAL/KCNJ11/KCNS1/KCNE4/KCND3/HPN/KCNK5/CACNA1D/KCNQ4/LRRC26/ATP1A2/KCNN4	20
GO:0042391	regulation of membrane potential	29/505	431/18862	5.74942e-06	0.00105433	0.000920772	KCNJ3/GABRP/MAPT/RIMS4/KCNK15/GRIK3/FZD9/KCNC2/ATP1A4/KCNH1/KCNJ11/CACNG4/SLC4A8/SLC26A3/SCN7A/KCNE4/KCND3/CHRM1/KCNK5/BCL2/CACNA1H/CACNA1D/GLRA3/SLC1A6/ATP1A2/KCNN4/DSC2/GABRE/GABRQ	29
GO:0071695	anatomical structure maturation	19/505	218/18862	6.8778e-06	0.00117023	0.00102198	PGR/FOXA1/ROPN1/GATA3/BCL11A/ROPN1B/GAL/RET/SLC26A3/DEFB1/SOX8/SIX3/FERMT1/PAX2/CDH3/BCL2/SPTBN4/ASCL1/PCSK4	19
GO:0098739	import across plasma membrane	16/505	161/18862	6.98914e-06	0.00117023	0.00102198	KCNJ3/SLC15A1/SLC7A2/WNK4/SLC6A14/ACE2/ATP1A4/LRP2/KCNJ11/SLC39A6/TRPV6/SLC39A12/SLC7A8/FOLR1/SLC1A6/ATP1A2	16
GO:0015849	organic acid transport	24/505	324/18862	7.53988e-06	0.00120984	0.00105658	SLC7A2/SLC6A11/SLC6A14/SLC7A13/ACE2/TRH/ABCC11/SLC26A9/OCA2/LRP2/SYT1/SLC26A3/SLC6A15/SLC7A8/SLC25A48/SLC27A2/UMOD/FOLR1/SLC7A4/SLC1A6/ATP1A2/CPLX1/SLC6A17/PLA2G4F	24
GO:0035637	multicellular organismal signaling	18/505	203/18862	9.43567e-06	0.00145347	0.00126935	KCNJ3/KCNK15/MAG/ACE2/ATP1A4/CACNG1/KCNJ11/CACNG4/SCN7A/CACNA2D2/KCNE4/KCND3/NKX2-5/CACNA1H/CACNA1D/ATP1A2/SPTBN4/DSC2	18
GO:0010951	negative regulation of endopeptidase activity	20/505	245/18862	1.05599e-05	0.00156408	0.00136594	SERPINA11/CST9/A2ML1/SERPINA6/PI3/SERPINA5/CST5/SLPI/C4B/SERPINA9/CST4/SPINK4/PCSK1N/C4A/SERPINB5/PAX2/RARRES1/CST2/CST9L/CRYAB	20
GO:0061337	cardiac conduction	15/505	149/18862	1.1523e-05	0.00164352	0.00143532	KCNJ3/KCNK15/ACE2/ATP1A4/CACNG1/KCNJ11/CACNG4/CACNA2D2/KCNE4/KCND3/NKX2-5/CACNA1D/ATP1A2/SPTBN4/DSC2	15
GO:0022600	digestive system process	12/505	99/18862	1.32981e-05	0.00182896	0.00159727	TFF1/TFF3/WNK4/AQP5/OPRK1/CCKBR/FGF10/CHRM1/NMU/CHRM3/PTGER3/KCNN4	12
GO:0045664	regulation of neuron differentiation	17/505	190/18862	1.47757e-05	0.00196211	0.00171355	FOXA1/SOX11/BCL11A/MAG/SFRP1/RET/TLX3/SOX8/SH3GL3/SIX3/NKX2-5/ISL2/SLC6A4/NR2E1/BCL2/DKK1/ASCL1	17
GO:0010466	negative regulation of peptidase activity	20/505	257/18862	2.12334e-05	0.00272566	0.00238038	SERPINA11/CST9/A2ML1/SERPINA6/PI3/SERPINA5/CST5/SLPI/C4B/SERPINA9/CST4/SPINK4/PCSK1N/C4A/SERPINB5/PAX2/RARRES1/CST2/CST9L/CRYAB	20
GO:0030198	extracellular matrix organization	26/505	393/18862	2.33514e-05	0.00290084	0.00253336	THSD4/ADAMTS15/TMPRSS6/KLK5/MIA/KLK7/FOXC1/SMOC1/MATN4/MMP12/FERMT1/C6orf15/SERPINB5/MMP7/COL9A3/HPN/NPNT/NR2E1/MMP1/PTX3/TPSAB1/NCAN/SCUBE1/ADAMTS19/MMP20/COL9A1	26
GO:0043062	extracellular structure organization	26/505	394/18862	2.43889e-05	0.00293505	0.00256324	THSD4/ADAMTS15/TMPRSS6/KLK5/MIA/KLK7/FOXC1/SMOC1/MATN4/MMP12/FERMT1/C6orf15/SERPINB5/MMP7/COL9A3/HPN/NPNT/NR2E1/MMP1/PTX3/TPSAB1/NCAN/SCUBE1/ADAMTS19/MMP20/COL9A1	26
GO:0045229	external encapsulating structure organization	26/505	396/18862	2.65902e-05	0.003103	0.00270991	THSD4/ADAMTS15/TMPRSS6/KLK5/MIA/KLK7/FOXC1/SMOC1/MATN4/MMP12/FERMT1/C6orf15/SERPINB5/MMP7/COL9A3/HPN/NPNT/NR2E1/MMP1/PTX3/TPSAB1/NCAN/SCUBE1/ADAMTS19/MMP20/COL9A1	26
GO:0046942	carboxylic acid transport	21/505	284/18862	2.85196e-05	0.00323026	0.00282106	SLC7A2/SLC6A11/SLC6A14/SLC7A13/ACE2/TRH/ABCC11/SLC16A6/SLC26A9/LRP2/SYT1/SLC26A3/SLC6A15/SLC7A8/UMOD/FOLR1/SLC1A6/ATP1A2/CPLX1/SLC6A17/PLA2G4F	21
GO:0001823	mesonephros development	11/505	91/18862	3.11465e-05	0.003427	0.00299287	GATA3/WNT6/SFRP1/RET/FOXC1/FGF10/ROBO2/SOX8/PAX2/NPNT/BCL2	11
GO:0007389	pattern specification process	27/505	426/18862	3.45979e-05	0.00370101	0.00323217	ERBB4/FOXA1/ZIC1/AR/EN1/BMPR1B/EMX1/WNT6/SFRP1/LRP2/FOXC1/FGF10/ROBO2/SIX3/LMX1B/DNAH5/PAX2/NKX2-5/CHRD/FOLR1/PCDH8/SOSTDC1/DNAAF1/DKK1/DMRTA2/BARX1/ASCL1	27
GO:0048469	cell maturation	15/505	166/18862	4.15428e-05	0.00430269	0.00375763	PGR/FOXA1/ROPN1/GATA3/BCL11A/ROPN1B/RET/SLC26A3/DEFB1/SOX8/SIX3/BCL2/SPTBN4/ASCL1/PCSK4	15
GO:0046660	female sex differentiation	12/505	111/18862	4.24571e-05	0.00430269	0.00375763	ESR1/PGR/DACH1/BMPR1B/SFRP1/LRP2/FOXC1/FGF10/ROBO2/COL9A3/BCL2/PTX3	12
GO:0051238	sequestering of metal ion	5/505	16/18862	4.61309e-05	0.00455513	0.00397809	SLC30A8/S100A8/S100A7/S100A9/LCN2	5
GO:0006836	neurotransmitter transport	17/505	209/18862	5.02013e-05	0.00478397	0.00417794	SYT9/SLC6A11/RIMS4/SLC6A2/SYT1/SLC4A8/SLC6A15/DDC/BAIAP3/SYT8/SLC6A4/ADCY1/SLC1A6/ATP1A2/CPLX1/SLC6A17/GABRQ	17
GO:0072073	kidney epithelium development	13/505	131/18862	5.0933e-05	0.00478397	0.00417794	WNK4/GATA3/PROM1/WNT6/SFRP1/RET/FOXC1/ROBO2/SOX8/PAX2/NPNT/UMOD/BCL2	13
GO:0001655	urogenital system development	22/505	320/18862	5.57585e-05	0.00511253	0.00446488	ESR1/FOXA1/WNK4/GATA3/SOX11/PROM1/AR/WNT6/SFRP1/LRP2/AGTR1/RET/FOXC1/FGF10/ROBO2/SOX8/SERPINB5/PAX2/GREB1L/NPNT/UMOD/BCL2	22
GO:0022617	extracellular matrix disassembly	10/505	81/18862	5.92289e-05	0.00530443	0.00463247	TMPRSS6/KLK5/KLK7/MMP12/MMP7/HPN/MMP1/TPSAB1/SCUBE1/MMP20	10
GO:0051797	regulation of hair follicle development	5/505	17/18862	6.39179e-05	0.00537156	0.0046911	GAL/FERMT1/CDH3/FOXN1/KRT17	5
GO:0055123	digestive system development	13/505	134/18862	6.44842e-05	0.00537156	0.0046911	AGR2/SPDEF/SOX11/SFRP1/CCKBR/RET/FGF10/PYY/IL6ST/BCL2/DNAAF1/BARX1/ASCL1	13
GO:0048665	neuron fate specification	6/505	27/18862	6.55579e-05	0.00537156	0.0046911	FOXA1/POU4F1/TLX3/ISL2/DMRTA2/ASCL1	6
GO:0060512	prostate gland morphogenesis	6/505	27/18862	6.55579e-05	0.00537156	0.0046911	ESR1/FOXA1/AR/SFRP1/FGF10/SERPINB5	6
GO:0006814	sodium ion transport	18/505	239/18862	8.29544e-05	0.00665536	0.00581226	WNK4/SLC6A11/SLC6A14/NKAIN1/ATP1A4/SLC6A2/SLC34A2/SLC4A8/SCN7A/SLC6A15/NKX2-5/SCNN1A/UMOD/SLC6A4/CACNA1H/ATP1A2/SPTBN4/SLC6A17	18
GO:0023061	signal release	28/505	475/18862	8.82896e-05	0.00693885	0.00605984	ABCC8/SYT9/SLC44A4/GATA3/RIMS4/SLC30A8/SOX11/KCNC2/TRH/SFRP1/GAL/AGTR1/SYT1/KCNJ11/SLC4A8/MYB/CACNA2D2/TRPV6/MYRIP/BAIAP3/SYT8/NMU/SLC6A4/ADCY1/CACNA1D/SYT17/FAM3D/CPLX1	28
GO:0060562	epithelial tube morphogenesis	21/505	309/18862	9.63765e-05	0.00733981	0.00641001	ESR1/PGR/FOXA1/WNK4/GATA3/SOX11/AR/WNT6/SFRP1/LRP2/RET/FGF10/SOX8/PAX2/NKX2-5/NPNT/FOLR1/BCL2/SOSTDC1/DNAAF1/CELSR1	21
GO:0001657	ureteric bud development	10/505	86/18862	9.91094e-05	0.00733981	0.00641001	GATA3/WNT6/SFRP1/RET/FOXC1/ROBO2/SOX8/PAX2/NPNT/BCL2	10
GO:0007589	body fluid secretion	10/505	86/18862	9.91094e-05	0.00733981	0.00641001	AGR2/ERBB4/WNK4/AQP5/OPRK1/FGF10/NEURL1/CHRM1/CHRM3/KCNN4	10
GO:0016331	morphogenesis of embryonic epithelium	13/505	140/18862	0.000101208	0.00735378	0.00642221	GATA3/SOX11/AR/WNT6/SFRP1/LRP2/RET/FGF10/SOX8/PAX2/FOLR1/PCDH8/CELSR1	13
GO:0072163	mesonephric epithelium development	10/505	87/18862	0.000109346	0.00759146	0.00662978	GATA3/WNT6/SFRP1/RET/FOXC1/ROBO2/SOX8/PAX2/NPNT/BCL2	10
GO:0072164	mesonephric tubule development	10/505	87/18862	0.000109346	0.00759146	0.00662978	GATA3/WNT6/SFRP1/RET/FOXC1/ROBO2/SOX8/PAX2/NPNT/BCL2	10
GO:0009914	hormone transport	21/505	312/18862	0.000110393	0.00759146	0.00662978	ABCC8/SYT9/GATA3/SLC30A8/SOX11/KCNC2/TRH/SFRP1/GAL/AGTR1/KCNJ11/MYB/CACNA2D2/TRPV6/MYRIP/SLC7A8/BAIAP3/NMU/CACNA1D/FAM3D/CPLX1	21
GO:0110110	positive regulation of animal organ morphogenesis	6/505	30/18862	0.000122844	0.0082995	0.00724812	GATA3/AR/FGF10/ROBO2/SOX8/DKK1	6
GO:0007218	neuropeptide signaling pathway	11/505	106/18862	0.000127666	0.00847655	0.00740275	GRPR/OPRK1/SORCS1/GAL/NPY1R/PCSK1N/PYY/NMU/GLRA3/NXPH3/GPR139	11
GO:0048565	digestive tract development	12/505	125/18862	0.000135326	0.0088329	0.00771395	AGR2/SPDEF/SOX11/SFRP1/CCKBR/RET/FGF10/PYY/IL6ST/BCL2/DNAAF1/ASCL1	12
GO:0035082	axoneme assembly	9/505	76/18862	0.000190797	0.0120859	0.0105549	ZMYND10/CFAP46/NEURL1/DNAH5/DNAAF3/SPEF1/DNAAF1/RSPH1/RP1	9
GO:0007631	feeding behavior	10/505	93/18862	0.000191442	0.0120859	0.0105549	DACH1/EN1/ACE2/POU4F1/TRH/GAL/NPY1R/PYY/GDF15/NMU	10
GO:0046879	hormone secretion	20/505	302/18862	0.000198307	0.0123174	0.0107571	ABCC8/SYT9/GATA3/SLC30A8/SOX11/KCNC2/TRH/SFRP1/GAL/AGTR1/KCNJ11/MYB/CACNA2D2/TRPV6/MYRIP/BAIAP3/NMU/CACNA1D/FAM3D/CPLX1	20
GO:0003002	regionalization	21/505	326/18862	0.000202564	0.0123822	0.0108136	FOXA1/AR/EN1/BMPR1B/EMX1/SFRP1/LRP2/FOXC1/FGF10/ROBO2/SIX3/LMX1B/PAX2/CHRD/PCDH8/SOSTDC1/DNAAF1/DKK1/DMRTA2/BARX1/ASCL1	21
GO:0009953	dorsal/ventral pattern formation	9/505	77/18862	0.000211013	0.0125953	0.0109997	FOXA1/EN1/BMPR1B/SFRP1/SIX3/LMX1B/CHRD/SOSTDC1/ASCL1	9
GO:0035725	sodium ion transmembrane transport	14/505	171/18862	0.000212592	0.0125953	0.0109997	WNK4/SLC6A11/SLC6A14/ATP1A4/SLC6A2/SLC34A2/SLC4A8/SCN7A/SLC6A15/SCNN1A/SLC6A4/CACNA1H/ATP1A2/SLC6A17	14
GO:0061844	antimicrobial humoral immune response mediated by antimicrobial peptide	9/505	78/18862	0.000232977	0.0135939	0.0118718	KRT6A/KLK5/S100A7/S100A9/KLK7/CXCL5/PGLYRP4/DEFB1/CXCL1	9
GO:0010092	specification of animal organ identity	6/505	34/18862	0.000254122	0.0142948	0.0124839	AR/LRP2/FGF10/ROBO2/PAX2/DKK1	6
GO:0045137	development of primary sexual characteristics	16/505	217/18862	0.000258407	0.0142948	0.0124839	ESR1/PGR/DACH1/GATA3/AR/BMPR1B/SFRP1/LRP2/FOXC1/ROBO2/SOX8/DMRT1/COL9A3/BCL2/PTX3/CBX2	16
GO:0007548	sex differentiation	18/505	262/18862	0.000261672	0.0142948	0.0124839	ESR1/PGR/DACH1/GATA3/AR/BMPR1B/SFRP1/LRP2/FOXC1/FGF10/ROBO2/SOX8/DMRT1/COL9A3/BCL2/PTX3/DMRTA2/CBX2	18
GO:0045665	negative regulation of neuron differentiation	8/505	63/18862	0.00026547	0.0142948	0.0124839	MAG/TLX3/SOX8/SIX3/ISL2/SLC6A4/NR2E1/ASCL1	8
GO:0061180	mammary gland epithelium development	8/505	63/18862	0.00026547	0.0142948	0.0124839	ESR1/PGR/ERBB4/GATA3/AR/FGF10/ZNF703/SOSTDC1	8
GO:0060688	regulation of morphogenesis of a branching structure	7/505	48/18862	0.000269112	0.0142948	0.0124839	ESR1/BCL11A/AR/SFRP1/FGF10/SOX8/PAX2	7
GO:0046545	development of primary female sexual characteristics	10/505	97/18862	0.000270974	0.0142948	0.0124839	ESR1/PGR/DACH1/BMPR1B/SFRP1/FOXC1/ROBO2/COL9A3/BCL2/PTX3	10
GO:0001895	retina homeostasis	9/505	80/18862	0.000282618	0.0147076	0.0128445	NXNL2/PIP/PROM1/POTEI/ZG16B/CST4/CDH3/CNGB1/RP1	9
GO:1903522	regulation of blood circulation	19/505	290/18862	0.000325237	0.0165655	0.014467	KCNJ3/KCNK15/ACE2/ATP1A4/CACNG1/AGTR1/KCNJ11/CACNG4/CACNA2D2/KCNE4/KCND3/NKX2-5/NMU/CHRM3/CACNA1H/CACNA1D/ATP1A2/SPTBN4/DSC2	19
GO:0090596	sensory organ morphogenesis	17/505	244/18862	0.000326922	0.0165655	0.014467	SLC44A4/ZIC1/GATA3/SOX11/PROM1/AQP5/FGF10/SLITRK6/GJB6/SOX8/SIX3/PAX2/DLX6/HPN/BCL2/KCNQ4/RP1	17
GO:2000177	regulation of neural precursor cell proliferation	9/505	82/18862	0.000340708	0.0167813	0.0146555	FZD9/EMX1/LRP2/SIX3/SLC6A4/NR2E1/DMRTA2/VAX1/ASCL1	9
GO:0008016	regulation of heart contraction	17/505	245/18862	0.000342818	0.0167813	0.0146555	KCNJ3/KCNK15/ACE2/ATP1A4/CACNG1/KCNJ11/CACNG4/CACNA2D2/KCNE4/KCND3/NKX2-5/NMU/CACNA1H/CACNA1D/ATP1A2/SPTBN4/DSC2	17
GO:0022898	regulation of transmembrane transporter activity	18/505	268/18862	0.000344254	0.0167813	0.0146555	WNK4/KCNG1/ACE2/STAC2/KCNC2/PDZK1/GAL/KCNJ11/CACNG4/KCNS1/KCNE4/STAC/CHRM3/BCL2/CACNA1D/LRRC26/ATP1A2/GRIA2	18
GO:0071542	dopaminergic neuron differentiation	6/505	37/18862	0.000410441	0.0197576	0.0172547	FOXA1/EN1/SFRP1/LMX1B/DKK1/DMRTA2	6
GO:0045861	negative regulation of proteolysis	21/505	346/18862	0.000449417	0.0213667	0.01866	SERPINA11/CST9/A2ML1/SERPINA6/PI3/SERPINA5/CST5/TTC36/SLPI/C4B/SERPINA9/CST4/SPINK4/PCSK1N/C4A/SERPINB5/PAX2/RARRES1/CST2/CST9L/CRYAB	21
GO:0060740	prostate gland epithelium morphogenesis	5/505	25/18862	0.000459769	0.0215923	0.018857	ESR1/FOXA1/AR/SFRP1/FGF10	5
GO:0003341	cilium movement	13/505	164/18862	0.000483325	0.0224251	0.0195843	ROPN1/NEK10/ROPN1B/ATP1A4/ZMYND10/CFAP46/NEURL1/DEFB1/CFAP61/DNAH5/NME5/SPEF1/DNAAF1	13
GO:0042303	molting cycle	10/505	105/18862	0.000514085	0.0232911	0.0203406	KRT16/GAL/KRT83/FGF10/FERMT1/CDH3/FOXN1/BCL2/SOSTDC1/KRT17	10
GO:0042633	hair cycle	10/505	105/18862	0.000514085	0.0232911	0.0203406	KRT16/GAL/KRT83/FGF10/FERMT1/CDH3/FOXN1/BCL2/SOSTDC1/KRT17	10
GO:0072175	epithelial tube formation	11/505	125/18862	0.000540665	0.0242105	0.0211435	GATA3/SOX11/WNT6/SFRP1/LRP2/RET/FGF10/SOX8/PAX2/FOLR1/CELSR1	11
GO:0072009	nephron epithelium development	10/505	106/18862	0.000554337	0.0243671	0.0212803	WNK4/GATA3/PROM1/WNT6/FOXC1/SOX8/PAX2/NPNT/UMOD/BCL2	10
GO:0042634	regulation of hair cycle	5/505	26/18862	0.000556819	0.0243671	0.0212803	GAL/FERMT1/CDH3/FOXN1/KRT17	5
GO:0001708	cell fate specification	9/505	88/18862	0.000576797	0.0244941	0.0213912	FOXA1/AR/POU4F1/TLX3/PAX2/ISL2/DKK1/DMRTA2/ASCL1	9
GO:0072080	nephron tubule development	9/505	88/18862	0.000576797	0.0244941	0.0213912	WNK4/GATA3/PROM1/WNT6/SOX8/PAX2/NPNT/UMOD/BCL2	9
GO:0001822	kidney development	18/505	280/18862	0.000579238	0.0244941	0.0213912	WNK4/GATA3/SOX11/PROM1/WNT6/SFRP1/LRP2/AGTR1/RET/FOXC1/FGF10/ROBO2/SOX8/PAX2/GREB1L/NPNT/UMOD/BCL2	18
GO:0001505	regulation of neurotransmitter levels	15/505	211/18862	0.000585162	0.0244941	0.0213912	SYT9/SLC44A4/SLC6A11/RIMS4/SLC6A2/ABAT/SYT1/SLC4A8/BAIAP3/SYT8/SLC6A4/ADCY1/SLC1A6/ATP1A2/CPLX1	15
GO:0032409	regulation of transporter activity	18/505	283/18862	0.000656039	0.0267309	0.0233446	WNK4/KCNG1/ACE2/STAC2/KCNC2/PDZK1/GAL/KCNJ11/CACNG4/KCNS1/KCNE4/STAC/CHRM3/BCL2/CACNA1D/LRRC26/ATP1A2/GRIA2	18
GO:0042063	gliogenesis	18/505	283/18862	0.000656039	0.0267309	0.0233446	MAPT/SOX11/MAG/EMX1/S100A8/S100A9/LRP2/DNER/MYB/FGF10/SOX8/AZU1/PAX2/CHRM1/IL6ST/NR2E1/PHGDH/ASCL1	18
GO:0022412	cellular process involved in reproduction in multicellular organism	21/505	357/18862	0.000674627	0.0267309	0.0233446	ROPN1/HORMAD1/SERPINA5/ROPN1B/BMPR1B/OCA2/SFRP1/STRA8/FOXC1/SLC26A3/NEURL1/DEFB1/ROBO2/DMRT1/NME5/FOLR1/BCL2/PTX3/TEX15/RSPH1/PCSK4	21
GO:0046883	regulation of hormone secretion	17/505	260/18862	0.000674967	0.0267309	0.0233446	ABCC8/SYT9/SLC30A8/SOX11/KCNC2/TRH/SFRP1/GAL/AGTR1/KCNJ11/MYB/CACNA2D2/MYRIP/BAIAP3/NMU/CACNA1D/FAM3D	17
GO:0042472	inner ear morphogenesis	9/505	90/18862	0.000680246	0.0267309	0.0233446	SLC44A4/ZIC1/GATA3/FGF10/SLITRK6/PAX2/DLX6/HPN/KCNQ4	9
GO:0061326	renal tubule development	9/505	90/18862	0.000680246	0.0267309	0.0233446	WNK4/GATA3/PROM1/WNT6/SOX8/PAX2/NPNT/UMOD/BCL2	9
GO:0006821	chloride transport	10/505	109/18862	0.00069104	0.0268808	0.0234755	GABRP/WNK4/SLC26A9/TTYH1/SLC4A8/SLC26A3/CLIC6/GLRA3/GABRE/GABRQ	10
GO:0019748	secondary metabolic process	7/505	56/18862	0.000705211	0.0271163	0.0236812	AKR7A3/OCA2/CYP2A6/DDC/CYP2A7/CDH3/BCL2	7
GO:0042493	response to drug	21/505	359/18862	0.000724679	0.0271163	0.0236812	F7/GATA3/SLC6A11/CA9/RAB6C/EMX1/SLC6A2/SFRP1/GAL/RET/KCNJ11/CYP2A6/DDC/FBP1/CYP2A7/CDH3/UMOD/SLC6A4/ADCY1/BCL2/VAV3	21
GO:0017158	regulation of calcium ion-dependent exocytosis	6/505	41/18862	0.00072526	0.0271163	0.0236812	SYT9/SYT1/TRPV6/SYT8/CACNA1H/SYT17	6
GO:0030850	prostate gland development	6/505	41/18862	0.00072526	0.0271163	0.0236812	ESR1/FOXA1/AR/SFRP1/FGF10/SERPINB5	6
GO:0042471	ear morphogenesis	10/505	110/18862	0.000742353	0.0274885	0.0240063	SLC44A4/ZIC1/GATA3/FGF10/SLITRK6/GJB6/PAX2/DLX6/HPN/KCNQ4	10
GO:0060603	mammary gland duct morphogenesis	5/505	28/18862	0.000796057	0.0288377	0.0251845	ESR1/PGR/AR/FGF10/SOSTDC1	5
GO:0022612	gland morphogenesis	10/505	111/18862	0.000796764	0.0288377	0.0251845	ESR1/PGR/FOXA1/AR/SFRP1/FGF10/SERPINB5/HPN/BCL2/SOSTDC1	10
GO:0072001	renal system development	18/505	288/18862	0.000803534	0.0288377	0.0251845	WNK4/GATA3/SOX11/PROM1/WNT6/SFRP1/LRP2/AGTR1/RET/FOXC1/FGF10/ROBO2/SOX8/PAX2/GREB1L/NPNT/UMOD/BCL2	18
GO:0048732	gland development	23/505	413/18862	0.000808743	0.0288377	0.0251845	ESR1/PGR/ERBB4/FOXA1/GATA3/AR/SERPINA5/SFRP1/CCKBR/FOXC1/FGF10/NEURL1/SIX3/SERPINB5/NKX2-5/HPN/ZNF703/FOXN1/BCL2/SOSTDC1/DNAAF1/ONECUT2/ASCL1	23
GO:0089718	amino acid import across plasma membrane	6/505	42/18862	0.000827263	0.0292274	0.0255249	SLC7A2/SLC6A14/ACE2/SLC7A8/SLC1A6/ATP1A2	6
GO:0006835	dicarboxylic acid transport	9/505	93/18862	0.00086339	0.0299542	0.0261596	TRH/SLC26A9/LRP2/SYT1/SLC26A3/FOLR1/SLC1A6/ATP1A2/CPLX1	9
GO:0008585	female gonad development	9/505	93/18862	0.00086339	0.0299542	0.0261596	ESR1/PGR/BMPR1B/SFRP1/FOXC1/ROBO2/COL9A3/BCL2/PTX3	9
GO:0072079	nephron tubule formation	4/505	17/18862	0.00091562	0.0314826	0.0274944	GATA3/WNT6/SOX8/PAX2	4
GO:0015837	amine transport	9/505	94/18862	0.000932657	0.0315098	0.0275182	SYT9/RHCG/ACE2/TRH/SYT1/DDC/SYT8/SYT17/ATP1A2	9
GO:0015701	bicarbonate transport	6/505	43/18862	0.000939981	0.0315098	0.0275182	CA12/CA9/SLC26A9/SLC4A8/SLC26A3/CA6	6
GO:0048240	sperm capacitation	5/505	29/18862	0.000940958	0.0315098	0.0275182	ROPN1/ROPN1B/SLC26A3/DEFB1/PCSK4	5
GO:0001838	embryonic epithelial tube formation	10/505	114/18862	0.000980003	0.0325344	0.028413	GATA3/SOX11/WNT6/SFRP1/LRP2/RET/SOX8/PAX2/FOLR1/CELSR1	10
GO:0048880	sensory system development	21/505	369/18862	0.00102606	0.0337723	0.029494	SLC44A4/GATA3/SOX11/PROM1/AQP5/BMPR1B/POU4F1/WNT6/RET/FOXC1/SMOC1/FGF10/SLITRK6/SOX8/SIX3/PAX2/NR2E1/BCL2/VAX1/CRYAB/RP1	21
GO:0140115	export across plasma membrane	7/505	60/18862	0.00107142	0.0348107	0.0304009	PDZK1/ATP1A4/KCNE4/KCND3/KCNK5/SLC40A1/ATP1A2	7
GO:0003333	amino acid transmembrane transport	9/505	96/18862	0.00108473	0.0348107	0.0304009	SLC7A2/SLC6A14/SLC7A13/ACE2/SLC6A15/SLC7A8/SLC7A4/SLC1A6/ATP1A2	9
GO:1902476	chloride transmembrane transport	9/505	96/18862	0.00108473	0.0348107	0.0304009	GABRP/SLC26A9/TTYH1/SLC4A8/SLC26A3/CLIC6/GLRA3/GABRE/GABRQ	9
GO:0072189	ureter development	4/505	18/18862	0.00115249	0.0366798	0.0320332	GATA3/RET/SOX8/PAX2	4
GO:0050679	positive regulation of epithelial cell proliferation	14/505	203/18862	0.00118188	0.0367362	0.0320825	C5AR2/SOX11/AR/FGFBP1/SFRP1/AGTR1/LRG1/FGF10/MMP12/PAX2/DLX6/HPN/ZNF703/CDH3	14
GO:0048645	animal organ formation	7/505	61/18862	0.00118289	0.0367362	0.0320825	AR/LRP2/FGF10/ROBO2/PAX2/FOLR1/DKK1	7
GO:1905330	regulation of morphogenesis of an epithelium	7/505	61/18862	0.00118289	0.0367362	0.0320825	ESR1/GATA3/AR/SFRP1/FGF10/SOX8/PAX2	7
GO:0052548	regulation of endopeptidase activity	23/505	426/18862	0.00122112	0.0376086	0.0328443	SERPINA11/CST9/A2ML1/SERPINA6/MAPT/PI3/SERPINA5/CST5/S100A8/S100A9/SLPI/C4B/SERPINA9/CST4/SPINK4/PCSK1N/C4A/SERPINB5/PAX2/RARRES1/CST2/CST9L/CRYAB	23
GO:0072006	nephron development	11/505	138/18862	0.00123051	0.0376086	0.0328443	WNK4/GATA3/PROM1/WNT6/RET/FOXC1/SOX8/PAX2/NPNT/UMOD/BCL2	11
GO:0048863	stem cell differentiation	16/505	251/18862	0.00125418	0.0380301	0.0332125	ESR1/ERBB4/FOXA1/GATA3/SOX11/SFRP1/RET/FOXC1/RBM24/MYB/SOX8/PAX2/NKX2-5/SHC4/FOLR1/SEMA3B	16
GO:0046916	cellular transition metal ion homeostasis	10/505	118/18862	0.00127666	0.0384096	0.0335439	SLC30A8/TMPRSS6/S100A8/S100A9/LCN2/SLC39A6/HPX/SLC39A12/CP/SLC40A1	10
GO:0050673	epithelial cell proliferation	23/505	428/18862	0.00129841	0.038606	0.0337154	ESR1/PGR/FABP7/GATA3/C5AR2/SOX11/AR/FGFBP1/SFRP1/AGTR1/LRG1/KRT4/FGF10/MMP12/KLK8/SLURP1/FERMT1/SERPINB5/PAX2/DLX6/HPN/ZNF703/CDH3	23
GO:1901016	regulation of potassium ion transmembrane transporter activity	7/505	62/18862	0.00130324	0.038606	0.0337154	KCNG1/KCNC2/GAL/KCNS1/KCNE4/CACNA1D/LRRC26	7
GO:0001942	hair follicle development	8/505	80/18862	0.00133787	0.0393294	0.0343472	GAL/FGF10/FERMT1/CDH3/FOXN1/BCL2/SOSTDC1/KRT17	8
GO:0048483	autonomic nervous system development	6/505	46/18862	0.00134987	0.0393814	0.0343926	GATA3/SOX11/GFRA3/RET/SOX8/ASCL1	6
GO:0035148	tube formation	11/505	140/18862	0.00138282	0.0400393	0.0349672	GATA3/SOX11/WNT6/SFRP1/LRP2/RET/FGF10/SOX8/PAX2/FOLR1/CELSR1	11
GO:0030073	insulin secretion	14/505	207/18862	0.00142307	0.0408766	0.0356984	ABCC8/SYT9/SLC30A8/KCNC2/TRH/SFRP1/GAL/KCNJ11/CACNA2D2/MYRIP/BAIAP3/CACNA1D/FAM3D/CPLX1	14
GO:0017156	calcium-ion regulated exocytosis	7/505	63/18862	0.00143296	0.0408766	0.0356984	SYT9/SYT1/TRPV6/BAIAP3/SYT8/CACNA1H/SYT17	7
GO:0060047	heart contraction	17/505	279/18862	0.00146232	0.0410894	0.0358842	KCNJ3/KCNK15/ACE2/ATP1A4/CACNG1/KCNJ11/CACNG4/CACNA2D2/KCNE4/KCND3/NKX2-5/NMU/CACNA1H/CACNA1D/ATP1A2/SPTBN4/DSC2	17
GO:0048762	mesenchymal cell differentiation	15/505	231/18862	0.00146639	0.0410894	0.0358842	ERBB4/FOXA1/GATA3/SOX11/SFRP1/RET/FOXC1/FGF10/SOX8/PAX2/HPN/ZNF703/FOLR1/SEMA3B/BCL2	15
GO:0008202	steroid metabolic process	19/505	329/18862	0.00147946	0.0410894	0.0358842	ESR1/SERPINA6/HMGCS2/DHRS2/UGT2B7/UGT2B15/LRP2/GAL/AGTR1/CGA/CYP2A6/HSD17B2/CYP21A2/ACOX2/MALRD1/SLC27A2/APOF/AKR1B15/CACNA1H	19
GO:0016486	peptide hormone processing	5/505	32/18862	0.00149377	0.0410894	0.0358842	ACE2/CGA/CPA3/PCSK1N/PCSK4	5
GO:0031128	developmental induction	5/505	32/18862	0.00149377	0.0410894	0.0358842	AR/FGF10/ROBO2/SOX8/DKK1	5
GO:0030574	collagen catabolic process	6/505	47/18862	0.00151299	0.0413228	0.036088	KLK6/TMPRSS6/MMP12/MMP7/MMP1/MMP20	6
GO:0001763	morphogenesis of a branching structure	13/505	186/18862	0.00155122	0.0420545	0.0367271	ESR1/PGR/FOXA1/BCL11A/AR/WNT6/SFRP1/FGF10/SOX8/PAX2/NPNT/BCL2/CELSR1	13
GO:0001656	metanephros development	8/505	82/18862	0.00157043	0.0420545	0.0367271	GATA3/RET/FGF10/ROBO2/SOX8/PAX2/UMOD/BCL2	8
GO:0071300	cellular response to retinoic acid	7/505	64/18862	0.00157254	0.0420545	0.0367271	GJB3/WNT6/STRA8/RET/MYB/PAX2/SLC6A4	7
GO:0032412	regulation of ion transmembrane transporter activity	16/505	257/18862	0.00160062	0.0425103	0.0371251	WNK4/KCNG1/STAC2/KCNC2/PDZK1/GAL/KCNJ11/CACNG4/KCNS1/KCNE4/STAC/CHRM3/CACNA1D/LRRC26/ATP1A2/GRIA2	16
GO:0010001	glial cell differentiation	14/505	210/18862	0.00162982	0.0429637	0.0375211	MAPT/SOX11/MAG/EMX1/S100A8/S100A9/DNER/FGF10/SOX8/PAX2/IL6ST/NR2E1/PHGDH/ASCL1	14
GO:0048754	branching morphogenesis of an epithelial tube	11/505	143/18862	0.00164001	0.0429637	0.0375211	ESR1/PGR/FOXA1/AR/WNT6/FGF10/SOX8/PAX2/NPNT/BCL2/CELSR1	11
GO:0043090	amino acid import	6/505	48/18862	0.00169068	0.043308	0.0378218	SLC7A2/SLC6A14/ACE2/SLC7A8/SLC1A6/ATP1A2	6
GO:0070839	metal ion export	6/505	48/18862	0.00169068	0.043308	0.0378218	ATP1A4/KCNE4/KCND3/KCNK5/SLC40A1/ATP1A2	6
GO:0022404	molting cycle process	8/505	83/18862	0.00169813	0.043308	0.0378218	GAL/FGF10/FERMT1/CDH3/FOXN1/BCL2/SOSTDC1/KRT17	8
GO:0022405	hair cycle process	8/505	83/18862	0.00169813	0.043308	0.0378218	GAL/FGF10/FERMT1/CDH3/FOXN1/BCL2/SOSTDC1/KRT17	8
GO:0140448	signaling receptor ligand precursor processing	5/505	33/18862	0.00172229	0.0436351	0.0381074	ACE2/CGA/CPA3/PCSK1N/PCSK4	5
GO:1990266	neutrophil migration	10/505	123/18862	0.00174637	0.0437124	0.038175	GP2/C5AR2/S100A8/S100A9/CXCL5/CXCL1/UMOD/CCL18/VAV3/CCL7	10
GO:0008406	gonad development	14/505	212/18862	0.0017811	0.0437124	0.038175	ESR1/PGR/GATA3/AR/BMPR1B/SFRP1/LRP2/FOXC1/ROBO2/SOX8/DMRT1/COL9A3/BCL2/PTX3	14
GO:0007200	phospholipase C-activating G protein-coupled receptor signaling pathway	9/505	103/18862	0.0017821	0.0437124	0.038175	ESR1/GRPR/C5AR2/OPRK1/AGTR1/CCKBR/CHRM1/PTGER3/GPR139	9
GO:0032414	positive regulation of ion transmembrane transporter activity	9/505	103/18862	0.0017821	0.0437124	0.038175	WNK4/STAC2/KCNC2/PDZK1/GAL/KCNJ11/CACNG4/STAC/LRRC26	9
GO:0032526	response to retinoic acid	9/505	103/18862	0.0017821	0.0437124	0.038175	GJB3/WNT6/STRA8/RET/MYB/HSD17B2/PAX2/SLC6A4/ASCL1	9
GO:0014031	mesenchymal cell development	8/505	84/18862	0.0018339	0.0442539	0.0386479	ERBB4/SOX11/RET/FOXC1/SOX8/FOLR1/SEMA3B/BCL2	8
GO:0098773	skin epidermis development	8/505	84/18862	0.0018339	0.0442539	0.0386479	GAL/FGF10/FERMT1/CDH3/FOXN1/BCL2/SOSTDC1/KRT17	8
GO:0007156	homophilic cell adhesion via plasma membrane adhesion molecules	12/505	167/18862	0.00183865	0.0442539	0.0386479	CLSTN2/PTPRT/CEACAM5/RET/ROBO2/CEACAM6/CDH19/CDH3/PCDH8/DSG1/CELSR1/DSC2	12
GO:0032355	response to estradiol	10/505	125/18862	0.00196957	0.0458749	0.0400635	ESR1/FOXA1/F7/POU4F1/SFRP1/KCNJ11/FGF10/ZNF703/SLC6A4/CRYAB	10
GO:0060485	mesenchyme development	17/505	287/18862	0.00197406	0.0458749	0.0400635	ERBB4/FOXA1/GATA3/SOX11/SFRP1/RET/FOXC1/RBM24/FGF10/ROBO2/SOX8/PAX2/HPN/ZNF703/FOLR1/SEMA3B/BCL2	17
GO:0014041	regulation of neuron maturation	3/505	10/18862	0.00198938	0.0458749	0.0400635	BCL11A/RET/BCL2	3
GO:0015824	proline transport	3/505	10/18862	0.00198938	0.0458749	0.0400635	ACE2/SLC6A15/SLC6A17	3
GO:0021978	telencephalon regionalization	3/505	10/18862	0.00198938	0.0458749	0.0400635	EMX1/SIX3/DMRTA2	3
GO:0060525	prostate glandular acinus development	3/505	10/18862	0.00198938	0.0458749	0.0400635	ESR1/FOXA1/SFRP1	3
GO:0070170	regulation of tooth mineralization	3/505	10/18862	0.00198938	0.0458749	0.0400635	WNT6/AMTN/MMP20	3
GO:0072078	nephron tubule morphogenesis	7/505	67/18862	0.00205549	0.0466292	0.0407223	WNK4/GATA3/WNT6/SOX8/PAX2/NPNT/BCL2	7
GO:0045104	intermediate filament cytoskeleton organization	6/505	50/18862	0.00209312	0.0466292	0.0407223	KRT16/INA/KRT9/KRT6C/PKP1/KRT17	6
GO:0001759	organ induction	4/505	21/18862	0.00211529	0.0466292	0.0407223	AR/FGF10/ROBO2/DKK1	4
GO:0006590	thyroid hormone generation	4/505	21/18862	0.00211529	0.0466292	0.0407223	GATA3/CGA/HPN/DIO1	4
GO:0048485	sympathetic nervous system development	4/505	21/18862	0.00211529	0.0466292	0.0407223	GATA3/SOX11/GFRA3/ASCL1	4
GO:0060479	lung cell differentiation	4/505	21/18862	0.00211529	0.0466292	0.0407223	FOXA1/SPDEF/FGF10/ASCL1	4
GO:0060487	lung epithelial cell differentiation	4/505	21/18862	0.00211529	0.0466292	0.0407223	FOXA1/SPDEF/FGF10/ASCL1	4
GO:0003015	heart process	17/505	289/18862	0.00212319	0.0466292	0.0407223	KCNJ3/KCNK15/ACE2/ATP1A4/CACNG1/KCNJ11/CACNG4/CACNA2D2/KCNE4/KCND3/NKX2-5/NMU/CACNA1H/CACNA1D/ATP1A2/SPTBN4/DSC2	17
GO:1901379	regulation of potassium ion transmembrane transport	8/505	86/18862	0.00213107	0.0466292	0.0407223	WNK4/KCNG1/KCNC2/GAL/KCNS1/KCNE4/CACNA1D/LRRC26	8
GO:0097530	granulocyte migration	11/505	148/18862	0.00215467	0.0468794	0.0409407	GP2/C5AR2/S100A8/S100A7/S100A9/CXCL5/CXCL1/UMOD/CCL18/VAV3/CCL7	11
GO:0001578	microtubule bundle formation	9/505	107/18862	0.00231857	0.0499026	0.043581	ZMYND10/CFAP46/NEURL1/DNAH5/DNAAF3/SPEF1/DNAAF1/RSPH1/RP1	9
GO:0045103	intermediate filament-based process	6/505	51/18862	0.00231954	0.0499026	0.043581	KRT16/INA/KRT9/KRT6C/PKP1/KRT17	6
GO:0042446	hormone biosynthetic process	7/505	69/18862	0.00243622	0.0518335	0.0452673	STC2/CHST8/HSD17B2/CYP21A2/DIO1/AKR1B15/CACNA1H	7
GO:0072088	nephron epithelium morphogenesis	7/505	69/18862	0.00243622	0.0518335	0.0452673	WNK4/GATA3/WNT6/SOX8/PAX2/NPNT/BCL2	7
GO:0060993	kidney morphogenesis	8/505	88/18862	0.00246483	0.051952	0.0453707	WNK4/GATA3/WNT6/FGF10/SOX8/PAX2/NPNT/BCL2	8
GO:0061138	morphogenesis of a branching epithelium	12/505	173/18862	0.00246877	0.051952	0.0453707	ESR1/PGR/FOXA1/AR/WNT6/SFRP1/FGF10/SOX8/PAX2/NPNT/BCL2/CELSR1	12
GO:0048638	regulation of developmental growth	18/505	319/18862	0.00250593	0.0524474	0.0458034	AGR2/ERBB4/MAPT/BCL11A/AR/MAG/DUSP9/SYT1/RASAL1/FOXC1/NPY1R/GDF15/SEMA3B/SLC6A4/GAMT/BCL2/SYT17/SPTBN4	18
GO:2000648	positive regulation of stem cell proliferation	4/505	22/18862	0.00253125	0.0525195	0.0458664	SOX11/THPO/CCNE1/NR2E1	4
GO:0001580	detection of chemical stimulus involved in sensory perception of bitter taste	5/505	36/18862	0.00256161	0.0525195	0.0458664	PIP/CA6/CST4/LPO/CST2	5
GO:1902742	apoptotic process involved in development	5/505	36/18862	0.00256161	0.0525195	0.0458664	FOXC1/ROBO2/SIX3/PAX2/CRYAB	5
GO:0031103	axon regeneration	6/505	52/18862	0.00256392	0.0525195	0.0458664	MAG/KLK8/FOLR1/BCL2/RTN4RL1/RGMA	6
GO:0051798	positive regulation of hair follicle development	3/505	11/18862	0.0026813	0.0546332	0.0477123	GAL/FOXN1/KRT17	3
GO:0030072	peptide hormone secretion	15/505	247/18862	0.00280448	0.0563704	0.0492294	ABCC8/SYT9/SLC30A8/KCNC2/TRH/SFRP1/GAL/KCNJ11/CACNA2D2/MYRIP/BAIAP3/NMU/CACNA1D/FAM3D/CPLX1	15
GO:0052547	regulation of peptidase activity	23/505	455/18862	0.00283057	0.0563704	0.0492294	SERPINA11/CST9/A2ML1/SERPINA6/MAPT/PI3/SERPINA5/CST5/S100A8/S100A9/SLPI/C4B/SERPINA9/CST4/SPINK4/PCSK1N/C4A/SERPINB5/PAX2/RARRES1/CST2/CST9L/CRYAB	23
GO:0014033	neural crest cell differentiation	8/505	90/18862	0.00283818	0.0563704	0.0492294	ERBB4/SOX11/SFRP1/RET/FOXC1/SOX8/FOLR1/SEMA3B	8
GO:0043627	response to estrogen	7/505	71/18862	0.00286902	0.0563704	0.0492294	ESR1/F7/GATA3/AR/SLC34A2/SFRP1/GAL	7
GO:0061333	renal tubule morphogenesis	7/505	71/18862	0.00286902	0.0563704	0.0492294	WNK4/GATA3/WNT6/SOX8/PAX2/NPNT/BCL2	7
GO:0072028	nephron morphogenesis	7/505	71/18862	0.00286902	0.0563704	0.0492294	WNK4/GATA3/WNT6/SOX8/PAX2/NPNT/BCL2	7
GO:2001259	positive regulation of cation channel activity	7/505	71/18862	0.00286902	0.0563704	0.0492294	STAC2/KCNC2/GAL/KCNJ11/CACNG4/STAC/LRRC26	7
GO:0051346	negative regulation of hydrolase activity	23/505	456/18862	0.00290858	0.0568576	0.0496549	SERPINA11/CST9/A2ML1/SERPINA6/PPP1R14C/PI3/SERPINA5/CST5/SLPI/PLIN5/C4B/SERPINA9/CST4/SPINK4/PCSK1N/C4A/SERPINB5/PAX2/RARRES1/CST2/PTX3/CST9L/CRYAB	23
GO:1905039	carboxylic acid transmembrane transport	11/505	154/18862	0.00293776	0.0571379	0.0498997	SLC7A2/SLC6A14/SLC7A13/ACE2/LRP2/SLC6A15/SLC7A8/FOLR1/SLC7A4/SLC1A6/ATP1A2	11
GO:1903825	organic acid transmembrane transport	11/505	155/18862	0.00308811	0.059174	0.0516779	SLC7A2/SLC6A14/SLC7A13/ACE2/LRP2/SLC6A15/SLC7A8/FOLR1/SLC7A4/SLC1A6/ATP1A2	11
GO:0048708	astrocyte differentiation	7/505	72/18862	0.00310635	0.059174	0.0516779	MAPT/MAG/S100A8/S100A9/SOX8/IL6ST/NR2E1	7
GO:0055078	sodium ion homeostasis	6/505	54/18862	0.00311004	0.059174	0.0516779	ATP1A4/AGTR1/SCN7A/SCNN1A/UMOD/ATP1A2	6
GO:0021953	central nervous system neuron differentiation	12/505	178/18862	0.00311927	0.059174	0.0516779	ERBB4/MAPT/EMX1/TTC36/POU4F1/SFRP1/MDGA2/ROBO2/ISL2/NR2E1/SPTBN4/ASCL1	12
GO:0050796	regulation of insulin secretion	12/505	178/18862	0.00311927	0.059174	0.0516779	ABCC8/SYT9/SLC30A8/KCNC2/TRH/SFRP1/KCNJ11/CACNA2D2/MYRIP/BAIAP3/CACNA1D/FAM3D	12
GO:0048608	reproductive structure development	21/505	405/18862	0.00315885	0.0593901	0.0518666	ESR1/PGR/FOXA1/GATA3/AR/SERPINA5/BMPR1B/GJB3/SFRP1/LRP2/STC2/FOXC1/FGF10/ROBO2/SOX8/HSD17B2/DMRT1/SERPINB5/COL9A3/BCL2/PTX3	21
GO:0032411	positive regulation of transporter activity	9/505	112/18862	0.00316151	0.0593901	0.0518666	WNK4/STAC2/KCNC2/PDZK1/GAL/KCNJ11/CACNG4/STAC/LRRC26	9
GO:0090092	regulation of transmembrane receptor protein serine/threonine kinase signaling pathway	15/505	251/18862	0.00326307	0.0604419	0.0527852	SOX11/TMPRSS6/SFRP1/LRP2/LRG1/FGF10/FERMT1/DMRT1/CHRD/GDF15/ZNF703/FOLR1/SOSTDC1/DKK1/ONECUT2	15
GO:0001504	neurotransmitter uptake	5/505	38/18862	0.00326459	0.0604419	0.0527852	SLC6A11/SLC6A2/SLC6A4/SLC1A6/ATP1A2	5
GO:0006882	cellular zinc ion homeostasis	5/505	38/18862	0.00326459	0.0604419	0.0527852	SLC30A8/S100A8/S100A9/SLC39A6/SLC39A12	5
GO:0003151	outflow tract morphogenesis	7/505	73/18862	0.0033584	0.0618813	0.0540422	SOX11/LRP2/FOXC1/NPY1R/ROBO2/NKX2-5/FOLR1	7
GO:0061458	reproductive system development	21/505	408/18862	0.00344073	0.0624799	0.054565	ESR1/PGR/FOXA1/GATA3/AR/SERPINA5/BMPR1B/GJB3/SFRP1/LRP2/STC2/FOXC1/FGF10/ROBO2/SOX8/HSD17B2/DMRT1/SERPINB5/COL9A3/BCL2/PTX3	21
GO:0010454	negative regulation of cell fate commitment	3/505	12/18862	0.00350446	0.0624799	0.054565	SPDEF/SOSTDC1/DKK1	3
GO:0048820	hair follicle maturation	3/505	12/18862	0.00350446	0.0624799	0.054565	GAL/FERMT1/CDH3	3
GO:0048934	peripheral nervous system neuron differentiation	3/505	12/18862	0.00350446	0.0624799	0.054565	POU4F1/ISL2/ONECUT2	3
GO:0048935	peripheral nervous system neuron development	3/505	12/18862	0.00350446	0.0624799	0.054565	POU4F1/ISL2/ONECUT2	3
GO:0060601	lateral sprouting from an epithelium	3/505	12/18862	0.00350446	0.0624799	0.054565	AR/FGF10/CELSR1	3
GO:0072017	distal tubule development	3/505	12/18862	0.00350446	0.0624799	0.054565	WNK4/PAX2/UMOD	3
GO:0034754	cellular hormone metabolic process	10/505	136/18862	0.00364292	0.0644244	0.0562631	ESR1/DHRS2/CRABP1/UGT2B7/UGT2B15/HSD17B2/CYP21A2/CYP27C1/AKR1B15/CACNA1H	10
GO:0044058	regulation of digestive system process	5/505	39/18862	0.00366371	0.0644244	0.0562631	WNK4/OPRK1/FGF10/NMU/PTGER3	5
GO:0086091	regulation of heart rate by cardiac conduction	5/505	39/18862	0.00366371	0.0644244	0.0562631	KCNJ3/KCNE4/KCND3/CACNA1D/DSC2	5
GO:0060135	maternal process involved in female pregnancy	6/505	56/18862	0.00373855	0.0654415	0.0571514	ESR1/PGR/AR/STC2/MMP7/DSG1	6
GO:0001654	eye development	19/505	359/18862	0.00390515	0.0680486	0.0594282	GATA3/SOX11/PROM1/AQP5/BMPR1B/WNT6/RET/FOXC1/SMOC1/FGF10/SLITRK6/SOX8/SIX3/PAX2/NR2E1/BCL2/VAX1/CRYAB/RP1	19
GO:0061351	neural precursor cell proliferation	10/505	138/18862	0.0040422	0.0696746	0.0608482	KIF1A/FZD9/EMX1/LRP2/SIX3/SLC6A4/NR2E1/DMRTA2/VAX1/ASCL1	10
GO:0046717	acid secretion	5/505	40/18862	0.00409663	0.0696746	0.0608482	TRH/CCKBR/NMU/UMOD/PTGER3	5
GO:0055069	zinc ion homeostasis	5/505	40/18862	0.00409663	0.0696746	0.0608482	SLC30A8/S100A8/S100A9/SLC39A6/SLC39A12	5
GO:0060443	mammary gland morphogenesis	5/505	40/18862	0.00409663	0.0696746	0.0608482	ESR1/PGR/AR/FGF10/SOSTDC1	5
GO:0008211	glucocorticoid metabolic process	4/505	25/18862	0.00410871	0.0696746	0.0608482	SERPINA6/GAL/CYP21A2/CACNA1H	4
GO:0030307	positive regulation of cell growth	11/505	161/18862	0.00412511	0.0696746	0.0608482	SLC44A4/MAPT/S100A8/S100A9/SFRP1/SYT1/RASAL1/HPN/BCL2/SYT17/KRT17	11
GO:0055067	monovalent inorganic cation homeostasis	11/505	161/18862	0.00412511	0.0696746	0.0608482	RHCG/ATP1A4/AGTR1/CCKBR/SLC4A8/SLC26A3/SCN7A/SCNN1A/UMOD/BCL2/ATP1A2	11
GO:0055076	transition metal ion homeostasis	10/505	139/18862	0.00425439	0.0714959	0.0624388	SLC30A8/TMPRSS6/S100A8/S100A9/LCN2/SLC39A6/HPX/SLC39A12/CP/SLC40A1	10
GO:0090276	regulation of peptide hormone secretion	13/505	209/18862	0.00427007	0.0714959	0.0624388	ABCC8/SYT9/SLC30A8/KCNC2/TRH/SFRP1/KCNJ11/CACNA2D2/MYRIP/BAIAP3/NMU/CACNA1D/FAM3D	13
GO:0043010	camera-type eye development	17/505	310/18862	0.00434285	0.0723996	0.063228	GATA3/SOX11/PROM1/AQP5/BMPR1B/WNT6/RET/FOXC1/FGF10/SLITRK6/SOX8/SIX3/PAX2/NR2E1/VAX1/CRYAB/RP1	17
GO:0150063	visual system development	19/505	363/18862	0.00439634	0.072848	0.0636197	GATA3/SOX11/PROM1/AQP5/BMPR1B/WNT6/RET/FOXC1/SMOC1/FGF10/SLITRK6/SOX8/SIX3/PAX2/NR2E1/BCL2/VAX1/CRYAB/RP1	19
GO:0031102	neuron projection regeneration	6/505	58/18862	0.00445663	0.072848	0.0636197	MAG/KLK8/FOLR1/BCL2/RTN4RL1/RGMA	6
GO:0060675	ureteric bud morphogenesis	6/505	58/18862	0.00445663	0.072848	0.0636197	GATA3/WNT6/SOX8/PAX2/NPNT/BCL2	6
GO:0015801	aromatic amino acid transport	3/505	13/18862	0.00446594	0.072848	0.0636197	ACE2/OCA2/SLC7A8	3
GO:0072182	regulation of nephron tubule epithelial cell differentiation	3/505	13/18862	0.00446594	0.072848	0.0636197	GATA3/PROM1/PAX2	3
GO:0098659	inorganic cation import across plasma membrane	8/505	97/18862	0.00450216	0.072848	0.0636197	KCNJ3/WNK4/ATP1A4/KCNJ11/SLC39A6/TRPV6/SLC39A12/ATP1A2	8
GO:0099587	inorganic ion import across plasma membrane	8/505	97/18862	0.00450216	0.072848	0.0636197	KCNJ3/WNK4/ATP1A4/KCNJ11/SLC39A6/TRPV6/SLC39A12/ATP1A2	8
GO:0050913	sensory perception of bitter taste	5/505	41/18862	0.00456487	0.0732472	0.0639683	PIP/CA6/CST4/LPO/CST2	5
GO:0072091	regulation of stem cell proliferation	5/505	41/18862	0.00456487	0.0732472	0.0639683	SOX11/THPO/FERMT1/CCNE1/NR2E1	5
GO:0007281	germ cell development	15/505	261/18862	0.0046842	0.0748501	0.0653681	ROPN1/HORMAD1/ROPN1B/BMPR1B/OCA2/STRA8/SLC26A3/NEURL1/DEFB1/DMRT1/NME5/BCL2/PTX3/RSPH1/PCSK4	15
GO:1904064	positive regulation of cation transmembrane transport	10/505	141/18862	0.00470511	0.0748734	0.0653885	WNK4/ACE2/STAC2/KCNC2/PDZK1/GAL/KCNJ11/CACNG4/STAC/LRRC26	10
GO:0003156	regulation of animal organ formation	4/505	26/18862	0.00475451	0.0750394	0.0655335	AR/FGF10/ROBO2/DKK1	4
GO:0042403	thyroid hormone metabolic process	4/505	26/18862	0.00475451	0.0750394	0.0655335	GATA3/CGA/HPN/DIO1	4
GO:0048663	neuron fate commitment	6/505	59/18862	0.00485153	0.0759481	0.0663271	FOXA1/POU4F1/TLX3/ISL2/DMRTA2/ASCL1	6
GO:0072171	mesonephric tubule morphogenesis	6/505	59/18862	0.00485153	0.0759481	0.0663271	GATA3/WNT6/SOX8/PAX2/NPNT/BCL2	6
GO:0098661	inorganic anion transmembrane transport	9/505	120/18862	0.00499323	0.0778499	0.067988	GABRP/SLC26A9/TTYH1/SLC4A8/SLC26A3/CLIC6/GLRA3/GABRE/GABRQ	9
GO:0050912	detection of chemical stimulus involved in sensory perception of taste	5/505	42/18862	0.00506996	0.0787274	0.0687543	PIP/CA6/CST4/LPO/CST2	5
GO:0043266	regulation of potassium ion transport	8/505	100/18862	0.00541006	0.0831865	0.0726485	WNK4/KCNG1/KCNC2/GAL/KCNS1/KCNE4/CACNA1D/LRRC26	8
GO:0071772	response to BMP	11/505	167/18862	0.0054224	0.0831865	0.0726485	GATA3/VSTM2A/SOX11/BMPR1B/TMPRSS6/SFRP1/LRP2/CHRD/GDF15/SOSTDC1/RGMA	11
GO:0071773	cellular response to BMP stimulus	11/505	167/18862	0.0054224	0.0831865	0.0726485	GATA3/VSTM2A/SOX11/BMPR1B/TMPRSS6/SFRP1/LRP2/CHRD/GDF15/SOSTDC1/RGMA	11
GO:0031069	hair follicle morphogenesis	4/505	27/18862	0.00546512	0.0831865	0.0726485	FGF10/BCL2/SOSTDC1/KRT17	4
GO:1903859	regulation of dendrite extension	4/505	27/18862	0.00546512	0.0831865	0.0726485	BCL11A/SYT1/RASAL1/SYT17	4
GO:0042742	defense response to bacterium	18/505	344/18862	0.00550003	0.0833882	0.0728247	PGLYRP2/PI3/KRT6A/S100A8/KLK5/S100A7/S100A9/SLPI/LCN2/BPI/DEFB132/KLK7/PGLYRP4/DEFB1/GSDMC/AZU1/LPO/UMOD	18
GO:0048681	negative regulation of axon regeneration	3/505	14/18862	0.00557198	0.0836728	0.0730732	KLK8/RTN4RL1/RGMA	3
GO:0060004	reflex	3/505	14/18862	0.00557198	0.0836728	0.0730732	SLITRK6/HPN/ASCL1	3
GO:0014032	neural crest cell development	7/505	80/18862	0.00558398	0.0836728	0.0730732	ERBB4/SOX11/RET/FOXC1/SOX8/FOLR1/SEMA3B	7
GO:0022602	ovulation cycle process	5/505	43/18862	0.00561337	0.0837872	0.0731731	ESR1/PGR/BMPR1B/ROBO2/PTX3	5
GO:0021915	neural tube development	10/505	145/18862	0.00571868	0.0850294	0.074258	FOXA1/SOX11/EN1/SFRP1/LRP2/PAX2/CHRD/FOLR1/PHGDH/CELSR1	10
GO:0140353	lipid export from cell	7/505	81/18862	0.00597499	0.0884988	0.0772878	TRH/GAL/AGTR1/SYT1/MYB/SLC1A6/CPLX1	7
GO:0050678	regulation of epithelial cell proliferation	19/505	374/18862	0.00601615	0.088767	0.077522	PGR/GATA3/C5AR2/SOX11/AR/FGFBP1/SFRP1/AGTR1/LRG1/KRT4/FGF10/MMP12/SLURP1/SERPINB5/PAX2/DLX6/HPN/ZNF703/CDH3	19
GO:0071621	granulocyte chemotaxis	9/505	124/18862	0.00617379	0.0900496	0.0786422	C5AR2/S100A8/S100A7/S100A9/CXCL5/CXCL1/CCL18/VAV3/CCL7	9
GO:0042698	ovulation cycle	6/505	62/18862	0.00619054	0.0900496	0.0786422	ESR1/PGR/BMPR1B/ROBO2/MMP7/PTX3	6
GO:0015804	neutral amino acid transport	5/505	44/18862	0.00619661	0.0900496	0.0786422	SLC6A14/ACE2/SLC6A15/SLC7A8/SLC6A17	5
GO:0048546	digestive tract morphogenesis	5/505	44/18862	0.00619661	0.0900496	0.0786422	AGR2/SOX11/SFRP1/FGF10/BCL2	5
GO:0021988	olfactory lobe development	4/505	28/18862	0.0062433	0.0903871	0.0789369	ERBB4/ROBO2/NR2E1/ATP1A2	4
GO:0007043	cell-cell junction assembly	10/505	147/18862	0.00628553	0.0906576	0.0791732	ACE2/UGT8/GJB6/CDH19/ZNF703/CLDN6/FRMPD2/PKP1/DSG1/PARD6B	10
GO:0002065	columnar/cuboidal epithelial cell differentiation	7/505	82/18862	0.00638608	0.091423	0.0798416	FOXA1/SPDEF/SOX11/EMX1/PYY/IL6ST/ASCL1	7
GO:0071277	cellular response to calcium ion	7/505	82/18862	0.00638608	0.091423	0.0798416	SYT9/KCNH1/SYT1/RASAL1/SYT8/ADCY1/SYT17	7
GO:0030593	neutrophil chemotaxis	8/505	103/18862	0.0064514	0.0916945	0.0800787	C5AR2/S100A8/S100A9/CXCL5/CXCL1/CCL18/VAV3/CCL7	8
GO:0015698	inorganic anion transport	11/505	171/18862	0.00645267	0.0916945	0.0800787	GABRP/WNK4/SLC26A9/TTYH1/SLC34A2/SLC4A8/SLC26A3/CLIC6/GLRA3/GABRE/GABRQ	11
GO:0007409	axonogenesis	22/505	460/18862	0.00656823	0.0929137	0.0811434	GFRA1/GATA3/MAPT/MAG/BMPR1B/POU4F1/CHODL/GFRA3/RET/ROBO2/SLITRK6/PAX2/DPYSL5/ISL2/SEMA3B/NR2E1/ADCY1/BCL2/SPTBN4/VAX1/S100B/PARD6B	22
GO:1902475	L-alpha-amino acid transmembrane transport	6/505	63/18862	0.00669134	0.0929137	0.0811434	SLC7A2/SLC7A13/ACE2/SLC7A8/SLC1A6/ATP1A2	6
GO:0048864	stem cell development	7/505	83/18862	0.00681787	0.0929137	0.0811434	ERBB4/SOX11/RET/FOXC1/SOX8/FOLR1/SEMA3B	7
GO:0086009	membrane repolarization	5/505	45/18862	0.00682112	0.0929137	0.0811434	KCNJ3/KCNE4/KCND3/CACNA1D/ATP1A2	5
GO:0090102	cochlea development	5/505	45/18862	0.00682112	0.0929137	0.0811434	GATA3/PVALB/SLITRK6/PAX2/HPN	5
GO:0002070	epithelial cell maturation	3/505	15/18862	0.00682798	0.0929137	0.0811434	PGR/FOXA1/SIX3	3
GO:0032328	alanine transport	3/505	15/18862	0.00682798	0.0929137	0.0811434	SLC6A14/SLC7A8/SLC6A17	3
GO:0060572	morphogenesis of an epithelial bud	3/505	15/18862	0.00682798	0.0929137	0.0811434	AR/FGF10/SOSTDC1	3
GO:0070571	negative regulation of neuron projection regeneration	3/505	15/18862	0.00682798	0.0929137	0.0811434	KLK8/RTN4RL1/RGMA	3
GO:0071391	cellular response to estrogen stimulus	3/505	15/18862	0.00682798	0.0929137	0.0811434	ESR1/AR/SFRP1	3
GO:0072160	nephron tubule epithelial cell differentiation	3/505	15/18862	0.00682798	0.0929137	0.0811434	GATA3/PROM1/PAX2	3
GO:2000095	regulation of Wnt signaling pathway, planar cell polarity pathway	3/505	15/18862	0.00682798	0.0929137	0.0811434	SFRP1/SPEF1/DKK1	3
GO:0098742	cell-cell adhesion via plasma-membrane adhesion molecules	15/505	273/18862	0.00701439	0.0951142	0.0830652	CLSTN2/PTPRT/CEACAM5/MAG/RET/ROBO2/CEACAM6/CDH19/CLDN6/CDH3/UMOD/PCDH8/DSG1/CELSR1/DSC2	15
GO:0060914	heart formation	4/505	29/18862	0.00709168	0.0958247	0.0836857	LRP2/ROBO2/FOLR1/DKK1	4
GO:0042475	odontogenesis of dentin-containing tooth	7/505	84/18862	0.00727095	0.0979036	0.0855013	WNT6/KLK5/FOXC1/FGF10/AMTN/SOSTDC1/MMP20	7
GO:0051897	positive regulation of protein kinase B signaling	11/505	175/18862	0.00763049	0.102131	0.0891933	ESR1/ERBB4/F7/GATA3/LRP2/RET/FGF10/THPO/GDF15/CHI3L1/IGF1R	11
GO:0018958	phenol-containing compound metabolic process	8/505	106/18862	0.00763796	0.102131	0.0891933	GATA3/OCA2/CGA/DDC/HPN/CDH3/DIO1/BCL2	8
GO:0007193	adenylate cyclase-inhibiting G protein-coupled receptor signaling pathway	7/505	85/18862	0.00774595	0.103217	0.0901414	GRIK3/OPRK1/MARCO/NPY1R/CHRM1/CHRM3/ADCY1	7
GO:0048839	inner ear development	11/505	176/18862	0.00794958	0.105118	0.0918021	SLC44A4/ZIC1/GATA3/PVALB/FGF10/SLITRK6/GJB6/PAX2/DLX6/HPN/KCNQ4	11
GO:0050808	synapse organization	20/505	412/18862	0.00796396	0.105118	0.0918021	ERBB4/CLSTN2/PTPRT/MAPT/KIF1A/FZD9/POU4F1/DOK7/INA/DNER/CAMKV/NEURL1/ROBO2/SLITRK6/KLK8/SYBU/PCDH8/DKK1/LRFN2/IGF1R	20
GO:0048562	embryonic organ morphogenesis	15/505	277/18862	0.00797055	0.105118	0.0918021	SLC44A4/ZIC1/GATA3/SOX11/FGF10/SLITRK6/GJB6/SIX3/PAX2/NKX2-5/DLX6/HPN/FOLR1/DNAAF1/KCNQ4	15
GO:0090183	regulation of kidney development	4/505	30/18862	0.00801277	0.105315	0.0919734	GATA3/RET/SOX8/PAX2	4
GO:0015872	dopamine transport	5/505	47/18862	0.0081997	0.10627	0.092808	SYT9/SLC6A2/SYT1/SYT8/SYT17	5
GO:1990573	potassium ion import across plasma membrane	5/505	47/18862	0.0081997	0.10627	0.092808	KCNJ3/WNK4/ATP1A4/KCNJ11/ATP1A2	5
GO:0030540	female genitalia development	3/505	16/18862	0.00823862	0.10627	0.092808	ESR1/LRP2/FGF10	3
GO:0098915	membrane repolarization during ventricular cardiac muscle cell action potential	3/505	16/18862	0.00823862	0.10627	0.092808	KCNJ3/KCNE4/KCND3	3
GO:0051952	regulation of amine transport	7/505	86/18862	0.00824348	0.10627	0.092808	SYT9/ACE2/TRH/SYT1/SYT8/SYT17/ATP1A2	7
GO:0046661	male sex differentiation	10/505	153/18862	0.00825105	0.10627	0.092808	ESR1/GATA3/AR/SFRP1/LRP2/FGF10/SOX8/DMRT1/COL9A3/BCL2	10
GO:2001257	regulation of cation channel activity	11/505	177/18862	0.00827894	0.106274	0.0928113	KCNG1/STAC2/KCNC2/GAL/KCNJ11/CACNG4/KCNS1/KCNE4/STAC/LRRC26/GRIA2	11
GO:0015807	L-amino acid transport	6/505	66/18862	0.0083697	0.106728	0.0932074	SLC7A2/SLC7A13/ACE2/SLC7A8/SLC1A6/ATP1A2	6
GO:0050909	sensory perception of taste	6/505	66/18862	0.0083697	0.106728	0.0932074	PIP/CA6/CST4/LPO/SCNN1A/CST2	6
GO:0043583	ear development	12/505	202/18862	0.00842234	0.107044	0.093484	SLC44A4/ZIC1/GATA3/PVALB/FGF10/SLITRK6/GJB6/PAX2/DLX6/HPN/BCL2/KCNQ4	12
GO:0045927	positive regulation of growth	14/505	253/18862	0.00850018	0.107678	0.0940377	AGR2/ERBB4/SLC44A4/MAPT/S100A8/S100A9/SFRP1/SYT1/RASAL1/HPN/BCL2/SYT17/KRT17/SPTBN4	14
GO:0051899	membrane depolarization	7/505	87/18862	0.00876413	0.110296	0.096324	FZD9/CACNG4/SCN7A/BCL2/CACNA1H/CACNA1D/ATP1A2	7
GO:0150104	transport across blood-brain barrier	7/505	87/18862	0.00876413	0.110296	0.096324	SLC7A2/ATP1A4/LRP2/SLC4A8/SLC7A8/ATP1A2/SLC6A17	7
GO:0043616	keratinocyte proliferation	5/505	48/18862	0.00895656	0.112277	0.0980538	FGF10/KLK8/SLURP1/FERMT1/CDH3	5
GO:0048730	epidermis morphogenesis	4/505	31/18862	0.00900898	0.112277	0.0980538	FGF10/BCL2/SOSTDC1/KRT17	4
GO:0098810	neurotransmitter reuptake	4/505	31/18862	0.00900898	0.112277	0.0980538	SLC6A11/SLC6A2/SLC6A4/ATP1A2	4
GO:0030879	mammary gland development	9/505	132/18862	0.00916821	0.113893	0.099465	ESR1/PGR/ERBB4/GATA3/AR/FGF10/NEURL1/ZNF703/SOSTDC1	9
GO:0010232	vascular transport	7/505	88/18862	0.00930851	0.114894	0.10034	SLC7A2/ATP1A4/LRP2/SLC4A8/SLC7A8/ATP1A2/SLC6A17	7
GO:0070098	chemokine-mediated signaling pathway	7/505	88/18862	0.00930851	0.114894	0.10034	FOXC1/CXCL5/PADI2/CXCL1/THPO/CCL18/CCL7	7
GO:0006026	aminoglycan catabolic process	6/505	68/18862	0.00964411	0.118031	0.103079	PGLYRP2/PGLYRP4/CHI3L1/OGN/NCAN/CHI3L2	6
GO:0001696	gastric acid secretion	3/505	17/18862	0.00980784	0.118031	0.103079	CCKBR/NMU/PTGER3	3
GO:0001956	positive regulation of neurotransmitter secretion	3/505	17/18862	0.00980784	0.118031	0.103079	SYT1/SLC4A8/BAIAP3	3
GO:0030322	stabilization of membrane potential	3/505	17/18862	0.00980784	0.118031	0.103079	KCNK15/KCNK5/KCNN4	3
GO:0060457	negative regulation of digestive system process	3/505	17/18862	0.00980784	0.118031	0.103079	WNK4/NMU/PTGER3	3
GO:0060749	mammary gland alveolus development	3/505	17/18862	0.00980784	0.118031	0.103079	ESR1/ERBB4/AR	3
GO:0061377	mammary gland lobule development	3/505	17/18862	0.00980784	0.118031	0.103079	ESR1/ERBB4/AR	3
GO:2000811	negative regulation of anoikis	3/505	17/18862	0.00980784	0.118031	0.103079	CEACAM5/CEACAM6/BCL2	3
GO:0014902	myotube differentiation	8/505	111/18862	0.00997065	0.119617	0.104464	CEACAM5/KCNH1/DNER/RBM24/NKX2-5/GDF15/BCL2/CACNA1H	8
GO:0008584	male gonad development	9/505	134/18862	0.0100644	0.11984	0.104658	ESR1/GATA3/AR/SFRP1/LRP2/SOX8/DMRT1/COL9A3/BCL2	9
GO:0003351	epithelial cilium movement involved in extracellular fluid movement	4/505	32/18862	0.0100826	0.11984	0.104658	NEK10/DNAH5/NME5/DNAAF1	4
GO:0010453	regulation of cell fate commitment	4/505	32/18862	0.0100826	0.11984	0.104658	SPDEF/AR/SOSTDC1/DKK1	4
GO:0003208	cardiac ventricle morphogenesis	6/505	69/18862	0.0103306	0.122409	0.106903	GATA3/SOX11/POU4F1/LRP2/FOXC1/NKX2-5	6
GO:0072503	cellular divalent inorganic cation homeostasis	22/505	480/18862	0.010499	0.123331	0.107707	ESR1/SLC30A8/C5AR2/FZD9/S100A8/S100A9/GPR12/AGTR1/CCKBR/STC2/SLC39A6/ATP13A5/TRPV6/TRPM8/SLC39A12/NMU/UMOD/PTGER3/BCL2/ATP1A2/CNGB1/CCL7	22
GO:1904062	regulation of cation transmembrane transport	17/505	340/18862	0.0105164	0.123331	0.107707	WNK4/KCNG1/ACE2/STAC2/KCNC2/PDZK1/CACNG1/GAL/KCNJ11/CACNG4/KCNS1/KCNE4/STAC/CACNA1D/LRRC26/ATP1A2/GRIA2	17
GO:0001508	action potential	9/505	135/18862	0.0105364	0.123331	0.107707	KCNJ3/KCNC2/SCN7A/KCNE4/KCND3/CACNA1H/CACNA1D/ATP1A2/DSC2	9
GO:0046546	development of primary male sexual characteristics	9/505	135/18862	0.0105364	0.123331	0.107707	ESR1/GATA3/AR/SFRP1/LRP2/SOX8/DMRT1/COL9A3/BCL2	9
GO:0035176	social behavior	5/505	50/18862	0.0106122	0.123444	0.107806	GRPR/EN1/PTCHD1/SLC6A4/NR2E1	5
GO:2000179	positive regulation of neural precursor cell proliferation	5/505	50/18862	0.0106122	0.123444	0.107806	FZD9/LRP2/NR2E1/DMRTA2/ASCL1	5
GO:0001894	tissue homeostasis	14/505	260/18862	0.0106422	0.123444	0.107806	TFF1/TFF3/NXNL2/PIP/PROM1/POTEI/FOXC1/ZG16B/GJB6/CST4/CDH3/BCL2/CNGB1/RP1	14
GO:1903305	regulation of regulated secretory pathway	9/505	136/18862	0.011025	0.126888	0.110814	SYT9/RIMS4/SYT1/SLC4A8/TRPV6/SYT8/ADCY1/CACNA1H/SYT17	9
GO:0007018	microtubule-based movement	18/505	370/18862	0.0112248	0.126888	0.110814	ROPN1/MAPT/NEK10/KIF1A/ROPN1B/ATP1A4/ZMYND10/CFAP46/DYNLRB2/KIF12/NEURL1/DEFB1/CFAP61/DNAH5/SYBU/NME5/SPEF1/DNAAF1	18
GO:0014046	dopamine secretion	4/505	33/18862	0.0112357	0.126888	0.110814	SYT9/SYT1/SYT8/SYT17	4
GO:0014059	regulation of dopamine secretion	4/505	33/18862	0.0112357	0.126888	0.110814	SYT9/SYT1/SYT8/SYT17	4
GO:0015695	organic cation transport	4/505	33/18862	0.0112357	0.126888	0.110814	SLC44A4/PDZK1/SLC7A8/SLC25A48	4
GO:0031076	embryonic camera-type eye development	4/505	33/18862	0.0112357	0.126888	0.110814	SOX11/FGF10/SIX3/PAX2	4
GO:0032350	regulation of hormone metabolic process	4/505	33/18862	0.0112357	0.126888	0.110814	GATA3/GAL/STC2/HPN	4
GO:0048536	spleen development	4/505	33/18862	0.0112357	0.126888	0.110814	FGF10/NKX2-5/BCL2/BARX1	4
GO:1905332	positive regulation of morphogenesis of an epithelium	4/505	33/18862	0.0112357	0.126888	0.110814	GATA3/AR/SOX8/PAX2	4
GO:0030514	negative regulation of BMP signaling pathway	5/505	51/18862	0.0115136	0.127691	0.111515	TMPRSS6/SFRP1/LRP2/CHRD/SOSTDC1	5
GO:2000677	regulation of transcription regulatory region DNA binding	5/505	51/18862	0.0115136	0.127691	0.111515	GATA3/SOX11/POU4F1/FOXC1/MSX2	5
GO:0003128	heart field specification	3/505	18/18862	0.0115389	0.127691	0.111515	LRP2/ROBO2/DKK1	3
GO:0051546	keratinocyte migration	3/505	18/18862	0.0115389	0.127691	0.111515	KRT16/FGF10/FERMT1	3
GO:0097623	potassium ion export across plasma membrane	3/505	18/18862	0.0115389	0.127691	0.111515	KCNE4/KCND3/KCNK5	3
GO:2000696	regulation of epithelial cell differentiation involved in kidney development	3/505	18/18862	0.0115389	0.127691	0.111515	GATA3/PROM1/PAX2	3
GO:2000738	positive regulation of stem cell differentiation	3/505	18/18862	0.0115389	0.127691	0.111515	FOXC1/RBM24/NKX2-5	3
GO:0051962	positive regulation of nervous system development	14/505	263/18862	0.0116804	0.128887	0.112559	CLSTN2/MAPT/SOX11/MAG/CHODL/LRP2/MYB/NEURL1/ROBO2/SLITRK6/SOX8/IL6ST/DMRTA2/ASCL1	14
GO:0030001	metal ion transport	22/505	486/18862	0.0119918	0.131944	0.11523	SLC30A8/STAC2/ATP1A4/CACNG1/LRP2/CACNG4/SLC39A6/CACNA2D2/KCNE4/KCND3/TRPV6/TRPM8/SLC39A12/ANXA9/STAC/KCNK5/BCL2/CACNA1H/CACNA1D/SLC40A1/ATP1A2/KCNN4	22
GO:0014013	regulation of gliogenesis	7/505	93/18862	0.0124074	0.13566	0.118475	SOX11/MAG/LRP2/MYB/SOX8/IL6ST/NR2E1	7
GO:0001658	branching involved in ureteric bud morphogenesis	5/505	52/18862	0.0124657	0.13566	0.118475	WNT6/SOX8/PAX2/NPNT/BCL2	5
GO:0051703	biological process involved in intraspecies interaction between organisms	5/505	52/18862	0.0124657	0.13566	0.118475	GRPR/EN1/PTCHD1/SLC6A4/NR2E1	5
GO:0060428	lung epithelium development	4/505	34/18862	0.0124704	0.13566	0.118475	FOXA1/SPDEF/FGF10/ASCL1	4
GO:0030324	lung development	10/505	163/18862	0.012537	0.136	0.118772	PGR/FOXA1/SPDEF/SOX11/FGF10/MMP12/CHI3L1/DNAAF1/CELSR1/ASCL1	10
GO:0086003	cardiac muscle cell contraction	6/505	72/18862	0.0125972	0.136269	0.119007	KCNJ3/KCNE4/KCND3/CACNA1D/ATP1A2/DSC2	6
GO:0006883	cellular sodium ion homeostasis	3/505	19/18862	0.0134345	0.143689	0.125487	ATP1A4/UMOD/ATP1A2	3
GO:0031290	retinal ganglion cell axon guidance	3/505	19/18862	0.0134345	0.143689	0.125487	BMPR1B/ROBO2/ISL2	3
GO:0045956	positive regulation of calcium ion-dependent exocytosis	3/505	19/18862	0.0134345	0.143689	0.125487	SYT9/SYT1/CACNA1H	3
GO:0072234	metanephric nephron tubule development	3/505	19/18862	0.0134345	0.143689	0.125487	SOX8/PAX2/UMOD	3
GO:0001541	ovarian follicle development	5/505	53/18862	0.0134697	0.143689	0.125487	ESR1/BMPR1B/FOXC1/BCL2/PTX3	5
GO:0051047	positive regulation of secretion	15/505	295/18862	0.0136293	0.144991	0.126623	SYT9/SLC30A8/SOX11/S100A8/TRH/GAL/SYT1/SLC4A8/MYB/MYRIP/BAIAP3/NMU/SLC6A4/CACNA1H/KCNN4	15
GO:0006858	extracellular transport	4/505	35/18862	0.0137886	0.145479	0.12705	NEK10/DNAH5/NME5/DNAAF1	4
GO:0070286	axonemal dynein complex assembly	4/505	35/18862	0.0137886	0.145479	0.12705	ZMYND10/DNAH5/DNAAF3/DNAAF1	4
GO:0086005	ventricular cardiac muscle cell action potential	4/505	35/18862	0.0137886	0.145479	0.12705	KCNJ3/KCNE4/KCND3/DSC2	4
GO:0050769	positive regulation of neurogenesis	12/505	217/18862	0.0142824	0.149939	0.130945	MAPT/SOX11/MAG/CHODL/LRP2/MYB/NEURL1/ROBO2/SOX8/IL6ST/DMRTA2/ASCL1	12
GO:0007422	peripheral nervous system development	6/505	74/18862	0.0142891	0.149939	0.130945	UGT8/POU4F1/GFRA3/SOX8/ISL2/ONECUT2	6
GO:0006936	muscle contraction	17/505	352/18862	0.0143991	0.150274	0.131237	KCNJ3/ACE2/STAC2/SCN7A/KCNE4/KCND3/NKX2-5/STAC/NMU/CHRM3/PTGER3/GAMT/CACNA1H/CACNA1D/ATP1A2/DSC2/CRYAB	17
GO:0010038	response to metal ion	17/505	352/18862	0.0143991	0.150274	0.131237	TFF1/SYT9/MAPT/SLC30A8/KCNC2/S100A8/KCNH1/SYT1/RASAL1/TRPV6/FBP1/SYT8/ADCY1/BCL2/CACNA1H/SYT17/ASCL1	17
GO:0086002	cardiac muscle cell action potential involved in contraction	5/505	54/18862	0.0145268	0.151196	0.132043	KCNJ3/KCNE4/KCND3/CACNA1D/DSC2	5
GO:0031099	regeneration	11/505	192/18862	0.0146006	0.151555	0.132356	ERBB4/KLK6/F7/MAG/FZD9/FGF10/KLK8/FOLR1/BCL2/RTN4RL1/RGMA	11
GO:0030323	respiratory tube development	10/505	167/18862	0.0146549	0.15171	0.132492	PGR/FOXA1/SPDEF/SOX11/FGF10/MMP12/CHI3L1/DNAAF1/CELSR1/ASCL1	10
GO:0097529	myeloid leukocyte migration	12/505	218/18862	0.0147617	0.152406	0.133099	GP2/C5AR2/S100A8/S100A7/S100A9/CXCL5/CXCL1/AZU1/UMOD/CCL18/VAV3/CCL7	12
GO:1903532	positive regulation of secretion by cell	14/505	271/18862	0.0148368	0.152771	0.133418	SYT9/SLC30A8/SOX11/TRH/GAL/SYT1/SLC4A8/MYB/MYRIP/BAIAP3/NMU/SLC6A4/CACNA1H/KCNN4	14
GO:0003018	vascular process in circulatory system	13/505	245/18862	0.0151342	0.154205	0.134671	SLC7A2/ACE2/ATP1A4/LRP2/AGTR1/FOXC1/SLC4A8/AZU1/SLC7A8/CHRM3/SLC6A4/ATP1A2/SLC6A17	13
GO:0071392	cellular response to estradiol stimulus	4/505	36/18862	0.015192	0.154205	0.134671	ESR1/POU4F1/SFRP1/ZNF703	4
GO:0086010	membrane depolarization during action potential	4/505	36/18862	0.015192	0.154205	0.134671	SCN7A/CACNA1H/CACNA1D/ATP1A2	4
GO:0097484	dendrite extension	4/505	36/18862	0.015192	0.154205	0.134671	BCL11A/SYT1/RASAL1/SYT17	4
GO:0002027	regulation of heart rate	7/505	97/18862	0.015374	0.154205	0.134671	KCNJ3/KCNE4/KCND3/NMU/CACNA1D/SPTBN4/DSC2	7
GO:1990868	response to chemokine	7/505	97/18862	0.015374	0.154205	0.134671	FOXC1/CXCL5/PADI2/CXCL1/THPO/CCL18/CCL7	7
GO:1990869	cellular response to chemokine	7/505	97/18862	0.015374	0.154205	0.134671	FOXC1/CXCL5/PADI2/CXCL1/THPO/CCL18/CCL7	7
GO:0006805	xenobiotic metabolic process	8/505	120/18862	0.0154451	0.154205	0.134671	NAT1/AKR7A3/UGT2B15/CYP2A6/CYP2A7/GSTA1/LPO/CMBL	8
GO:0021871	forebrain regionalization	3/505	20/18862	0.0154966	0.154205	0.134671	EMX1/SIX3/DMRTA2	3
GO:0021895	cerebral cortex neuron differentiation	3/505	20/18862	0.0154966	0.154205	0.134671	EMX1/NR2E1/ASCL1	3
GO:0060444	branching involved in mammary gland duct morphogenesis	3/505	20/18862	0.0154966	0.154205	0.134671	ESR1/PGR/AR	3
GO:0060563	neuroepithelial cell differentiation	3/505	20/18862	0.0154966	0.154205	0.134671	SOX11/EMX1/ASCL1	3
GO:2000178	negative regulation of neural precursor cell proliferation	3/505	20/18862	0.0154966	0.154205	0.134671	SLC6A4/NR2E1/VAX1	3
GO:0001755	neural crest cell migration	5/505	55/18862	0.0156381	0.154813	0.135202	ERBB4/RET/SOX8/FOLR1/SEMA3B	5
GO:0007405	neuroblast proliferation	5/505	55/18862	0.0156381	0.154813	0.135202	FZD9/SIX3/DMRTA2/VAX1/ASCL1	5
GO:0072507	divalent inorganic cation homeostasis	22/505	499/18862	0.0158107	0.15612	0.136343	ESR1/SLC30A8/C5AR2/FZD9/S100A8/S100A9/GPR12/AGTR1/CCKBR/STC2/SLC39A6/ATP13A5/TRPV6/TRPM8/SLC39A12/NMU/UMOD/PTGER3/BCL2/ATP1A2/CNGB1/CCL7	22
GO:0086001	cardiac muscle cell action potential	6/505	76/18862	0.0161332	0.158897	0.138768	KCNJ3/KCNE4/KCND3/CACNA1D/ATP1A2/DSC2	6
GO:0099622	cardiac muscle cell membrane repolarization	4/505	37/18862	0.0166822	0.163844	0.143088	KCNJ3/KCNE4/KCND3/CACNA1D	4
GO:0007178	transmembrane receptor protein serine/threonine kinase signaling pathway	17/505	358/18862	0.0167205	0.163844	0.143088	SOX11/BMPR1B/TMPRSS6/SFRP1/LRP2/LRG1/FGF10/FERMT1/DMRT1/CHRD/GDF15/ZNF703/FOLR1/SOSTDC1/DKK1/ONECUT2/RGMA	17
GO:0051588	regulation of neurotransmitter transport	7/505	99/18862	0.0170323	0.166475	0.145386	RIMS4/SYT1/SLC4A8/BAIAP3/ADCY1/ATP1A2/CPLX1	7
GO:0048678	response to axon injury	6/505	77/18862	0.0171141	0.166852	0.145715	MAG/KLK8/FOLR1/BCL2/RTN4RL1/RGMA	6
GO:0042476	odontogenesis	8/505	123/18862	0.0176784	0.169816	0.148304	AQP5/WNT6/KLK5/FOXC1/FGF10/AMTN/SOSTDC1/MMP20	8
GO:0031629	synaptic vesicle fusion to presynaptic active zone membrane	3/505	21/18862	0.0177268	0.169816	0.148304	SYT9/SYT1/CPLX1	3
GO:0036158	outer dynein arm assembly	3/505	21/18862	0.0177268	0.169816	0.148304	ZMYND10/DNAH5/DNAAF1	3
GO:0072170	metanephric tubule development	3/505	21/18862	0.0177268	0.169816	0.148304	SOX8/PAX2/UMOD	3
GO:0099500	vesicle fusion to plasma membrane	3/505	21/18862	0.0177268	0.169816	0.148304	SYT9/SYT1/CPLX1	3
GO:1902259	regulation of delayed rectifier potassium channel activity	3/505	21/18862	0.0177268	0.169816	0.148304	KCNG1/KCNS1/KCNE4	3
GO:1903429	regulation of cell maturation	3/505	21/18862	0.0177268	0.169816	0.148304	BCL11A/RET/BCL2	3
GO:0050886	endocrine process	6/505	78/18862	0.0181353	0.172358	0.150524	GATA3/ACE2/GAL/AGTR1/CPA3/TRPV6	6
GO:0007340	acrosome reaction	4/505	38/18862	0.0182607	0.172358	0.150524	ROPN1B/SYT8/CACNA1H/PCSK4	4
GO:0008210	estrogen metabolic process	4/505	38/18862	0.0182607	0.172358	0.150524	UGT2B7/UGT2B15/HSD17B2/AKR1B15	4
GO:0009595	detection of biotic stimulus	4/505	38/18862	0.0182607	0.172358	0.150524	PGLYRP2/DACH1/PGLYRP4/C4B	4
GO:0045823	positive regulation of heart contraction	4/505	38/18862	0.0182607	0.172358	0.150524	ACE2/NKX2-5/NMU/ATP1A2	4
GO:0048286	lung alveolus development	4/505	38/18862	0.0182607	0.172358	0.150524	PGR/FOXA1/FGF10/MMP12	4
GO:0046887	positive regulation of hormone secretion	8/505	124/18862	0.0184718	0.173924	0.151892	SLC30A8/SOX11/TRH/GAL/MYB/MYRIP/BAIAP3/NMU	8
GO:0050708	regulation of protein secretion	14/505	279/18862	0.0186119	0.174816	0.15267	ABCC8/SYT9/SLC30A8/KCNC2/TRH/SFRP1/KCNJ11/CACNA2D2/MYRIP/BAIAP3/NMU/CACNA1D/FAM3D/KCNN4	14
GO:0030595	leukocyte chemotaxis	12/505	226/18862	0.0190481	0.178477	0.155868	F7/C5AR2/S100A8/S100A7/S100A9/CXCL5/PADI2/CXCL1/AZU1/CCL18/VAV3/CCL7	12
GO:0015844	monoamine transport	6/505	79/18862	0.0191975	0.179006	0.15633	SYT9/SLC6A2/SYT1/SYT8/SLC6A4/SYT17	6
GO:0048145	regulation of fibroblast proliferation	6/505	79/18862	0.0191975	0.179006	0.15633	ESR1/DACH1/SFRP1/C1QL4/MYB/FGF10	6
GO:0071466	cellular response to xenobiotic stimulus	8/505	125/18862	0.0192904	0.179438	0.156707	NAT1/AKR7A3/UGT2B15/CYP2A6/CYP2A7/GSTA1/LPO/CMBL	8
GO:0002791	regulation of peptide secretion	15/505	308/18862	0.0193684	0.179729	0.156961	ABCC8/SYT9/SLC30A8/KCNC2/S100A8/TRH/SFRP1/KCNJ11/CACNA2D2/MYRIP/BAIAP3/NMU/CACNA1D/FAM3D/KCNN4	15
GO:0051960	regulation of nervous system development	19/505	422/18862	0.0196433	0.181842	0.158807	CLSTN2/MAPT/SOX11/MAG/POU4F1/CHODL/LRP2/MYB/NEURL1/ROBO2/SLITRK6/SOX8/KLK8/IL6ST/SEMA3B/NR2E1/DMRTA2/VAX1/ASCL1	19
GO:1901381	positive regulation of potassium ion transmembrane transport	4/505	39/18862	0.0199289	0.182797	0.15964	WNK4/KCNC2/GAL/LRRC26	4
GO:0002922	positive regulation of humoral immune response	3/505	22/18862	0.0201261	0.182797	0.15964	KLK5/KLK7/HPX	3
GO:0003081	regulation of systemic arterial blood pressure by renin-angiotensin	3/505	22/18862	0.0201261	0.182797	0.15964	ACE2/AGTR1/CPA3	3
GO:0006582	melanin metabolic process	3/505	22/18862	0.0201261	0.182797	0.15964	OCA2/CDH3/BCL2	3
GO:0007342	fusion of sperm to egg plasma membrane involved in single fertilization	3/505	22/18862	0.0201261	0.182797	0.15964	SERPINA5/ROPN1B/FOLR1	3
GO:0051590	positive regulation of neurotransmitter transport	3/505	22/18862	0.0201261	0.182797	0.15964	SYT1/SLC4A8/BAIAP3	3
GO:0060575	intestinal epithelial cell differentiation	3/505	22/18862	0.0201261	0.182797	0.15964	SPDEF/PYY/IL6ST	3
GO:0072243	metanephric nephron epithelium development	3/505	22/18862	0.0201261	0.182797	0.15964	SOX8/PAX2/UMOD	3
GO:0048144	fibroblast proliferation	6/505	80/18862	0.0203013	0.183828	0.160541	ESR1/DACH1/SFRP1/C1QL4/MYB/FGF10	6
GO:0006941	striated muscle contraction	10/505	176/18862	0.020383	0.183828	0.160541	KCNJ3/ACE2/STAC2/KCNE4/KCND3/NKX2-5/STAC/CACNA1D/ATP1A2/DSC2	10
GO:2000027	regulation of animal organ morphogenesis	10/505	176/18862	0.020383	0.183828	0.160541	GATA3/AR/SFRP1/FGF10/ROBO2/SOX8/PAX2/SPEF1/DKK1/CELSR1	10
GO:1903779	regulation of cardiac conduction	5/505	59/18862	0.0206465	0.185771	0.162237	ACE2/ATP1A4/KCNJ11/NKX2-5/ATP1A2	5
GO:0034329	cell junction assembly	19/505	425/18862	0.0209625	0.188114	0.164284	ERBB4/CLSTN2/ACE2/UGT8/POU4F1/SFRP1/DNER/ROBO2/SLITRK6/GJB6/CDH19/ZNF703/CLDN6/FRMPD2/PKP1/BCL2/KRT5/DSG1/PARD6B	19
GO:0000041	transition metal ion transport	8/505	127/18862	0.0210047	0.188114	0.164284	SLC30A8/TTYH1/LCN2/SLC39A6/HPX/SLC39A12/CP/SLC40A1	8
GO:0021954	central nervous system neuron development	6/505	81/18862	0.0214474	0.191633	0.167357	MAPT/TTC36/ROBO2/NR2E1/SPTBN4/ASCL1	6
GO:0010719	negative regulation of epithelial to mesenchymal transition	4/505	40/18862	0.0216881	0.192308	0.167946	FOXA1/GATA3/SFRP1/HPN	4
GO:0014047	glutamate secretion	4/505	40/18862	0.0216881	0.192308	0.167946	TRH/SYT1/SLC1A6/CPLX1	4
GO:1903524	positive regulation of blood circulation	4/505	40/18862	0.0216881	0.192308	0.167946	ACE2/NKX2-5/NMU/ATP1A2	4
GO:0016079	synaptic vesicle exocytosis	7/505	104/18862	0.0217227	0.192308	0.167946	SYT9/RIMS4/SYT1/SLC4A8/SYT8/ADCY1/CPLX1	7
GO:0040014	regulation of multicellular organism growth	5/505	60/18862	0.0220443	0.194262	0.169653	NPY1R/GDF15/GAMT/BCL2/SPTBN4	5
GO:0048857	neural nucleus development	5/505	60/18862	0.0220443	0.194262	0.169653	KCNC2/INA/PADI2/BCL2/ASCL1	5
GO:0034505	tooth mineralization	3/505	23/18862	0.022695	0.196844	0.171908	WNT6/AMTN/MMP20	3
GO:0044458	motile cilium assembly	3/505	23/18862	0.022695	0.196844	0.171908	ZMYND10/DNAAF3/DNAAF1	3
GO:0060384	innervation	3/505	23/18862	0.022695	0.196844	0.171908	POU4F1/RET/SLITRK6	3
GO:0060561	apoptotic process involved in morphogenesis	3/505	23/18862	0.022695	0.196844	0.171908	FOXC1/PAX2/CRYAB	3
GO:0060571	morphogenesis of an epithelial fold	3/505	23/18862	0.022695	0.196844	0.171908	AR/FGF10/SOSTDC1	3
GO:0071577	zinc ion transmembrane transport	3/505	23/18862	0.022695	0.196844	0.171908	SLC30A8/SLC39A6/SLC39A12	3
GO:0097186	amelogenesis	3/505	23/18862	0.022695	0.196844	0.171908	KLK5/AMTN/MMP20	3
GO:0030509	BMP signaling pathway	9/505	154/18862	0.0230098	0.199125	0.1739	SOX11/BMPR1B/TMPRSS6/SFRP1/LRP2/CHRD/GDF15/SOSTDC1/RGMA	9
GO:0016266	O-glycan processing	5/505	61/18862	0.023502	0.202023	0.176431	MUC16/MUC15/B3GNT3/B3GNT5/CHST4	5
GO:0019731	antibacterial humoral response	5/505	61/18862	0.023502	0.202023	0.176431	PI3/KLK5/SLPI/KLK7/DEFB1	5
GO:0030858	positive regulation of epithelial cell differentiation	5/505	61/18862	0.023502	0.202023	0.176431	IL20/PROM1/FOXC1/PAX2/FOXN1	5
GO:0035264	multicellular organism growth	8/505	130/18862	0.0237744	0.20385	0.178026	AR/EN1/NPY1R/SLITRK6/GDF15/GAMT/BCL2/SPTBN4	8
GO:0060606	tube closure	6/505	83/18862	0.023869	0.20385	0.178026	SFRP1/LRP2/FGF10/PAX2/FOLR1/CELSR1	6
GO:0007286	spermatid development	9/505	155/18862	0.0238733	0.20385	0.178026	ROPN1/ROPN1B/OCA2/SLC26A3/NEURL1/DEFB1/NME5/RSPH1/PCSK4	9
GO:0002064	epithelial cell development	11/505	207/18862	0.0240202	0.20465	0.178725	ESR1/PGR/FOXA1/SPDEF/AR/SLITRK6/SOX8/SIX3/DMRT1/IL6ST/ONECUT2	11
GO:0007517	muscle organ development	15/505	317/18862	0.0243089	0.206653	0.180474	SOX11/POU4F1/CHODL/LRP2/FOXC1/DNER/RBM24/NEURL1/SOX8/NKX2-5/BCL2/CACNA1H/DMRTA2/VAX1/CRYAB	15
GO:0009410	response to xenobiotic stimulus	8/505	131/18862	0.024752	0.209956	0.183359	NAT1/AKR7A3/UGT2B15/CYP2A6/CYP2A7/GSTA1/LPO/CMBL	8
GO:0007611	learning or memory	12/505	235/18862	0.0249133	0.210593	0.183915	GRPR/MAPT/EN1/FZD9/TTC36/PTCHD1/KLK8/SLC6A4/ADCY1/DKK1/ATP1A2/S100B	12
GO:0010720	positive regulation of cell development	14/505	290/18862	0.0249399	0.210593	0.183915	MAPT/SOX11/MAG/CHODL/LRP2/RET/MYB/NEURL1/ROBO2/SOX8/IL6ST/BCL2/DMRTA2/ASCL1	14
GO:0032835	glomerulus development	5/505	62/18862	0.0250205	0.210593	0.183915	PROM1/RET/FOXC1/PAX2/BCL2	5
GO:0031338	regulation of vesicle fusion	3/505	24/18862	0.0254336	0.210593	0.183915	SYT9/SYT1/CPLX1	3
GO:0045109	intermediate filament organization	3/505	24/18862	0.0254336	0.210593	0.183915	KRT9/PKP1/KRT17	3
GO:0048596	embryonic camera-type eye morphogenesis	3/505	24/18862	0.0254336	0.210593	0.183915	SOX11/SIX3/PAX2	3
GO:0048710	regulation of astrocyte differentiation	3/505	24/18862	0.0254336	0.210593	0.183915	MAG/IL6ST/NR2E1	3
GO:0060037	pharyngeal system development	3/505	24/18862	0.0254336	0.210593	0.183915	GATA3/NKX2-5/FOLR1	3
GO:0098581	detection of external biotic stimulus	3/505	24/18862	0.0254336	0.210593	0.183915	PGLYRP2/PGLYRP4/C4B	3
GO:1903861	positive regulation of dendrite extension	3/505	24/18862	0.0254336	0.210593	0.183915	SYT1/RASAL1/SYT17	3
GO:2000209	regulation of anoikis	3/505	24/18862	0.0254336	0.210593	0.183915	CEACAM5/CEACAM6/BCL2	3
GO:0048806	genitalia development	4/505	42/18862	0.0254834	0.210593	0.183915	ESR1/AR/LRP2/FGF10	4
GO:0045216	cell-cell junction organization	11/505	209/18862	0.025549	0.210684	0.183994	ACE2/UGT8/GJB6/CDH19/ZNF703/CLDN6/FRMPD2/CDH3/PKP1/DSG1/PARD6B	11
GO:0050767	regulation of neurogenesis	16/505	348/18862	0.0258687	0.212864	0.185899	MAPT/SOX11/MAG/POU4F1/CHODL/LRP2/MYB/NEURL1/ROBO2/SOX8/IL6ST/SEMA3B/NR2E1/DMRTA2/VAX1/ASCL1	16
GO:0001558	regulation of cell growth	18/505	406/18862	0.0260019	0.213504	0.186458	SLC44A4/MAPT/BCL11A/MAG/S100A8/S100A9/SFRP1/AGTR1/SYT1/RASAL1/RERG/FBP1/HPN/SEMA3B/BCL2/SYT17/KRT17/CRYAB	18
GO:0046928	regulation of neurotransmitter secretion	6/505	85/18862	0.0264673	0.214427	0.187264	RIMS4/SYT1/SLC4A8/BAIAP3/ADCY1/CPLX1	6
GO:0048477	oogenesis	6/505	85/18862	0.0264673	0.214427	0.187264	HORMAD1/BMPR1B/STRA8/DMRT1/BCL2/PTX3	6
GO:0050829	defense response to Gram-negative bacterium	6/505	85/18862	0.0264673	0.214427	0.187264	S100A7/BPI/DEFB132/DEFB1/AZU1/UMOD	6
GO:0014015	positive regulation of gliogenesis	5/505	63/18862	0.0266006	0.214427	0.187264	MAG/LRP2/MYB/SOX8/IL6ST	5
GO:0032963	collagen metabolic process	7/505	109/18862	0.0272407	0.214427	0.187264	KLK6/TMPRSS6/MYB/MMP12/MMP7/MMP1/MMP20	7
GO:0010830	regulation of myotube differentiation	4/505	43/18862	0.0275213	0.214427	0.187264	CEACAM5/RBM24/NKX2-5/BCL2	4
GO:0046189	phenol-containing compound biosynthetic process	4/505	43/18862	0.0275213	0.214427	0.187264	GATA3/OCA2/DDC/CDH3	4
GO:0044782	cilium organization	18/505	409/18862	0.0276972	0.214427	0.187264	ROPN1/ROPN1B/TTC36/ZMYND10/CFAP46/UBXN10/DYNLRB2/NEURL1/CFAP61/DNAH5/NME5/DNAAF3/SPEF1/DNAAF1/ONECUT2/ABLIM3/RSPH1/RP1	18
GO:0043401	steroid hormone mediated signaling pathway	8/505	134/18862	0.027853	0.214427	0.187264	ESR1/PGR/FOXA1/SCGB2A2/AR/SFRP1/PADI2/NR2E1	8
GO:0009636	response to toxic substance	12/505	239/18862	0.0279064	0.214427	0.187264	SLC6A14/DHRS2/KCNC2/AKR7A3/PDZK1/S100A9/DDC/GSTA1/SLC7A8/LPO/SLC6A4/BCL2	12
GO:0002759	regulation of antimicrobial humoral response	2/505	10/18862	0.0279219	0.214427	0.187264	KLK5/KLK7	2
GO:0003129	heart induction	2/505	10/18862	0.0279219	0.214427	0.187264	ROBO2/DKK1	2
GO:0019532	oxalate transport	2/505	10/18862	0.0279219	0.214427	0.187264	SLC26A9/SLC26A3	2
GO:0030238	male sex determination	2/505	10/18862	0.0279219	0.214427	0.187264	AR/DMRT1	2
GO:0031340	positive regulation of vesicle fusion	2/505	10/18862	0.0279219	0.214427	0.187264	SYT9/SYT1	2
GO:0031652	positive regulation of heat generation	2/505	10/18862	0.0279219	0.214427	0.187264	NMU/PTGER3	2
GO:0033148	positive regulation of intracellular estrogen receptor signaling pathway	2/505	10/18862	0.0279219	0.214427	0.187264	FOXA1/AR	2
GO:0035524	proline transmembrane transport	2/505	10/18862	0.0279219	0.214427	0.187264	ACE2/SLC7A8	2
GO:0051593	response to folic acid	2/505	10/18862	0.0279219	0.214427	0.187264	FOLR1/ASCL1	2
GO:0060068	vagina development	2/505	10/18862	0.0279219	0.214427	0.187264	ESR1/LRP2	2
GO:0060453	regulation of gastric acid secretion	2/505	10/18862	0.0279219	0.214427	0.187264	NMU/PTGER3	2
GO:0060513	prostatic bud formation	2/505	10/18862	0.0279219	0.214427	0.187264	AR/FGF10	2
GO:0060736	prostate gland growth	2/505	10/18862	0.0279219	0.214427	0.187264	ESR1/AR	2
GO:0060742	epithelial cell differentiation involved in prostate gland development	2/505	10/18862	0.0279219	0.214427	0.187264	FOXA1/AR	2
GO:0072173	metanephric tubule morphogenesis	2/505	10/18862	0.0279219	0.214427	0.187264	SOX8/PAX2	2
GO:0072178	nephric duct morphogenesis	2/505	10/18862	0.0279219	0.214427	0.187264	GATA3/PAX2	2
GO:1900426	positive regulation of defense response to bacterium	2/505	10/18862	0.0279219	0.214427	0.187264	KLK5/KLK7	2
GO:1902337	regulation of apoptotic process involved in morphogenesis	2/505	10/18862	0.0279219	0.214427	0.187264	FOXC1/PAX2	2
GO:1904338	regulation of dopaminergic neuron differentiation	2/505	10/18862	0.0279219	0.214427	0.187264	SFRP1/DKK1	2
GO:0003281	ventricular septum development	5/505	64/18862	0.028243	0.214427	0.187264	GATA3/SOX11/LRP2/ROBO2/NKX2-5	5
GO:0035914	skeletal muscle cell differentiation	5/505	64/18862	0.028243	0.214427	0.187264	SOX11/RBM24/SOX8/DMRTA2/VAX1	5
GO:0072089	stem cell proliferation	5/505	64/18862	0.028243	0.214427	0.187264	SOX11/THPO/FERMT1/CCNE1/NR2E1	5
GO:0003148	outflow tract septum morphogenesis	3/505	25/18862	0.0283416	0.214427	0.187264	LRP2/ROBO2/NKX2-5	3
GO:0050927	positive regulation of positive chemotaxis	3/505	25/18862	0.0283416	0.214427	0.187264	F7/FGF10/AZU1	3
GO:0060219	camera-type eye photoreceptor cell differentiation	3/505	25/18862	0.0283416	0.214427	0.187264	PROM1/SOX8/RP1	3
GO:0072207	metanephric epithelium development	3/505	25/18862	0.0283416	0.214427	0.187264	SOX8/PAX2/UMOD	3
GO:0086013	membrane repolarization during cardiac muscle cell action potential	3/505	25/18862	0.0283416	0.214427	0.187264	KCNJ3/KCNE4/KCND3	3
GO:1901018	positive regulation of potassium ion transmembrane transporter activity	3/505	25/18862	0.0283416	0.214427	0.187264	KCNC2/GAL/LRRC26	3
GO:2000050	regulation of non-canonical Wnt signaling pathway	3/505	25/18862	0.0283416	0.214427	0.187264	SFRP1/SPEF1/DKK1	3
GO:2000679	positive regulation of transcription regulatory region DNA binding	3/505	25/18862	0.0283416	0.214427	0.187264	GATA3/POU4F1/FOXC1	3
GO:0060048	cardiac muscle contraction	8/505	135/18862	0.0289438	0.218554	0.190868	KCNJ3/ACE2/KCNE4/KCND3/NKX2-5/CACNA1D/ATP1A2/DSC2	8
GO:0090287	regulation of cellular response to growth factor stimulus	14/505	296/18862	0.0290026	0.218569	0.190881	GATA3/SOX11/TMPRSS6/FGFBP1/SFRP1/LRP2/LRG1/FGF10/FERMT1/CHRD/ZNF703/FOLR1/SOSTDC1/ONECUT2	14
GO:0048515	spermatid differentiation	9/505	161/18862	0.0295442	0.222173	0.194028	ROPN1/ROPN1B/OCA2/SLC26A3/NEURL1/DEFB1/NME5/RSPH1/PCSK4	9
GO:0045494	photoreceptor cell maintenance	4/505	44/18862	0.0296538	0.222173	0.194028	NXNL2/PROM1/CNGB1/RP1	4
GO:0055010	ventricular cardiac muscle tissue morphogenesis	4/505	44/18862	0.0296538	0.222173	0.194028	POU4F1/LRP2/FOXC1/NKX2-5	4
GO:0060541	respiratory system development	10/505	188/18862	0.0303608	0.227028	0.198268	PGR/FOXA1/SPDEF/SOX11/FGF10/MMP12/CHI3L1/DNAAF1/CELSR1/ASCL1	10
GO:0007601	visual perception	11/505	215/18862	0.0305579	0.228059	0.199169	RGR/REEP6/SLITRK6/SIX3/PAX2/RLBP1/CDH3/NR2E1/CNGB1/CNGA1/RP1	11
GO:0021782	glial cell development	7/505	112/18862	0.0309722	0.230704	0.201479	MAPT/SOX11/MAG/S100A8/S100A9/PHGDH/ASCL1	7
GO:0021772	olfactory bulb development	3/505	26/18862	0.0314182	0.2309	0.201649	ERBB4/ROBO2/NR2E1	3
GO:0033598	mammary gland epithelial cell proliferation	3/505	26/18862	0.0314182	0.2309	0.201649	ESR1/GATA3/ZNF703	3
GO:0045026	plasma membrane fusion	3/505	26/18862	0.0314182	0.2309	0.201649	SERPINA5/ROPN1B/FOLR1	3
GO:0050926	regulation of positive chemotaxis	3/505	26/18862	0.0314182	0.2309	0.201649	F7/FGF10/AZU1	3
GO:0099625	ventricular cardiac muscle cell membrane repolarization	3/505	26/18862	0.0314182	0.2309	0.201649	KCNJ3/KCNE4/KCND3	3
GO:1901071	glucosamine-containing compound metabolic process	3/505	26/18862	0.0314182	0.2309	0.201649	CHI3L1/CHST4/CHI3L2	3
GO:1901623	regulation of lymphocyte chemotaxis	3/505	26/18862	0.0314182	0.2309	0.201649	S100A7/PADI2/CCL7	3
GO:0030900	forebrain development	16/505	357/18862	0.0316713	0.231651	0.202306	ERBB4/KIF1A/EMX1/KCNC2/POU4F1/PTCHD1/LRP2/FGF10/ROBO2/SIX3/DNAH5/NR2E1/RTN4RL1/DMRTA2/ATP1A2/ASCL1	16
GO:0009584	detection of visible light	5/505	66/18862	0.031717	0.231651	0.202306	RGR/REEP6/CNGB1/CNGA1/RP1	5
GO:0006775	fat-soluble vitamin metabolic process	4/505	45/18862	0.0318814	0.231651	0.202306	CRABP1/LRP2/CYP4F11/RLBP1	4
GO:0042551	neuron maturation	4/505	45/18862	0.0318814	0.231651	0.202306	BCL11A/RET/BCL2/SPTBN4	4
GO:0048538	thymus development	4/505	45/18862	0.0318814	0.231651	0.202306	GATA3/FGF10/FOXN1/BCL2	4
GO:0060986	endocrine hormone secretion	4/505	45/18862	0.0318814	0.231651	0.202306	GATA3/GAL/AGTR1/TRPV6	4
GO:0030518	intracellular steroid hormone receptor signaling pathway	7/505	113/18862	0.0322886	0.234168	0.204504	ESR1/PGR/FOXA1/SCGB2A2/AR/SFRP1/PADI2	7
GO:0001967	suckling behavior	2/505	11/18862	0.0335309	0.235554	0.205714	DACH1/POU4F1	2
GO:0007501	mesodermal cell fate specification	2/505	11/18862	0.0335309	0.235554	0.205714	PAX2/DKK1	2
GO:0008228	opsonization	2/505	11/18862	0.0335309	0.235554	0.205714	C4B/PTX3	2
GO:0021889	olfactory bulb interneuron differentiation	2/505	11/18862	0.0335309	0.235554	0.205714	ERBB4/ROBO2	2
GO:0030157	pancreatic juice secretion	2/505	11/18862	0.0335309	0.235554	0.205714	WNK4/AQP5	2
GO:0060009	Sertoli cell development	2/505	11/18862	0.0335309	0.235554	0.205714	SOX8/DMRT1	2
GO:0060019	radial glial cell differentiation	2/505	11/18862	0.0335309	0.235554	0.205714	EMX1/FGF10	2
GO:0060174	limb bud formation	2/505	11/18862	0.0335309	0.235554	0.205714	SOX11/FGF10	2
GO:0060900	embryonic camera-type eye formation	2/505	11/18862	0.0335309	0.235554	0.205714	SOX11/PAX2	2
GO:0061303	cornea development in camera-type eye	2/505	11/18862	0.0335309	0.235554	0.205714	SOX11/WNT6	2
GO:0070757	interleukin-35-mediated signaling pathway	2/505	11/18862	0.0335309	0.235554	0.205714	IL12RB2/IL6ST	2
GO:0099624	atrial cardiac muscle cell membrane repolarization	2/505	11/18862	0.0335309	0.235554	0.205714	KCNJ3/CACNA1D	2
GO:1904748	regulation of apoptotic process involved in development	2/505	11/18862	0.0335309	0.235554	0.205714	FOXC1/PAX2	2
GO:2000826	regulation of heart morphogenesis	2/505	11/18862	0.0335309	0.235554	0.205714	ROBO2/DKK1	2
GO:0015800	acidic amino acid transport	5/505	67/18862	0.0335497	0.235554	0.205714	TRH/SYT1/SLC1A6/ATP1A2/CPLX1	5
GO:0019226	transmission of nerve impulse	5/505	67/18862	0.0335497	0.235554	0.205714	MAG/CACNG4/SCN7A/CACNA1H/SPTBN4	5
GO:0033555	multicellular organismal response to stress	5/505	67/18862	0.0335497	0.235554	0.205714	SLC6A2/RET/NR2E1/BCL2/ATP1A2	5
GO:0003231	cardiac ventricle development	7/505	114/18862	0.0336419	0.235554	0.205714	GATA3/SOX11/POU4F1/LRP2/FOXC1/ROBO2/NKX2-5	7
GO:0060294	cilium movement involved in cell motility	7/505	114/18862	0.0336419	0.235554	0.205714	ROPN1/ROPN1B/ATP1A4/CFAP46/NEURL1/DEFB1/DNAH5	7
GO:0043268	positive regulation of potassium ion transport	4/505	46/18862	0.0342045	0.23861	0.208383	WNK4/KCNC2/GAL/LRRC26	4
GO:0070849	response to epidermal growth factor	4/505	46/18862	0.0342045	0.23861	0.208383	ERBB4/FOXC1/PAX2/ASCL1	4
GO:0050953	sensory perception of light stimulus	11/505	219/18862	0.0342641	0.23861	0.208383	RGR/REEP6/SLITRK6/SIX3/PAX2/RLBP1/CDH3/NR2E1/CNGB1/CNGA1/RP1	11
GO:0003401	axis elongation	3/505	27/18862	0.0346623	0.238792	0.208542	ESR1/SFRP1/FGF10	3
GO:0006829	zinc ion transport	3/505	27/18862	0.0346623	0.238792	0.208542	SLC30A8/SLC39A6/SLC39A12	3
GO:0007214	gamma-aminobutyric acid signaling pathway	3/505	27/18862	0.0346623	0.238792	0.208542	GABBR2/GPR156/GABRE	3
GO:0033688	regulation of osteoblast proliferation	3/505	27/18862	0.0346623	0.238792	0.208542	SFRP1/SOX8/BCL2	3
GO:0048799	animal organ maturation	3/505	27/18862	0.0346623	0.238792	0.208542	GATA3/RET/PAX2	3
GO:0060441	epithelial tube branching involved in lung morphogenesis	3/505	27/18862	0.0346623	0.238792	0.208542	FOXA1/FGF10/CELSR1	3
GO:0003206	cardiac chamber morphogenesis	7/505	115/18862	0.0350324	0.240053	0.209643	GATA3/SOX11/POU4F1/LRP2/FOXC1/ROBO2/NKX2-5	7
GO:0033559	unsaturated fatty acid metabolic process	7/505	115/18862	0.0350324	0.240053	0.209643	ELOVL2/CYP4F8/CYP2A6/CYP2A7/GSTA1/CYP4F11/PLA2G4F	7
GO:0048593	camera-type eye morphogenesis	7/505	115/18862	0.0350324	0.240053	0.209643	SOX11/PROM1/AQP5/SOX8/SIX3/PAX2/RP1	7
GO:0030510	regulation of BMP signaling pathway	6/505	91/18862	0.0353647	0.241899	0.211256	SOX11/TMPRSS6/SFRP1/LRP2/CHRD/SOSTDC1	6
GO:0051937	catecholamine transport	5/505	68/18862	0.035447	0.242033	0.211372	SYT9/SLC6A2/SYT1/SYT8/SYT17	5
GO:0050890	cognition	13/505	276/18862	0.0355166	0.242079	0.211412	GRPR/MAPT/EN1/FZD9/TTC36/PTCHD1/KLK8/CHRM1/SLC6A4/ADCY1/DKK1/ATP1A2/S100B	13
GO:0048736	appendage development	9/505	167/18862	0.0360964	0.245163	0.214106	AFF3/SOX11/EN1/BMPR1B/SMOC1/FGF10/DLX6/FOXN1/DKK1	9
GO:0060173	limb development	9/505	167/18862	0.0360964	0.245163	0.214106	AFF3/SOX11/EN1/BMPR1B/SMOC1/FGF10/DLX6/FOXN1/DKK1	9
GO:0009566	fertilization	10/505	194/18862	0.036467	0.247244	0.215923	AR/SERPINA5/ROPN1B/ATP1A4/CLGN/SYT8/FOLR1/CACNA1H/SPTBN4/PCSK4	10
GO:0070169	positive regulation of biomineral tissue development	4/505	47/18862	0.0366236	0.247869	0.216469	BMPR1B/FZD9/WNT6/AMTN	4
GO:0003012	muscle system process	19/505	453/18862	0.0367865	0.248535	0.217051	KCNJ3/ACE2/STAC2/SCN7A/KCNE4/KCND3/NKX2-5/STAC/NMU/CHRM3/IL6ST/PTGER3/GAMT/CACNA1H/CACNA1D/ATP1A2/PRKAG3/DSC2/CRYAB	19
GO:0043312	neutrophil degranulation	20/505	485/18862	0.03805	0.25632	0.223849	S100A8/ABCA13/CALML5/S100A7/S100A9/SLPI/LCN2/BPI/LRG1/PADI2/CXCL1/AZU1/CEACAM6/SLC27A2/CHI3L1/PKP1/PRSS3/ORM2/PTX3/DSG1	20
GO:0086011	membrane repolarization during action potential	3/505	28/18862	0.0380726	0.25632	0.223849	KCNJ3/KCNE4/KCND3	3
GO:0048592	eye morphogenesis	8/505	143/18862	0.0387438	0.25632	0.223849	SOX11/PROM1/AQP5/SOX8/SIX3/PAX2/BCL2/RP1	8
GO:0060425	lung morphogenesis	4/505	48/18862	0.0391388	0.25632	0.223849	FOXA1/SOX11/FGF10/CELSR1	4
GO:0110151	positive regulation of biomineralization	4/505	48/18862	0.0391388	0.25632	0.223849	BMPR1B/FZD9/WNT6/AMTN	4
GO:0009306	protein secretion	16/505	367/18862	0.0391851	0.25632	0.223849	ABCC8/SYT9/SLC30A8/KCNC2/TRH/SFRP1/GAL/KCNJ11/CACNA2D2/MYRIP/BAIAP3/NMU/CACNA1D/FAM3D/KCNN4/CPLX1	16
GO:0006879	cellular iron ion homeostasis	5/505	70/18862	0.0394368	0.25632	0.223849	TMPRSS6/LCN2/HPX/CP/SLC40A1	5
GO:0002002	regulation of angiotensin levels in blood	2/505	12/18862	0.0395362	0.25632	0.223849	ACE2/CPA3	2
GO:0002003	angiotensin maturation	2/505	12/18862	0.0395362	0.25632	0.223849	ACE2/CPA3	2
GO:0002087	regulation of respiratory gaseous exchange by nervous system process	2/505	12/18862	0.0395362	0.25632	0.223849	TLX3/ATP1A2	2
GO:0006563	L-serine metabolic process	2/505	12/18862	0.0395362	0.25632	0.223849	PSAT1/PHGDH	2
GO:0010958	regulation of amino acid import across plasma membrane	2/505	12/18862	0.0395362	0.25632	0.223849	ACE2/ATP1A2	2
GO:0014831	gastro-intestinal system smooth muscle contraction	2/505	12/18862	0.0395362	0.25632	0.223849	NMU/PTGER3	2
GO:0032352	positive regulation of hormone metabolic process	2/505	12/18862	0.0395362	0.25632	0.223849	GATA3/HPN	2
GO:0033145	positive regulation of intracellular steroid hormone receptor signaling pathway	2/505	12/18862	0.0395362	0.25632	0.223849	FOXA1/AR	2
GO:0035112	genitalia morphogenesis	2/505	12/18862	0.0395362	0.25632	0.223849	AR/FGF10	2
GO:0042363	fat-soluble vitamin catabolic process	2/505	12/18862	0.0395362	0.25632	0.223849	CRABP1/CYP4F11	2
GO:0048711	positive regulation of astrocyte differentiation	2/505	12/18862	0.0395362	0.25632	0.223849	MAG/IL6ST	2
GO:0060221	retinal rod cell differentiation	2/505	12/18862	0.0395362	0.25632	0.223849	SOX8/RP1	2
GO:0060442	branching involved in prostate gland morphogenesis	2/505	12/18862	0.0395362	0.25632	0.223849	ESR1/SFRP1	2
GO:0061430	bone trabecula morphogenesis	2/505	12/18862	0.0395362	0.25632	0.223849	CHAD/SFRP1	2
GO:0071481	cellular response to X-ray	2/505	12/18862	0.0395362	0.25632	0.223849	GATA3/SFRP1	2
GO:1901387	positive regulation of voltage-gated calcium channel activity	2/505	12/18862	0.0395362	0.25632	0.223849	STAC2/STAC	2
GO:1903789	regulation of amino acid transmembrane transport	2/505	12/18862	0.0395362	0.25632	0.223849	ACE2/ATP1A2	2
GO:0017157	regulation of exocytosis	10/505	197/18862	0.0398192	0.257721	0.225073	SYT9/RIMS4/SYT1/SLC4A8/TRPV6/SYT8/ADCY1/CACNA1H/SYT17/CPLX1	10
GO:0035592	establishment of protein localization to extracellular region	16/505	368/18862	0.0400016	0.258467	0.225725	ABCC8/SYT9/SLC30A8/KCNC2/TRH/SFRP1/GAL/KCNJ11/CACNA2D2/MYRIP/BAIAP3/NMU/CACNA1D/FAM3D/KCNN4/CPLX1	16
GO:0050806	positive regulation of synaptic transmission	8/505	144/18862	0.0401073	0.258487	0.225742	CLSTN2/SYT1/CACNG4/SLC4A8/BAIAP3/NMU/NR2E1/ADCY1	8
GO:0002283	neutrophil activation involved in immune response	20/505	488/18862	0.040139	0.258487	0.225742	S100A8/ABCA13/CALML5/S100A7/S100A9/SLPI/LCN2/BPI/LRG1/PADI2/CXCL1/AZU1/CEACAM6/SLC27A2/CHI3L1/PKP1/PRSS3/ORM2/PTX3/DSG1	20
GO:0060560	developmental growth involved in morphogenesis	11/505	225/18862	0.0404019	0.259434	0.226569	ESR1/MAPT/BCL11A/MAG/EMX1/SFRP1/SYT1/RASAL1/FGF10/SEMA3B/SYT17	11
GO:0010975	regulation of neuron projection development	18/505	428/18862	0.0404208	0.259434	0.226569	KLK6/GATA3/MAPT/BCL11A/MAG/KIF1A/CHODL/S100A9/SFRP1/RET/INPP5J/ROBO2/KLK8/SLC39A12/SEMA3B/NR2E1/RTN4RL1/RGMA	18
GO:0120254	olefinic compound metabolic process	7/505	119/18862	0.0409733	0.262542	0.229284	ELOVL2/CYP2A6/CYP2A7/GSTA1/CYP4F11/CYP27C1/CACNA1H	7
GO:0001764	neuron migration	8/505	145/18862	0.0415023	0.263356	0.229994	ERBB4/GATA3/GFRA3/DNER/TLX3/VAX1/CELSR1/ASCL1	8
GO:0051592	response to calcium ion	8/505	145/18862	0.0415023	0.263356	0.229994	SYT9/KCNH1/SYT1/RASAL1/TRPV6/SYT8/ADCY1/SYT17	8
GO:0060041	retina development in camera-type eye	8/505	145/18862	0.0415023	0.263356	0.229994	PROM1/BMPR1B/RET/SOX8/SIX3/PAX2/NR2E1/RP1	8
GO:0021536	diencephalon development	5/505	71/18862	0.04153	0.263356	0.229994	KCNC2/POU4F1/PTCHD1/FGF10/SIX3	5
GO:0035019	somatic stem cell population maintenance	5/505	71/18862	0.04153	0.263356	0.229994	SFRP1/FGF10/POLR2F/PAX2/NR2E1	5
GO:0042133	neurotransmitter metabolic process	3/505	29/18862	0.0416473	0.263356	0.229994	SLC44A4/ABAT/SLC6A4	3
GO:0048679	regulation of axon regeneration	3/505	29/18862	0.0416473	0.263356	0.229994	KLK8/RTN4RL1/RGMA	3
GO:0072337	modified amino acid transport	3/505	29/18862	0.0416473	0.263356	0.229994	PDZK1/LRP2/FOLR1	3
GO:0120178	steroid hormone biosynthetic process	4/505	49/18862	0.0417502	0.263574	0.230184	HSD17B2/CYP21A2/AKR1B15/CACNA1H	4
GO:0001676	long-chain fatty acid metabolic process	7/505	120/18862	0.0425547	0.268213	0.234236	ELOVL2/CYP2A6/GLYATL2/CYP2A7/GSTA1/CYP4F11/SLC27A2	7
GO:0002790	peptide secretion	17/505	401/18862	0.042749	0.268998	0.234921	ABCC8/SYT9/SLC30A8/KCNC2/S100A8/TRH/SFRP1/GAL/KCNJ11/CACNA2D2/MYRIP/BAIAP3/NMU/CACNA1D/FAM3D/KCNN4/CPLX1	17
GO:0001841	neural tube formation	6/505	96/18862	0.0440947	0.276265	0.241268	SOX11/SFRP1/LRP2/PAX2/FOLR1/CELSR1	6
GO:0007519	skeletal muscle tissue development	8/505	147/18862	0.0443881	0.276265	0.241268	SOX11/DNER/RBM24/NEURL1/SOX8/BCL2/DMRTA2/VAX1	8
GO:0003229	ventricular cardiac muscle tissue development	4/505	50/18862	0.0444578	0.276265	0.241268	POU4F1/LRP2/FOXC1/NKX2-5	4
GO:0042755	eating behavior	3/505	30/18862	0.0453845	0.276265	0.241268	TRH/GDF15/NMU	3
GO:0002430	complement receptor mediated signaling pathway	2/505	13/18862	0.0459126	0.276265	0.241268	C5AR2/CR2	2
GO:0006703	estrogen biosynthetic process	2/505	13/18862	0.0459126	0.276265	0.241268	HSD17B2/AKR1B15	2
GO:0006705	mineralocorticoid biosynthetic process	2/505	13/18862	0.0459126	0.276265	0.241268	CYP21A2/CACNA1H	2
GO:0007512	adult heart development	2/505	13/18862	0.0459126	0.276265	0.241268	NKX2-5/SCUBE1	2
GO:0008212	mineralocorticoid metabolic process	2/505	13/18862	0.0459126	0.276265	0.241268	CYP21A2/CACNA1H	2
GO:0010248	establishment or maintenance of transmembrane electrochemical gradient	2/505	13/18862	0.0459126	0.276265	0.241268	ATP1A4/ATP1A2	2
GO:0015697	quaternary ammonium group transport	2/505	13/18862	0.0459126	0.276265	0.241268	PDZK1/SLC25A48	2
GO:0015812	gamma-aminobutyric acid transport	2/505	13/18862	0.0459126	0.276265	0.241268	SLC6A11/TRH	2
GO:0015816	glycine transport	2/505	13/18862	0.0459126	0.276265	0.241268	SLC7A8/SLC6A17	2
GO:0016264	gap junction assembly	2/505	13/18862	0.0459126	0.276265	0.241268	ACE2/GJB6	2
GO:0030007	cellular potassium ion homeostasis	2/505	13/18862	0.0459126	0.276265	0.241268	ATP1A4/ATP1A2	2
GO:0031650	regulation of heat generation	2/505	13/18862	0.0459126	0.276265	0.241268	NMU/PTGER3	2
GO:0033689	negative regulation of osteoblast proliferation	2/505	13/18862	0.0459126	0.276265	0.241268	SFRP1/BCL2	2
GO:0035845	photoreceptor cell outer segment organization	2/505	13/18862	0.0459126	0.276265	0.241268	CNGB1/RP1	2
GO:0042659	regulation of cell fate specification	2/505	13/18862	0.0459126	0.276265	0.241268	AR/DKK1	2
GO:0043568	positive regulation of insulin-like growth factor receptor signaling pathway	2/505	13/18862	0.0459126	0.276265	0.241268	AR/CDH3	2
GO:0046348	amino sugar catabolic process	2/505	13/18862	0.0459126	0.276265	0.241268	CHI3L1/CHI3L2	2
GO:0055062	phosphate ion homeostasis	2/505	13/18862	0.0459126	0.276265	0.241268	SLC34A2/UMOD	2
GO:0060576	intestinal epithelial cell development	2/505	13/18862	0.0459126	0.276265	0.241268	SPDEF/IL6ST	2
GO:0070486	leukocyte aggregation	2/505	13/18862	0.0459126	0.276265	0.241268	S100A8/S100A9	2
GO:0071599	otic vesicle development	2/505	13/18862	0.0459126	0.276265	0.241268	GATA3/FGF10	2
GO:0072176	nephric duct development	2/505	13/18862	0.0459126	0.276265	0.241268	GATA3/PAX2	2
GO:0072506	trivalent inorganic anion homeostasis	2/505	13/18862	0.0459126	0.276265	0.241268	SLC34A2/UMOD	2
GO:1902043	positive regulation of extrinsic apoptotic signaling pathway via death domain receptors	2/505	13/18862	0.0459126	0.276265	0.241268	BMPR1B/SFRP1	2
GO:0071692	protein localization to extracellular region	16/505	375/18862	0.0460631	0.276738	0.241681	ABCC8/SYT9/SLC30A8/KCNC2/TRH/SFRP1/GAL/KCNJ11/CACNA2D2/MYRIP/BAIAP3/NMU/CACNA1D/FAM3D/KCNN4/CPLX1	16
GO:1903307	positive regulation of regulated secretory pathway	4/505	51/18862	0.0472616	0.283496	0.247583	SYT9/SYT1/SLC4A8/CACNA1H	4
GO:0006690	icosanoid metabolic process	7/505	123/18862	0.0475337	0.284685	0.248621	CYP4F22/CYP4F8/CYP2A6/CYP2A7/GSTA1/CYP4F11/PLA2G4F	7
GO:0050807	regulation of synapse organization	10/505	204/18862	0.0484499	0.289687	0.252989	CLSTN2/PTPRT/KIF1A/CAMKV/NEURL1/ROBO2/SLITRK6/KLK8/PCDH8/LRFN2	10
GO:0002446	neutrophil mediated immunity	20/505	499/18862	0.0485193	0.289687	0.252989	S100A8/ABCA13/CALML5/S100A7/S100A9/SLPI/LCN2/BPI/LRG1/PADI2/CXCL1/AZU1/CEACAM6/SLC27A2/CHI3L1/PKP1/PRSS3/ORM2/PTX3/DSG1	20
GO:0003180	aortic valve morphogenesis	3/505	31/18862	0.0492818	0.291418	0.254501	GATA3/ROBO2/NKX2-5	3
GO:0003338	metanephros morphogenesis	3/505	31/18862	0.0492818	0.291418	0.254501	FGF10/SOX8/PAX2	3
GO:0040020	regulation of meiotic nuclear division	3/505	31/18862	0.0492818	0.291418	0.254501	HORMAD1/STRA8/DMRT1	3
GO:0048147	negative regulation of fibroblast proliferation	3/505	31/18862	0.0492818	0.291418	0.254501	DACH1/SFRP1/C1QL4	3
GO:0051955	regulation of amino acid transport	3/505	31/18862	0.0492818	0.291418	0.254501	ACE2/TRH/ATP1A2	3
GO:1902692	regulation of neuroblast proliferation	3/505	31/18862	0.0492818	0.291418	0.254501	SIX3/DMRTA2/VAX1	3
GO:0042119	neutrophil activation	20/505	500/18862	0.049339	0.291418	0.254501	S100A8/ABCA13/CALML5/S100A7/S100A9/SLPI/LCN2/BPI/LRG1/PADI2/CXCL1/AZU1/CEACAM6/SLC27A2/CHI3L1/PKP1/PRSS3/ORM2/PTX3/DSG1	20
GO:0016049	cell growth	19/505	470/18862	0.049925	0.293083	0.255956	SLC44A4/MAPT/BCL11A/MAG/EMX1/S100A8/S100A9/SFRP1/AGTR1/SYT1/RASAL1/RERG/FBP1/HPN/SEMA3B/BCL2/SYT17/KRT17/CRYAB	19
GO:0021510	spinal cord development	6/505	99/18862	0.0499254	0.293083	0.255956	SOX11/MDGA2/CHRD/ISL2/PHGDH/ASCL1	6
GO:0030317	flagellated sperm motility	6/505	99/18862	0.0499254	0.293083	0.255956	ROPN1/ROPN1B/ATP1A4/NEURL1/DEFB1/DNAH5	6
GO:0097722	sperm motility	6/505	99/18862	0.0499254	0.293083	0.255956	ROPN1/ROPN1B/ATP1A4/NEURL1/DEFB1/DNAH5	6

## Sheet: GO CC
ID	Description	GeneRatio	BgRatio	pvalue	p.adjust	qvalue	geneID	Count
GO:1990351	transporter complex	32/530	338/19520	9.52562e-10	2.32427e-07	1.8647e-07	KCNJ3/ABCC8/GABRP/KCNG1/GRIK3/KCNC2/ATP1A4/TTYH1/KCNH1/CACNG1/KCNJ11/CACNG4/SCN7A/CACNA2D2/KCNS1/KCNE4/KCND3/TRPV6/CLIC6/SCNN1A/ATP10B/CACNA1H/CACNA1D/GLRA3/KCNQ4/LRRC26/ATP1A2/CNGB1/KCNN4/GRIA2/GABRE/GABRQ	32
GO:1902495	transmembrane transporter complex	31/530	323/19520	1.25636e-09	2.32427e-07	1.8647e-07	KCNJ3/ABCC8/GABRP/KCNG1/GRIK3/KCNC2/ATP1A4/TTYH1/KCNH1/CACNG1/KCNJ11/CACNG4/SCN7A/CACNA2D2/KCNS1/KCNE4/KCND3/TRPV6/CLIC6/SCNN1A/CACNA1H/CACNA1D/GLRA3/KCNQ4/LRRC26/ATP1A2/CNGB1/KCNN4/GRIA2/GABRE/GABRQ	31
GO:0034702	ion channel complex	29/530	301/19520	3.964e-09	4.88894e-07	3.92228e-07	KCNJ3/ABCC8/GABRP/KCNG1/GRIK3/KCNC2/TTYH1/KCNH1/CACNG1/KCNJ11/CACNG4/SCN7A/CACNA2D2/KCNS1/KCNE4/KCND3/TRPV6/CLIC6/SCNN1A/CACNA1H/CACNA1D/GLRA3/KCNQ4/LRRC26/CNGB1/KCNN4/GRIA2/GABRE/GABRQ	29
GO:0097060	synaptic membrane	31/530	368/19520	2.77279e-08	2.56483e-06	2.0577e-06	KCNJ3/ERBB4/GABBR2/CLSTN2/PTPRT/GABRP/SLC6A11/RIMS4/GRIK3/KCNC2/SLC6A2/KCNH1/SYT1/CACNG4/SLC4A8/KCND3/CHRM1/SHC4/CHRM3/IGSF9B/SLC6A4/PCDH8/ADCY1/GLRA3/DDN/SLC1A6/LRFN2/CRYAB/GRIA2/GABRE/GABRQ	31
GO:0034703	cation channel complex	23/530	222/19520	4.29681e-08	3.17964e-06	2.55095e-06	KCNJ3/ABCC8/KCNG1/GRIK3/KCNC2/KCNH1/CACNG1/KCNJ11/CACNG4/SCN7A/CACNA2D2/KCNS1/KCNE4/KCND3/TRPV6/SCNN1A/CACNA1H/CACNA1D/KCNQ4/LRRC26/CNGB1/KCNN4/GRIA2	23
GO:0045211	postsynaptic membrane	24/530	265/19520	2.78936e-07	1.72011e-05	1.38e-05	ERBB4/GABBR2/CLSTN2/PTPRT/GABRP/SLC6A11/GRIK3/KCNC2/KCNH1/CACNG4/KCND3/CHRM1/SHC4/CHRM3/IGSF9B/SLC6A4/PCDH8/ADCY1/GLRA3/DDN/LRFN2/GRIA2/GABRE/GABRQ	24
GO:0016324	apical plasma membrane	28/530	351/19520	4.02007e-07	2.1249e-05	1.70475e-05	GP2/SLC44A4/SLC15A1/CEACAM5/PROM1/AQP5/RHCG/ACE2/KCNC2/PDZK1/ABCC11/ZMYND10/SLC26A9/SLC34A2/LRP2/LCT/SLC26A3/KCNE4/GJB6/CEACAM6/SLC7A8/SPEF1/HPN/SCNN1A/UMOD/FOLR1/DSG1/PARD6B	28
GO:0031225	anchored component of membrane	18/530	170/19520	9.18682e-07	4.24891e-05	3.4088e-05	GP2/GFRA1/ART3/LY6D/CEACAM5/RAET1L/GFRA3/MSLN/MDGA2/CEACAM6/LYPD6/UMOD/FOLR1/ULBP3/RTN4RL1/RGMA/ULBP1/LYPD6B	18
GO:0043025	neuronal cell body	32/530	474/19520	2.39899e-06	9.86251e-05	7.91245e-05	MAPT/KIF1A/EEF1A2/GRIK3/BMPR1B/KCNC2/SLC6A2/PVALB/KCNH1/GAL/RET/KCNJ11/DNER/SLC4A8/NEURL1/DDC/KCND3/PCP2/C4A/DPYSL5/HPN/IL6ST/GLRA3/RTN4RL1/DDN/ATP1A2/SPTBN4/KCNN4/CPLX1/CRYAB/ASCL1/GRIA2	32
GO:0034705	potassium channel complex	13/530	99/19520	2.76168e-06	0.000102182	8.19783e-05	KCNJ3/ABCC8/KCNG1/GRIK3/KCNC2/KCNH1/KCNJ11/KCNS1/KCNE4/KCND3/KCNQ4/LRRC26/KCNN4	13
GO:0045177	apical part of cell	29/530	414/19520	3.48927e-06	0.000117366	9.41603e-05	GP2/SLC44A4/SLC15A1/CEACAM5/C5AR2/PROM1/AQP5/RHCG/ACE2/KCNC2/PDZK1/ABCC11/ZMYND10/SLC26A9/SLC34A2/LRP2/LCT/SLC26A3/KCNE4/GJB6/CEACAM6/SLC7A8/SPEF1/HPN/SCNN1A/UMOD/FOLR1/DSG1/PARD6B	29
GO:0031253	cell projection membrane	24/530	337/19520	1.84203e-05	0.000567958	0.000455659	MAPT/CA9/PROM1/ACE2/FZD9/KCNC2/PDZK1/TTYH1/SLC34A2/LRP2/KCNJ11/SLC39A6/SLC26A3/ROBO2/FERMT1/SLC7A8/SCNN1A/UMOD/FOLR1/DDN/CNGB1/CNGA1/PLA2G4F/GABRE	24
GO:0099699	integral component of synaptic membrane	13/530	128/19520	4.6237e-05	0.00131598	0.00105578	KCNJ3/ERBB4/CLSTN2/PTPRT/SLC6A11/CACNG4/KCND3/CHRM1/SLC6A4/PCDH8/ADCY1/SLC1A6/LRFN2	13
GO:0099055	integral component of postsynaptic membrane	11/530	100/19520	8.52606e-05	0.00225332	0.00180778	ERBB4/CLSTN2/PTPRT/SLC6A11/CACNG4/KCND3/CHRM1/SLC6A4/PCDH8/ADCY1/LRFN2	11
GO:0042734	presynaptic membrane	13/530	137/19520	9.35586e-05	0.00230778	0.00185148	KCNJ3/ERBB4/SLC6A11/GRIK3/KCNC2/SLC6A2/KCNH1/SYT1/SLC4A8/CHRM1/SLC6A4/PCDH8/SLC1A6	13
GO:0099240	intrinsic component of synaptic membrane	13/530	140/19520	0.000116685	0.00269833	0.00216481	KCNJ3/ERBB4/CLSTN2/PTPRT/SLC6A11/CACNG4/KCND3/CHRM1/SLC6A4/PCDH8/ADCY1/SLC1A6/LRFN2	13
GO:0098936	intrinsic component of postsynaptic membrane	11/530	105/19520	0.000132807	0.0028905	0.00231898	ERBB4/CLSTN2/PTPRT/SLC6A11/CACNG4/KCND3/CHRM1/SLC6A4/PCDH8/ADCY1/LRFN2	11
GO:0008076	voltage-gated potassium channel complex	10/530	89/19520	0.000148809	0.00305885	0.00245404	KCNJ3/KCNG1/KCNC2/KCNH1/KCNS1/KCNE4/KCND3/KCNQ4/LRRC26/KCNN4	10
GO:0030673	axolemma	4/530	12/19520	0.000223614	0.0043546	0.00349359	MAPT/KCNC2/KCNJ11/ROBO2	4
GO:0062023	collagen-containing extracellular matrix	25/530	423/19520	0.000249511	0.00439143	0.00352314	F7/THSD4/SERPINA5/ADAMTS15/S100A8/S100A7/S100A9/SLPI/SFRP1/FBN3/HPX/CPA3/SMOC1/FGF10/MATN4/AMTN/COL9A3/GDF15/NPNT/SEMA3B/ORM2/TPSAB1/OGN/TPSB2/COL9A1	25
GO:0099061	integral component of postsynaptic density membrane	7/530	47/19520	0.000256449	0.00439143	0.00352314	ERBB4/CLSTN2/PTPRT/CACNG4/CHRM1/ADCY1/LRFN2	7
GO:0035580	specific granule lumen	8/530	62/19520	0.000261112	0.00439143	0.00352314	SLPI/LCN2/BPI/LRG1/CXCL1/CHI3L1/ORM2/PTX3	8
GO:0099146	intrinsic component of postsynaptic density membrane	7/530	50/19520	0.000379719	0.00610852	0.00490072	ERBB4/CLSTN2/PTPRT/CACNG4/CHRM1/ADCY1/LRFN2	7
GO:0099060	integral component of postsynaptic specialization membrane	8/530	66/19520	0.000403492	0.0062205	0.00499056	ERBB4/CLSTN2/PTPRT/CACNG4/KCND3/CHRM1/ADCY1/LRFN2	8
GO:0030315	T-tubule	7/530	51/19520	0.000429972	0.00636359	0.00510535	KCNJ3/CACNG1/KCNJ11/CACNG4/STAC/CACNA1D/ATP1A2	7
GO:0098839	postsynaptic density membrane	9/530	86/19520	0.00053901	0.00749848	0.00601585	ERBB4/CLSTN2/PTPRT/KCNH1/CACNG4/CHRM1/ADCY1/LRFN2/GRIA2	9
GO:0098948	intrinsic component of postsynaptic specialization membrane	8/530	69/19520	0.000547187	0.00749848	0.00601585	ERBB4/CLSTN2/PTPRT/CACNG4/KCND3/CHRM1/ADCY1/LRFN2	8
GO:0099634	postsynaptic specialization membrane	10/530	109/19520	0.00077059	0.0101828	0.00816941	ERBB4/CLSTN2/PTPRT/KCNH1/CACNG4/KCND3/CHRM1/ADCY1/LRFN2/GRIA2	10
GO:0031045	dense core granule	5/530	28/19520	0.000848329	0.0108235	0.00868344	SYT9/KIF1A/SYT1/MYRIP/SYT8	5
GO:0009925	basal plasma membrane	16/530	240/19520	0.000909163	0.011213	0.00899593	ERBB4/CEACAM5/CA9/C5AR2/AQP5/RHCG/KCNC2/SLC7A8/LPO/SPEF1/FRMPD2/CHRM3/UMOD/FOLR1/SLC40A1/KCNQ4	16
GO:0001533	cornified envelope	6/530	45/19520	0.00129084	0.0154068	0.0123605	PI3/SCEL/IVL/PKP1/DSG1/DSC2	6
GO:0045111	intermediate filament cytoskeleton	16/530	256/19520	0.0017779	0.0197628	0.0158552	KRT16/KRT6A/KRT81/KRT6B/S100A8/KRT83/INA/KRT37/KRT4/KRT9/KRT6C/CASP14/PKP1/KRT5/KRT17/SLC1A6	16
GO:0005796	Golgi lumen	9/530	102/19520	0.00183417	0.0197628	0.0158552	F7/WNT6/CGA/MUC16/MUC15/DEFB1/UMOD/OGN/NCAN	9
GO:1902710	GABA receptor complex	4/530	20/19520	0.00184183	0.0197628	0.0158552	GABBR2/GABRP/GABRE/GABRQ	4
GO:0098793	presynapse	25/530	487/19520	0.00186946	0.0197628	0.0158552	KCNJ3/ERBB4/SYT9/SLC6A11/RIMS4/KIF1A/GRIK3/KCNC2/SLC6A2/KCNH1/SYT1/SLC4A8/DDC/SH3GL3/CHRM1/BAIAP3/SYT8/NMU/SLC6A4/PCDH8/CACNA1D/SLC1A6/CNGB1/CPLX1/SLC6A17	25
GO:0045178	basal part of cell	16/530	258/19520	0.00192412	0.0197757	0.0158656	ERBB4/CEACAM5/CA9/C5AR2/AQP5/RHCG/KCNC2/SLC7A8/LPO/SPEF1/FRMPD2/CHRM3/UMOD/FOLR1/SLC40A1/KCNQ4	16
GO:0034707	chloride channel complex	6/530	50/19520	0.00224695	0.0224695	0.0180268	GABRP/TTYH1/CLIC6/GLRA3/GABRE/GABRQ	6
GO:0005882	intermediate filament	14/530	215/19520	0.00231217	0.0225132	0.0180618	KRT16/KRT6A/KRT81/KRT6B/KRT83/INA/KRT37/KRT4/KRT9/KRT6C/CASP14/PKP1/KRT5/KRT17	14
GO:0098984	neuron to neuron synapse	19/530	342/19520	0.00268903	0.0254429	0.0204122	ERBB4/SYT9/CLSTN2/PTPRT/BCAS1/BCL11A/KCNH1/SYT1/CACNG4/SLC4A8/NEURL1/KCND3/SH3GL3/CHRM1/IGSF9B/ADCY1/LRFN2/CRYAB/GRIA2	19
GO:0043195	terminal bouton	6/530	52/19520	0.00275058	0.0254429	0.0204122	GRIK3/KCNC2/SLC4A8/NMU/CNGB1/CPLX1	6
GO:1990454	L-type voltage-gated calcium channel complex	3/530	12/19520	0.00364656	0.032908	0.0264013	CACNG1/CACNG4/CACNA1D	3
GO:0099056	integral component of presynaptic membrane	6/530	56/19520	0.00400557	0.0352872	0.02831	KCNJ3/ERBB4/SLC6A11/CHRM1/SLC6A4/SLC1A6	6
GO:0045095	keratin filament	8/530	96/19520	0.00459978	0.03943	0.0316337	KRT6A/KRT81/KRT6B/KRT83/KRT4/KRT6C/CASP14/KRT5	8
GO:0098978	glutamatergic synapse	17/530	308/19520	0.00468897	0.03943	0.0316337	ERBB4/CLSTN2/PTPRT/GRIK3/FZD9/SYT1/CACNG4/SLC4A8/CAMKV/SH3GL3/CHRM1/PCDH8/ADCY1/SLC1A6/ABLIM3/CPLX1/SLC6A17	17
GO:0031528	microvillus membrane	4/530	26/19520	0.00499769	0.0400299	0.032115	CA9/PROM1/PDZK1/SLC7A8	4
GO:0034706	sodium channel complex	4/530	26/19520	0.00499769	0.0400299	0.032115	GRIK3/SCN7A/SCNN1A/CACNA1H	4
GO:0031526	brush border membrane	6/530	59/19520	0.00519307	0.0400299	0.032115	ACE2/PDZK1/SLC34A2/LRP2/SLC26A3/FOLR1	6
GO:0032589	neuron projection membrane	6/530	59/19520	0.00519307	0.0400299	0.032115	MAPT/KCNC2/KCNJ11/ROBO2/DDN/GABRE	6
GO:0097729	9+2 motile cilium	9/530	120/19520	0.00546769	0.0412867	0.0331233	DNALI1/ATP1A4/SLC26A3/DEFB1/DNAH5/NME5/SPEF1/SCNN1A/RSPH1	9
GO:0005891	voltage-gated calcium channel complex	5/530	43/19520	0.00595379	0.0440581	0.0353467	CACNG1/CACNG4/CACNA2D2/CACNA1H/CACNA1D	5
GO:0032279	asymmetric synapse	17/530	318/19520	0.00640342	0.0464562	0.0372707	ERBB4/CLSTN2/PTPRT/BCAS1/BCL11A/KCNH1/CACNG4/SLC4A8/NEURL1/KCND3/SH3GL3/CHRM1/IGSF9B/ADCY1/LRFN2/CRYAB/GRIA2	17
GO:0044304	main axon	6/530	62/19520	0.00662002	0.047104	0.0377904	MAPT/MAG/KCNC2/KCNJ11/ROBO2/SPTBN4	6
GO:0098889	intrinsic component of presynaptic membrane	6/530	64/19520	0.00771694	0.053873	0.043221	KCNJ3/ERBB4/SLC6A11/CHRM1/SLC6A4/SLC1A6	6
GO:0031514	motile cilium	12/530	200/19520	0.00868941	0.0595386	0.0477664	ROPN1/DNALI1/ROPN1B/ATP1A4/SLC26A3/DEFB1/CFAP61/DNAH5/NME5/SPEF1/SCNN1A/RSPH1	12
GO:0044306	neuron projection terminus	9/530	130/19520	0.00909546	0.0611877	0.0490894	GRIK3/KCNC2/SYT1/SLC4A8/CHRM1/NMU/SCRG1/CNGB1/CPLX1	9
GO:0034704	calcium channel complex	6/530	68/19520	0.0102937	0.0680117	0.0545642	CACNG1/CACNG4/CACNA2D2/TRPV6/CACNA1H/CACNA1D	6
GO:0001750	photoreceptor outer segment	7/530	89/19520	0.0106208	0.068942	0.0553105	PROM1/ATP1A4/RGR/MYRIP/CNGB1/CNGA1/RP1	7
GO:0042383	sarcolemma	9/530	134/19520	0.0109698	0.0699797	0.0561431	KCNJ3/STAC2/CACNG1/KCNJ11/CACNG4/KCND3/STAC/CACNA1D/ATP1A2	9
GO:0005902	microvillus	7/530	91/19520	0.0119173	0.0737997	0.0592077	FOXA1/CA9/PROM1/AQP5/PDZK1/SLC7A8/SPEF1	7
GO:0014069	postsynaptic density	16/530	313/19520	0.0119675	0.0737997	0.0592077	ERBB4/CLSTN2/PTPRT/BCAS1/BCL11A/KCNH1/CACNG4/NEURL1/KCND3/SH3GL3/CHRM1/IGSF9B/ADCY1/LRFN2/CRYAB/GRIA2	16
GO:0016323	basolateral plasma membrane	12/530	211/19520	0.0129133	0.0783269	0.0628398	ERBB4/CEACAM5/CA9/RHCG/KCNC2/SLC7A8/LPO/SPEF1/FRMPD2/UMOD/FOLR1/SLC40A1	12
GO:1902711	GABA-A receptor complex	3/530	19/19520	0.0139516	0.0832594	0.066797	GABRP/GABRE/GABRQ	3
GO:0032838	plasma membrane bounded cell projection cytoplasm	12/530	216/19520	0.0152865	0.0897781	0.0720268	DNALI1/MAPT/KIF1A/GRIK3/CFAP46/CFAP61/DNAH5/SYBU/SPEF1/DNAAF1/SPATA4/RP1	12
GO:0019898	extrinsic component of membrane	15/530	304/19520	0.0195383	0.112956	0.0906219	GFRA1/KIF1A/STAC2/GFRA3/MUC16/DEFB1/INPP5J/AZU1/STAC/CDH19/CDH3/UMOD/ESYT3/SCUBE1/SRMS	15
GO:0005903	brush border	7/530	101/19520	0.0201524	0.113677	0.0912003	SLC15A1/ACE2/PDZK1/SLC34A2/LRP2/SLC26A3/FOLR1	7
GO:0099572	postsynaptic specialization	16/530	333/19520	0.0202775	0.113677	0.0912003	ERBB4/CLSTN2/PTPRT/BCAS1/BCL11A/KCNH1/CACNG4/NEURL1/KCND3/SH3GL3/CHRM1/IGSF9B/ADCY1/LRFN2/CRYAB/GRIA2	16
GO:0043204	perikaryon	9/530	151/19520	0.0222791	0.123034	0.0987073	GRIK3/KCNC2/KCNH1/NEURL1/GLRA3/RTN4RL1/DDN/CPLX1/CRYAB	9
GO:0005930	axoneme	8/530	128/19520	0.0235859	0.128335	0.10296	DNALI1/CFAP46/CFAP61/DNAH5/SPEF1/DNAAF1/SPATA4/RP1	8
GO:0097014	ciliary plasm	8/530	130/19520	0.0255871	0.137206	0.110077	DNALI1/CFAP46/CFAP61/DNAH5/SPEF1/DNAAF1/SPATA4/RP1	8
GO:0032280	symmetric synapse	2/530	10/19520	0.0286605	0.151491	0.121538	SLC4A8/IGSF9B	2
GO:0030057	desmosome	3/530	25/19520	0.0293835	0.152959	0.122715	PKP1/DSG1/DSC2	3
GO:0098982	GABA-ergic synapse	5/530	64/19520	0.029765	0.152959	0.122715	ERBB4/SLC6A11/KCND3/IGSF9B/SLC6A17	5
GO:0042581	specific granule	9/530	160/19520	0.0308468	0.156347	0.125433	SLPI/LCN2/BPI/LRG1/CXCL1/SLC27A2/CHI3L1/ORM2/PTX3	9
GO:0036126	sperm flagellum	7/530	111/19520	0.0317074	0.158537	0.127191	DNALI1/ATP1A4/SLC26A3/DEFB1/NME5/SCNN1A/RSPH1	7
GO:0098858	actin-based cell projection	11/530	216/19520	0.034326	0.167519	0.134397	FOXA1/DNALI1/CA9/PROM1/AQP5/FZD9/PDZK1/PVALB/TTYH1/SLC7A8/SPEF1	11
GO:0033270	paranode region of axon	2/530	11/19520	0.0344093	0.167519	0.134397	MAG/SPTBN4	2
GO:0098685	Schaffer collateral - CA1 synapse	5/530	67/19520	0.0353263	0.16975	0.136186	INA/CHRM1/ADCY1/LRFN2/CPLX1	5
GO:0043679	axon terminus	7/530	114/19520	0.0358918	0.170256	0.136592	GRIK3/KCNC2/SLC4A8/CHRM1/NMU/CNGB1/CPLX1	7
GO:0097733	photoreceptor cell cilium	7/530	115/19520	0.0373638	0.174995	0.140394	PROM1/ATP1A4/RGR/MYRIP/CNGB1/CNGA1/RP1	7
GO:0032809	neuronal cell body membrane	3/530	28/19520	0.03944	0.18241	0.146343	KCNC2/SLC6A2/SLC4A8	3
GO:0005890	sodium:potassium-exchanging ATPase complex	2/530	12/19520	0.0405619	0.184441	0.147973	ATP1A4/ATP1A2	2
GO:0014704	intercalated disc	4/530	48/19520	0.0408762	0.184441	0.147973	KCNJ11/ATP1A2/SPTBN4/DSC2	4
GO:0097225	sperm midpiece	3/530	29/19520	0.0431314	0.192272	0.154256	ATP1A4/SLC26A3/DEFB1	3
GO:0060170	ciliary membrane	5/530	72/19520	0.045935	0.199838	0.160326	PROM1/SCNN1A/UMOD/CNGB1/CNGA1	5
GO:0031256	leading edge membrane	9/530	173/19520	0.046913	0.199838	0.160326	MAPT/KCNC2/KCNJ11/SLC39A6/ROBO2/FERMT1/DDN/PLA2G4F/GABRE	9
GO:0097386	glial cell projection	3/530	30/19520	0.0469891	0.199838	0.160326	MAPT/SLC4A8/SCN7A	3
GO:0098686	hippocampal mossy fiber to CA3 synapse	3/530	30/19520	0.0469891	0.199838	0.160326	SYT9/SYT1/ADCY1	3
GO:0099568	cytoplasmic region	12/530	258/19520	0.049928	0.20971	0.168245	DNALI1/MAPT/KIF1A/GRIK3/CFAP46/CFAP61/DNAH5/SYBU/SPEF1/DNAAF1/SPATA4/RP1	12

## Sheet: GO MF
ID	Description	GeneRatio	BgRatio	pvalue	p.adjust	qvalue	geneID	Count
GO:0015267	channel activity	42/517	477/18337	6.8326e-11	2.22447e-08	1.81383e-08	KCNJ3/ABCC8/GABRP/KCNG1/KCNK15/AQP5/GRIK3/KCNC2/GJB3/SLC26A9/TTYH1/KCNH1/CACNG1/TMC5/KCNJ11/CACNG4/SCN7A/CACNA2D2/KCNS1/KCNE4/GJB6/KCND3/TRPV6/TRPM8/ANXA9/CLIC6/KCNK5/SCNN1A/BCL2/CACNA1H/CACNA1D/GLRA3/KCNQ4/LRRC26/CNGB1/CNGA1/KCNN4/TMEM63C/TMC3/GRIA2/GABRE/GABRQ	42
GO:0022803	passive transmembrane transporter activity	42/517	478/18337	7.29796e-11	2.22447e-08	1.81383e-08	KCNJ3/ABCC8/GABRP/KCNG1/KCNK15/AQP5/GRIK3/KCNC2/GJB3/SLC26A9/TTYH1/KCNH1/CACNG1/TMC5/KCNJ11/CACNG4/SCN7A/CACNA2D2/KCNS1/KCNE4/GJB6/KCND3/TRPV6/TRPM8/ANXA9/CLIC6/KCNK5/SCNN1A/BCL2/CACNA1H/CACNA1D/GLRA3/KCNQ4/LRRC26/CNGB1/CNGA1/KCNN4/TMEM63C/TMC3/GRIA2/GABRE/GABRQ	42
GO:0046873	metal ion transmembrane transporter activity	39/517	425/18337	9.96032e-11	2.22447e-08	1.81383e-08	KCNJ3/ABCC8/SLC6A11/SLC30A8/KCNG1/KCNK15/GRIK3/KCNC2/ATP1A4/SLC6A2/TTYH1/KCNH1/SLC34A2/CACNG1/KCNJ11/CACNG4/SLC39A6/SLC4A8/SCN7A/SLC6A15/CACNA2D2/KCNS1/KCNE4/KCND3/TRPV6/TRPM8/SLC39A12/ANXA9/KCNK5/SCNN1A/SLC6A4/CACNA1H/CACNA1D/SLC40A1/KCNQ4/LRRC26/SLC1A6/ATP1A2/KCNN4	39
GO:0022836	gated channel activity	34/517	337/18337	1.33724e-10	2.23988e-08	1.82639e-08	KCNJ3/ABCC8/GABRP/KCNG1/GRIK3/KCNC2/TTYH1/KCNH1/CACNG1/TMC5/KCNJ11/CACNG4/SCN7A/CACNA2D2/KCNS1/KCNE4/KCND3/TRPM8/CLIC6/KCNK5/SCNN1A/CACNA1H/CACNA1D/GLRA3/KCNQ4/LRRC26/CNGB1/CNGA1/KCNN4/TMEM63C/TMC3/GRIA2/GABRE/GABRQ	34
GO:0005216	ion channel activity	38/517	429/18337	4.82634e-10	6.4673e-08	5.27342e-08	KCNJ3/ABCC8/GABRP/KCNG1/KCNK15/GRIK3/KCNC2/SLC26A9/TTYH1/KCNH1/CACNG1/TMC5/KCNJ11/CACNG4/SCN7A/CACNA2D2/KCNS1/KCNE4/KCND3/TRPV6/TRPM8/ANXA9/CLIC6/KCNK5/SCNN1A/CACNA1H/CACNA1D/GLRA3/KCNQ4/LRRC26/CNGB1/CNGA1/KCNN4/TMEM63C/TMC3/GRIA2/GABRE/GABRQ	38
GO:0005261	cation channel activity	29/517	333/18337	8.3258e-08	9.29715e-06	7.58086e-06	KCNJ3/ABCC8/KCNG1/KCNK15/GRIK3/KCNC2/KCNH1/CACNG1/KCNJ11/CACNG4/SCN7A/CACNA2D2/KCNS1/KCNE4/KCND3/TRPV6/TRPM8/ANXA9/KCNK5/SCNN1A/CACNA1H/CACNA1D/KCNQ4/LRRC26/CNGB1/CNGA1/KCNN4/TMEM63C/GRIA2	29
GO:0015079	potassium ion transmembrane transporter activity	17/517	152/18337	1.41432e-06	0.000120541	9.8289e-05	KCNJ3/ABCC8/KCNG1/KCNK15/GRIK3/KCNC2/ATP1A4/KCNH1/KCNJ11/KCNS1/KCNE4/KCND3/KCNK5/KCNQ4/LRRC26/ATP1A2/KCNN4	17
GO:0005267	potassium channel activity	15/517	120/18337	1.4393e-06	0.000120541	9.8289e-05	KCNJ3/ABCC8/KCNG1/KCNK15/GRIK3/KCNC2/KCNH1/KCNJ11/KCNS1/KCNE4/KCND3/KCNK5/KCNQ4/LRRC26/KCNN4	15
GO:0022843	voltage-gated cation channel activity	16/517	139/18337	1.96417e-06	0.000146222	0.000119229	KCNJ3/ABCC8/KCNG1/KCNC2/KCNH1/CACNG1/KCNJ11/CACNG4/CACNA2D2/KCNS1/KCNE4/KCND3/CACNA1H/CACNA1D/KCNQ4/LRRC26	16
GO:0005244	voltage-gated ion channel activity	19/517	197/18337	3.26637e-06	0.000197648	0.000161162	KCNJ3/ABCC8/KCNG1/KCNC2/KCNH1/CACNG1/KCNJ11/CACNG4/SCN7A/CACNA2D2/KCNS1/KCNE4/KCND3/CLIC6/KCNK5/CACNA1H/CACNA1D/KCNQ4/LRRC26	19
GO:0022832	voltage-gated channel activity	19/517	197/18337	3.26637e-06	0.000197648	0.000161162	KCNJ3/ABCC8/KCNG1/KCNC2/KCNH1/CACNG1/KCNJ11/CACNG4/SCN7A/CACNA2D2/KCNS1/KCNE4/KCND3/CLIC6/KCNK5/CACNA1H/CACNA1D/KCNQ4/LRRC26	19
GO:0004866	endopeptidase inhibitor activity	18/517	180/18337	3.53997e-06	0.000197648	0.000161162	SERPINA11/CST9/A2ML1/SERPINA6/PI3/SERPINA5/CST5/SLPI/C4B/SERPINA9/CST4/SPINK4/PCSK1N/C4A/SERPINB5/RARRES1/CST2/CST9L	18
GO:0004252	serine-type endopeptidase activity	17/517	168/18337	5.61132e-06	0.000289199	0.000235812	TPSG1/KLK6/F7/PRSS33/TMPRSS6/KLK5/KLK7/KLK8/AZU1/MMP7/KLK10/HPN/PRSS3/MMP1/TPSAB1/TPSB2/PCSK4	17
GO:0030414	peptidase inhibitor activity	18/517	187/18337	6.06838e-06	0.000290415	0.000236804	SERPINA11/CST9/A2ML1/SERPINA6/PI3/SERPINA5/CST5/SLPI/C4B/SERPINA9/CST4/SPINK4/PCSK1N/C4A/SERPINB5/RARRES1/CST2/CST9L	18
GO:0061135	endopeptidase regulator activity	18/517	192/18337	8.767e-06	0.000391593	0.000319304	SERPINA11/CST9/A2ML1/SERPINA6/PI3/SERPINA5/CST5/SLPI/C4B/SERPINA9/CST4/SPINK4/PCSK1N/C4A/SERPINB5/RARRES1/CST2/CST9L	18
GO:0008236	serine-type peptidase activity	17/517	186/18337	2.15972e-05	0.000904383	0.000737431	TPSG1/KLK6/F7/PRSS33/TMPRSS6/KLK5/KLK7/KLK8/AZU1/MMP7/KLK10/HPN/PRSS3/MMP1/TPSAB1/TPSB2/PCSK4	17
GO:0017171	serine hydrolase activity	17/517	188/18337	2.48015e-05	0.000977471	0.000797027	TPSG1/KLK6/F7/PRSS33/TMPRSS6/KLK5/KLK7/KLK8/AZU1/MMP7/KLK10/HPN/PRSS3/MMP1/TPSAB1/TPSB2/PCSK4	17
GO:0005249	voltage-gated potassium channel activity	11/517	87/18337	3.25422e-05	0.00121129	0.000987683	KCNJ3/ABCC8/KCNG1/KCNC2/KCNH1/KCNJ11/KCNS1/KCNE4/KCND3/KCNQ4/LRRC26	11
GO:0008509	anion transmembrane transporter activity	29/517	459/18337	4.80147e-05	0.00169315	0.00138059	SLC44A4/GABRP/SLC15A1/SLC7A2/SLC6A11/SLC6A14/SLC7A13/ABCC11/SLC16A6/SLC6A2/SLC26A9/OCA2/TTYH1/HPX/SLC4A8/SLC26A3/SLC6A15/SIDT1/SLC7A8/SLC25A48/CLIC6/SLC27A2/SLC6A4/SLC7A4/GLRA3/SLC2A14/SLC1A6/GABRE/GABRQ	29
GO:0004175	endopeptidase activity	28/517	438/18337	5.27302e-05	0.00176646	0.00144037	TPSG1/CAPN8/KLK6/F7/PIP/THSD4/PRSS33/ADAMTS15/ACE2/TMPRSS6/KLK5/SFRP1/KLK7/CAPN13/MMP12/KLK8/AZU1/MMP7/KLK10/CASP14/HPN/PRSS3/MMP1/TPSAB1/TPSB2/ADAMTS19/MMP20/PCSK4	28
GO:0061134	peptidase regulator activity	18/517	230/18337	9.715e-05	0.00309955	0.00252736	SERPINA11/CST9/A2ML1/SERPINA6/PI3/SERPINA5/CST5/SLPI/C4B/SERPINA9/CST4/SPINK4/PCSK1N/C4A/SERPINB5/RARRES1/CST2/CST9L	18
GO:0050786	RAGE receptor binding	4/517	10/18337	0.000114578	0.00348941	0.00284526	S100A8/S100A7/S100A9/S100B	4
GO:0015108	chloride transmembrane transporter activity	11/517	101/18337	0.000129621	0.00377023	0.00307423	GABRP/SLC6A2/SLC26A9/TTYH1/SLC4A8/SLC26A3/CLIC6/SLC6A4/GLRA3/GABRE/GABRQ	11
GO:0005326	neurotransmitter transmembrane transporter activity	5/517	19/18337	0.000146405	0.00377023	0.00307423	SLC6A2/SLC6A15/SLC6A4/CPLX1/GABRQ	5
GO:0046943	carboxylic acid transmembrane transporter activity	14/517	157/18337	0.000147322	0.00377023	0.00307423	SLC7A2/SLC6A11/SLC6A14/SLC7A13/ABCC11/SLC16A6/SLC26A9/OCA2/SLC26A3/SLC6A15/SLC7A8/SLC27A2/SLC7A4/SLC1A6	14
GO:0015276	ligand-gated ion channel activity	13/517	139/18337	0.000156694	0.00377023	0.00307423	KCNJ3/ABCC8/GABRP/GRIK3/KCNJ11/TRPM8/SCNN1A/GLRA3/CNGB1/CNGA1/GRIA2/GABRE/GABRQ	13
GO:0022834	ligand-gated channel activity	13/517	139/18337	0.000156694	0.00377023	0.00307423	KCNJ3/ABCC8/GABRP/GRIK3/KCNJ11/TRPM8/SCNN1A/GLRA3/CNGB1/CNGA1/GRIA2/GABRE/GABRQ	13
GO:0005342	organic acid transmembrane transporter activity	14/517	158/18337	0.000157562	0.00377023	0.00307423	SLC7A2/SLC6A11/SLC6A14/SLC7A13/ABCC11/SLC16A6/SLC26A9/OCA2/SLC26A3/SLC6A15/SLC7A8/SLC27A2/SLC7A4/SLC1A6	14
GO:0015081	sodium ion transmembrane transporter activity	13/517	146/18337	0.000255515	0.00590327	0.00481351	SLC6A11/GRIK3/ATP1A4/SLC6A2/SLC34A2/SLC4A8/SCN7A/SLC6A15/SCNN1A/SLC6A4/CACNA1H/SLC1A6/ATP1A2	13
GO:0005251	delayed rectifier potassium channel activity	6/517	33/18337	0.000282668	0.00631291	0.00514752	KCNG1/KCNC2/KCNH1/KCNS1/KCNE4/KCNQ4	6
GO:0016917	GABA receptor activity	5/517	22/18337	0.000309165	0.00668196	0.00544845	GABBR2/GABRP/GPR156/GABRE/GABRQ	5
GO:0016712	oxidoreductase activity, acting on paired donors, with incorporation or reduction of molecular oxygen, reduced flavin or flavoprotein as one donor, and incorporation of one atom of oxygen	6/517	35/18337	0.000394958	0.00826943	0.00674287	CYP4B1/CYP4Z1/CYP4F8/CYP2A6/CYP2A7/CYP4F11	6
GO:0004867	serine-type endopeptidase inhibitor activity	10/517	98/18337	0.000442289	0.00890675	0.00726253	SERPINA11/A2ML1/SERPINA6/PI3/SERPINA5/SLPI/SERPINA9/SPINK4/PCSK1N/SERPINB5	10
GO:0015171	amino acid transmembrane transporter activity	9/517	81/18337	0.000451984	0.00890675	0.00726253	SLC7A2/SLC6A11/SLC6A14/SLC7A13/OCA2/SLC6A15/SLC7A8/SLC7A4/SLC1A6	9
GO:0004497	monooxygenase activity	10/517	101/18337	0.000562886	0.0107213	0.00874214	CYP4B1/CYP4Z1/CYP4F22/CYP4F8/CYP2A6/CYP2A7/CYP21A2/CYP4X1/CYP4F11/CYP27C1	10
GO:0070330	aromatase activity	5/517	25/18337	0.000581704	0.0107213	0.00874214	CYP4B1/CYP4Z1/CYP4F8/CYP2A7/CYP4F11	5
GO:0048306	calcium-dependent protein binding	9/517	84/18337	0.000592074	0.0107213	0.00874214	S100A8/S100A7/S100A9/SYT1/SNTN/SYT8/S100A7A/S100B/S100A2	9
GO:0020037	heme binding	12/517	140/18337	0.000616447	0.0108689	0.00886249	CYP4B1/CYP4Z1/CYP4F22/STC2/CYP4F8/CYP2A6/CYP2A7/CYP21A2/CYP4X1/LPO/CYP4F11/CYP27C1	12
GO:0005544	calcium-dependent phospholipid binding	7/517	54/18337	0.000764645	0.0131362	0.0107112	SYT9/SYT1/ANXA9/SYT8/ESYT3/SYT17/PLA2G4F	7
GO:0033293	monocarboxylic acid binding	8/517	71/18337	0.000846727	0.0141827	0.0115645	SERPINA5/S100A8/CRABP1/S100A9/GSTA1/ACOX2/CYP4F11/CYP27C1	8
GO:0022804	active transmembrane transporter activity	19/517	301/18337	0.000951976	0.0155567	0.0126849	ABCC8/SLC15A1/SLC6A11/SLC6A14/ABCA13/ABCC11/ATP1A4/SLC16A6/SLC6A2/SLC26A9/SLC34A2/SLC4A8/SLC26A3/SLC6A15/SLC7A8/SLC6A4/SLC1A6/ATP1A2/SLC6A17	19
GO:0005506	iron ion binding	12/517	150/18337	0.00113287	0.0176517	0.0143931	CYP4B1/CYP4Z1/LCN2/CYP4F22/BBOX1/CYP4F8/CYP2A6/CYP2A7/CYP21A2/CYP4X1/CYP4F11/CYP27C1	12
GO:0046906	tetrapyrrole binding	12/517	150/18337	0.00113287	0.0176517	0.0143931	CYP4B1/CYP4Z1/CYP4F22/STC2/CYP4F8/CYP2A6/CYP2A7/CYP21A2/CYP4X1/LPO/CYP4F11/CYP27C1	12
GO:0019905	syntaxin binding	8/517	77/18337	0.00144597	0.0220182	0.0179536	SYT9/SYT1/SYBU/BAIAP3/SYT8/SLC6A4/SYT17/CPLX1	8
GO:0016705	oxidoreductase activity, acting on paired donors, with incorporation or reduction of molecular oxygen	12/517	160/18337	0.00196622	0.0292748	0.0238705	DEGS2/CYP4B1/CYP4Z1/CYP4F22/BBOX1/CYP4F8/CYP2A6/CYP2A7/CYP21A2/CYP4X1/CYP4F11/CYP27C1	12
GO:0005496	steroid binding	9/517	100/18337	0.00205999	0.0300042	0.0244653	ESR1/PGR/SERPINA6/PROM1/AR/SIDT1/CYP21A2/APOF/ATP1A2	9
GO:0030506	ankyrin binding	4/517	20/18337	0.00211264	0.0301163	0.0245567	RHCG/KCNJ11/CACNA1D/SPTBN4	4
GO:0015293	symporter activity	11/517	143/18337	0.00245029	0.0341994	0.027886	SLC15A1/SLC6A11/SLC6A14/SLC16A6/SLC6A2/SLC34A2/SLC4A8/SLC6A15/SLC6A4/SLC1A6/SLC6A17	11
GO:0005200	structural constituent of cytoskeleton	9/517	103/18337	0.00252418	0.0341994	0.027886	KRT16/KRT6A/TUBA3E/KRT6B/INA/TUBA3D/KRT9/KRT5/SPTBN4	9
GO:0001848	complement binding	4/517	21/18337	0.00255219	0.0341994	0.027886	C4B/C4A/PTX3/CR2	4
GO:0015103	inorganic anion transmembrane transporter activity	11/517	145/18337	0.0027307	0.0358739	0.0292515	GABRP/SLC6A2/SLC26A9/TTYH1/SLC4A8/SLC26A3/CLIC6/SLC6A4/GLRA3/GABRE/GABRQ	11
GO:0005504	fatty acid binding	5/517	37/18337	0.00361546	0.0457049	0.0372676	S100A8/S100A9/GSTA1/ACOX2/CYP4F11	5
GO:0046915	transition metal ion transmembrane transporter activity	5/517	37/18337	0.00361546	0.0457049	0.0372676	SLC30A8/TTYH1/SLC39A6/SLC39A12/SLC40A1	5
GO:0099094	ligand-gated cation channel activity	9/517	109/18337	0.00369951	0.0459013	0.0374277	KCNJ3/ABCC8/GRIK3/KCNJ11/TRPM8/SCNN1A/CNGB1/CNGA1/GRIA2	9
GO:1902282	voltage-gated potassium channel activity involved in ventricular cardiac muscle cell action potential repolarization	3/517	12/18337	0.00405384	0.0490679	0.0400098	KCNJ3/KCNE4/KCND3	3
GO:0015370	solute:sodium symporter activity	7/517	72/18337	0.00412238	0.0490679	0.0400098	SLC6A11/SLC6A2/SLC34A2/SLC4A8/SLC6A15/SLC6A4/SLC1A6	7
GO:0030594	neurotransmitter receptor activity	9/517	111/18337	0.00417443	0.0490679	0.0400098	GABRP/GRIK3/ANXA9/CHRM1/CHRM3/GLRA3/GRIA2/GABRE/GABRQ	9
GO:0008514	organic anion transmembrane transporter activity	12/517	177/18337	0.00449136	0.051883	0.0423052	SLC44A4/SLC7A2/SLC6A11/SLC6A14/ABCC11/SLC26A9/OCA2/SLC4A8/SLC26A3/SLC7A8/SLC2A14/SLC1A6	12
GO:0005254	chloride channel activity	7/517	74/18337	0.0048002	0.0545108	0.0444479	GABRP/SLC26A9/TTYH1/CLIC6/GLRA3/GABRE/GABRQ	7
GO:0030548	acetylcholine receptor regulator activity	3/517	13/18337	0.00516059	0.0566819	0.0462183	SLURP1/LYPD6/LYPD6B	3
GO:0099602	neurotransmitter receptor regulator activity	3/517	13/18337	0.00516059	0.0566819	0.0462183	SLURP1/LYPD6/LYPD6B	3
GO:0005539	glycosaminoglycan binding	14/517	228/18337	0.00542622	0.0586382	0.0478134	PGLYRP2/SERPINA5/ADAMTS15/FGFBP1/SFRP1/PGLYRP4/SMOC1/FGF10/AZU1/MMP7/RTN4RL1/NCAN/HAPLN3/CCL7	14
GO:0017075	syntaxin-1 binding	4/517	26/18337	0.00570464	0.0605646	0.0493842	SYT1/SYBU/SLC6A4/CPLX1	4
GO:0022853	active ion transmembrane transporter activity	13/517	206/18337	0.00578528	0.0605646	0.0493842	SLC15A1/SLC6A11/ABCC11/ATP1A4/SLC6A2/SLC26A9/SLC34A2/SLC4A8/SLC26A3/SLC6A15/SLC6A4/SLC1A6/ATP1A2	13
GO:0031406	carboxylic acid binding	12/517	184/18337	0.00609217	0.0627962	0.0512038	MAG/SERPINA5/S100A8/CRABP1/S100A9/DDC/GSTA1/ACOX2/CYP4F11/CYP27C1/FOLR1/GLRA3	12
GO:0004089	carbonate dehydratase activity	3/517	14/18337	0.00643189	0.0652934	0.05324	CA12/CA9/CA6	3
GO:0004857	enzyme inhibitor activity	20/517	385/18337	0.00669966	0.0664237	0.0541616	SERPINA11/CST9/A2ML1/SERPINA6/PPP1R14C/PI3/SERPINA5/CST5/SLPI/C4B/SERPINA9/CST4/SPINK4/PCSK1N/C4A/SERPINB5/ANXA9/RARRES1/CST2/CST9L	20
GO:0001786	phosphatidylserine binding	6/517	60/18337	0.00674151	0.0664237	0.0541616	SYT9/SYT1/GSDMC/ANXA9/SYT8/SYT17	6
GO:0015294	solute:cation symporter activity	8/517	99/18337	0.00688759	0.0668795	0.0545333	SLC15A1/SLC6A11/SLC6A2/SLC34A2/SLC4A8/SLC6A15/SLC6A4/SLC1A6	8
GO:0005245	voltage-gated calcium channel activity	5/517	44/18337	0.00766976	0.0732669	0.0597416	CACNG1/CACNG4/CACNA2D2/CACNA1H/CACNA1D	5
GO:0005283	amino acid:sodium symporter activity	3/517	15/18337	0.00787346	0.0732669	0.0597416	SLC6A11/SLC6A15/SLC1A6	3
GO:0086008	voltage-gated potassium channel activity involved in cardiac muscle cell action potential repolarization	3/517	15/18337	0.00787346	0.0732669	0.0597416	KCNJ3/KCNE4/KCND3	3
GO:0015291	secondary active transmembrane transporter activity	14/517	239/18337	0.00810215	0.0743622	0.0606347	SLC15A1/SLC6A11/SLC6A14/SLC16A6/SLC6A2/SLC26A9/SLC34A2/SLC4A8/SLC26A3/SLC6A15/SLC7A8/SLC6A4/SLC1A6/SLC6A17	14
GO:0008188	neuropeptide receptor activity	5/517	45/18337	0.00843315	0.0757611	0.0617753	GRPR/SORCS1/GAL/NPY1R/GPR139	5
GO:0004181	metallocarboxypeptidase activity	4/517	29/18337	0.00848072	0.0757611	0.0617753	CPB1/ACE2/CPA3/CPA4	4
GO:0019841	retinol binding	3/517	16/18337	0.00949014	0.0825766	0.0673327	CRABP1/RLBP1/CYP27C1	3
GO:0031420	alkali metal ion binding	3/517	16/18337	0.00949014	0.0825766	0.0673327	SLC34A2/KCNJ11/ATP1A2	3
GO:0008017	microtubule binding	15/517	269/18337	0.00963827	0.0827903	0.0675069	CCDC170/MAPT/KIF1A/S100A8/S100A9/DCDC1/KIF12/GJB6/DPYSL5/SYBU/SPEF1/SPATA4/REEP1/CRYAB/RP1	15
GO:0005253	anion channel activity	7/517	86/18337	0.0107603	0.0912586	0.074412	GABRP/SLC26A9/TTYH1/CLIC6/GLRA3/GABRE/GABRQ	7
GO:0016918	retinal binding	3/517	18/18337	0.0132641	0.111087	0.0905798	CRABP1/RLBP1/CYP27C1	3
GO:0000149	SNARE binding	8/517	114/18337	0.0154141	0.123426	0.100641	SYT9/SYT1/SYBU/BAIAP3/SYT8/SLC6A4/SYT17/CPLX1	8
GO:0004890	GABA-A receptor activity	3/517	19/18337	0.0154271	0.123426	0.100641	GABRP/GABRE/GABRQ	3
GO:0005416	amino acid:cation symporter activity	3/517	19/18337	0.0154271	0.123426	0.100641	SLC6A11/SLC6A15/SLC1A6	3
GO:0008237	metallopeptidase activity	11/517	184/18337	0.0154742	0.123426	0.100641	CPB1/THSD4/ADAMTS15/ACE2/CPA3/CPA4/MMP12/MMP7/MMP1/ADAMTS19/MMP20	11
GO:0072341	modified amino acid binding	7/517	93/18337	0.016064	0.126622	0.103247	SYT9/SYT1/GSDMC/ANXA9/SYT8/FOLR1/SYT17	7
GO:0005230	extracellular ligand-gated ion channel activity	6/517	73/18337	0.0169127	0.131762	0.107438	GABRP/GRIK3/GLRA3/GRIA2/GABRE/GABRQ	6
GO:0001664	G protein-coupled receptor binding	15/517	289/18337	0.0175376	0.133824	0.10912	WNT6/SFRP1/GAL/AGTR1/CCKBR/MARCO/CXCL5/DEFB1/CXCL1/PYY/CLIC6/NMU/CCL18/REEP1/CCL7	15
GO:0001972	retinoic acid binding	3/517	20/18337	0.0177767	0.133824	0.10912	SERPINA5/CRABP1/CYP27C1	3
GO:0008391	arachidonic acid monooxygenase activity	3/517	20/18337	0.0177767	0.133824	0.10912	CYP2A6/CYP2A7/CYP4F11	3
GO:0008201	heparin binding	10/517	164/18337	0.018055	0.134409	0.109597	SERPINA5/ADAMTS15/FGFBP1/SFRP1/SMOC1/FGF10/AZU1/MMP7/RTN4RL1/CCL7	10
GO:0005262	calcium channel activity	8/517	118/18337	0.0186106	0.137023	0.111728	CACNG1/CACNG4/CACNA2D2/TRPV6/TRPM8/ANXA9/CACNA1H/CACNA1D	8
GO:0005501	retinoid binding	4/517	37/18337	0.0197764	0.142475	0.116174	SERPINA5/CRABP1/RLBP1/CYP27C1	4
GO:0071855	neuropeptide receptor binding	4/517	37/18337	0.0197764	0.142475	0.116174	GAL/CCKBR/PYY/NMU	4
GO:0005385	zinc ion transmembrane transporter activity	3/517	21/18337	0.0203141	0.14322	0.116781	SLC30A8/SLC39A6/SLC39A12	3
GO:0015106	bicarbonate transmembrane transporter activity	3/517	21/18337	0.0203141	0.14322	0.116781	SLC26A9/SLC4A8/SLC26A3	3
GO:0004869	cysteine-type endopeptidase inhibitor activity	5/517	56/18337	0.020521	0.14322	0.116781	CST9/CST5/CST4/CST2/CST9L	5
GO:0019840	isoprenoid binding	4/517	38/18337	0.0216244	0.149364	0.121791	SERPINA5/CRABP1/RLBP1/CYP27C1	4
GO:0005242	inward rectifier potassium channel activity	3/517	22/18337	0.0230399	0.154367	0.125871	KCNJ3/ABCC8/KCNJ11	3
GO:0015101	organic cation transmembrane transporter activity	3/517	22/18337	0.0230399	0.154367	0.125871	SLC44A4/SLC7A8/SLC25A48	3
GO:0015464	acetylcholine receptor activity	3/517	22/18337	0.0230399	0.154367	0.125871	ANXA9/CHRM1/CHRM3	3
GO:0042626	ATPase-coupled transmembrane transporter activity	5/517	58/18337	0.0235256	0.156061	0.127252	ABCC8/ABCA13/ABCC11/ATP1A4/ATP1A2	5
GO:0015179	L-amino acid transmembrane transporter activity	5/517	59/18337	0.0251288	0.165061	0.134591	SLC7A2/SLC7A13/OCA2/SLC7A8/SLC1A6	5
GO:0038187	pattern recognition receptor activity	3/517	23/18337	0.0259541	0.168828	0.137662	PGLYRP2/MARCO/PGLYRP4	3
GO:0015399	primary active transmembrane transporter activity	5/517	61/18337	0.0285411	0.179048	0.145995	ABCC8/ABCA13/ABCC11/ATP1A4/ATP1A2	5
GO:0044325	ion channel binding	8/517	128/18337	0.0286248	0.179048	0.145995	ABCC8/RIMS4/KCNC2/KCNJ11/KCNE4/KCND3/STAC/LRRC26	8
GO:0001224	RNA polymerase II transcription coregulator binding	3/517	24/18337	0.0290563	0.179048	0.145995	ESR1/PGR/AR	3
GO:0019865	immunoglobulin binding	3/517	24/18337	0.0290563	0.179048	0.145995	PIP/MS4A2/UMOD	3
GO:1902936	phosphatidylinositol bisphosphate binding	7/517	105/18337	0.0290616	0.179048	0.145995	SYT9/MAPT/KCNH1/SYT1/GSDMC/ANXA9/RLBP1	7
GO:0004180	carboxypeptidase activity	4/517	42/18337	0.0300483	0.179048	0.145995	CPB1/ACE2/CPA3/CPA4	4
GO:0098960	postsynaptic neurotransmitter receptor activity	5/517	62/18337	0.0303519	0.179048	0.145995	GRIK3/ANXA9/CHRM1/CHRM3/GABRE	5
GO:0002162	dystroglycan binding	2/517	10/18337	0.0307321	0.179048	0.145995	AGR3/AGR2	2
GO:0005381	iron ion transmembrane transporter activity	2/517	10/18337	0.0307321	0.179048	0.145995	TTYH1/SLC40A1	2
GO:0015643	toxic substance binding	2/517	10/18337	0.0307321	0.179048	0.145995	AZU1/DSG1	2
GO:0019531	oxalate transmembrane transporter activity	2/517	10/18337	0.0307321	0.179048	0.145995	SLC26A9/SLC26A3	2
GO:0099528	G protein-coupled neurotransmitter receptor activity	2/517	10/18337	0.0307321	0.179048	0.145995	CHRM1/CHRM3	2
GO:0042562	hormone binding	6/517	84/18337	0.0312882	0.180716	0.147355	AR/LRP2/CCKBR/SLC40A1/ATP1A2/IGF1R	6
GO:0004222	metalloendopeptidase activity	7/517	107/18337	0.0317631	0.181891	0.148314	THSD4/ADAMTS15/MMP12/MMP7/MMP1/ADAMTS19/MMP20	7
GO:0005272	sodium channel activity	4/517	43/18337	0.0324168	0.183212	0.14939	GRIK3/SCN7A/SCNN1A/CACNA1H	4
GO:0015631	tubulin binding	17/517	368/18337	0.0325406	0.183212	0.14939	STMND1/CCDC170/MAPT/KIF1A/S100A8/SLC6A2/S100A9/DCDC1/KIF12/GJB6/DPYSL5/SYBU/SPEF1/SPATA4/REEP1/CRYAB/RP1	17
GO:0043178	alcohol binding	6/517	86/18337	0.0345558	0.187151	0.152602	PROM1/CRABP1/SIDT1/RLBP1/APOF/CYP27C1	6
GO:0019829	ATPase-coupled cation transmembrane transporter activity	4/517	44/18337	0.0348915	0.187151	0.152602	ABCC8/ATP1A4/KCNJ11/ATP1A2	4
GO:0048018	receptor ligand activity	21/517	486/18337	0.0356686	0.187151	0.152602	TFF1/IL20/TRH/WNT6/GAL/MIA/STC2/CXCL5/CGA/FGF10/CXCL1/THPO/SLURP1/PYY/GDF15/SEMA3B/CCL18/DKK1/OGN/FAM3D/CCL7	21
GO:0001223	transcription coactivator binding	3/517	26/18337	0.0358205	0.187151	0.152602	ESR1/PGR/AR	3
GO:0003707	steroid hormone receptor activity	3/517	26/18337	0.0358205	0.187151	0.152602	ESR1/PGR/NR2E1	3
GO:0004435	phosphatidylinositol phospholipase C activity	3/517	26/18337	0.0358205	0.187151	0.152602	PLCH1/CHRM1/CHRM3	3
GO:0015085	calcium ion transmembrane transporter activity	8/517	134/18337	0.0361538	0.187151	0.152602	CACNG1/CACNG4/CACNA2D2/TRPV6/TRPM8/ANXA9/CACNA1H/CACNA1D	8
GO:0005221	intracellular cyclic nucleotide activated cation channel activity	2/517	11/18337	0.0368715	0.187151	0.152602	CNGB1/CNGA1	2
GO:0015378	sodium:chloride symporter activity	2/517	11/18337	0.0368715	0.187151	0.152602	SLC6A2/SLC6A4	2
GO:0019864	IgG binding	2/517	11/18337	0.0368715	0.187151	0.152602	PIP/UMOD	2
GO:0030955	potassium ion binding	2/517	11/18337	0.0368715	0.187151	0.152602	KCNJ11/ATP1A2	2
GO:0043855	cyclic nucleotide-gated ion channel activity	2/517	11/18337	0.0368715	0.187151	0.152602	CNGB1/CNGA1	2
GO:0140299	small molecule sensor activity	2/517	11/18337	0.0368715	0.187151	0.152602	SYT1/TMEM63C	2
GO:0004033	aldo-keto reductase (NADP) activity	3/517	27/18337	0.0394793	0.198881	0.162167	AKR7A3/AKR1B15/AKR1E2	3
GO:0030546	signaling receptor activator activity	21/517	492/18337	0.0398212	0.199106	0.16235	TFF1/IL20/TRH/WNT6/GAL/MIA/STC2/CXCL5/CGA/FGF10/CXCL1/THPO/SLURP1/PYY/GDF15/SEMA3B/CCL18/DKK1/OGN/FAM3D/CCL7	21
GO:0042625	ATPase-coupled ion transmembrane transporter activity	4/517	46/18337	0.040161	0.199317	0.162523	ABCC8/ATP1A4/KCNJ11/ATP1A2	4
GO:0043177	organic acid binding	7/517	114/18337	0.0425244	0.2007	0.16365	SERPINA5/S100A8/CRABP1/S100A9/CYP27C1/FOLR1/GLRA3	7
GO:0030276	clathrin binding	5/517	68/18337	0.0427194	0.2007	0.16365	SYT9/SYT1/DNER/SYT8/SYT17	5
GO:0004629	phospholipase C activity	3/517	28/18337	0.0433199	0.2007	0.16365	PLCH1/CHRM1/CHRM3	3
GO:0004032	alditol:NADP+ 1-oxidoreductase activity	2/517	12/18337	0.043435	0.2007	0.16365	AKR1B15/AKR1E2	2
GO:0004312	fatty acid synthase activity	2/517	12/18337	0.043435	0.2007	0.16365	ELOVL2/OLAH	2
GO:0004875	complement receptor activity	2/517	12/18337	0.043435	0.2007	0.16365	C5AR2/CR2	2
GO:0022858	alanine transmembrane transporter activity	2/517	12/18337	0.043435	0.2007	0.16365	SLC6A14/SLC7A8	2
GO:0035325	Toll-like receptor binding	2/517	12/18337	0.043435	0.2007	0.16365	S100A8/S100A9	2
GO:0045295	gamma-catenin binding	2/517	12/18337	0.043435	0.2007	0.16365	PTPRT/DSG1	2
GO:0046790	virion binding	2/517	12/18337	0.043435	0.2007	0.16365	ANXA9/PTX3	2
GO:0008028	monocarboxylic acid transmembrane transporter activity	5/517	69/18337	0.0450355	0.205264	0.167371	SLC6A11/ABCC11/SLC16A6/SLC27A2/SLC1A6	5
GO:0042379	chemokine receptor binding	5/517	69/18337	0.0450355	0.205264	0.167371	CXCL5/DEFB1/CXCL1/CCL18/CCL7	5
GO:1901682	sulfur compound transmembrane transporter activity	4/517	48/18337	0.0458578	0.2076	0.169276	SLC44A4/ABCC11/SLC26A9/SLC26A3	4
GO:0005343	organic acid:sodium symporter activity	3/517	29/18337	0.0473398	0.211451	0.172416	SLC6A11/SLC6A15/SLC1A6	3
GO:0005520	insulin-like growth factor binding	3/517	29/18337	0.0473398	0.211451	0.172416	IGFALS/LRP2/IGF1R	3
GO:0008009	chemokine activity	4/517	49/18337	0.0488663	0.216436	0.176481	CXCL5/CXCL1/CCL18/CCL7	4

## Sheet: KEGG
ID	Description	GeneRatio	BgRatio	pvalue	p.adjust	qvalue	geneID	Count
hsa04970	Salivary secretion	12/224	93/8113	8.45818e-06	0.00166906	0.00150494	362/1473/51806/480/1472/55503/4025/1131/1470/107/477/3783	12
hsa04080	Neuroactive ligand-receptor interaction	25/224	353/8113	1.29384e-05	0.00166906	0.00150494	2925/9568/2568/2899/4986/7200/51083/185/887/1081/4886/57152/5697/1128/165829/10874/1131/130574/5733/5646/8001/130576/2891/2564/55879	25
hsa04974	Protein digestion and absorption	12/224	103/8113	2.43421e-05	0.00209342	0.00188758	1360/6564/59272/480/1359/23428/1299/8645/5646/477/3783/1297	12
hsa04915	Estrogen signaling pathway	13/224	138/8113	0.000106713	0.00688301	0.00620622	7031/2099/3760/5241/3868/9568/51806/8688/3857/399694/107/596/3872	13
hsa04657	IL-17 signaling pathway	10/224	94/8113	0.000250364	0.0129188	0.0116485	5596/6279/6278/6280/3934/6374/2919/4312/338324/6354	10
hsa04024	cAMP signaling pathway	15/224	221/8113	0.00115315	0.0456657	0.0411755	9568/51806/480/1081/4886/1128/27198/5733/107/776/477/1258/1259/10451/2891	15
hsa04978	Mineral absorption	7/224	60/8113	0.00123899	0.0456657	0.0411755	480/115019/10568/1811/55503/30061/477	7
hsa04929	GnRH secretion	7/224	64/8113	0.00181572	0.0585569	0.0527992	3760/9568/3767/1081/8912/776/3783	7
hsa04911	Insulin secretion	8/224	86/8113	0.00248333	0.0711887	0.0641889	6833/480/3767/1131/107/776/477/3783	8
hsa04261	Adrenergic signaling in cardiomyocytes	11/224	150/8113	0.00285811	0.0722508	0.0651466	51806/480/786/185/27092/6332/9254/107/596/776/477	11
hsa04727	GABAergic synapse	8/224	89/8113	0.00308046	0.0722508	0.0651466	9568/2568/6538/18/107/776/2564/55879	8
hsa05150	Staphylococcus aureus infection	8/224	96/8113	0.00490798	0.105522	0.0951459	3868/8688/1672/721/3857/720/3872/1828	8
hsa04925	Aldosterone synthesis and secretion	8/224	98/8113	0.00555812	0.110307	0.0994612	51806/480/185/1589/107/8912/776/477	8
hsa04972	Pancreatic secretion	8/224	102/8113	0.00705355	0.129987	0.117206	1360/480/1359/1811/1131/107/5646/477	8
hsa00910	Nitrogen metabolism	3/224	17/8113	0.0106064	0.18243	0.164493	771/768/765	3
hsa05204	Chemical carcinogenesis - DNA adducts	6/224	69/8113	0.0116771	0.188293	0.169779	9/7364/7366/1548/1549/2938	6
hsa04913	Ovarian steroidogenesis	5/224	51/8113	0.0128437	0.194922	0.175756	1081/3294/107/255189/3480	5
hsa04020	Calcium signaling pathway	13/224	240/8113	0.0154664	0.221685	0.199887	2066/2925/51806/185/887/5979/2255/1128/1131/5733/107/8912/776	13
hsa03320	PPAR signaling pathway	6/224	75/8113	0.0171276	0.232574	0.209706	2173/3158/440503/8309/11001/4312	6
hsa04971	Gastric acid secretion	6/224	76/8113	0.0181811	0.234536	0.211474	51806/480/887/1131/107/477	6
hsa00980	Metabolism of xenobiotics by cytochrome P450	6/224	78/8113	0.0204196	0.239466	0.21592	22977/7364/7366/1548/1549/2938	6
hsa04721	Synaptic vesicle cycle	6/224	78/8113	0.0204196	0.239466	0.21592	6538/6530/6857/6532/6511/10815	6
hsa00983	Drug metabolism - other enzymes	6/224	80/8113	0.0228385	0.252557	0.227724	9/7364/7366/1548/1549/2938	6
hsa05033	Nicotine addiction	4/224	40/8113	0.023771	0.252557	0.227724	2568/2891/2564/55879	4
hsa04614	Renin-angiotensin system	3/224	23/8113	0.0244726	0.252557	0.227724	59272/185/1359	3
hsa04921	Oxytocin signaling pathway	9/224	154/8113	0.0265997	0.263951	0.237998	3760/51806/786/27092/9254/107/776/53632/255189	9
hsa04260	Cardiac muscle contraction	6/224	87/8113	0.0328014	0.294927	0.265928	480/786/27092/9254/776/477	6
hsa04927	Cortisol synthesis and secretion	5/224	65/8113	0.0331969	0.294927	0.265928	185/1589/107/8912/776	5
hsa02010	ABC transporters	4/224	45/8113	0.0348615	0.294927	0.265928	6833/154664/85320/1672	4
hsa04725	Cholinergic synapse	7/224	113/8113	0.0365487	0.294927	0.265928	3760/1128/1131/107/596/776/9132	7
hsa00601	Glycosphingolipid biosynthesis - lacto and neolacto series	3/224	27/8113	0.0373061	0.294927	0.265928	2525/10331/84002	3
hsa04724	Glutamatergic synapse	7/224	114/8113	0.0380644	0.294927	0.265928	3760/2899/107/776/6511/255189/2891	7
hsa00830	Retinol metabolism	5/224	68/8113	0.0392385	0.294927	0.265928	7364/7366/1548/1549/339761	5
hsa05032	Morphine addiction	6/224	91/8113	0.0395933	0.294927	0.265928	3760/9568/2568/107/2564/55879	6
hsa04973	Carbohydrate digestion and absorption	4/224	47/8113	0.0400095	0.294927	0.265928	480/3938/776/477	4
hsa04744	Phototransduction	3/224	29/8113	0.0447813	0.320933	0.289376	51806/1258/1259	3
hsa00982	Drug metabolism - cytochrome P450	5/224	72/8113	0.0482741	0.336614	0.303515	7364/7366/1548/1549/2938	5

## Sheet: GSEA
ID	Description	setSize	enrichmentScore	NES	pvalue	p.adjust	qvalues	rank	leading_edge	core_enrichment
hsa04340	Hedgehog signaling pathway	52	0.540106	1.6698	0.00169205	0.0444879	0.0376283	2825	tags=37%, list=16%, signal=31%	57758/4036/596/595/2737/55733/50937/339745/8945/11127/408/1456/50846/1452/64399/84976/2735/2121/8405
hsa05340	Primary immunodeficiency	36	-0.697783	-2.16323	0.00231481	0.0444879	0.0376283	3392	tags=67%, list=19%, signal=54%	925/4261/959/958/84876/64421/23495/916/3575/7535/915/100/57379/926/3543/6890/3718/3561/3932/6891/930/29851/973/115650
hsa00601	Glycosphingolipid biosynthesis - lacto and neolacto series	27	-0.695134	-2.01899	0.00232019	0.0444879	0.0376283	3135	tags=52%, list=17%, signal=43%	6484/2528/8704/2526/2529/2527/10690/10402/79369/2651/6489/84002/10331/2525
hsa05332	Graft-versus-host disease	38	-0.669061	-2.08855	0.00232558	0.0444879	0.0376283	4185	tags=82%, list=23%, signal=63%	3122/3108/3123/3107/3118/940/3117/3119/942/3133/3553/355/3106/3135/3802/3812/3821/356/3804/941/3105/3811/3824/3569/3134/3552/7124/5551/3458/3112/3002
hsa05330	Allograft rejection	35	-0.621013	-1.91068	0.002331	0.0444879	0.0376283	5268	tags=77%, list=29%, signal=55%	3122/3108/3123/3107/3118/940/3117/3119/942/3133/3586/355/959/958/3106/3135/356/941/3105/3593/3134/7124/5551/3458/3592/3112/3002
hsa03050	Proteasome	45	-0.548602	-1.7446	0.00240385	0.0444879	0.0376283	6050	tags=69%, list=34%, signal=46%	5691/51371/5714/5707/5719/5694/5699/5718/5695/5686/5709/5689/5704/5710/5693/5696/5702/5701/5685/5717/10213/5708/11047/5688/5692/5713/5698/143471/5690/23198/3458
hsa03008	Ribosome biogenesis in eukaryotes	72	-0.4683	-1.63084	0.00248139	0.0444879	0.0376283	5346	tags=57%, list=30%, signal=40%	3692/55226/7514/92856/84128/10436/10813/10775/10171/55813/55505/5901/55916/55127/10528/27341/23195/1460/9790/29107/55131/54433/10885/10199/28987/10248/29889/51602/10557/1459/6949/23160/2091/25996/5822/1736/83732/10799/23560/10940/54913
hsa04612	Antigen processing and presentation	69	-0.506058	-1.75444	0.0025	0.0444879	0.0376283	5860	tags=67%, list=33%, signal=45%	115653/3320/3822/567/6892/3309/3127/1508/5994/3122/920/3108/3123/3107/3118/3326/4802/1514/3117/3119/3133/4800/925/4261/5641/10437/1520/3106/3135/3802/3812/3821/811/3804/3105/3811/3809/3824/926/6890/3134/7124/6891/3458/3805/3112
hsa05120	Epithelial cell signaling in Helicobacter pylori infection	70	-0.473883	-1.64176	0.00250627	0.0444879	0.0376283	1246	tags=17%, list=7%, signal=16%	6352/4067/2920/5336/4233/50617/2921/5803/3576/245973/1956/2919
hsa04110	Cell cycle	126	-0.539821	-2.04181	0.00257069	0.0444879	0.0376283	3205	tags=41%, list=18%, signal=34%	5111/9134/1874/7042/10971/1875/5933/4609/1031/10459/2810/4172/995/7027/9700/11200/891/4175/3066/9088/10926/4171/4174/4085/4176/983/4173/990/1869/701/8317/1871/994/1111/9232/6502/8900/890/699/1870/9133/5347/8318/1021/4998/993/7272/23594/1029/991/27127/898
hsa04650	Natural killer cell mediated cytotoxicity	123	-0.54901	-2.06042	0.00262467	0.0444879	0.0376283	3892	tags=46%, list=22%, signal=36%	10870/3133/5881/3446/6850/5534/962/6654/8797/53358/355/5579/3384/3459/117157/5582/3689/2534/22914/3106/3135/3802/3812/51744/3821/5293/356/3804/353091/637/3105/3811/9436/3456/7535/4068/3809/919/259197/3455/3824/3383/9437/7124/3932/5578/5551/5336/1437/3458/80328/3002/80329/79465/399694/154064
hsa05152	Tuberculosis	177	-0.374457	-1.48551	0.00263158	0.0444879	0.0376283	4638	tags=37%, list=26%, signal=28%	581/8844/4802/10000/3587/843/2207/10892/6772/3588/718/54106/3117/3656/3119/3606/3553/4800/3586/3446/6850/5534/6300/6714/817/4843/91860/3459/4261/30835/51561/4360/3689/3329/929/7042/1520/7096/1054/54205/11151/1594/7097/637/3593/3456/10333/3569/3654/8767/1378/3552/8877/7124/64170/1379/64581/26253/1051/3458/3592/50617/3112/3929/51806
hsa04062	Chemokine signaling pathway	187	-0.397425	-1.58062	0.0026455	0.0444879	0.0376283	3875	tags=38%, list=22%, signal=30%	5881/6368/7454/10803/3055/9475/1232/6714/1234/6654/53358/109/2870/4793/5579/6346/2829/94235/5196/56288/108/729230/6363/6011/1236/7852/653361/1230/10344/2833/3702/6351/6846/5293/58191/113/59345/6375/6347/5473/1237/10663/643/3718/2770/6361/6352/5197/6370/4067/2920/5336/6369/6355/5332/4283/6373/6376/2786/3627/2921/10563/6357/3576/6372/6364/6354/6362/399694/2919/6374
hsa04064	NF-kappa B signaling pathway	101	-0.451036	-1.64455	0.0026455	0.0444879	0.0376283	3898	tags=41%, list=22%, signal=32%	8837/3553/6850/1460/4791/5579/4055/959/958/7185/929/6363/1459/7128/5971/7412/330/6351/10673/7535/8740/8792/3654/3383/7124/3932/4050/4049/4067/2920/5336/5588/5743/115650/597/10913/2921/6357/3576/3929/2919
hsa04668	TNF signaling pathway	111	-0.460013	-1.69479	0.00265252	0.0444879	0.0376283	3994	tags=40%, list=22%, signal=31%	7133/153090/8837/3553/3600/192111/6401/6300/4217/8986/355/5608/468/7185/5606/7128/7412/330/5293/8809/3976/3456/6347/197259/64764/9586/3569/3383/4318/7124/6352/1906/4049/2920/1437/1051/5743/6376/3627/2921/6372/6364/2919/6374
hsa05206	MicroRNAs in cancer	160	-0.390877	-1.5166	0.00265252	0.0444879	0.0376283	2437	tags=28%, list=14%, signal=25%	1788/4609/5293/6541/578/7422/5962/131405/995/1545/1944/3066/1945/2744/4851/85414/4318/6768/54541/9493/5578/1869/8651/2146/5292/1871/994/5336/1789/3925/1591/10642/113130/1870/5743/6624/1021/4233/993/1946/1029/1956/898/399694/5268
hsa05323	Rheumatoid arthritis	89	-0.521589	-1.85191	0.0026738	0.0444879	0.0376283	2244	tags=31%, list=12%, signal=28%	7097/941/10673/7422/6347/90423/3569/8792/284/3383/3552/7124/6352/4050/2920/1437/3458/1493/50617/2921/3576/3112/245973/6372/6364/4312/2919/6374
hsa04657	IL-17 signaling pathway	94	-0.627662	-2.25002	0.00271003	0.0444879	0.0376283	1609	tags=28%, list=9%, signal=25%	3569/4318/6361/7124/2920/1437/1051/3458/5743/3627/2921/3576/8061/727897/6372/6364/6354/338324/4312/2919/6374/3934/6280/6278/6279/5596
hsa05166	Human T-cell leukemia virus 1 infection	220	-0.368746	-1.49112	0.00273224	0.0444879	0.0376283	3179	tags=29%, list=18%, signal=24%	2114/9134/3689/468/958/292/108/6722/7042/2113/6929/2224/3106/917/3135/9519/3560/4609/5971/811/1031/5293/6513/3105/916/113/706/9700/915/64764/11200/3601/9586/5902/3569/3383/3134/4085/3718/3561/7124/3932/1869/701/4049/1871/1437/1111/9232/7015/8900/890/1870/9133/115650/3559/3112/8061/7850/1029/991/898/4316
hsa04061	Viral protein interaction with cytokine and cytokine receptor	97	-0.5098	-1.83165	0.00273973	0.0444879	0.0376283	3994	tags=64%, list=22%, signal=50%	7133/3606/3586/6368/10803/27178/1232/1234/8797/4055/3570/6346/2829/5196/58985/729230/6363/1236/7852/1230/10344/3560/2833/8793/6351/6846/8809/6375/6347/5473/1237/8740/3569/8807/643/3561/6361/7124/6352/5197/6370/4049/53833/2920/6369/6355/4283/6373/6376/3559/3627/2921/10563/6357/146433/3576/6372/6364/6354/6362/2919/6374
hsa05169	Epstein-Barr virus infection	198	-0.376612	-1.50459	0.00273973	0.0444879	0.0376283	4057	tags=34%, list=23%, signal=27%	5717/9641/3117/3119/3133/3446/6850/6300/10213/4791/5708/355/4793/7431/11047/5608/9134/958/5606/965/3106/54205/917/3135/7128/7097/8819/4609/5971/811/5713/5293/578/637/3105/916/3456/4794/915/919/3455/3066/11317/3569/3654/6890/3383/2208/3134/3718/7124/1869/6891/4067/1871/5336/930/6502/8900/890/1870/864/1021/3627/3112/1380/898
hsa04060	Cytokine-cytokine receptor interaction	292	-0.43079	-1.79427	0.00293255	0.0454545	0.0384459	3172	tags=40%, list=18%, signal=34%	51561/2829/959/5196/58985/3556/958/7293/729230/338376/7042/3596/6363/1439/83729/1236/7852/55801/3574/1230/10344/3560/51330/2833/5008/8793/6351/6846/27189/356/23495/8809/10673/3976/654/651/653/3593/1443/58191/132014/3594/939/3575/6375/3456/6347/5473/84957/1271/2688/1237/50615/10663/3601/8740/59067/3455/282616/284340/655/133396/3569/8792/943/282617/8807/9966/8744/643/3561/9466/970/3552/6361/7124/63…
hsa04923	Regulation of lipolysis in adipocytes	54	0.522342	1.63022	0.003367	0.0499195	0.0422224	1608	tags=24%, list=9%, signal=22%	1081/4886/5733/107/111/5346/3667/364/115/2167/3991/5592/112
hsa04261	Adrenergic signaling in cardiomyocytes	149	0.416949	1.53195	0.00473186	0.0654678	0.0553733	3247	tags=28%, list=18%, signal=23%	480/786/185/27092/6332/9254/107/596/776/477/111/778/816/115/10411/90993/148327/6324/6330/59285/7137/59283/5350/112/11069/9252/489/781/785/93589/810/4634/55799/5595/5522/196883/154/183/7134/775/6548/5525
hsa04927	Cortisol synthesis and secretion	65	0.511804	1.64692	0.00498339	0.0654678	0.0553733	1900	tags=26%, list=11%, signal=23%	185/1589/107/8912/776/111/3708/778/115/1586/5087/90993/148327/8913/112/8622/56246
hsa00982	Drug metabolism - cytochrome P450	59	0.525	1.66601	0.00499168	0.0654678	0.0553733	1889	tags=41%, list=10%, signal=37%	7366/1548/1549/2947/125/10720/2330/1555/7363/4128/2946/27306/119391/222/4129/2949/2944/7367/316/1571/54490/126/1558/2940
hsa04620	Toll-like receptor signaling pathway	101	-0.409712	-1.49388	0.00529101	0.0668234	0.0565199	4190	tags=32%, list=23%, signal=24%	6772/54106/9641/942/3553/3446/6300/51311/5608/958/929/5606/6696/7096/7097/6351/5293/941/3593/3456/3455/10333/3569/3654/7124/6352/4283/3592/6373/3627/3576/3929
hsa05414	Dilated cardiomyopathy	95	0.455999	1.56633	0.00633914	0.0752552	0.0636515	3135	tags=35%, list=17%, signal=29%	786/27092/9254/107/776/111/778/115/7043/6445/3908/6444/3693/59285/7137/59283/5350/112/3675/3479/489/781/3673/785/22801/93589/4634/55799/196883/8516/183/7134/775
hsa04724	Glutamatergic synapse	111	0.417457	1.45248	0.0064	0.0752552	0.0636515	2026	tags=23%, list=11%, signal=21%	3760/2899/107/776/255189/2891/111/2890/2900/6506/2914/3708/51764/27165/6505/115/2902/2752/6512/2913/50944/112/81539/2917/2901/1742
hsa03030	DNA replication	36	-0.569988	-1.76705	0.00694444	0.076848	0.0649987	4875	tags=61%, list=27%, signal=45%	5425/5427/10714/23649/6742/5111/10535/5983/5424/5982/1763/4172/246243/5558/2237/29935/4175/4171/5984/4174/4176/4173
hsa04940	Type I diabetes mellitus	41	-0.509201	-1.59856	0.00717703	0.076848	0.0649987	4185	tags=56%, list=23%, signal=43%	940/3117/3119/942/3133/3553/355/3329/3106/3135/356/941/3105/3593/3134/3552/7124/5551/4049/3458/3592/3112/3002
hsa04672	Intestinal immune network for IgA production	45	-0.520597	-1.65554	0.00721154	0.076848	0.0649987	4185	tags=53%, list=23%, signal=41%	940/3117/3119/942/3586/3600/10803/4055/959/958/23308/7852/3695/23495/941/10673/3601/57379/3569/6370/608/29851/115650/3112
hsa03010	Ribosome	131	-0.412141	-1.56489	0.0078125	0.0807292	0.0682815	6882	tags=56%, list=38%, signal=35%	6175/51081/6235/6232/6128/219927/6139/51373/6168/6135/51116/6187/6161/51023/6234/6152/9553/2197/6173/6124/25873/11224/6157/29074/6202/65008/6194/6181/54948/3921/55173/7311/11222/6218/6230/6132/6129/6188/6227/6222/6169/6123/6165/28998/9801/6167/6137/64979/6125/6156/55168/6206/6217/64968/6170/64960/6204/51073/54460/64928/64965/6142/6224/6233/200916/6183/65005/65003/6223/64969/6182/6201/29088/51069
hsa04640	Hematopoietic cell lineage	95	-0.413489	-1.48798	0.00808625	0.0811004	0.0685955	2645	tags=31%, list=15%, signal=26%	3574/917/7037/921/914/916/3575/915/3655/926/910/3569/3815/909/2208/1378/3552/931/7124/100133941/1379/924/1437/930/3559/952/3112/7850/1380
hsa00280	Valine, leucine and isoleucine degradation	47	0.5249	1.59426	0.0102916	0.0990991	0.083819	2637	tags=28%, list=15%, signal=24%	3158/18/36/64087/64902/3712/4329/316/224/3155/587/54511/35
hsa04218	Cellular senescence	155	-0.376097	-1.45909	0.010582	0.0990991	0.083819	3042	tags=29%, list=17%, signal=24%	91860/5608/9134/1874/292/5606/7042/2113/6009/1875/3486/3106/3135/5933/4609/5500/5293/3105/286826/11200/891/3569/3134/983/59341/3552/22800/1869/1978/1871/1111/8900/22808/890/1870/9133/3805/1021/993/2305/3576/1029/4605/898/51806
hsa04658	Th1 and Th2 cell differentiation	90	-0.422133	-1.4985	0.0107527	0.0990991	0.083819	2592	tags=27%, list=14%, signal=23%	917/3560/916/3593/3594/4794/7535/915/919/11317/30009/4851/3718/3561/3932/5588/84441/3458/3592/864/3559/3112/10683/3595
hsa05143	African trypanosomiasis	36	-0.517689	-1.60491	0.0115741	0.103862	0.0878475	4045	tags=56%, list=22%, signal=43%	54106/3606/3553/3586/6401/355/5579/5582/7412/356/3593/3569/3383/7124/5578/169355/5332/3458/3592/3620
hsa05207	Chemical carcinogenesis - receptor activation	186	0.371112	1.39514	0.0128617	0.112458	0.0951178	1726	tags=19%, list=10%, signal=17%	2099/5241/367/7366/2255/107/596/776/111/2947/10720/595/1555/7363/778/115/2946/8823/119391/90993/148327/55584/2949/26281/2944/8817/1950/7367/2353/112/27330/408/54490/2053/6258
hsa04260	Cardiac muscle contraction	83	0.441556	1.48318	0.0145867	0.124352	0.105178	3224	tags=31%, list=18%, signal=26%	480/786/27092/9254/776/477/778/1345/3270/845/59285/7137/59283/1346/489/781/785/93589/4634/10345/84701/55799/7134/775/6548/27089
hsa04010	MAPK signaling pathway	291	0.337507	1.32921	0.0151976	0.126399	0.10691	3204	tags=25%, list=18%, signal=21%	2066/4137/786/27092/2255/9254/8912/776/255189/3480/4254/374/1846/778/2261/2322/7043/7786/3306/2065/8823/1847/3481/80310/10912/4214/3082/26281/3315/23542/8913/59285/8817/3551/59283/1950/2353/51378/1843/27330/408/3479/2317/9252/5921/781/627/785/7010/5159/4915/93589/80824/5494/9965/55799/5595/2246/5924/100137049/3305/2260/2872/3303/9479/27006/5601/4763/2263/775/9344/115727
hsa05235	PD-L1 expression and PD-1 checkpoint pathway in cancer	89	-0.403745	-1.4335	0.0160428	0.128738	0.108887	4190	tags=35%, list=23%, signal=27%	6772/940/54106/6199/5534/6300/1460/4793/3459/5608/29126/5606/1459/917/7097/5293/916/4794/7535/3091/27436/915/919/55509/116071/3932/5133/238/5588/3458/1956
hsa04146	Peroxisome	82	0.438339	1.4687	0.0162338	0.128738	0.108887	3381	tags=33%, list=19%, signal=27%	8309/11001/83594/51555/255027/54677/8800/1384/8528/3295/92960/10455/11264/5825/5193/2053/3155/84188/5191/23600/54511/8310/5824/26063/196743/55825/10901
hsa00232	Caffeine metabolism	6	0.828621	1.60567	0.0170132	0.13004	0.109989	1049	tags=67%, list=6%, signal=63%	9/1548/1549/10
hsa04925	Aldosterone synthesis and secretion	98	0.409371	1.41416	0.0171607	0.13004	0.109989	1326	tags=17%, list=7%, signal=16%	480/185/1589/107/8912/776/477/111/3708/778/816/115/90993/148327/3991/4929/8913
hsa05033	Nicotine addiction	40	-0.473041	-1.49062	0.0185615	0.137597	0.116381	1568	tags=25%, list=9%, signal=23%	773/1139/774/2904/2556/2567/2558/55879/2564/2568
hsa04918	Thyroid hormone synthesis	75	0.443793	1.46176	0.0199336	0.144624	0.122325	1118	tags=17%, list=6%, signal=16%	480/4036/1081/107/477/111/7173/3708/115/90993/148327/389434/213
hsa05164	Influenza A	167	-0.348751	-1.37027	0.0215633	0.15319	0.129569	4258	tags=32%, list=24%, signal=24%	9021/6772/55916/9641/3117/3119/3606/3553/3446/10898/91543/8797/29107/355/4793/5579/3459/4261/834/4599/402569/292/60/2224/54205/5371/64135/642843/5293/356/578/637/3593/4600/5644/3456/6347/7113/3455/3569/3383/3838/3552/7124/6352/5578/3458/3592/1021/3627/3576/3112/5646
hsa00980	Metabolism of xenobiotics by cytochrome P450	65	0.45947	1.47851	0.0232558	0.160741	0.135956	1889	tags=32%, list=10%, signal=29%	22977/7366/1548/1549/2947/125/10720/1555/7363/246181/2946/27306/119391/222/2949/2944/7367/1571/54490/126/2940
hsa05204	Chemical carcinogenesis - DNA adducts	57	0.474564	1.4925	0.023569	0.160741	0.135956	1889	tags=35%, list=10%, signal=32%	9/7366/1548/1549/2947/10720/7363/6799/2946/27306/119391/6817/10/2949/2944/7367/1571/54490/1558/2940
hsa04514	Cell adhesion molecules	140	-0.358766	-1.36322	0.0265252	0.177355	0.150008	4241	tags=46%, list=24%, signal=35%	5788/1000/940/9378/3680/10666/3117/3119/942/3133/6401/2734/23114/50848/925/3384/6402/3689/959/1364/958/1013/29126/23308/965/3106/1002/3135/9019/4684/3695/7412/152404/3385/941/3105/6382/914/80380/3655/926/923/3383/3134/23562/5133/137075/9075/9073/5817/79679/201633/9080/29851/1493/3696/9076/4359/9071/3112/3897/10686/1001/9074
hsa01230	Biosynthesis of amino acids	72	-0.409591	-1.42639	0.0272953	0.178994	0.151395	2381	tags=29%, list=13%, signal=25%	5230/4143/230/5723/384/7167/22934/586/6472/7086/3418/2597/8277/440/2023/84706/5214/445/875/26227/29968
hsa04610	Complement and coagulation cascades	85	0.419383	1.41966	0.0288462	0.185595	0.156978	2091	tags=20%, list=12%, signal=18%	2155/5104/721/720/629/2151/5327/1675/729/730/2162/4179/727/462/7448/7056/2149
hsa05146	Amoebiasis	101	-0.381369	-1.39054	0.031746	0.199537	0.16877	3962	tags=44%, list=22%, signal=34%	5272/3553/3586/81/5052/4843/1284/10319/5579/284217/2778/2769/5582/3689/929/7042/7097/5273/384/5293/733/3593/3914/910/3569/909/5275/7124/5578/2920/338382/1437/3918/5332/3458/3592/1286/1285/2921/3576/7850/6317/6318/2919
hsa00670	One carbon pool by folate	18	-0.596323	-1.56847	0.0335731	0.199537	0.16877	2622	tags=39%, list=15%, signal=33%	2618/160428/6472/10797/7298/10841/25902
hsa04911	Insulin secretion	86	0.411643	1.3866	0.0339806	0.199537	0.16877	1943	tags=23%, list=11%, signal=21%	6833/480/3767/107/776/477/111/778/816/3778/115/90993/148327/886/27445/54795/112/157855/5864/11069
hsa05416	Viral myocarditis	57	-0.408468	-1.37109	0.0343137	0.199537	0.16877	4406	tags=49%, list=24%, signal=37%	5880/1981/940/3117/3119/942/3133/5881/284217/3689/959/958/60/2534/3106/54205/3135/941/637/3105/4624/3383/3134/5551/4625/1756/1525/3112
hsa01200	Carbon metabolism	113	-0.366439	-1.3526	0.0347594	0.199537	0.16877	3185	tags=27%, list=18%, signal=22%	6888/5226/4190/5230/39/230/2653/2821/5723/7167/22934/6472/7086/3418/4200/5160/9104/2597/8277/80201/4199/2023/3101/2731/84706/55753/5214/54363/26227/29968
hsa05167	Kaposi sarcoma-associated herpesvirus infection	193	-0.319965	-1.27617	0.0349462	0.199537	0.16877	4234	tags=31%, list=24%, signal=24%	2787/2784/6772/718/3710/2792/9641/942/3133/3446/6850/3055/5534/6300/1232/6714/1234/355/91860/3459/5608/94235/6233/3106/54205/3135/1230/6932/4609/5293/578/6934/637/7422/3105/59345/3456/3091/1237/3455/3569/3383/3134/1869/4067/2920/1871/5336/1827/1437/1870/5743/1021/2786/2921/83439/3576/2919/51806
hsa00270	Cysteine and methionine metabolism	47	-0.430425	-1.38399	0.0357995	0.199537	0.16877	3174	tags=38%, list=18%, signal=32%	1786/4507/4190/4357/4143/92483/1788/55256/586/6723/262/259307/3948/1789/3945/875/26227/29968
hsa04915	Estrogen signaling pathway	137	0.369233	1.33062	0.0366242	0.199537	0.16877	1170	tags=15%, list=7%, signal=14%	7031/2099/3760/5241/8688/107/596/111/3708/5914/3882/3875/115/3881/3306/25759/90993/148327/2852/192666
hsa05160	Hepatitis C	156	-0.336324	-1.30485	0.0366492	0.199537	0.16877	2395	tags=20%, list=13%, signal=17%	1364/3646/4599/10971/54205/4609/5293/356/578/637/4600/3456/3455/23562/7124/1869/137075/9075/9073/5465/1871/9080/3458/1870/9076/9071/1021/3627/10686/1956/9074
hsa04080	Neuroactive ligand-receptor interaction	350	-0.28979	-1.2242	0.0372671	0.199537	0.16877	2382	tags=23%, list=13%, signal=21%	134/2796/1146/22953/116/339403/1907/9294/8698/1136/1443/10316/553/8811/5644/2906/23620/257313/2912/706/6869/59350/2688/117579/796/2740/1813/11255/3358/4852/7253/1908/151/79924/283869/3062/4543/2742/1139/2831/5540/1906/5746/5031/5737/66004/4828/6753/3640/1143/133/136/885/2692/2916/5026/3362/2904/5443/2358/4923/1394/23566/1138/2556/2567/2558/797/64106/55879/2564/5646/1131/10874/165829/1128/57152/88…
hsa02010	ABC transporters	45	0.477969	1.43484	0.0375427	0.199537	0.16877	2276	tags=40%, list=13%, signal=35%	6833/85320/94160/26154/10351/9619/21/9429/368/10350/5825/340273/20/23460/10349/5243/5244/10057
hsa04713	Circadian entrainment	95	0.397574	1.36565	0.0380349	0.199537	0.16877	2309	tags=24%, list=13%, signal=21%	3760/107/8912/776/2891/111/2890/3708/51764/816/9722/115/2902/5592/8913/2353/8864/112/2977/9252/8863/810/2785
hsa04972	Pancreatic secretion	101	0.385344	1.3271	0.0464744	0.240118	0.203094	1608	tags=18%, list=9%, signal=16%	1360/480/1359/1811/107/477/111/5874/3708/8399/5408/3778/115/391013/886/50487/6558/112
hsa04929	GnRH secretion	64	0.431815	1.38256	0.0488215	0.24848	0.210167	1326	tags=17%, list=7%, signal=16%	3760/3767/1081/8912/776/84634/3708/778/2852/348980/8913
hsa04625	C-type lectin receptor signaling pathway	104	-0.34992	-1.28133	0.0502646	0.252062	0.213196	4291	tags=32%, list=24%, signal=24%	2207/10892/6772/3710/9641/3553/3586/6850/5534/6300/6714/4791/91860/30835/51561/834/5971/5293/3593/3569/22800/6361/7124/64170/5336/64581/26253/93978/22808/3592/338339/5743/51806
hsa05412	Arrhythmogenic right ventricular cardiomyopathy	77	0.410305	1.35101	0.0517529	0.255764	0.216328	2166	tags=26%, list=12%, signal=23%	786/27092/9254/776/778/2697/6445/3908/6444/3693/59285/59283/51176/3675/489/781/3673/785/22801/93589
hsa04660	T cell receptor signaling pathway	101	-0.355216	-1.29518	0.0529101	0.257748	0.218005	4241	tags=32%, list=24%, signal=24%	5788/10892/940/3586/9402/5534/6300/6654/925/4793/4690/959/2534/917/3702/5293/916/4794/7535/915/919/926/7124/5063/3932/8440/5133/1437/5588/29851/3458/1493
hsa05321	Inflammatory bowel disease	63	-0.384433	-1.32293	0.054321	0.260894	0.220666	3996	tags=43%, list=22%, signal=33%	3117/3119/3606/3553/3586/3459/6775/51561/7042/3596/7097/8809/3593/3594/50615/59067/50943/30009/3569/8807/3561/3552/7124/3458/3592/3112/3595
hsa04974	Protein digestion and absorption	102	-0.350724	-1.27929	0.0558511	0.264409	0.22364	692	tags=16%, list=4%, signal=15%	256076/1286/1358/136227/1285/1310/169044/117247/1302/1297/3783/5646/8645/1299/59272/6564
hsa04024	cAMP signaling pathway	220	0.325694	1.24782	0.0566038	0.264409	0.22364	3196	tags=25%, list=18%, signal=21%	480/1081/4886/27198/5733/107/776/477/10451/2891/111/2890/1261/2696/2737/778/816/2867/6751/115/7434/6752/10411/2902/90993/148327/3991/3354/7137/3355/5350/2353/112/5141/1909/11069/489/627/2149/810/8843/6755/64399/1812/8310/5021/2735/5595/196883/154/610/5601/775/6548/7432
hsa05320	Autoimmune thyroid disease	50	-0.406358	-1.34	0.0593824	0.273641	0.231448	4185	tags=42%, list=23%, signal=32%	940/3117/3119/942/3133/3586/3446/355/959/958/3106/3135/356/941/3105/7253/3134/5551/1493/3112/3002
hsa00533	Glycosaminoglycan biosynthesis - keratan sulfate	14	-0.618472	-1.50786	0.0606061	0.275556	0.233068	661	tags=36%, list=4%, signal=34%	8704/9435/4166/93010/10164
hsa05410	Hypertrophic cardiomyopathy	90	0.385445	1.31578	0.0634921	0.284879	0.240953	3135	tags=32%, list=17%, signal=27%	786/27092/9254/776/778/7043/6445/3908/6444/3693/59285/7137/59283/3675/3479/5563/489/781/3673/785/22801/93589/5564/4634/55799/8516/183/7134/775
hsa00053	Ascorbate and aldarate metabolism	20	0.569187	1.45377	0.0644068	0.28523	0.24125	1699	tags=40%, list=9%, signal=36%	7366/10720/7363/7358/7367/9365/54490/224
hsa05163	Human cytomegalovirus infection	220	-0.29762	-1.20351	0.0655738	0.286675	0.242473	4638	tags=36%, list=26%, signal=27%	581/114/10000/3587/6348/1019/2002/5331/5880/2787/2784/84699/3588/3710/2792/6199/3133/3553/5881/3446/5534/6300/9475/1232/6714/1234/6654/109/355/5579/91860/3570/5608/2778/5582/94235/468/108/6009/3106/7852/54205/3135/1230/4609/811/6351/5293/356/578/637/7422/3105/113/59345/3456/6347/64764/9586/3569/6890/3134/2770/7124/6352/5578/1869/6891/1978/1871/5332/1870/5743/6376/1021/2786/3576/1029/1956/51806
hsa04216	Ferroptosis	41	-0.429148	-1.34725	0.076555	0.330446	0.279495	5187	tags=49%, list=29%, signal=35%	7419/2730/1536/64116/6520/9474/23516/2512/6303/51703/2180/7037/23657/2182/5621/23305/55240/7018/94033/1356
hsa00350	Tyrosine metabolism	35	0.477986	1.36066	0.078534	0.334751	0.283136	1789	tags=31%, list=10%, signal=28%	6898/125/3081/7173/4128/222/4129/2184/316/126/8639
hsa04151	PI3K-Akt signaling pathway	350	0.295217	1.1826	0.0823529	0.34602	0.292667	3098	tags=24%, list=17%, signal=20%	2066/1101/4602/2255/596/3480/595/7060/3667/4254/374/5618/2261/51764/1288/2322/1287/63923/1311/3909/5105/2690/2065/8823/90993/148327/3481/253314/80310/3908/57818/3082/26281/10110/3693/9863/8817/2057/3551/7148/3913/1950/23678/1441/92579/51378/3675/3479/5563/7448/1278/1293/1277/3673/627/2149/7010/5159/22801/4915/1902/2785/7057/3565/4193/9965/10161/5728/5595/5522/2246/6256/2260/1975/9223/7450/9623/10…
hsa04020	Calcium signaling pathway	238	0.311943	1.20854	0.0832073	0.34602	0.292667	3135	tags=26%, list=17%, signal=21%	2066/2925/185/5979/2255/5733/107/8912/776/3708/778/2261/816/844/115/3270/9630/845/2065/8823/2902/84812/80310/3082/26281/3706/4485/6870/8913/886/8817/1950/5350/3357/93129/5025/1909/5136/10800/489/2149/5159/4915/53373/810/3363/10345/9965/1812/113026/624/5021/196883/2246/2260/154/27006/1910/7134/2263/775
hsa04727	GABAergic synapse	89	-0.350173	-1.24329	0.0855615	0.349292	0.295435	1653	tags=18%, list=9%, signal=16%	3763/2744/773/2770/5578/774/2786/10991/2556/2567/2558/55879/2564/6538/2568/9568
hsa05219	Bladder cancer	41	-0.4206	-1.32041	0.0861244	0.349292	0.295435	1411	tags=27%, list=8%, signal=25%	4609/7422/4318/1869/1871/1612/1870/3576/1029/1956/4312
hsa00983	Drug metabolism - other enzymes	68	0.4013	1.2961	0.087395	0.349292	0.295435	1928	tags=26%, list=11%, signal=24%	9/7366/1548/1549/2947/10720/7363/2946/119391/10/4832/2949/2944/7367/1571/54490/2940/1066
hsa04935	Growth hormone synthesis, secretion and action	119	0.359777	1.26269	0.0880914	0.349292	0.295435	1815	tags=17%, list=10%, signal=15%	3483/107/776/111/2691/3667/3708/778/6751/115/6752/25759/2690/90993/148327/4214/2353/8835/112/3479
hsa05150	Staphylococcus aureus infection	92	-0.344156	-1.23015	0.0896739	0.351481	0.297286	1551	tags=15%, list=9%, signal=14%	2204/3383/125115/3861/3885/3866/2358/3112/25984/1828/3872/3857/1672/3868
hsa05140	Leishmaniasis	74	-0.368868	-1.28538	0.0920398	0.356654	0.301662	5486	tags=53%, list=30%, signal=37%	3127/3460/2209/3122/3108/3123/1536/4615/3118/2002/6772/718/3117/3119/65108/3553/3586/4689/6300/4843/4688/4793/5579/3459/3689/7042/653361/7097/3593/1535/3654/1378/3552/7124/1379/3458/3592/5743/3112
hsa00052	Galactose metabolism	29	-0.460575	-1.36171	0.09447	0.361958	0.306148	2766	tags=45%, list=15%, signal=38%	5211/2592/57016/2584/8704/7360/231/5236/80201/3101/5214/3906/3938
hsa00650	Butanoate metabolism	28	0.492394	1.333	0.0970018	0.364446	0.308252	2637	tags=25%, list=15%, signal=21%	3158/18/54988/116285/3155/54511/35
hsa04623	Cytosolic DNA-sensing pathway	59	-0.376679	-1.27183	0.0972569	0.364446	0.308252	4024	tags=29%, list=22%, signal=22%	9641/3606/3553/3446/661/4793/834/9533/6351/3456/3569/81030/10622/6352/9447/3627/5435
hsa04726	Serotonergic synapse	112	0.361841	1.26242	0.101426	0.375939	0.317973	1890	tags=20%, list=11%, signal=18%	3760/260293/6532/776/255189/111/3708/778/51764/6571/4128/10411/3751/4129/3354/2561/3355/7166/3357/1843/1558/247
hsa00830	Retinol metabolism	57	0.417531	1.31313	0.102694	0.376543	0.318484	1854	tags=28%, list=10%, signal=25%	7366/1548/1549/125/10720/195814/1555/7363/1592/8228/7367/316/54490/8608/126/1558
hsa05170	Human immunodeficiency virus 1 infection	204	-0.289127	-1.16296	0.104278	0.378285	0.319957	4043	tags=27%, list=22%, signal=21%	3710/2792/7133/6199/3133/5881/3446/5534/6300/1234/27350/355/5579/91860/5608/5582/94235/5606/3106/7852/3984/54205/917/3985/3135/7097/811/5293/356/578/637/3105/916/59345/995/3456/915/919/891/3654/6890/3134/983/2770/200315/7124/5063/5578/6891/9582/5336/1111/9133/2786/51806
hsa00380	Tryptophan metabolism	40	-0.41242	-1.2996	0.106729	0.379902	0.321325	1864	tags=28%, list=10%, signal=25%	1545/26/23498/15/169355/259307/6999/8942/51166/3620/1644
hsa05032	Morphine addiction	89	-0.339822	-1.20654	0.106952	0.379902	0.321325	1664	tags=19%, list=9%, signal=17%	5142/3763/5137/773/2770/3765/5578/5150/774/2786/2556/2567/2558/55879/2564/2568/9568
hsa00590	Arachidonic acid metabolism	58	0.406131	1.28551	0.110738	0.389296	0.329271	2300	tags=28%, list=13%, signal=24%	11283/255189/1555/8399/27306/391013/8529/50487/1571/4051/2053/1558/247/81579/2877/9536
hsa04928	Parathyroid hormone synthesis, secretion and action	106	0.356424	1.23656	0.115506	0.401915	0.339943	1767	tags=19%, list=10%, signal=17%	2625/107/596/111/3708/4326/115/9368/8521/90993/148327/4929/142680/9365/2353/112/5141/408/6258/4325
hsa05142	Chagas disease	101	-0.325301	-1.1861	0.119048	0.410053	0.346827	4786	tags=42%, list=27%, signal=31%	4615/5519/5521/10000/6348/714/5331/713/718/54106/8837/3553/3586/6300/712/4843/355/3459/2778/2769/7042/917/7097/811/5293/356/916/3593/3456/6347/915/919/10333/3569/3654/2770/7124/6352/5332/3458/3592/3576
hsa04913	Ovarian steroidogenesis	50	0.412124	1.26005	0.122203	0.413589	0.349818	1815	tags=22%, list=10%, signal=20%	1081/107/255189/3480/111/122970/115/1586/641371/112/3479
hsa05230	Central carbon metabolism in cancer	69	-0.353513	-1.22558	0.1225	0.413589	0.349818	2647	tags=26%, list=15%, signal=22%	9123/4609/5293/6513/3418/5160/3091/2744/3815/80201/5163/3101/3948/4233/5214/3945/8140/1956
hsa04930	Type II diabetes mellitus	46	0.417379	1.25891	0.12693	0.42309	0.357853	1557	tags=17%, list=9%, signal=16%	6833/3767/776/9370/3667/8913/3551/8835
hsa04115	p53 signaling pathway	71	-0.347468	-1.20814	0.128713	0.42309	0.357853	2709	tags=28%, list=15%, signal=24%	3486/54205/9540/637/2810/11200/891/983/55240/3732/64065/1111/6241/56475/51512/9133/1021/1029/898/5268
hsa01523	Antifolate resistance	29	-0.443371	-1.31085	0.131336	0.42309	0.357853	2622	tags=38%, list=15%, signal=32%	6573/2618/6472/2352/3569/1244/7298/7124/10257/8836/2348
hsa00563	Glycosylphosphatidylinositol (GPI)-anchor biosynthesis	26	0.483503	1.30344	0.134812	0.42309	0.357853	6711	tags=65%, list=37%, signal=41%	9091/5283/51604/55650/9488/54872/54965/23556/94005/84720/65258/93183/10026/51227/80055/9487/5281
hsa05202	Transcriptional misregulation in cancer	172	-0.289907	-1.13637	0.134986	0.42309	0.357853	3068	tags=23%, list=17%, signal=19%	958/7185/929/51384/3486/6929/5371/3560/3695/4609/330/1031/578/2120/7113/2119/4353/7490/3066/3569/85414/4318/51513/1437/8900/4613/1051/890/64919/5079/2118/597/4233/3576/7850/3002/30012/3195/8842
hsa04710	Circadian rhythm	30	0.470313	1.29938	0.135088	0.42309	0.357853	4662	tags=57%, list=26%, signal=42%	6097/8553/6096/8945/8864/1408/6500/5563/8863/5564/26224/5571/9572/5187/23291/6095/406
hsa04613	Neutrophil extracellular trap formation	108	-0.322084	-1.18536	0.135638	0.42309	0.357853	3772	tags=34%, list=21%, signal=27%	10000/2266/5331/5880/837/718/6850/4689/6300/6714/4688/51311/5579/5582/834/3689/292/10105/60/2359/653361/7097/5293/9734/1535/4353/3066/1378/1184/5578/1379/5336/64581/5332/2358/366/1183
hsa05162	Measles	138	-0.307456	-1.16617	0.137466	0.42309	0.357853	4208	tags=30%, list=23%, signal=23%	9367/6772/940/54106/9641/3553/3446/1460/355/4793/30835/9134/4599/1459/54205/917/64135/7128/3560/7097/5293/356/578/637/916/3593/4600/3456/915/3455/3569/3654/6504/3718/3561/3552/4478/3592/1021/3559/898
hsa00310	Lysine degradation	58	-0.364466	-1.22887	0.137931	0.42309	0.357853	3615	tags=29%, list=20%, signal=23%	79823/56979/39/6839/11105/5352/23127/55526/56950/79709/8985/150572/5351/2146/79723/51166/8424
hsa05133	Pertussis	76	-0.344296	-1.20412	0.138539	0.42309	0.357853	4118	tags=36%, list=23%, signal=28%	713/718/3553/3586/717/6300/712/4843/715/91860/51561/834/3689/716/929/3593/3569/3654/2770/3552/7124/722/3592/3576/6372/6374/51806
hsa04917	Prolactin signaling pathway	70	0.381391	1.24677	0.139303	0.42309	0.357853	1557	tags=13%, list=9%, signal=12%	2099/1081/595/5618/1154/1586/25759/2353/8835
hsa00040	Pentose and glucuronate interconversions	23	0.502194	1.31783	0.140203	0.42309	0.357853	1685	tags=35%, list=9%, signal=32%	7366/10720/7363/7358/6652/7367/9365/54490
hsa05225	Hepatocellular carcinoma	166	-0.294261	-1.15278	0.142473	0.425743	0.360098	1223	tags=27%, list=7%, signal=26%	6654/7481/53358/7855/6598/5579/114112/5582/86/60/7480/7042/51384/7476/8323/6932/4609/5293/578/6934/4257/2941/81029/8324/5578/1869/1871/5336/221357/7015/1870/1021/4233/2939/8110/83439/80326/7039/2950/1029/1956/399694/2938/7475/8326
hsa00410	beta-Alanine metabolism	31	0.460091	1.28017	0.144621	0.425743	0.360098	2641	tags=26%, list=15%, signal=22%	18/51380/222/4329/224/8639/35/8310
hsa03020	RNA polymerase	31	-0.422265	-1.26484	0.144828	0.425743	0.360098	5670	tags=52%, list=32%, signal=35%	5438/5431/5440/5437/5432/5439/10623/548644/84172/25885/5433/661/9533/64425/10622/5435
hsa05214	Glioma	75	-0.340376	-1.18982	0.15	0.4339	0.366997	1223	tags=15%, list=7%, signal=14%	5578/1869/1871/5336/1870/1021/7039/1029/1956/399694/51806
hsa00340	Histidine metabolism	21	0.512138	1.31597	0.150847	0.4339	0.366997	1821	tags=38%, list=10%, signal=34%	3067/4128/144193/443/222/4129/224/3176
hsa04022	cGMP-PKG signaling pathway	163	0.314731	1.16953	0.15142	0.4339	0.366997	2199	tags=17%, list=12%, signal=15%	480/185/107/776/477/111/150/3667/3708/778/3778/115/4776/90993/148327/152/5592/2626/5350/112/2977/157855/1909/5138/140/489/8654/810
hsa04960	Aldosterone-regulated sodium reabsorption	37	0.438639	1.2643	0.162304	0.459512	0.388659	1847	tags=19%, list=10%, signal=17%	480/6337/477/3667/23327/3479/9351
hsa00130	Ubiquinone and other terpenoid-quinone biosynthesis	11	0.590532	1.31789	0.164286	0.459512	0.388659	3548	tags=45%, list=20%, signal=37%	6898/1728/10229/51004/84274
hsa04666	Fc gamma R-mediated phagocytosis	92	-0.321301	-1.14846	0.165761	0.459512	0.388659	5606	tags=50%, list=31%, signal=35%	7408/1785/2213/5335/3635/7409/2209/10093/50807/653857/10109/10552/10097/10000/1072/5880/5788/65108/6199/7454/6850/3055/81873/5579/10092/4082/5582/10095/10096/3984/3985/653361/5293/8395/8936/274/10810/5337/57180/8877/5578/4067/5336/5321/4651/123745
hsa04152	AMPK signaling pathway	119	0.33555	1.17766	0.166395	0.459512	0.388659	5215	tags=42%, list=29%, signal=30%	2203/3480/9370/595/3667/5105/90993/148327/3991/5207/32/57818/81617/6720/948/92579/2194/3479/5563/3952/1374/5564/79602/5522/3953/5170/5525/5106/29904/5571/5515/5209/55437/6319/3643/7249/51552/23411/5213/92335/7248/5468/6198/8408/31/3156/8660/5520/1938/6794
hsa04380	Osteoclast differentiation	126	-0.301223	-1.13934	0.167095	0.459512	0.388659	3889	tags=27%, list=22%, signal=21%	3553/6850/11006/10859/5534/4689/6300/4791/4688/3459/5608/2534/7042/653361/11025/79168/5971/5293/10288/10326/3456/1535/353514/3455/8792/140885/3552/7124/3932/8651/55423/5336/3458/8061
hsa05134	Legionellosis	57	-0.356677	-1.19724	0.171569	0.46725	0.395205	4084	tags=39%, list=23%, signal=30%	718/3297/3606/3553/4791/1937/834/3689/3329/929/54205/7097/3593/3569/1378/7124/1379/2920/3592/2921/3576/2919
hsa00514	Other types of O-glycan biosynthesis	43	0.419462	1.24255	0.17265	0.46725	0.395205	1609	tags=23%, list=9%, signal=21%	11226/442117/11227/57452/3955/51809/55568/8693/117248/84620
hsa00512	Mucin type O-glycan biosynthesis	33	0.443947	1.25309	0.177193	0.47577	0.402411	1539	tags=30%, list=9%, signal=28%	11226/442117/11227/57452/10610/51809/55568/51301/8693/117248
hsa00230	Purine metabolism	117	0.331711	1.16321	0.182258	0.484375	0.409689	2452	tags=21%, list=14%, signal=19%	377841/107/111/5167/158067/50940/122481/115/957/5158/4832/26289/112/2977/3000/5141/8622/956/5138/5136/131870/8654/22875/124583/51292
hsa04966	Collecting duct acid secretion	27	-0.423541	-1.23016	0.183295	0.484375	0.409689	1804	tags=19%, list=10%, signal=17%	496/90423/495/50617/245973
hsa04742	Taste transduction	85	-0.323368	-1.1423	0.185185	0.484375	0.409689	2351	tags=18%, list=13%, signal=15%	6338/22953/6326/80835/259286/10021/5137/773/5332/3359/2556/2558/1131/8645/9568
hsa01250	Biosynthesis of nucleotide sugars	35	-0.387659	-1.19272	0.18648	0.484375	0.409689	4231	tags=40%, list=24%, signal=31%	6675/2592/9945/140838/80146/2584/55907/2821/7360/5236/2762/55586/80201/3101
hsa04145	Phagosome	149	-0.291777	-1.11986	0.1875	0.484375	0.409689	4308	tags=35%, list=24%, signal=27%	949/10376/29927/4842/718/1514/3117/3119/3133/4689/4688/51807/23480/715/83547/30835/4360/3689/60/929/1520/3106/3135/653361/7037/11151/7097/811/3105/1535/84790/4353/90423/203068/10333/2204/6890/78989/347733/3134/1780/84617/6891/338382/64581/7277/10381/50617/3112/10382/245973/8685
hsa00400	Phenylalanine, tyrosine and tryptophan biosynthesis	6	0.666134	1.29081	0.189036	0.484671	0.409939	531	tags=33%, list=3%, signal=32%	6898/5053
hsa04916	Melanogenesis	101	-0.309456	-1.12833	0.193122	0.491451	0.415674	3638	tags=32%, list=20%, signal=25%	817/7481/109/7855/5579/91860/2778/5582/108/7480/51384/434/1638/7476/8323/6932/6934/113/81029/64764/3815/8324/2770/5578/1906/5332/5443/83439/80326/7475/51806/8326
hsa04066	HIF-1 signaling pathway	107	-0.30895	-1.13613	0.194667	0.491714	0.415896	3378	tags=31%, list=19%, signal=25%	817/4843/5579/4055/3459/3570/5582/5230/92483/230/7037/5293/6513/7422/5160/3091/2597/3569/284/5578/1906/80201/1978/5163/2023/5336/3101/3948/3458/7018/5214/3945/1956
hsa05130	Pathogenic Escherichia coli infection	195	-0.27683	-1.10705	0.196237	0.492034	0.416167	3701	tags=27%, list=21%, signal=21%	6300/9475/6714/64005/8797/51807/355/81873/4793/10092/4690/834/1364/10095/60/2534/10096/9170/54205/4643/356/578/55971/84790/203068/8936/2597/3569/3654/10810/347733/23562/57180/644150/283446/7124/5063/8440/84617/137075/9075/9073/7277/9080/4651/9076/9071/10381/3576/10382/10686/9074
hsa05168	Herpes simplex virus 1 infection	487	0.262704	1.0851	0.200586	0.499228	0.422252	5771	tags=39%, list=32%, signal=27%	79818/596/7761/163223/79973/84914/282890/7644/79891/90649/284390/84436/163255/146434/100129842/126068/730051/3551/83744/7728/147837/253639/7188/7652/727/285267/340252/115509/90576/7594/7568/51710/7098/147948/6041/54925/344787/146542/79788/339327/57677/7700/146540/7567/7710/684/147686/55552/7695/400720/7757/353355/55769/353088/90075/7691/7767/170960/7569/163059/163050/163051/54753/162993/388559/15…
hsa05031	Amphetamine addiction	69	0.359109	1.16658	0.202658	0.499228	0.422252	1549	tags=19%, list=9%, signal=17%	776/2891/111/2890/816/6571/4128/2902/90993/148327/4129/2354/2353
hsa04921	Oxytocin signaling pathway	151	0.307989	1.13355	0.203498	0.499228	0.422252	2256	tags=17%, list=13%, signal=15%	3760/786/27092/9254/107/776/255189/111/595/3708/778/816/115/4776/59285/59283/2353/112/2977/5563/781/785/93589/810/5564
hsa00561	Glycerolipid metabolism	53	-0.357649	-1.18131	0.205446	0.499527	0.422504	2450	tags=23%, list=14%, signal=20%	8525/231/1056/56895/80168/80339/1608/119548/116255/23175/84649/9388
hsa04971	Gastric acid secretion	76	-0.324698	-1.13558	0.206549	0.499527	0.422504	3473	tags=39%, list=19%, signal=32%	109/5579/91860/2778/1080/5582/3773/3759/60/108/3772/476/2520/85366/113/3758/496/483/495/3766/91807/2770/340156/5578/5332/389015/115111/1131/887/51806
hsa04310	Wnt signaling pathway	164	-0.281909	-1.09687	0.215054	0.516432	0.436803	3735	tags=27%, list=21%, signal=22%	5534/1460/9475/817/25805/7481/7855/27101/5579/5582/7480/6425/51384/1459/56998/7476/5467/8323/6932/4609/6934/81029/50964/7091/144165/4919/8324/340419/5578/57216/7088/147111/8549/5332/59352/83439/80326/11197/343637/8061/22943/4316/6422/7475/8326
hsa03440	Homologous recombination	37	-0.37874	-1.18191	0.216783	0.516945	0.437237	5219	tags=46%, list=29%, signal=33%	6117/11073/8940/5425/10714/6742/5890/83990/25788/5424/675/146956/29935/7516/5888/641/8438
hsa04670	Leukocyte transendothelial migration	112	-0.305683	-1.12632	0.221024	0.523398	0.442695	3731	tags=30%, list=21%, signal=24%	81/4689/6300/9475/83593/4688/50848/5579/5582/3689/1364/60/7294/7852/653361/3702/7412/5293/1535/3383/23562/2770/4318/4478/5578/137075/9075/9073/5336/9080/9076/9071/10686/9074
hsa00360	Phenylalanine metabolism	16	0.498983	1.207	0.222798	0.523959	0.44317	1789	tags=38%, list=10%, signal=34%	6898/5053/4128/222/4129/8639
hsa04978	Mineral absorption	60	-0.338238	-1.14739	0.229426	0.535852	0.453229	1142	tags=27%, list=6%, signal=25%	340024/486/6569/483/491/4501/4495/341208/140803/7018/492/6523/4496/55503/10568/115019
hsa05171	Coronavirus disease - COVID-19	226	-0.265803	-1.07565	0.23224	0.538735	0.455667	4845	tags=35%, list=27%, signal=26%	6194/6181/1536/4615/3921/4314/7311/6218/6230/6132/731/6129/6188/6227/2266/1839/714/6222/6169/6123/6165/6772/713/718/9641/6167/6137/6125/3553/6156/3446/717/6850/6206/6300/712/6217/6170/51311/4142/6204/4793/5579/715/3570/6142/6224/5582/834/6868/716/4599/6233/200916/64135/6223/7097/5293/733/3593/4600/3456/6347/6201/7113/3455/3569/3654/7124/5578/5336/1437/3592/3627/3576/1956/4312/59272
hsa04662	B cell receptor signaling pathway	79	-0.319008	-1.1263	0.235897	0.54352	0.459715	4551	tags=35%, list=25%, signal=27%	10000/5880/10990/10892/5881/6850/11006/10859/5534/6654/4793/5579/25780/11025/79168/5293/10288/971/118788/4794/353514/27071/4067/5336/930/974/973/1380
hsa04211	Longevity regulating pathway	89	0.334349	1.13681	0.238854	0.546638	0.462352	2310	tags=17%, list=13%, signal=15%	107/3480/111/9370/3667/115/90993/148327/253314/9365/112/3479/5563/5564/27244
hsa05030	Cocaine addiction	49	0.377325	1.15371	0.243612	0.55381	0.468418	2045	tags=24%, list=11%, signal=22%	2891/111/6571/4128/2902/90993/148327/4129/2913/2354/1742/627
hsa00062	Fatty acid elongation	23	0.448293	1.17639	0.255068	0.576014	0.487198	2267	tags=22%, list=13%, signal=19%	54898/122970/60481/641371/10965
hsa04725	Cholinergic synapse	113	0.316917	1.10705	0.257962	0.578717	0.489484	948	tags=12%, list=5%, signal=12%	3760/107/596/776/111/3708/778/51764/816/115/8973/60482/90993/148327
hsa03430	Mismatch repair	23	-0.415962	-1.15813	0.260976	0.581652	0.491966	3713	tags=57%, list=21%, signal=45%	6117/5425/10714/6742/5111/2956/5983/5424/4436/5982/29935/5984/9156
hsa04931	Insulin resistance	105	0.318778	1.10577	0.265079	0.583398	0.493444	3533	tags=29%, list=20%, signal=23%	11001/5507/3667/5105/90993/148327/32/57818/51085/6720/3551/948/92579/27330/5563/1374/5564/376497/5580/5728/183/5601/5170/90673/5770/5106/11000/5509/5571/5836
hsa00600	Sphingolipid metabolism	46	0.373928	1.12786	0.265866	0.583398	0.493444	2557	tags=24%, list=14%, signal=21%	123099/7357/340485/55512/253782/79603/427/29956/9517/2581/56624
hsa04964	Proximal tubule bicarbonate reclamation	23	0.442236	1.1605	0.266892	0.583398	0.493444	2043	tags=26%, list=11%, signal=23%	480/477/27165/5105/762/2746
hsa04512	ECM-receptor interaction	88	0.326615	1.10807	0.27186	0.590473	0.499428	2326	tags=24%, list=13%, signal=21%	1101/255743/7060/1288/1287/63923/1311/3909/3908/3693/7148/3913/948/3675/7448/1278/1293/1277/3673/22801/7057
hsa04744	Phototransduction	28	-0.383816	-1.12568	0.275862	0.591752	0.50051	1783	tags=39%, list=10%, signal=35%	5148/2792/2986/2779/91860/6011/5145/2978/1259/1258/51806
hsa04961	Endocrine and other factor-regulated calcium reabsorption	53	0.361168	1.12339	0.27592	0.591752	0.50051	1840	tags=13%, list=10%, signal=12%	2099/480/477/115/9365/112/163
hsa00524	Neomycin, kanamycin and gentamicin biosynthesis	5	-0.644037	-1.19865	0.27897	0.593902	0.502328	1138	tags=40%, list=6%, signal=37%	80201/3101
hsa04614	Renin-angiotensin system	23	0.436071	1.14432	0.280405	0.593902	0.502328	861	tags=17%, list=5%, signal=17%	185/1359/1511/1215
hsa05223	Non-small cell lung cancer	72	-0.318097	-1.10776	0.287841	0.605888	0.512466	2304	tags=22%, list=13%, signal=19%	5293/578/27436/5915/3718/5578/1869/1871/5336/238/1870/1021/4233/7039/1029/1956
hsa04728	Dopaminergic synapse	131	0.304543	1.08625	0.291262	0.608929	0.515038	1188	tags=11%, list=7%, signal=11%	3760/776/2891/111/2890/3800/3708/51764/816/6571/4128/90993/148327/50632/4129
hsa01522	Endocrine resistance	96	0.317549	1.09393	0.293292	0.608929	0.515038	1996	tags=15%, list=11%, signal=13%	2099/107/596/3480/111/595/115/25759/2852/2353/638/112/3479/5925
hsa01040	Biosynthesis of unsaturated fatty acids	23	0.429463	1.12698	0.297297	0.608929	0.515038	2641	tags=30%, list=15%, signal=26%	54898/122970/60481/3295/641371/10965/8310
hsa05216	Thyroid cancer	37	0.388615	1.12012	0.298429	0.608929	0.515038	4820	tags=38%, list=27%, signal=28%	5979/595/10912/51176/6258/51426/5595/6256/7849/1643/1026/673/5468/8031
hsa03320	PPAR signaling pathway	74	0.329074	1.08394	0.3	0.608929	0.515038	863	tags=15%, list=5%, signal=14%	3158/440503/8309/11001/9370/5346/729359/364/2167/7350/5105
hsa04919	Thyroid hormone signaling pathway	121	0.304812	1.07545	0.3	0.608929	0.515038	2085	tags=13%, list=12%, signal=12%	2099/480/1733/477/595/652/84812/7068/23389/54361/2626/116931/5350/6258/489/53919
hsa00730	Thiamine metabolism	14	0.486325	1.14846	0.30192	0.609199	0.515266	1476	tags=29%, list=8%, signal=26%	158067/122481/26289/79178
hsa00604	Glycosphingolipid biosynthesis - ganglio series	15	-0.450437	-1.12366	0.3125	0.625327	0.528907	1106	tags=20%, list=6%, signal=19%	81849/2583/6489
hsa05217	Basal cell carcinoma	63	-0.315908	-1.08712	0.31358	0.625327	0.528907	2966	tags=25%, list=16%, signal=21%	7480/51384/7476/8323/6932/578/6934/81029/8324/650/5727/6608/83439/80326/7475/8326
hsa04976	Bile secretion	79	0.324528	1.07695	0.320261	0.634937	0.537036	3279	tags=25%, list=18%, signal=21%	480/7366/107/477/111/10720/7363/115/9429/7367/112/54490/5243/5244/343/196883/6256/1576/6548/57552
hsa00640	Propanoate metabolism	31	0.397933	1.10722	0.322751	0.636175	0.538083	3031	tags=29%, list=17%, signal=24%	18/32/79611/4329/160287/35/8310/8801/84532
hsa00030	Pentose phosphate pathway	30	-0.362302	-1.07548	0.326389	0.639647	0.54102	4347	tags=50%, list=24%, signal=38%	729020/5211/51071/5634/2539/6888/5226/230/2821/22934/7086/9104/5236/8277/5214
hsa00480	Glutathione metabolism	57	-0.320198	-1.07479	0.328431	0.639972	0.541294	2208	tags=23%, list=12%, signal=20%	3418/4257/2941/6723/494143/2882/221357/6241/4953/2939/79094/2950/2938
hsa00470	D-Amino acid metabolism	5	0.614749	1.12603	0.335821	0.650653	0.550329	1074	tags=40%, list=6%, signal=38%	27165/8528
hsa00520	Amino sugar and nucleotide sugar metabolism	47	-0.331395	-1.06557	0.355609	0.674648	0.570624	4231	tags=36%, list=24%, signal=28%	6675/2592/9945/140838/80896/80146/2584/55907/5973/2821/7360/5236/2762/80201/3101/27159/51700
hsa04962	Vasopressin-regulated water reabsorption	44	0.356546	1.06541	0.360544	0.674648	0.570624	3527	tags=30%, list=20%, signal=24%	115/90993/148327/79659/554/112/51164/51626/6844/5878/5869/4905/8766
hsa00515	Mannose type O-glycan biosynthesis	19	-0.402724	-1.07252	0.36165	0.674648	0.570624	3407	tags=42%, list=19%, signal=34%	8703/148789/135152/146664/8704/2526/10690/27087
hsa04213	Longevity regulating pathway - multiple species	62	0.33193	1.05946	0.363484	0.674648	0.570624	2905	tags=21%, list=16%, signal=18%	107/3480/111/3667/115/3306/112/3479/5563/5564/196883/3305/3303
hsa04392	Hippo signaling pathway - multiple species	28	-0.356996	-1.04702	0.365517	0.674648	0.570624	1690	tags=18%, list=9%, signal=16%	25937/7004/8463/83937/54798
hsa04912	GnRH signaling pathway	92	0.304003	1.04197	0.369085	0.674648	0.570624	737	tags=10%, list=4%, signal=9%	1081/107/776/255189/111/3708/778/816/115
hsa01210	2-Oxocarboxylic acid metabolism	18	-0.404138	-1.06298	0.369305	0.674648	0.570624	2288	tags=22%, list=13%, signal=19%	586/3418/84706/51166
hsa00140	Steroid hormone biosynthesis	49	0.344139	1.05224	0.369676	0.674648	0.570624	1685	tags=20%, list=9%, signal=19%	7366/1589/10720/7363/6820/1586/7923/7367/1571/54490
hsa03013	Nucleocytoplasmic transport	105	-0.284333	-1.04177	0.370968	0.674648	0.570624	5944	tags=47%, list=33%, signal=31%	23039/10250/80145/53371/7341/84321/6613/25909/7514/11269/3839/91181/10762/9670/23534/4927/23636/9939/1434/387082/9972/9631/79902/5901/3840/55916/3843/6612/11260/55706/29107/26019/55308/23279/6396/64901/81929/55110/402569/23165/5905/8563/65109/57510/4116/10189/9688/3838/94026
hsa05417	Lipid and atherosclerosis	213	-0.252939	-1.02157	0.371968	0.674648	0.570624	4024	tags=27%, list=22%, signal=21%	9641/7184/3606/3553/10010/3446/6401/5534/4689/6300/9475/6714/817/4217/4688/8797/355/91860/5608/834/959/3329/468/958/929/5606/54205/653361/7097/5452/7412/5293/356/637/3593/3456/6347/1535/10333/3569/3654/3383/6648/4318/7124/6352/5578/4067/2920/7436/5332/3592/2921/3576/3929/4312/2919/51806
hsa05218	Melanoma	72	0.318397	1.04378	0.372287	0.674648	0.570624	2971	tags=29%, list=17%, signal=24%	2255/3480/595/8823/80310/10912/3082/26281/8817/1950/3479/51426/5925/5159/4193/9965/5728/5595/2246/2260/27006
hsa04360	Axon guidance	180	0.275355	1.03223	0.373997	0.674648	0.570624	2780	tags=19%, list=15%, signal=17%	658/6092/7869/22885/84612/27289/90249/59277/10512/816/57689/4776/2042/6405/8633/56920/54961/9037/54361/80031/9723/4636/6586/10501/5921/6387/2046/9353/219699/7474/57522/10509/23365/285220/5595
hsa00591	Linoleic acid metabolism	27	0.397377	1.07261	0.374781	0.674648	0.570624	2978	tags=33%, list=17%, signal=28%	255189/8399/391013/50487/1571/1558/81579/100137049/1576
hsa03460	Fanconi anemia pathway	49	-0.322615	-1.05246	0.375904	0.674648	0.570624	3295	tags=31%, list=18%, signal=25%	2176/2177/83990/55215/116028/675/146956/7398/29935/5888/29089/2187/2178/641/2175
hsa04540	Gap junction	86	0.308787	1.04014	0.381877	0.68178	0.576656	1613	tags=16%, list=9%, signal=15%	112714/113457/107/111/3708/115/2697/80310/5592/1950/3357/7278/112/2977
hsa04975	Fat digestion and absorption	40	0.35666	1.03626	0.390543	0.69362	0.586671	2260	tags=22%, list=13%, signal=20%	8399/5408/29881/391013/50487/335/948/81579/376497
hsa04270	Vascular smooth muscle contraction	130	0.288498	1.02799	0.393496	0.695244	0.588044	3135	tags=24%, list=17%, signal=20%	185/107/776/255189/111/3708/8399/10267/778/3778/115/4629/391013/5592/50487/10266/112/2977/10268/157855/1909/81579/810/5580/23365/5595/196883/100137049/183/10203/775
hsa05205	Proteoglycans in cancer	202	0.269071	1.02322	0.398744	0.698304	0.590632	3160	tags=21%, list=18%, signal=17%	2099/2066/10451/3480/595/3708/816/10818/2065/3481/7078/2719/3082/54361/3693/7484/27250/1634/3479/7448/1278/2317/4060/1277/84309/3673/7473/7057/8322/4193/2549/6385/7477/7474/23365/5595/2260/1975/7483/2817/5170/6548
hsa01212	Fatty acid metabolism	52	0.333801	1.03198	0.399323	0.698304	0.590632	2641	tags=19%, list=15%, signal=16%	54898/36/60481/7923/3295/2194/84869/1374/35/8310
hsa04370	VEGF signaling pathway	58	-0.30503	-1.02847	0.408867	0.711345	0.601662	3875	tags=26%, list=22%, signal=20%	5881/5534/6300/6714/5579/5582/5293/7422/8877/5578/5336/5321/5743/9047/123745
hsa05144	Malaria	49	-0.314904	-1.02731	0.416867	0.721583	0.610322	4045	tags=47%, list=22%, signal=36%	54106/3606/3553/3586/6401/3689/959/958/22914/7042/7097/7412/6382/6347/3569/3383/1378/7124/1379/3458/3592/4233/3576
hsa00430	Taurine and hypotaurine metabolism	11	0.462718	1.03265	0.426786	0.726671	0.614625	4380	tags=45%, list=24%, signal=34%	51380/1036/2571/2686/2687
hsa05215	Prostate cancer	97	0.293637	1.01197	0.430141	0.726671	0.614625	3085	tags=26%, list=17%, signal=21%	367/596/3480/595/5327/90993/148327/80310/3551/354/1950/4824/51176/6935/3479/5925/5159/4193/5728/5595/2260/1027/2078/5170/2263
hsa05221	Acute myeloid leukemia	67	-0.29421	-1.0205	0.433915	0.726671	0.614625	2570	tags=24%, list=14%, signal=21%	5371/5467/6932/4609/5293/6934/11040/4353/3815/1978/5292/1437/8900/890/597/83439
hsa04510	Focal adhesion	198	0.26459	1.00568	0.434851	0.726671	0.614625	2134	tags=16%, list=12%, signal=14%	1101/596/10451/3480/595/7060/1288/1287/63923/1311/3909/25759/80310/3908/3082/3693/7148/4636/3913/1950/3675/58498/3479/7448/1278/2317/1293/2909/1277/3673/5159/22801
hsa00740	Riboflavin metabolism	8	0.502035	1.02868	0.435115	0.726671	0.614625	2283	tags=25%, list=13%, signal=22%	5167/645
hsa04622	RIG-I-like receptor signaling pathway	68	-0.290586	-1.01301	0.437346	0.726671	0.614625	4468	tags=24%, list=25%, signal=18%	9474/843/9641/10010/3446/6300/80143/4793/338376/64135/3593/3456/7124/3592/3627/3576
hsa04970	Salivary secretion	91	0.295922	1.01201	0.437401	0.726671	0.614625	1613	tags=18%, list=9%, signal=16%	1473/480/1472/1470/107/477/111/3708/3778/115/1469/1471/5592/6558/112/2977
hsa05100	Bacterial invasion of epithelial cells	69	-0.291971	-1.01222	0.4375	0.726671	0.614625	5054	tags=42%, list=28%, signal=30%	1212/1785/867/9844/10093/391/26052/3059/653857/10109/10552/10097/1211/858/6714/53358/81873/10092/10095/60/10096/79658/8218/5293/10459/8936/57180/4233/399694
hsa04015	Rap1 signaling pathway	207	0.263254	1.00446	0.438986	0.726671	0.614625	2971	tags=19%, list=17%, signal=16%	2255/107/10451/3480/84612/111/51466/4254/2261/115/8631/10411/8823/2902/80310/3082/26281/9863/8817/1950/112/51378/260425/3479/11069/2149/7010/5159/1902/810/7057/51735/9965/5595/196883/2246/2260/9223/27006
hsa00071	Fatty acid degradation	43	0.341322	1.01108	0.446154	0.727467	0.615298	2803	tags=21%, list=16%, signal=18%	36/125/10455/224/126/1374/35/8310/1632
hsa04630	JAK-STAT signaling pathway	162	-0.256144	-0.994408	0.446237	0.727467	0.615298	3350	tags=31%, list=19%, signal=25%	85480/3586/3446/3600/4352/6654/2689/3459/3570/6775/51561/58985/338376/3596/1439/3574/5771/3560/5008/4609/5293/3976/3593/1443/3594/3575/3456/1271/2688/50615/3601/59067/3455/282616/3569/282617/3718/3561/9466/8651/282618/53833/5292/1437/3458/3592/3559/1956/3595/116379
hsa05203	Viral carcinogenesis	165	-0.25384	-0.99278	0.446237	0.727467	0.615298	3891	tags=25%, list=22%, signal=20%	3133/2961/6850/81/1232/6714/4791/1234/7534/4055/55697/9134/468/7185/6722/10971/3106/3135/9519/5933/5293/578/3105/9734/1237/64764/3066/9586/11317/5902/3134/983/3718/4067/1111/6502/8900/890/1021/1029/991/898
hsa05165	Human papillomavirus infection	329	-0.238358	-1.00244	0.449541	0.727467	0.615298	3610	tags=22%, list=20%, signal=18%	5528/1284/6654/7481/3694/7855/10319/355/284217/2778/9134/8638/4599/56288/7480/3371/3381/6009/51384/6696/5523/3106/3135/7476/9519/5933/8323/6932/3695/5293/356/578/6934/7422/3105/4600/3456/81029/3655/64764/3691/3914/90423/3455/3066/9586/11317/8324/3134/4851/7124/1869/1978/3918/7015/8900/84441/890/3696/256076/1286/5743/1285/1021/50617/83439/80326/245973/1956/1297/898/1299/7475/8326
hsa00565	Ether lipid metabolism	41	-0.318584	-1.00015	0.452153	0.727467	0.615298	1479	tags=17%, list=8%, signal=16%	5337/133121/7941/26279/5321/123745/7368
hsa05161	Hepatitis B	162	-0.255489	-0.991867	0.454301	0.727467	0.615298	3701	tags=24%, list=21%, signal=19%	6300/6714/6654/7534/355/5579/5608/5111/5582/6775/9134/468/5606/7042/10971/54205/64135/7097/4609/5293/356/637/3456/64764/9586/3569/3654/3718/4318/7124/5578/1869/1871/8900/890/1870/332/3576/898
hsa04723	Retrograde endocannabinoid signaling	140	0.27838	1.00975	0.4544	0.727467	0.615298	889	tags=9%, list=5%, signal=9%	3760/107/776/2891/111/2890/3708/778/51764/22999/115/2555/2166
hsa00750	Vitamin B6 metabolism	6	-0.513761	-1.00953	0.465116	0.741143	0.626866	1516	tags=33%, list=8%, signal=31%	8566/29968
hsa04072	Phospholipase D signaling pathway	143	0.273974	0.997727	0.4704	0.74337	0.62875	2847	tags=21%, list=16%, signal=18%	185/2206/107/255189/111/2914/4254/115/10411/25759/2205/80310/2913/1950/554/3577/112/2917/8527/11069/2149/5159/1902/2918/8526/2549/10161/5595/196883/100137049
hsa00100	Steroid biosynthesis	20	-0.366296	-0.985052	0.470874	0.74337	0.62875	3428	tags=50%, list=19%, signal=41%	4047/50814/6713/6646/10682/1594/1056/1717/3930/1591
hsa04114	Oocyte meiosis	125	0.283366	1.00214	0.474548	0.745468	0.630524	1815	tags=13%, list=10%, signal=12%	5241/367/107/3480/111/3708/132864/816/115/22849/80315/8945/112/27330/6500/3479
hsa05224	Breast cancer	147	0.271725	0.992272	0.476575	0.745468	0.630524	2971	tags=22%, list=17%, signal=19%	2099/5241/2255/3480/595/25759/8823/8313/10912/54361/26281/8817/1950/7484/10023/2353/51176/3479/51426/5925/7473/1452/8322/9965/7477/7474/5728/5595/2246/2260/26508/7483/27006
hsa00860	Porphyrin metabolism	32	0.349129	0.97971	0.485114	0.75536	0.638891	2283	tags=25%, list=13%, signal=22%	7366/10720/7363/7367/644/54490/210/645
hsa00770	Pantothenate and CoA biosynthesis	21	0.384632	0.98834	0.489831	0.759237	0.64217	2806	tags=29%, list=16%, signal=24%	5167/51380/79646/224/587/80347
hsa05212	Pancreatic cancer	76	-0.27926	-0.976666	0.503778	0.777167	0.657335	2494	tags=17%, list=14%, signal=15%	675/5293/578/7422/5337/5888/1869/1871/1870/1021/7039/1029/1956
hsa04720	Long-term potentiation	67	0.302518	0.976597	0.507488	0.777167	0.657335	921	tags=10%, list=5%, signal=10%	107/2891/2890/3708/816/10411/2902
hsa00260	Glycine, serine and threonine metabolism	39	-0.312922	-0.98015	0.508235	0.777167	0.657335	739	tags=18%, list=4%, signal=17%	2653/5723/6472/2731/875/26227/29968
hsa00564	Glycerophospholipid metabolism	87	0.286845	0.970159	0.512821	0.780527	0.660177	5083	tags=39%, list=28%, signal=28%	255189/8399/23171/55224/375775/391013/2819/122618/50487/64850/8527/81579/154141/1040/8526/23761/100137049/56994/8760/1609/57678/64900/79143/51365/8398/55500/139189/2820/5319/9162/10434/10423/10390/9926
hsa00250	Alanine, aspartate and glutamate metabolism	35	0.338036	0.962266	0.516579	0.780527	0.660177	2043	tags=23%, list=11%, signal=20%	18/27165/64902/2752/443/8528/284716/2746
hsa04934	Cushing syndrome	155	0.264815	0.973771	0.517628	0.780527	0.660177	1996	tags=16%, list=11%, signal=14%	185/1589/107/8912/776/111/595/3708/50940/778/816/115/1586/5087/90993/148327/8313/54361/8913/7484/51176/112/8622/56246/5925
hsa04914	Progesterone-mediated oocyte maturation	97	0.280023	0.965057	0.521193	0.780527	0.660177	1815	tags=11%, list=10%, signal=10%	5241/107/3480/111/132864/115/22849/80315/112/27330/3479
hsa00513	Various types of N-glycan biosynthesis	38	0.330607	0.957441	0.522727	0.780527	0.660177	3761	tags=24%, list=21%, signal=19%	64377/2530/57134/11320/4121/4124/56052/79868/440138
hsa04659	Th17 cell differentiation	106	-0.267108	-0.976256	0.524324	0.780527	0.660177	3996	tags=31%, list=22%, signal=24%	3117/3119/3553/5534/6300/4793/3459/3570/51561/3556/917/3560/916/3594/4794/7535/3091/50615/915/919/59067/50943/30009/3569/3718/3561/9466/3932/5588/3662/3458/3559/3112
hsa05135	Yersinia infection	134	-0.255322	-0.970639	0.526455	0.780527	0.660177	5362	tags=37%, list=30%, signal=26%	7409/9138/9844/3661/920/10093/391/4775/3937/4615/653857/10109/10552/4210/10097/6195/10000/5880/3606/3553/5881/3586/7454/6300/9475/6714/81873/925/10092/5608/834/10095/60/5606/10096/3984/6197/5293/8395/3456/6347/7535/926/3569/3654/57180/644150/7124/3932/3576
hsa03040	Spliceosome	129	-0.254487	-0.962392	0.534031	0.788332	0.666779	6301	tags=46%, list=35%, signal=30%	6434/4686/6635/199746/6432/8449/220988/5356/6428/8175/10286/84321/6427/23350/10907/10285/10929/6633/6629/6429/9939/8896/25804/10262/10084/988/6636/9092/6628/6634/83443/10450/84950/8559/9785/51503/51645/10713/9129/51690/57461/22827/10465/10946/55110/6626/6100/6631/11157/6632/84844/51639/23450/6627/84991/6637/57819/4116/10189
hsa05034	Alcoholism	106	-0.263995	-0.964877	0.540541	0.791931	0.669823	2072	tags=15%, list=12%, signal=13%	9734/59345/2906/1813/64764/4852/3066/9586/2770/136/2904/2786/84152/399694/1644/51806
hsa04621	NOD-like receptor signaling pathway	181	-0.244822	-0.96909	0.541114	0.791931	0.669823	4994	tags=30%, list=28%, signal=22%	1673/5330/329/51393/1536/56919/4615/3326/4210/9474/5331/837/6772/115361/24145/3710/9641/3606/3553/10010/3446/6300/7295/4793/834/7226/7205/114769/84674/59082/7128/3428/330/9051/10135/3456/6347/1535/3455/3569/8767/7124/64170/6352/838/2920/5332/2633/115362/9447/2921/199713/3576/2919
hsa04371	Apelin signaling pathway	136	0.266576	0.959622	0.551669	0.794012	0.671583	2335	tags=15%, list=13%, signal=14%	185/107/111/5346/595/3708/5327/51764/115/7350/3991/112/100506013/10365/5563/8678/4088/810/5564/2785/4634
hsa00603	Glycosphingolipid biosynthesis - globo and isoglobo series	15	-0.37902	-0.945503	0.553241	0.794012	0.671583	2018	tags=27%, list=11%, signal=24%	26301/127550/10690/6489
hsa00920	Sulfur metabolism	8	0.448867	0.919742	0.553435	0.794012	0.671583	1473	tags=25%, list=8%, signal=23%	8991/6821
hsa04350	TGF-beta signaling pathway	92	0.276025	0.946071	0.553628	0.794012	0.671583	2879	tags=21%, list=16%, signal=17%	79875/658/8646/652/7043/269/2331/64388/1634/9765/6500/2200/91/10468/4088/7057/4681/5595/4090
hsa05110	Vibrio cholerae infection	49	-0.294431	-0.96052	0.554217	0.794012	0.671583	3473	tags=24%, list=19%, signal=20%	109/23480/9601/2778/1080/60/11015/90423/5578/5336/50617/245973
hsa00511	Other glycan degradation	17	0.377303	0.926682	0.556507	0.794012	0.671583	7245	tags=53%, list=40%, signal=32%	23324/2517/175/4126/4123/3074/10825/4758/57704
hsa04924	Renin secretion	67	0.292946	0.945696	0.560732	0.796273	0.673495	4124	tags=31%, list=23%, signal=24%	185/776/111/3708/778/3778/112/2977/1909/5136/810/154/183/775/5732/117/5532/5972/2776/3709/358
hsa04122	Sulfur relay system	8	-0.418983	-0.898511	0.562762	0.796273	0.673495	3154	tags=38%, list=18%, signal=31%	4357/90353/348180
hsa05322	Systemic lupus erythematosus	51	0.304138	0.937125	0.582343	0.820574	0.694049	1675	tags=14%, list=9%, signal=12%	721/720/1511/729/730/727/1991
hsa00760	Nicotinate and nicotinamide metabolism	34	0.321067	0.912024	0.592721	0.831761	0.703511	1832	tags=15%, list=10%, signal=13%	5167/83594/349565/316/23410
hsa04068	FoxO signaling pathway	128	0.263428	0.936956	0.599026	0.836593	0.707599	4421	tags=34%, list=25%, signal=26%	3480/595/3667/7043/5105/901/57818/10912/10110/3551/1950/23678/92579/10365/3479/5563/4088/5564/4193/5728/5595/1027/5601/5170/80854/10769/8743/5106/51701/5571/1901/5934/9140/1387/2911/3643/1026/10018/26260/23411/673/2885/7040
hsa00900	Terpenoid backbone biosynthesis	22	0.345248	0.901059	0.601351	0.836593	0.707599	46	tags=5%, list=0%, signal=5%	3158
hsa00061	Fatty acid biosynthesis	17	-0.34589	-0.889508	0.605263	0.836593	0.707599	3323	tags=35%, list=18%, signal=29%	23205/51703/2180/2182/23305/55301
hsa05208	Chemical carcinogenesis - reactive oxygen species	196	-0.238541	-0.953109	0.605978	0.836593	0.707599	3039	tags=17%, list=17%, signal=15%	292/10105/1327/4715/4704/653361/56901/4725/5293/341947/7422/4257/2941/1572/1535/3091/1545/873/170712/440567/5337/6648/1645/7388/23683/1646/221357/79852/4233/2939/1956/4025/2938/115019
hsa04721	Synaptic vesicle cycle	78	0.27872	0.922648	0.614122	0.844417	0.714216	1840	tags=17%, list=10%, signal=15%	6857/6532/10815/6506/6571/22999/6505/534/6512/112755/10814/5864/163
hsa04136	Autophagy - other	31	0.319418	0.888757	0.622575	0.851596	0.720288	7265	tags=58%, list=40%, signal=35%	8678/55102/3476/55054/9706/5515/9140/5289/30849/55062/23130/5516/11345/64223/57521/11337/10533/84971
hsa05226	Gastric cancer	148	-0.246665	-0.945421	0.627717	0.851596	0.720288	2632	tags=21%, list=15%, signal=18%	9134/2250/7480/7042/51384/8822/7476/8323/6932/4609/5293/578/6934/81029/5915/8324/1869/1871/7015/2254/1870/1045/4233/26291/83439/80326/1956/898/399694/7475/8326
hsa04973	Carbohydrate digestion and absorption	45	0.299425	0.898861	0.627986	0.851596	0.720288	1597	tags=13%, list=9%, signal=12%	480/776/477/8972/57818/92579
hsa04977	Vitamin digestion and absorption	23	-0.310036	-0.863209	0.631707	0.851596	0.720288	3411	tags=43%, list=19%, signal=35%	8029/80704/25974/6573/151056/6948/8884/9227/2346/158835
hsa04550	Signaling pathways regulating pluripotency of stem cells	142	-0.244105	-0.932451	0.635171	0.851596	0.720288	2830	tags=18%, list=16%, signal=16%	51384/83729/6929/7476/8323/6932/4609/2264/5293/3976/5080/81029/7044/8324/3198/3718/80712/64211/1749/3400/80326/5460/5013/1852/7475/8326
hsa04520	Adherens junction	66	-0.265527	-0.919226	0.635236	0.851596	0.720288	4164	tags=30%, list=23%, signal=23%	87/4008/5881/7454/81/1460/6714/60/56288/2534/1459/6932/6934/8936/7525/10810/6615/4233/83439/1956
hsa00592	alpha-Linolenic acid metabolism	23	0.334864	0.878736	0.636824	0.851596	0.720288	2847	tags=30%, list=16%, signal=26%	255189/8399/391013/50487/81579/8310/100137049
hsa05222	Small cell lung cancer	92	-0.256135	-0.915528	0.646739	0.861477	0.728645	2395	tags=21%, list=13%, signal=18%	4609/330/5293/578/3655/3914/5915/1164/1163/1869/1871/3918/6502/1870/1286/5743/1285/1021/898
hsa04071	Sphingolipid signaling pathway	119	0.260828	0.915413	0.652529	0.86454	0.731236	3561	tags=18%, list=20%, signal=15%	123099/2206/596/340485/253782/79603/2205/427/1903/140/29956/9517/56624/624/5728/5595/5522/5601/5170/5525/5515/1901
hsa00910	Nitrogen metabolism	17	0.350112	0.859898	0.65411	0.86454	0.731236	2043	tags=35%, list=11%, signal=31%	771/2752/767/762/23632/2746
hsa04012	ErbB signaling pathway	83	-0.253105	-0.898911	0.662338	0.872035	0.737576	3664	tags=25%, list=20%, signal=20%	6714/817/6654/53358/5579/4690/5582/685/4609/5293/2069/145957/5063/5578/8440/1978/5336/9542/7039/1956/399694
hsa00500	Starch and sucrose metabolism	34	0.303599	0.862404	0.672444	0.881936	0.74595	2157	tags=18%, list=12%, signal=16%	5167/8972/57818/92579/178/11181
hsa05200	Pathways in cancer	526	0.22677	0.942177	0.679245	0.887443	0.750608	3098	tags=21%, list=17%, signal=18%	2099/367/185/5979/2255/3572/5733/107/596/3480/7704/111/2947/595/2737/4254/2261/51764/1288/652/816/5914/2322/1287/9915/115/7043/2946/3909/8823/119391/3481/8313/3908/10912/3082/1728/2949/54361/26281/2944/8817/2057/3551/354/3913/1950/7484/4824/10023/2353/7188/1441/51176/112/3675/5366/6258/6500/112398/3479/51426/1909/2940/9252/5925/3673/862/2149/5159/7473/4088/1902/810/27113/2785/3565/6387/8322/4437/…
hsa05014	Amyotrophic lateral sclerosis	334	0.231942	0.923494	0.688141	0.895633	0.757535	1661	tags=7%, list=9%, signal=6%	2066/7802/112714/113457/1767/596/2891/2890/3800/56171/6506/27019/1770/1345/2902/83544/4747/283/1768/100506742/7278/80208/1346
hsa05145	Toxoplasmosis	110	-0.245874	-0.905249	0.698413	0.903999	0.764611	4190	tags=30%, list=23%, signal=23%	6772/3588/3117/3119/3586/6300/1234/4843/10319/4793/3459/4261/284217/5608/959/958/10105/5606/7042/54205/7097/330/3593/3655/3914/3654/2770/7124/8651/3918/3458/3592/3112
hsa04730	Long-term depression	57	0.274587	0.863572	0.70202	0.903999	0.764611	1815	tags=14%, list=10%, signal=13%	255189/2891/3480/2890/3708/5592/2977/3479
hsa04920	Adipocytokine signaling pathway	68	0.268741	0.867968	0.702521	0.903999	0.764611	3468	tags=28%, list=19%, signal=23%	9370/3667/5105/32/57818/3551/948/92579/6258/5563/3952/1374/5564/79602/3953/6256/5601/5106/5571
hsa05016	Huntington disease	278	0.233563	0.917374	0.710167	0.910402	0.770027	970	tags=6%, list=5%, signal=6%	7802/112714/113457/1767/2891/2890/3800/56171/6506/3708/27019/1770/1345/7350/2902/90993/148327/83544
hsa00330	Arginine and proline metabolism	49	0.281867	0.861838	0.71891	0.918158	0.776587	1944	tags=14%, list=11%, signal=13%	2593/112817/4128/4129/2628/224/283208
hsa04014	Ras signaling pathway	226	0.235282	0.903511	0.737421	0.938286	0.793611	3204	tags=23%, list=18%, signal=19%	2255/255189/3480/4254/8399/2261/51764/2322/283455/25759/8823/2902/3481/391013/80310/3082/26281/50487/8817/3551/1950/51378/3479/5921/55770/81579/627/7010/5159/4915/810/3363/2785/5863/2549/9965/8036/5595/2246/5924/8831/100137049/2260/5966/5878/27006/5601/4763/2263/2791/5869/115727
hsa04530	Tight junction	165	0.240579	0.892044	0.746032	0.942045	0.79679	3480	tags=22%, list=19%, signal=18%	112714/113457/776/84612/595/644672/27134/9368/4629/4214/153562/2626/149461/7278/23327/7122/57530/5563/83700/5564/100506658/58494/4734/51735/1740/5522/9223/5601/79778/50855/5010/861/84952/79861/5571/5515
hsa01524	Platinum drug resistance	72	-0.249238	-0.867964	0.746898	0.942045	0.79679	2607	tags=24%, list=14%, signal=20%	54205/4436/330/5293/356/578/637/4257/2941/7153/1244/221357/332/2939/2950/1029/2938
hsa05418	Fluid shear stress and atherosclerosis	137	-0.234858	-0.892426	0.748663	0.942045	0.79679	2360	tags=29%, list=13%, signal=26%	1514/7184/9181/3553/5881/6401/858/6300/6612/6714/4217/7295/4688/91860/5608/60/653361/7412/5293/7422/4257/6382/2941/6347/1535/3383/4318/59341/3552/7124/1906/4880/221357/3458/2939/445/7850/2950/2938/51806
hsa05231	Choline metabolism in cancer	94	0.246617	0.848143	0.759874	0.952636	0.805748	4771	tags=31%, list=27%, signal=23%	80736/255189/6584/204962/60482/6583/80310/1950/2353/8527/5159/8526/23446/5595/100137049/5601/5170/56994/1609/56034/5155/6667/7249/139189/2885/7248/9162/6198/10434
hsa00020	Citrate cycle (TCA cycle)	30	-0.272336	-0.808419	0.763889	0.952886	0.80596	6139	tags=50%, list=34%, signal=33%	6390/6389/1738/3417/8802/5091/6392/3421/1737/2271/4191/4190/3418/5160/55753
hsa04611	Platelet activation	121	0.246252	0.868832	0.767742	0.952886	0.80596	2920	tags=17%, list=16%, signal=14%	107/255189/111/3708/115/5592/64805/112/2977/1278/2909/1281/1277/3673/2149/23365/5595/196883/100137049/7450
hsa05213	Endometrial cancer	58	0.261123	0.826524	0.768456	0.952886	0.80596	4744	tags=34%, list=26%, signal=25%	595/8313/10912/1950/51176/51426/5728/5595/5170/324/1643/10297/1026/1495/673/2064/2885/3611/4292/29119
hsa00790	Folate biosynthesis	24	0.292672	0.776192	0.77479	0.957259	0.809658	3128	tags=33%, list=17%, signal=28%	5053/5860/7166/84105/6697/4337/4338/10243
hsa03018	RNA degradation	75	-0.243609	-0.851562	0.7825	0.96092	0.812755	3254	tags=21%, list=18%, signal=18%	87178/54512/3329/154197/11157/219988/8761/28960/57819/26986/5042/10200/132430/2023/10950/5214
hsa04750	Inflammatory mediator regulation of TRP channels	97	-0.241599	-0.868034	0.783562	0.96092	0.812755	4182	tags=33%, list=23%, signal=25%	3269/3356/41/3710/3553/6300/6714/817/55515/109/5579/91860/5608/2778/5582/3556/108/5606/5500/5293/113/3358/59341/5578/5336/5332/5588/5321/123745/162514/79054/51806
hsa05310	Asthma	28	-0.267401	-0.784253	0.786207	0.96092	0.812755	5486	tags=57%, list=30%, signal=40%	3127/3122/3108/3123/3118/2207/6037/3117/3119/3586/959/958/3596/5553/7124/3112
hsa04950	Maturity onset diabetes of the young	26	-0.272427	-0.777747	0.795673	0.969016	0.819603	2345	tags=19%, list=13%, signal=17%	168620/5080/3110/3170/3651
hsa04215	Apoptosis - multiple species	30	0.282555	0.780643	0.812281	0.985044	0.833159	4098	tags=30%, list=23%, signal=23%	596/5366/8678/27113/5601/598/840/331/10018
hsa04144	Endocytosis	240	0.225644	0.874842	0.816388	0.985044	0.833159	4283	tags=26%, list=24%, signal=20%	3480/84612/3800/11059/2261/9135/273/3306/23362/80223/11031/9727/56904/155382/3577/23327/55040/408/9765/163/4088/30846/23624/4734/4193/23096/10254/729092/6642/5662/23550/138429/3305/377/3303/5878/55680/27243/2263/5869/3798/50855/10564/55048/10565/8766/8411/84249/9101/22905/29082/7251/58513/51510/9922/147179/6643/9266/84313/10015/8976/118813
hsa00190	Oxidative phosphorylation	105	-0.231563	-0.848424	0.819892	0.985044	0.833159	4723	tags=27%, list=26%, signal=20%	9296/126328/1340/7381/1537/4723/1329/4700/1349/7386/9377/5464/1327/4715/4704/54205/56901/4725/341947/496/90423/495/170712/440567/7388/479/50617/245973
hsa05210	Colorectal cancer	86	0.245359	0.82648	0.820388	0.985044	0.833159	4707	tags=31%, list=26%, signal=23%	596/595/374/7043/8313/10912/1950/2353/51176/5366/51426/4088/27113/4437/5595/5601/324/1643/10297/1026/10018/673/2885/7040/4292/26060/6198
hsa00620	Pyruvate metabolism	47	0.25939	0.787834	0.830189	0.990968	0.83817	2493	tags=19%, list=14%, signal=17%	125/197257/5105/32/224/126/3029/160287/10873
hsa04936	Alcoholic liver disease	141	-0.226829	-0.864248	0.831135	0.990968	0.83817	2287	tags=13%, list=13%, signal=12%	356/6934/3593/3456/130/3569/3654/7124/5465/2920/10891/3592/23175/2921/83439/3576/3929/53632/2919
hsa04933	AGE-RAGE signaling pathway in diabetic complications	99	0.238993	0.823914	0.835182	0.992325	0.839318	3066	tags=19%, list=17%, signal=16%	185/596/595/1288/1287/7043/84812/1278/1281/1277/7056/4088/50507/5580/113026/5595/1027/183/5601
hsa00120	Primary bile acid biosynthesis	17	0.297082	0.729653	0.842466	0.997503	0.843697	3174	tags=29%, list=18%, signal=24%	8309/3295/23600/80270/10858
hsa00051	Fructose and mannose metabolism	29	-0.247583	-0.731991	0.85023	1	0.84581	4285	tags=38%, list=24%, signal=29%	5211/5208/3795/57016/230/7167/231/2762/80201/3101/5214
hsa04910	Insulin signaling pathway	136	0.23037	0.829288	0.850556	1	0.84581	3533	tags=21%, list=20%, signal=17%	2203/5507/3667/5105/25759/3991/253314/32/57818/6720/3551/8835/92579/2194/5563/810/5564/5577/5595/2872/5601/5170/90673/5770/5106/5509/5573/5571/5836
hsa00440	Phosphonate and phosphinate metabolism	5	-0.339741	-0.63231	0.858369	1	0.84581	3900	tags=40%, list=22%, signal=31%	5833/9468
hsa00562	Inositol phosphate metabolism	73	-0.226834	-0.790837	0.876238	1	0.84581	2329	tags=15%, list=13%, signal=13%	7167/5293/8395/8898/55586/5288/55613/5336/5332/3613/23007
hsa04150	mTOR signaling pathway	152	-0.217368	-0.837382	0.885942	1	0.84581	3582	tags=20%, list=20%, signal=16%	6654/7481/7855/5579/6396/81929/5582/7480/6009/51384/7476/8323/6197/5293/81029/51256/90423/8324/7124/54541/5578/1978/58528/6502/23175/80326/245973/8140/7475/8326
hsa00630	Glyoxylate and dicarboxylate metabolism	29	-0.238385	-0.704795	0.887097	1	0.84581	3174	tags=21%, list=18%, signal=17%	4190/39/2653/6472/2731/54363
hsa04926	Relaxin signaling pathway	128	-0.220765	-0.835674	0.888601	1	0.84581	2304	tags=26%, list=13%, signal=23%	6300/6714/4843/1284/6654/53358/109/2778/2769/94235/468/108/5293/339403/7422/113/59345/59350/117579/64764/9586/2770/4318/5578/1906/5332/3640/1286/1285/2786/1956/4312/399694
hsa01521	EGFR tyrosine kinase inhibitor resistance	79	0.233525	0.774952	0.895425	1	0.84581	4403	tags=32%, list=24%, signal=24%	596/3480/2261/25759/2065/253314/80310/3082/1950/3479/5159/2549/5728/5595/4763/2263/558/2621/598/56034/5155/10018/673/2064/2885
hsa00534	Glycosaminoglycan biosynthesis - heparan sulfate / heparin	24	0.257801	0.683711	0.902521	1	0.84581	3110	tags=21%, list=17%, signal=17%	266722/26035/64579/64132/222537
hsa04140	Autophagy - animal	139	0.221058	0.800861	0.907496	1	0.84581	5357	tags=29%, list=30%, signal=21%	596/3480/3667/3708/64798/5563/8678/55102/89849/3476/5580/55054/5728/5595/9706/5601/5170/81671/140775/53349/22863/5515/598/9140/83452/7249/9342/116442/10325/5289/2081/7248/29110/6198/8408/8660/8878/6794/8897/30849/572
hsa00220	Arginine biosynthesis	21	0.259198	0.666026	0.908475	1	0.84581	2043	tags=19%, list=11%, signal=17%	27165/162417/2752/2746
hsa05220	Chronic myeloid leukemia	76	-0.220202	-0.770121	0.911839	1	0.84581	2395	tags=13%, list=13%, signal=11%	4609/5293/578/3066/1869/1871/1870/1021/1029/399694
hsa01240	Biosynthesis of cofactors	136	0.221458	0.797205	0.91256	1	0.84581	3137	tags=21%, list=17%, signal=17%	7366/10720/195814/158067/7363/122481/7358/493911/4832/26289/349565/1728/79646/7367/10229/54490/224/587/210/6697/4337/55163/51004/80347/4338/11019/10243/124454
hsa05010	Alzheimer disease	355	-0.207907	-0.88013	0.915888	1	0.84581	5051	tags=32%, list=28%, signal=23%	5689/4041/5704/6392/1857/5330/4023/5710/81027/5693/1536/64116/3028/126328/5702/1340/7381/5701/10000/7922/1537/5331/23516/4723/1329/8851/4700/1349/23401/10376/4040/7386/824/779/4842/147700/5685/5717/3710/3553/5534/10213/1460/4843/4217/7481/51807/5708/7855/355/9377/91860/11047/8471/6868/468/29982/292/10105/7480/1327/5688/51384/4715/4704/1459/351/8883/54205/7476/56901/8323/5692/4725/55630/5713/5293/…
hsa04330	Notch signaling pathway	58	-0.228347	-0.769917	0.916256	1	0.84581	1794	tags=14%, list=10%, signal=12%	7091/3066/11317/4851/23220/7088/84441/10683
hsa03015	mRNA surveillance pathway	95	-0.216796	-0.780159	0.919137	1	0.84581	4199	tags=25%, list=23%, signal=19%	26528/29101/55916/8732/10978/10898/5528/29107/26019/55308/51692/55110/23381/5523/8761/642843/65109/5500/26986/4116/10189/5042/4440/132430
hsa00010	Glycolysis / Gluconeogenesis	66	0.228499	0.737504	0.926544	1	0.84581	2403	tags=17%, list=13%, signal=14%	2203/125/5105/387712/57818/222/92579/224/126/160287/2026
hsa04142	Lysosome	132	0.217416	0.77678	0.928803	1	0.84581	5145	tags=35%, list=29%, signal=25%	22901/1511/427/58511/20/1657/8722/3425/2517/8906/1519/285362/2581/10053/1513/10239/84572/2799/537/5538/535/8763/11154/1201/4669/3423/23335/8546/54/175/26985/1213/6609/3988/2717/256471/23312/4126/6448/1203/9476/23431/967/1200/950/527
hsa04922	Glucagon signaling pathway	102	-0.210248	-0.766893	0.930851	1	0.84581	4600	tags=32%, list=26%, signal=24%	5315/10000/5331/200186/5562/5211/5140/84699/3710/3276/5834/5534/817/150094/91860/2778/468/108/92483/2998/6513/5260/5160/64764/9586/5465/3948/5332/10891/5214/3945/53632/51806
hsa05131	Shigellosis	218	-0.210571	-0.84784	0.944904	1	0.84581	4826	tags=30%, list=27%, signal=22%	1729/3059/4615/653857/89869/10109/23048/10552/7311/581/8454/9267/10097/10000/7336/9474/5331/837/10627/4633/824/10892/11146/87/64121/718/3710/9181/29895/3606/92610/6199/3553/7321/81/6300/9475/6714/81873/4793/10092/834/6233/10095/60/929/5216/10096/54205/5293/3456/8936/5217/8767/57180/7124/6352/80201/5336/3101/1437/58528/5332/5588/3576/1956
hsa04390	Hippo signaling pathway	153	0.211086	0.777344	0.948963	1	0.84581	2808	tags=17%, list=16%, signal=14%	658/84612/595/174/374/652/7043/8313/7161/54361/8945/79981/7484/9231/122786/51176/1742/7473/4088/27113/8322/7477/7474/1740/5522/2246
hsa00450	Selenocompound metabolism	14	0.248861	0.587685	0.951134	1	0.84581	1344	tags=14%, list=7%, signal=13%	11185/51091
hsa05020	Prion disease	246	-0.206753	-0.840152	0.956647	1	0.84581	5051	tags=37%, list=28%, signal=27%	5689/735/5704/6392/5710/81027/5693/1536/126328/5702/1340/581/7381/731/5701/1537/714/5880/4723/1329/4700/1349/10376/7386/779/84699/147700/713/5685/5717/3710/3553/858/5534/4689/6300/10213/1460/712/4688/51807/10963/5708/6262/9377/11047/468/292/10105/1327/5688/2534/4715/4704/1459/54205/653361/56901/5692/4725/4684/5713/5293/733/341947/143471/2906/5690/1535/84790/64764/203068/9586/3569/6263/170712/4405…
hsa04722	Neurotrophin signaling pathway	118	0.211899	0.744235	0.959677	1	0.84581	3077	tags=15%, list=17%, signal=13%	596/3667/816/10818/25759/7161/4214/3551/27330/9252/627/4915/810/2549/5580/5595/5601/5170
hsa04664	Fc epsilon RI signaling pathway	66	0.216002	0.697167	0.961603	1	0.84581	953	tags=6%, list=5%, signal=6%	2206/10451/255189/2205
hsa04130	SNARE interactions in vesicular transport	33	0.219807	0.620433	0.970175	1	0.84581	7206	tags=52%, list=40%, signal=31%	112755/6844/8773/53407/8674/9342/9527/51272/6843/9341/6810/10490/9482/662/9570/8675/2054
hsa03060	Protein export	22	-0.213431	-0.586469	0.970732	1	0.84581	14160	tags=100%, list=79%, signal=21%	6727/7095/6729/6726/83943/60559/5018/6728/196294/9789/90701/23478/6731/6730/55176/3309/10952/11231/29927/58477/23480
hsa05012	Parkinson disease	237	0.203892	0.789682	0.977273	1	0.84581	718	tags=5%, list=4%, signal=5%	4137/112714/25800/113457/111/3800/3708/816/6571/1345/4128
hsa00532	Glycosaminoglycan biosynthesis - chondroitin sulfate / dermatan sulfate	20	-0.20377	-0.547982	0.978155	1	0.84581	2936	tags=15%, list=16%, signal=13%	55790/50515/9469
hsa04979	Cholesterol metabolism	49	-0.20274	-0.661396	0.980723	1	0.84581	4904	tags=35%, list=27%, signal=25%	4023/1071/3931/949/27329/64241/4864/10577/6646/6770/1593/5360/706/336/51129/255738/9388
hsa04137	Mitophagy - animal	70	-0.192597	-0.667252	0.982456	1	0.84581	4000	tags=21%, list=22%, signal=17%	79065/7942/192111/1460/6714/468/6233/1459/10133/285973/3091/22800/1869/338382/22808
hsa00510	N-Glycan biosynthesis	50	0.198456	0.60677	0.982788	1	0.84581	3761	tags=20%, list=21%, signal=16%	2530/57134/84620/11320/144245/4121/4124/56052/79868/440138
hsa04810	Regulation of actin cytoskeleton	216	-0.194524	-0.784396	0.986339	1	0.84581	3731	tags=22%, list=21%, signal=18%	81/9475/6714/2253/6654/2245/3694/81873/10092/3689/2250/10095/60/5216/1730/10096/7852/3984/8822/9170/3985/3695/2264/5500/5293/85366/5962/8395/3655/3691/8936/5217/91807/57180/340156/22800/4478/5063/128239/81624/22808/3696/2254/26291/50649/1956/1131/1128
hsa03450	Non-homologous end-joining	12	0.216658	0.495209	0.987478	1	0.84581	3433	tags=25%, list=19%, signal=20%	10111/27343/27434
hsa05211	Renal cell carcinoma	65	-0.181157	-0.626404	0.9875	1	0.84581	2926	tags=14%, list=16%, signal=12%	7042/2113/5293/6513/7422/3091/5063/4233/7039
hsa05017	Spinocerebellar ataxia	139	-0.196294	-0.745637	0.989333	1	0.84581	4130	tags=35%, list=23%, signal=27%	5686/5709/7419/3748/5689/5704/5330/5710/5693/5702/5701/10000/5331/5173/5685/5717/3710/10939/10528/4800/10213/4217/5708/5579/11047/5582/29982/292/10105/5688/54205/9519/4654/5692/5713/5293/143471/2906/5690/11317/773/5578/6712/7436/5332/6261/2904/6511
hsa00240	Pyrimidine metabolism	56	0.202125	0.631969	0.989865	1	0.84581	4817	tags=29%, list=27%, signal=21%	377841/5167/957/4832/956/124583/8623/50484/221264/7084/56474/318/56953/10201/29922/4833
hsa04070	Phosphatidylinositol signaling system	94	-0.189725	-0.680118	0.99187	1	0.84581	2450	tags=13%, list=14%, signal=11%	8525/5293/8395/8898/5288/55613/1608/5578/5336/5332/3613/51806
hsa05132	Salmonella infection	249	0.190908	0.742116	0.99232	1	0.84581	3412	tags=16%, list=19%, signal=14%	112714/83657/113457/596/3800/388/399/11035/79026/79659/3551/4636/26999/29108/2353/7278/51176/58498/79443/6500/4646/51164/2317/55770/51626/26084/23339/4671/5595/6990/5878/79792/257397/5601/5869/3798/8743/51429/6416/9648/79861
hsa00531	Glycosaminoglycan degradation	19	-0.186973	-0.497939	0.992718	1	0.84581	3358	tags=26%, list=19%, signal=21%	411/8372/60495/2588/10855
hsa03420	Nucleotide excision repair	45	0.18663	0.560254	0.993174	1	0.84581	4066	tags=22%, list=23%, signal=17%	57804/902/7508/7507/728340/2966/1643/1022/4331/2072
hsa04210	Apoptosis	135	0.197454	0.707227	0.993559	1	0.84581	2208	tags=12%, list=12%, signal=10%	112714/113457/596/3708/10912/5783/3551/100506742/2353/7278/8722/63970/5366/10039/1519/27113
hsa00970	Aminoacyl-tRNA biosynthesis	25	0.177963	0.475749	0.996599	1	0.84581	14797	tags=100%, list=82%, signal=18%	51091/124454/23438/55699/5188/10667/283459/23395/57176/10352/80222/123263/118672/55157/2193/57038/79731/54938/51067/92935/10056/25973/57505/79587/55278
hsa04714	Thermogenesis	202	0.191501	0.728238	0.99686	1	0.84581	4707	tags=25%, list=26%, signal=19%	107/111/5346/9658/1345/115/7350/10818/90993/148327/3991/5592/112/1346/27330/5563/57104/1374/5564/11343/84701/123096/196883/28958/2260/51103/4695/27089/5571/6601/55811/4724/152831/51780/788/7249/4698/353500/6605/51241/5593/1350/2885/7248/1353/6604/1339/1355/5468/4718/6198
hsa04217	Necroptosis	131	-0.176977	-0.671979	0.997396	1	0.84581	4229	tags=24%, list=24%, signal=19%	824/6772/2512/5119/5834/8837/3553/92421/3446/192111/817/8797/355/3459/6775/834/292/11124/7128/330/356/637/3456/197259/3455/3718/81030/3552/7124/5321/3458/123745
hsa03022	Basal transcription factors	44	-0.189573	-0.600871	0.997585	1	0.84581	5119	tags=27%, list=28%, signal=20%	11036/2968/2963/27097/6873/6884/2961/6882/9519/6877/54457/6875
hsa03410	Base excision repair	33	-0.160741	-0.490167	0.997685	1	0.84581	6605	tags=55%, list=37%, signal=35%	10038/143/56655/5426/54107/142/3146/6996/27301/5425/5427/7374/10714/5111/4595/5424/2237/55247
hsa04120	Ubiquitin mediated proteolysis	138	-0.163313	-0.619442	1	1	0.84581	1295	tags=6%, list=7%, signal=5%	27338/8651/148581/6502/10477/11065/991/4281
hsa04141	Protein processing in endoplasmic reticulum	163	0.134246	0.498855	1	1	0.84581	3600	tags=13%, list=20%, signal=11%	596/7466/3306/57134/100506742/267/133022/6500/64215/51128/80267/4121/6400/573/7993/3305/3303/5601/64374/9695/10273/258010
hsa04740	Olfactory transduction	429	0.151566	0.619814	1	1	0.84581	2199	tags=3%, list=12%, signal=3%	1261/343171/51764/816/4993/5592/343172/3000/408/150681/5138/284521/5136/57101/810
hsa04932	Non-alcoholic fatty liver disease	150	-0.167284	-0.642946	1	1	0.84581	4721	tags=27%, list=26%, signal=20%	126328/1340/581/7381/10000/1537/4723/1329/4700/1349/5562/9021/7386/3553/6300/4217/355/9377/3570/468/1327/4715/4704/54205/56901/4725/5293/356/637/341947/22877/3569/170712/440567/3552/7388/7124/5465/3576/53632
hsa05022	Pathways of neurodegeneration - multiple diseases	445	-0.178346	-0.775143	1	1	0.84581	4410	tags=25%, list=25%, signal=19%	5331/4723/1329/8851/4700/1349/23401/10376/4040/7386/824/779/4842/147700/5173/5685/5717/3710/7133/51465/3553/10010/84134/5534/6300/10213/1460/817/4843/4217/7481/51807/5708/6262/7855/355/9377/5579/91860/11047/5608/5582/468/55567/6233/29982/10280/292/10105/7480/1327/5688/5606/1769/51384/4715/4704/1459/351/54205/7476/56901/8323/10133/5692/4725/5713/356/578/8632/637/341947/10452/143471/2906/81029/5690…
hsa05415	Diabetic cardiomyopathy	176	0.180728	0.674439	1	1	0.84581	3224	tags=14%, list=18%, signal=11%	185/3667/816/1345/7043/1215/5166/7137/5350/948/1346/1278/1281/489/1277/5164/4088/84701/5580/5728/183/5601/4695/27089
