# Supplementary material for: Analyses of hypoxia-related risk factors and clinical relevance in breast cancer
Source: Front Oncol. 2024 Mar 4;14:1350426. doi: 10.3389/fonc.2024.1350426 (PMC10946248; doi:10.3389/fonc.2024.1350426)
Supplement: Supplementary file 8 [file Table_7.csv]

	TCGA-A1-A0SK-01A	TCGA-A1-A0SO-01A	TCGA-A1-A0SP-01A	TCGA-A2-A04P-01A	TCGA-A2-A04Q-01A	TCGA-A2-A04T-01A	TCGA-A2-A04U-01A	TCGA-A2-A04W-01A	TCGA-A2-A0CM-01A	TCGA-A2-A0D0-01A	TCGA-A2-A0D1-01A	TCGA-A2-A0D2-01A	TCGA-A2-A0EQ-01A	TCGA-A2-A0ST-01A	TCGA-A2-A0SX-01A	TCGA-A2-A0T0-01A	TCGA-A2-A0T1-01A	TCGA-A2-A0T2-01A	TCGA-A2-A0YE-01A	TCGA-A2-A0YM-01A	TCGA-A2-A1G1-01A	TCGA-A2-A1G6-01A	TCGA-A2-A3XS-01A	TCGA-A2-A3XT-01A	TCGA-A2-A3XU-01A	TCGA-A2-A3XX-01A	TCGA-A2-A3XY-01A	TCGA-A2-A3XZ-01A	TCGA-A7-A0CE-01A	TCGA-A7-A0DA-01A	TCGA-A7-A26F-01B	TCGA-A7-A26G-01A	TCGA-A7-A26I-01B	TCGA-A7-A4SD-01A	TCGA-A7-A4SE-01A	TCGA-A7-A5ZV-01A	TCGA-A7-A6VV-01A	TCGA-A7-A6VW-01A	TCGA-A7-A6VY-01A	TCGA-A8-A07C-01A	TCGA-A8-A07O-01A	TCGA-A8-A07R-01A	TCGA-A8-A08R-01A	TCGA-A8-A08X-01A	TCGA-A8-A09X-01A	TCGA-A8-A0A7-01A	TCGA-AC-A2BK-01A	TCGA-AC-A2QH-01B	TCGA-AC-A2QJ-01A
VGLL1	0.374132598078963	0.775749502237149	1.36845945399329	2.03099802442372	0.976440973202745	2.37912346217078	2.68615701249688	0.650805617294722	1.07172709217249	1.06962141822434	-0.530373266444441	2.30995542753586	-1.10105292865213	1.54811218553085	1.8065098899565	1.83918893710594	0.0403063957632482	1.92630009239618	2.05074226754046	1.9844352046146	1.60591897411071	1.15680957809114	2.17645517635552	-0.113939294874864	0.338313637386838	2.09043751261088	0.891473278550376	-0.000217283100586561	1.51513442498225	2.10952757882839	1.2591249347118	1.68549039910497	0.617368485962639	1.59250682143198	1.79525534796986	1.54579484244707	0.983006636452236	2.02781917959825	2.20560211509492	1.06644257339887	0.796757037571805	2.40623082615196	2.72239001622839	0.964352257128156	1.30687051328305	1.74072563274648	-0.815713097548286	-1.38639275975597	0.529448922244622
FABP7	-0.016771881362758	0.792135500979697	1.40393265599726	1.16677699257707	2.19488097421769	1.77650199233901	1.72067580861068	-1.24854380411531	0.305271865220961	1.98256055011507	2.05012658278253	1.26701600600846	-1.24854380411531	1.71208722363476	0.655910180585981	2.18447631052557	-0.828136231782909	0.199557581287661	0.473404947937029	0.967108728134464	-0.0656900647235963	1.01644796944738	0.926399983416143	1.50542277835361	0.755293105375072	1.11478436256668	2.07743855349241	0.122766632572009	0.172534253492529	1.08929090931331	-1.24854380411531	2.47565541734386	-1.24854380411531	0.951584824084328	-0.267010879671825	0.678954219870301	1.14092068214935	-0.238651873510157	2.45190497895122	2.49891617703239	0.611167721035677	0.089469861597549	0.683891984683093	0.360472074147948	2.16071458305519	0.0655451050924647	1.96546024558732	0.122766632572009	-0.983296158104054
ART3	2.65057568455045	1.00431101561468	2.26690034005671	2.08005363662129	1.42941311628088	1.85682639474976	2.09345662125719	-0.631693745169829	3.03813857468584	1.01162978533526	-0.958894697326731	1.50665458066805	0.531371111625401	1.36872851280326	2.60341425439677	1.66238648859308	1.7558641855302	0.799823322490874	-0.113092505800883	2.90520692926953	0.662123052604063	0.364434909425129	3.51987807437511	3.32953165271372	1.26211348325441	3.08062435474673	2.00973493070768	0.392210637542985	2.22269642213509	2.02056723693138	-0.958894697326731	0.993115600977384	-0.958894697326731	1.29311266178054	0.868510350669822	-0.958894697326731	1.65314840137567	1.08543313407931	1.77136686882226	1.78918223559722	2.98980123230513	1.39684494912144	3.3814833537878	1.51672538803342	-0.440293457957785	0.0227081591439741	-0.526358565996627	-0.440293457957785	0.173034622213084
NKX1-2	0.835766599902168	0.558917759861287	1.05406792502824	0.716209324936944	2.42118297841805	2.45599574456102	1.82445181449427	-0.110552499138744	1.99197381741405	1.95910406858746	0.735135172847513	2.41924802251744	-0.917646098486222	-0.0191227146316061	2.5607594875393	2.16992770115639	0.440374591305834	1.54222877219499	0.0581800667074267	1.64286019924965	2.05322273593751	1.03400623190108	1.07335782046748	-0.570049805076184	1.70023418144633	2.69617518750167	2.85193342834584	0.0581800667074267	1.1909040196116	1.95748379109151	2.16992770115639	0.850737127993695	0.632435802867628	1.66369600412983	1.92910656185897	1.51552795538404	1.53850031302163	1.61473270879156	1.04413739361877	1.1909040196116	2.41730557161078	3.62202728594118	2.72120881593528	2.52751701902211	0.753372653527502	0.991301681750412	-0.0191227146316061	-0.570049805076184	0.28483950945759
CT83	-0.461657579257334	2.78209778051743	2.07336301132628	2.90729764230891	-0.461657579257334	2.52471004616663	2.98566663313144	-0.461657579257334	2.57413181536574	2.05473545046652	-0.461657579257334	3.02757693906804	-0.461657579257334	2.2853234652999	-0.461657579257334	2.91122605115147	0.196751728099877	-0.461657579257334	2.62962973995214	-0.461657579257334	2.48801675374878	-0.461657579257334	2.76696930136181	-0.132452925578729	2.02281519775896	1.10367351417312	2.29829688889043	-0.461657579257334	2.50211102008814	2.19902349688044	2.03037411468031	2.05235478422225	1.90200190616491	2.36082697386396	-0.461657579257334	2.41161445132156	2.21792060480834	2.62750154256903	2.4215902609867	2.53691106005943	1.97754839784328	2.96586028982218	2.54796660843469	-0.461657579257334	-0.461657579257334	-0.461657579257334	2.74969678256615	-0.461657579257334	-0.461657579257334
A2ML1	0.408045572746577	0.451261187555022	1.86849469494651	2.04512882759425	2.33034243636882	3.24108206260894	1.60198032210659	0.826775798044988	1.82462340133119	-0.441193771739185	-0.441193771739185	-0.872238951365224	0.116989789581373	1.90601428524981	1.94223467770344	1.53037917509949	1.03118968140327	1.3560560896555	0.637523063677759	2.74570314674723	3.42462395281753	-0.231260896985224	1.89681852952142	1.84553043486705	1.82741099110541	2.01514136116252	1.36752640025596	0.000688980559456574	0.238186596880716	2.48480702586746	2.40828694040102	0.18737631033852	1.37163069471578	2.08315551298056	1.22603550372955	1.89302125251489	0.795757385961055	1.62908716845297	2.21420698895608	0.822008856217964	2.04093917225526	0.747935500542754	1.79814984685279	2.1152421643594	1.77436749085667	1.62154003964706	-0.993435758664568	-0.487157266849379	0.883401150144234
ROPN1	0.919977267372945	1.67543030308692	1.65282887620357	2.19900761708994	1.24169274158775	2.66767155026234	2.1464569052609	-0.475776929113494	1.8011218942607	1.54431198283335	-1.07689554237277	1.66622042579859	-1.07689554237277	1.54636217776937	1.15260906618225	2.38202811635437	-1.07689554237277	1.83447233974503	1.34744263192403	2.06493223139741	1.19139382369811	0.969118332982712	2.54397966753354	2.05995524222552	2.11206937695209	1.19139382369811	1.80564465152087	0.869446407556853	1.45189863421449	2.16917231640479	-0.475776929113494	1.1397411954791	0.592587831500175	0.812240590416852	1.02019087359525	1.19370644475945	1.95895252673872	1.15260906618225	1.68444862651073	2.31918658509775	1.34744263192403	2.30359541960736	2.21065501255485	-0.776336235743131	-1.07689554237277	-0.379018444129548	1.72557369760851	-1.07689554237277	0.563987439516775
KRT16	0.206734578321023	-1.50418524603517	2.63740224881006	1.08172389704088	1.33572698801465	1.56641310255104	1.39615637097245	-0.66323214663887	2.11757123468125	1.34785994742836	0.15976802644315	1.06496658152818	-0.601918922047816	0.687074586040482	1.51309165469151	1.64487540532258	-0.635906608817639	1.73452738736035	-0.207189308842964	1.97027057200827	2.03807412150821	0.645424917771989	1.92544793385703	0.867899851051443	2.42970600687774	2.00133656050489	1.9845587139644	-0.178060821023829	1.0261478396212	2.16883030739165	1.65049357069757	0.557073857695813	1.14161939337676	1.76670433693501	2.26320978410409	2.8376586406481	2.01462493080061	2.18892667060674	2.32706960608	1.09313964018661	0.934213213988014	1.56737681700267	1.55325495828383	0.82835264334895	-0.234799672196293	0.110476838424851	0.965152794344171	-1.87837059818813	2.35975884441048
GABBR2	1.78881937624701	0.650606042289693	0.445081208453873	1.91471977845504	0.126608714178199	3.38096472402907	0.982868608679304	1.66148075247544	1.08495443195659	0.794914894428164	-0.014216029392502	1.67546785223835	0.297110130850597	2.0600174143039	2.04404486560504	0.126608714178199	0.485897772368617	2.01563498889189	1.44123961126869	1.37904236075189	2.89970436623675	0.235840871488058	1.16450991616475	1.91047233152689	-0.212697357719867	1.59712754909428	1.50868682613381	0.762627467472557	0.126608714178199	2.51774064697654	0.400549141409134	1.48127678088461	1.57646983466303	1.88754769909189	1.43845034339568	2.89743743222985	2.19749132611384	1.71676679900495	1.65072174383699	0.728059095833207	2.07548521576226	1.91682976097732	2.12880865158783	0.325090042505564	0.202067813081769	0.591198059645898	-0.750484757945298	1.0037021863017	-0.301946528737373
HORMAD1	-0.361310673795958	2.14883209373444	1.41105827540646	2.04465056872018	1.77742929042815	2.26388700044736	1.83335106614826	-0.465822534940336	2.17911452818948	-1.11510952047632	-0.275918265567922	2.43587649546563	-0.0366671810279671	1.692231586654	0.992428343252843	2.1519062078174	-0.361310673795958	1.94778114031115	2.33327048255459	2.34297628129409	-0.203720013140127	-0.465822534940336	2.6235474289309	1.93613145930562	1.99780428997466	2.38124825362443	2.477424325596	0.120923479627864	-1.11510952047632	2.1695174745386	1.76057636865438	2.71122621814876	1.39149508815368	2.34674522781119	1.92560603754686	-0.0366671810279671	-0.790466027708327	1.56098327301257	-0.275918265567922	2.72904965286503	2.64633033049017	1.91845534052712	2.27512413079478	-0.275918265567922	-0.203720013140127	0.0862141543984056	3.02193996611083	-0.275918265567922	-1.11510952047632
PPP1R14C	1.18478988187019	2.01158961035984	2.3860950216979	1.93763959760035	1.2178562625659	2.67132648921325	0.897012585995512	-0.340085385584981	1.96611602489279	1.79877872636892	-0.189737973998396	2.23078054367883	-0.58571705978408	1.96992932144054	1.53090311270876	0.505370591888234	1.4178385425722	1.36348663585766	0.741192699820652	2.39616028031817	2.42474910091015	1.05066690329671	2.23101909060478	2.36265157910499	2.58570224519577	2.31864221292481	1.56411961471585	0.25540182601073	1.48360538386144	1.43997099084377	0.841041328108569	0.969343930184251	0.847813991544881	0.954926007585809	1.32892088059645	0.893941373153861	1.45422181375698	1.94703147964896	1.72886315217148	1.14948920247307	2.21716346307863	1.70960278022984	1.51644061917107	1.42121875480922	0.589008321323939	0.134409927790739	1.2314881399412	-1.34627424943696	0.714385975379352
GABRP	0.330450879923841	1.83713646412521	1.09574736372656	1.68613689948732	1.37828630970344	1.78182303309444	1.41947604984681	0.501895540611832	1.55227101737988	1.31098375891676	-1.04837663995247	1.56843513728276	-1.431814722037	1.5920049727123	1.70910001645685	1.86044263703587	-1.10814534014248	1.93393554186058	-0.152902532812851	1.86089495742088	1.50104756117279	1.09290354804709	2.2933926152425	1.79690386766186	1.6185071797109	1.6564526679757	0.722028542606511	0.515298479611025	0.388736239514275	1.63666500684333	-0.651842221603026	0.784892094909712	0.812615565236535	1.4167910715131	1.63949529706104	0.135201468550203	0.827737596125427	1.63415132933362	1.16483940706779	1.80571034248414	1.3446565225082	1.83787213504734	1.73079081030541	-0.0462046696030231	-1.14683790480986	0.242449983899957	-1.39215324731656	-1.82751573521222	-0.0362190322514759
PRAME	0.925880834475965	2.01604746599845	-0.504349036154747	1.51569973537409	0.840219992098139	1.72570420071763	0.712650157243597	-1.07312411990134	-0.899558422612825	1.18471063624278	-1.44640494032424	1.01354203584785	-0.290763626147548	0.974587019786685	0.669215593215112	1.30767724037505	-0.0848139272608499	-0.0496334090918443	1.63875196997982	1.2262488435532	-0.837610143858965	-0.899558422612825	1.28761012271626	-0.602096167816591	0.948754532818181	1.19969253915936	0.645581641996121	1.82053195040924	0.771630951237205	1.34420347635367	-0.258379624549364	-0.193016494485703	0.985613526509143	1.3907005000146	0.775581866048098	1.03776315516995	1.10264931254582	1.18011400484448	1.3103333410861	-0.574899669199712	1.48989041450377	2.06568977669908	0.296605601924818	0.570122816842756	-0.602096167816591	0.710278246422508	1.12932614522613	1.46045699613858	1.44335231193178
LY6D	1.16246802600643	-1.19671245954066	1.55226063821885	1.66641000747082	0.926549684394273	0.580945246536687	-1.19671245954066	-0.594819576202358	1.62662950898463	1.99802350578245	-0.29387313453321	0.359158073339777	0.0582116316706281	1.23877400531177	2.67038792952854	2.05862027147151	-0.719723634769589	1.73494736665426	2.01003159568933	2.48872183644413	3.30043223346204	0.234254014772547	1.47186352446346	0.566226076308486	2.85570183504637	1.33278495551605	1.71203599227324	-0.242734809998521	0.771224116171768	2.60033127108158	2.02119212783071	-0.0830782937549063	0.588121838673256	2.62249434288189	0.892612577077639	2.06054139822969	-0.0830782937549063	3.25481910540522	2.40009377484603	-1.19671245954066	2.65341577694779	1.95744405736001	1.80806274777131	0.677828361166367	-0.719723634769589	0.265279634639337	-1.19671245954066	-1.19671245954066	1.57263396104002
ZIC1	1.37338191753283	2.25960242311011	0.487547240377142	0.0897329180604672	-0.785051963820157	1.61213067355596	0.726353880183211	-0.785051963820157	1.53849638436523	1.62957589138498	-1.3869217990332	-0.241155759265009	-1.08598688142668	1.35806613845265	1.79647991525255	2.39600083231074	1.20443623885221	1.7303580466222	1.92230104426104	1.95483971192418	0.0105766808131937	0.23581480029894	0.983397179307713	0.621043971488662	0.445008329531235	1.10783433962498	1.63578711768337	-0.785051963820157	1.53227922829262	1.63496407039752	-0.387237641503482	1.45354024942755	0.990724902846592	1.44723887156437	1.4170129981961	1.11879157263047	-0.432980679905304	1.64393289721997	1.76345271477599	1.79191280080787	1.37338191753283	1.58802942456079	1.85904336264492	-0.542090676871532	-1.08598688142668	-0.132045762298782	1.96013079409224	1.3478130823508	1.61299812102387
SLC15A1	1.21182019687654	0.236877842079687	1.09002999888793	1.50889805144274	-0.995126697196679	3.14412553396682	0.731729093796882	0.473695730862176	-0.631951797641675	-0.419508100198825	-1.35830159675168	-0.101922866135678	-0.631951797641675	0.348780125748559	2.05895301135389	-0.0563332006438214	1.64228386882955	1.67052259034974	1.43577975626587	1.91839592749323	0.924398722746413	-0.0143947738064448	2.92513420081996	0.701780907052073	0.778126701818246	2.92365703427468	0.711955025303563	0.680820086915349	1.24926116582855	2.55363300939198	0.760057648257982	0.931073343284304	1.47713374285685	0.547613950815132	1.15445586448033	0.950601713941203	0.28454256227016	0.860161159268013	0.62442693297433	1.10925970304494	1.40448982582607	3.25950502463409	2.47520840496429	0.812496439077541	0.440938150648841	-0.338740754918167	1.70342716190267	-0.207064402755976	1.38254104067022
KLK6	0.643544271767969	-1.28685402809542	0.693995423165211	1.24637968551215	0.207091606226234	0.8121023393224	1.73384977538724	1.01255357119826	2.25489502938597	2.0216421110168	-1.45632972168226	0.170367449413599	-1.74605033347857	0.968199090167175	0.833587762230224	0.679110343177331	-1.74605033347857	1.35783856203938	1.91352789125375	1.87011115463171	2.22038235789425	1.24735361641466	2.54561870281668	1.21535414082361	1.10593649597552	1.68933855796499	0.958604671440778	0.229896088072719	1.77810078495381	1.48828908053648	1.55871633888623	1.71616641551856	1.59482855811891	1.53885389545878	0.965025358215221	0.985539943993333	2.21911585138813	1.91791839314543	2.57166594036498	0.0958635228262732	1.20038655986194	1.65557257422115	0.319449903859808	0.478853339227778	-0.49389868168812	-0.49389868168812	-0.783619293484436	-1.74605033347857	1.72556662782139
PSAT1	2.24399878159176	1.64178120601818	2.47756841514009	1.39596360105856	1.06954503863128	1.1700132831348	1.56017558218431	1.38357438819674	1.05894562212511	1.60191451911901	0.731853983681123	2.10782168305272	1.44562400477919	0.877855216237658	1.62166879914441	0.820437497350098	0.502763189188461	0.254881990480559	1.24305623701736	1.90518642322787	1.71745472661402	0.916392455412928	1.43214277330619	1.55755113371792	0.756300966316886	0.793208869179708	1.37627086475899	-0.184863923867444	1.02099939497107	1.62166879914441	0.283222388359314	1.80902103371325	0.54114074698692	1.36708023759618	1.29476353082998	1.19375596481719	1.55453778164032	1.69601206329273	2.02400739236919	2.23164726894848	1.10663317066049	2.1861201587493	-0.236992816847125	1.0644804476985	1.35407975653308	0.604995455560711	2.13522973825827	0.405399802351325	-0.0121788496679025
ELF5	0.0768778243671941	1.90073742829894	0.166502943858614	1.59377351728428	1.30680344823345	1.80944528055698	1.44934174506255	-0.8364642839553	0.847723761330098	0.351691811020905	-0.209158237235741	1.55437627350015	0.604204777187046	1.26578883048533	0.647925601373045	2.1204852791722	0.556297494809885	1.57651348971117	1.47492311319538	1.51430041723757	0.532209432729049	0.325560667914497	1.49769190685287	0.656904097739651	1.56533156067682	1.60953296367461	0.811885650493142	0.417997437842837	1.34405078879349	1.50865466248109	0.866647827627024	2.28050966811083	1.41863582500889	1.11732311138616	0.0504307786081623	-0.342321256024473	2.43688681761386	0.950827344477574	1.10235979698507	1.81606229993534	1.68055653670534	2.07246978773556	1.37310719474457	-0.458988236513017	0.554559555117567	0.464114346242443	0.639820779218745	-2.34985151989098	-0.561708956757094
SLC6A11	1.63815991821378	2.25522315261615	1.15775920347155	0.912640333781177	0.893611020050226	1.56297209304336	1.95094613904284	0.22945092080628	1.18437714836723	1.5316392939076	0.817202217163888	-1.00727745589656	0.766994297629521	0.0705306674308766	1.17273010450325	1.79419999714086	-0.169597530677215	0.916020025177513	-1.44392159197342	1.48501628265669	0.967069135555948	0.00689835342458137	1.44568119642047	1.43954667123202	1.13064051571534	0.900619006487957	1.49810041685752	0.385709855472949	1.3509773117428	1.70662364727331	0.215009376557731	0.117750900128929	0.573776189358275	0.243467651575013	1.16977331431747	1.2343932649248	1.23525577102347	1.06021368688383	1.40702988064461	-1.25070348370217	1.21140198473782	1.16679806330337	1.64768359931418	1.19947653398168	-0.280058994479495	1.57452760420749	1.44122757064477	0.678728522560347	0.38055808108703
SLC6A14	0.604217179983289	0.865827569332268	0.815401658947049	1.995311275906	1.45582695491978	0.505830106407157	1.51775600275632	0.924332926060051	1.01620424074719	0.742633738393482	-0.458781922644934	1.95376810935706	-0.709259019646506	1.64139975825784	1.00273650201853	1.97860014266196	0.14017146259913	-0.782598077124069	2.24271832257198	-0.342134551926916	1.87029623813935	1.11230655695611	1.20898912042997	0.578025685293838	0.220213151852472	1.59104623299373	0.507945839917292	1.18346810454215	2.48471257064457	1.09878072269176	1.62297917408115	2.42512399688146	1.10478349165122	0.659862934733863	-0.126744294683131	-0.0760325369604168	1.08765176544874	1.52882855457802	1.73273587581143	1.55232587099156	0.311623695014227	1.75300555105783	1.50225218593043	-0.744398877199618	-0.404957804755556	-0.342134551926916	1.8817095572866	-1.83530732150756	0.0360681982298294
PI3	-0.38675345856766	-0.847459231562731	1.83634091078276	0.62531524170631	1.34300695413804	-0.281940595389476	-0.0914893874142706	0.75530902532009	0.527260919211877	3.39614833385783	-1.03791043953794	1.08602101470138	-0.712331949052798	1.657374638627	1.55180478822028	0.129276239892684	1.41414536764472	1.39734512798519	1.41032138066008	0.184600165357957	2.39734231640672	0.551773114051044	0.597264491689013	0.21816518917605	1.24479434673102	0.618458032715581	1.63332144868464	1.24479434673102	2.99946230523646	-1.03791043953794	2.59601657670708	1.42045030088265	-0.607519085874614	1.15696620554994	2.16320946105615	0.765520524740069	-0.237172405690585	2.54585498707652	3.05037376800026	-0.607519085874614	1.08602101470138	-0.196302250592454	0.944036523200719	0.688886490317702	-0.847459231562731	0.16687313802569	-0.607519085874614	-0.521880741077593	3.18587115437155
CA9	1.71851178397853	0.36018275340775	1.91816745670135	1.42767142531971	-0.155305217259035	1.43649829282305	1.68850178025928	1.4998741836664	0.226110845286816	2.04060039653736	1.17686999213067	0.654824297183318	-1.21379047266282	0.963289971595824	1.86310764487876	2.28116136795662	-1.52581470963318	2.09782542724262	0.519375875465939	1.603135007357	1.48666573039477	-0.200358368545562	1.2192689150948	0.872559752333405	-0.114353741906358	0.920206870802895	0.633038312679675	0.302017340558349	1.58013579876842	1.72808641610693	1.22728972095148	-0.649851932173181	0.332038850886996	2.02245522081368	1.66956039175729	-0.719243757748676	2.39069745311628	1.93083684319276	2.10875517685125	0.269849672079616	0.429574578983245	1.87950468142496	0.60621258333894	1.83308613455011	-0.250427235447358	-0.801316867525917	1.42511734289746	0.647678816688607	1.85059228615597
SBSN	-0.0280864928084897	-0.206040491342435	0.711122853920404	1.62725429630085	0.963713449544321	1.15448704778403	0.552238368862963	-0.831075087260955	1.26301333115395	0.857481370647084	0.408706629475852	1.10036335753781	-0.282950098586108	-0.0806534739422395	2.75577946174515	1.70105532734641	0.342084497332412	3.15035711250364	0.236657136135089	2.24866033174721	3.05258450805359	-1.17690345129193	2.70363069091735	-0.373914856839469	1.57388324591041	3.43850792235605	1.5637214920823	-0.628778462617087	0.990329085807945	3.0528959792108	2.08585859391217	-0.139418359198996	1.69635584331591	0.711122853920404	1.33290711348478	2.64326949595062	0.711122853920404	2.36424015641231	2.1077231112895	0.567591114533293	0.865866859897338	1.01559650340746	0.448641926659038	1.27779737179771	-0.0806534739422395	0.0628782654448719	-0.485246723229976	-0.282950098586108	3.34916973045243
KCNG1	1.35504356943814	0.948400178941318	1.14355703646308	0.790995781957144	-0.477312213851879	2.15107330972744	1.56911761067461	0.288949725567813	1.21373812619211	2.14506009126759	0.911756055391637	-0.503404948840866	0.388476290931885	0.588229441035565	1.34163108006208	1.33221090886889	0.771634573183553	1.82825241691738	0.857932402792164	2.63380121104349	1.4218827865788	0.717201698969976	2.37262698838455	1.9572734900572	1.42407009016947	2.52724911542098	2.84111132046838	0.665684305259286	1.52580239426435	1.65028707720084	0.288949725567813	0.939471841648904	-0.0579693290879838	-0.559751223959267	1.71739189900671	2.33728002730334	0.711716574143431	1.42115169284579	1.26900509724607	-0.204125233373115	1.07547173004471	1.0348715925634	2.26477395636532	0.653529350623954	-0.30469462321272	0.836537750570948	1.38795206553965	0.984351935199988	1.56129392908189
LEMD1	1.73976946499603	-0.213551190250356	1.88391330917656	0.814823469963742	1.55491044181678	1.32662480417258	1.47629033800916	-0.817132622630268	1.15166521091309	1.35895198060426	-0.817132622630268	1.97118561536213	0.0670981934033008	1.47629033800916	1.9113892090875	0.928901262924939	-0.594368674642122	-0.313719290988464	1.17409295742502	1.74497712006439	2.18703873642769	0.89344357377136	2.50596382506036	0.755370548224353	1.82446038743717	1.92275658348122	2.01410379640636	0.167266294141409	1.96946604120024	1.92649403664421	1.91520452647751	1.62689782728594	0.251957216582549	1.26191439258805	1.71570415096409	2.60645615330638	1.65812233702292	2.76207330657661	2.11135305982346	-0.128860267809217	1.97460870117847	1.43231459456674	2.89992019361611	-1.19795010702203	-0.817132622630268	-0.313719290988464	2.2207550501259	0.855538648962461	1.05149711017498
PRSS33	1.7043709723787	0.362513389772204	2.57182531089943	1.78331828461791	0.523499724195756	3.10194135216285	1.11446476952051	-0.640151762982707	0.836659642773484	1.66938470086203	-0.252267933923219	0.750397218831692	-0.252267933923219	0.648370426322493	0.260486597263005	2.39316919688935	0.260486597263005	1.43795602295389	1.20419220810356	2.4758831113082	-0.252267933923219	-0.252267933923219	3.68563918441325	2.88678169354529	1.96419549765513	4.64680844057633	2.94604862249106	0.523499724195756	2.38569116030816	3.04313684504007	-0.0253704392872837	1.99022800892899	-0.252267933923219	1.22454347183297	0.945308975019848	2.93487491196226	1.5377033904107	1.22454347183297	2.00031112995195	0.648370426322493	2.07503504043371	2.43605300277623	3.4275219598963	-0.0253704392872837	-0.640151762982707	-0.0253704392872837	1.2441805069056	-0.252267933923219	-0.640151762982707
FDCSP	-0.219154141486501	2.02745816654356	2.99969971788653	3.29692568960221	3.17027875190762	0.701464047038133	-0.348622046608486	-1.60760747733439	0.741245342736265	0.444630572513697	-1.19685150717802	2.14844760091106	0.559458510416636	1.47128189592828	1.16301901461126	-0.746702694549742	0.648080183939014	-0.323687062250652	1.29056214741748	0.242665536002801	1.82160471579052	0.885551020577016	0.676555865518879	1.05281046047295	2.78398705327323	0.721146812326216	1.34840365899944	1.06181297074889	1.83417510822049	-0.102584043677896	-0.451909370895965	2.65457491334182	-1.34844931430563	0.82088265733053	1.2553448624802	-1.60760747733439	0.163191746914122	1.94816122380884	2.24526908008432	0.00162305031477833	-0.335946724393373	0.125253716381268	0.636238705650107	-0.267779210964125	-0.15250958819398	1.11428711960761	1.93104492331649	0.770149408467904	-0.937693344149257
SOX11	1.87999519753788	2.45421410953513	1.8021408277633	0.92884502600663	0.756280411959012	1.10824200966757	1.04879189876939	1.62965504929417	1.84936316688334	0.733426319736236	2.47005546383395	-0.0162898691811675	1.89237891781528	1.45486019754788	1.95447050757997	0.781978178098269	1.96643891422884	0.578704082678712	2.12866219558121	1.8738159112678	1.54543609374256	-0.830732204397834	0.320074731150454	-0.830732204397834	1.83056718409402	1.33765090455451	1.96807386462946	1.47360052435064	2.00020612686434	0.626025505003584	1.72607325594378	0.447453461610898	1.67320004459273	-0.445992374732859	0.798739153256832	-0.139431225355201	1.22547051734208	1.31119838791331	1.14737903785282	1.87223245440103	1.63017061488518	0.0122025190383583	0.570251158218114	1.45925657045709	-0.125169692191691	0.0678426822323425	2.42389789193225	1.61220243703037	0.0232194994243671
PROM1	0.450114390956583	0.201412667638751	1.5178755032576	1.34080888179197	0.82757516856897	1.22733551139102	1.0155492166354	1.19469832536485	1.47295122419511	1.05563378983773	-1.51303671144148	1.16406470410601	0.694616069164136	0.966072788962884	1.87782857732339	0.823700203315683	1.10880158859218	1.49679675698827	1.73631021475501	1.96223469058339	0.429681078679455	1.09082853830251	1.4537898135192	1.46124916174507	1.54454700012231	1.84887110847995	1.18694915711438	0.222330377630146	1.01464555489656	1.58903869116617	0.479204931738636	1.70413344583923	0.640397988446634	0.740370846606504	1.13747442648332	-1.87797164379845	0.744376480226745	1.07484521001704	1.20648597057296	0.969423559060227	1.28488479085355	1.65148981894357	1.66902957963303	1.10630611570882	0.504422476056323	-0.405514659172415	0.888833371060529	0.644715692061576	-0.348926877132404
KRT6A	1.0888902011879	-0.880966963924398	2.10535881216767	0.78697930998189	0.618930574400119	0.0738120298700561	0.0325940738424507	-0.382020777965105	1.85169345630805	1.24786784586078	-0.276901123336111	0.822227441817742	-0.641320124289849	1.21151085051762	1.28808545106627	1.23307298564546	-0.880966963924398	2.14686709522917	-0.164269700065671	0.344481621593722	2.04629923303924	-0.491394842424164	0.371802596872485	-0.806632537010854	1.06131805957084	-0.12413464129053	1.69768717726208	0.0658950709030104	0.953653028060623	0.856972703483417	2.43087584645398	0.0148647338118319	1.50620778122306	2.14885250607824	3.14146476787887	2.53656242202141	1.98320180447028	2.54480301236848	2.48774467486172	-0.0994173418179946	-0.641320124289849	0.79907046026898	-0.0649424004512113	0.795079786556836	-0.806632537010854	-0.276901123336111	-0.880966963924398	-0.491394842424164	2.55820717067625
BCL11A	1.74440011480857	1.93674488865445	1.62264179693011	1.65019983364208	1.33202481706232	2.0055275289552	2.16122823337479	-0.777395732749173	1.15858464671034	1.44709039209287	-1.63634666044685	0.894011290534986	0.639038699626974	1.43403653000576	1.60480910819554	1.85648436727259	0.385830059209018	1.32806445721731	1.19433748116181	1.19884011894889	1.65694231575184	1.11238335804459	1.72648541459366	1.21408297787865	1.29577288911088	1.66183669523096	1.73317170806342	0.860768981138954	0.789890803994129	1.62192957700706	0.450328250037532	1.38151804646767	0.921388635407546	1.12329424841889	0.850773662167627	1.35408899894685	1.63415071961919	1.34141910595423	1.35066135650731	2.77758630598224	1.75616367334932	1.50386198344796	1.6941341212091	-0.149998468117649	0.148035005046494	0.441011867228679	1.70839898248279	1.03554596378993	0.477398796513875
SCEL	0.474372994758577	-0.960190015896244	2.15388569697023	-0.39175787169386	0.662143648744946	2.69518155045443	-0.960190015896244	1.54623712029704	1.52119630309716	-0.960190015896244	-0.242908510568834	-0.601549263232539	-0.960190015896244	0.816586677704656	3.05690869032459	1.23057579294733	1.37377035204544	1.45271643978984	0.0466418663446525	2.01624419433083	2.27160330941245	0.505740733974704	0.763923371672063	0.0466418663446525	-0.601549263232539	1.49936144994969	1.27371820746895	0.705286063266569	3.38940299567987	1.70617064743822	2.87617846893163	0.589829529012573	1.73241110470915	1.52967861167731	1.17522743036836	1.04280513896096	0.231188776348868	2.01624419433083	0.405282619008358	-0.960190015896244	0.280503143600456	1.32615892402282	0.280503143600456	1.35642540159157	0.0466418663446525	1.76544844600431	0.0466418663446525	-0.39175787169386	0.799620920551252
EN1	2.11974778624051	1.6635729673578	1.80548024795757	1.64016843014409	1.57157197242788	2.57198508041491	2.18380001072999	-0.287340569097928	2.40562040819705	2.34192720940526	1.95164044654917	1.52413998861382	-0.706259376530291	0.783895378977308	2.50309259601989	2.2897902065347	0.134717840646931	1.81739810536472	-0.932713638186397	2.51528637351633	-0.0550128687378483	0.0615727223582898	2.33358527009965	2.75885279731501	0.647695057717953	2.64945267620701	3.14664912175324	-0.274878847479011	-0.932713638186397	2.32353777313118	-0.113473554860324	0.102562806386689	-0.382607102923029	-0.0857875500095842	2.22970318380236	1.07195051868617	2.12232307309128	0.368177137291371	0.305445252572039	2.06873681061974	2.10297676737625	2.16155462968201	2.72413765283068	1.30763201432218	-0.333098680736538	-0.281077589880296	0.591564529050733	0.321749149152843	1.12773930624167
KRT81	0.236925476005778	-0.289977399099709	2.41585389612478	-0.502988877050432	-0.203449128611509	1.75093150433548	-0.915431266688123	1.20111226275956	2.31154551690197	1.12044487305929	-0.18968284296807	1.82143284119912	-0.502988877050432	0.0673303592524462	2.43778640355388	-0.746802971496466	-0.502988877050432	1.22154804670896	1.04525447207403	2.4660988566649	1.80671022180556	1.05424209246371	2.68188595609652	1.36811815937839	0.557487737160105	2.62924946483765	2.53436048419906	1.36158880997235	2.85545455216695	0.294839052548508	-0.0866362467890054	1.17273973191234	-0.682236507777576	0.696431234982241	1.74518596887411	0.166409579834784	-0.377026549373119	1.74759910214173	1.52534191658903	-0.930453670989151	0.828636622401209	1.5495973526804	1.81496302528878	1.95166044215008	-1.0336938437457	0.126903101891805	-1.11959988361009	-1.76348728584894	1.39502517589373
AQP5	0.913222266027808	2.72933355750171	0.44739269839397	1.95187883328039	0.456921556602677	1.58573793699991	2.15609632853672	2.3655159795094	-0.863259826102537	0.719041737303878	-0.985241727095732	1.66087496567942	0.398953838698519	0.896848944335346	1.32334913302239	1.74537380460929	2.34266899691464	0.942690466862567	0.143739032580702	1.14543040648754	0.322186322961353	0.22837823018781	2.31002632727376	0.401646015014828	-0.81331789377541	2.20651388216485	2.02633409282451	1.61511259326057	0.889269502981242	1.82450130265	-1.06254904729203	2.49897207027646	-0.625973584883566	0.594513183938391	0.824190244572502	-1.45107129472957	0.750827290916193	0.808035287013443	-0.347488326141571	2.582187570186	-0.33206785057005	1.66878798427081	1.70304959759007	-1.74497702904309	-0.519412159461893	-0.275448357475505	1.9023699861393	-0.919879319197082	0.417449695624075
KIF1A	2.41010562887237	1.90907812695924	2.2803231311581	-0.289272261172514	-0.584592224030909	1.75836494223	1.81418313649601	1.26382662068173	2.13115806709189	0.489473477282563	2.2863221419689	2.06831645329858	1.88765155663043	0.52765918757766	2.28915020976273	-0.0116912041075296	0.601427022427191	0.818974226157837	2.44410575149919	2.58685147079852	1.70087632544383	0.277658519682238	1.42762976609357	0.259745256984445	0.435610398774894	0.867314819727393	1.92190806836053	-0.609384912473824	1.63311472570512	1.33151887141459	-0.277751665169231	-0.160102898394151	1.72166392979227	0.211195735018365	1.14486584086911	-0.8928503029012	2.24311984829092	0.344850928291715	1.81226893788832	0.816635111412584	2.32617429192272	2.44584148444638	0.950759199191382	0.71907578920227	0.851827615390738	-0.151670556084779	2.4483083927577	1.38062305793475	-0.151670556084779
ROPN1B	0.48325757332801	1.8902119473964	1.20481710083683	2.12226880961171	0.327896376493076	2.56556435719901	2.17618383240988	-0.0447854160588354	1.81876883323482	0.8567785881426	-1.83090115789025	1.77903756880684	-0.621714209882792	1.56719532373554	0.514340207785361	2.70013838337038	-1.25397236406629	1.96883517009677	0.737232525871369	2.07252795871064	0.571477291854633	0.904825170317033	2.70556191923868	1.70007385483261	1.90108486621616	1.94245611001618	2.1640636129608	0.392611161984619	1.63282825374829	2.38996014407117	-0.16196773891941	1.00390738045931	0.0929933983628069	-0.0625885860385954	0.623003218584772	1.14659836196886	2.38928100628611	0.878341749500988	0.881351174465332	2.52584301452814	1.70070465757406	2.50907320497201	2.42475273497053	-0.889970822350664	-1.10289807445899	-0.621714209882792	1.47210032429736	-0.571662715246484	-1.10289807445899
RHCG	1.11354069840806	1.29497445971932	0.894276542341269	1.33874013521711	1.85935181271317	0.757891380460402	1.44554901667263	-1.51087696522789	1.56982986139259	0.646033940600028	-0.0598179122436027	-0.46819668665275	0.0943312521413609	1.62027917966113	0.491884776215065	1.29781707469792	0.60632454235911	2.21768003556511	3.14031976039324	1.48093716837437	2.03493710222434	0.346174080193408	2.1015397549288	0.145401464647147	0.888221882815665	0.750068881433559	0.780696169591999	1.18107730796775	1.68597338625914	2.14174598367985	0.655517934498526	2.15850111517614	0.636379054763619	2.12323630857376	1.5749249710991	1.88648832848147	0.213898633173573	0.00724846326504005	1.84115200661259	-0.768056547059371	0.717584289277667	1.95305416059381	0.823585587058406	-0.0967864775684905	-0.768056547059371	-0.333534457660779	1.45830751624933	0.145401464647147	1.99324027743092
ACE2	-0.0349352026690355	0.564542854791777	0.268404646617571	2.22859666033895	1.64669212877159	0.435181036634254	0.12271147654761	0.670239156285899	-1.64227324134235	-0.307407894179842	0.000210385258993366	1.62227906248255	-0.70924240384817	1.20571391426398	-0.201711592685719	1.76193821450221	1.37142365328176	1.18840741552051	1.06123737560457	1.19712524377793	1.1474686707759	0.721575743951767	1.23481014656031	0.0646906281288555	0.246525648022412	0.84501187520818	0.577284568892454	0.000210385258993366	1.58583335143872	1.40863800940612	1.87439917448249	1.628479385269	0.524545986215939	1.31776923367803	0.000210385258993366	-0.368487982702402	0.648360157690741	1.74872454493152	1.93318812457619	-0.201711592685719	1.53979928473844	2.60772316016751	0.82890737700803	0.759604105867584	0.366899306999293	1.08271111402639	-0.201711592685719	-0.838604222005692	-0.70924240384817
FZD9	0.871232393681199	2.6938190246125	1.44023826232085	2.00146950553215	1.30805471543852	1.69351688924967	1.61335169419783	0.626238937529713	1.19109754996336	1.6188396728069	-0.968782822967441	2.02210191804095	-1.15192168371163	0.834845257342184	0.512765832475897	2.37980267903701	-0.0476719179126266	1.76687583966774	2.15627626038715	2.2600883320694	-0.32479608818877	-0.0862656477126312	2.06553933266975	3.43535454269957	2.0855389327076	2.259089741157	2.77165423465886	0.796251527542179	1.59942112572662	2.09595391471814	0.0557878887549477	1.52479226489163	-1.15192168371163	-0.171271942718864	0.116462499438635	2.67745567357404	1.79649055494202	1.54658515591466	1.79855409508313	1.66111921183353	2.6846664481327	1.71969858779164	2.49310703615713	0.67619409160043	-0.527524235340036	0.393586669714779	3.12873564331062	-1.85129999822225	1.55570132471778
OPRK1	2.20546916646449	0.555779297438111	2.70879620440944	1.05860882471931	2.22568449300095	2.81392907405921	1.05860882471931	-0.527254550856148	0.509466197266885	0.999716862487096	0.108407865537195	1.37973269832388	1.53809443772217	-0.527254550856148	0.197600199027717	1.11205647726281	0.555779297438111	2.21818626884779	3.35442867440982	2.67210002700347	2.02249465000072	0.34301195020085	2.19246626270898	2.56798388020842	1.53809443772217	2.21566511075738	2.78443964177919	-0.527254550856148	-0.527254550856148	2.08592115633746	0.459120991117776	0.108407865537195	-0.292650466192494	0.833262615421061	0.197600199027717	3.45968541778823	0.860179322847466	1.12882880715954	2.59352459443867	2.01895577128508	2.66167443203629	2.32157820738142	3.58252419926068	0.978674366594193	0.598658530757407	0.00291572554598394	2.10764077912601	2.323678408839	-0.928312882585838
FGFBP1	0.706173809850093	-0.214961850263463	2.4520993888659	0.675655736323731	0.91866570125064	0.899137889796331	1.44200016564379	0.529952298088804	0.857569792911515	1.49767019627123	-1.00057707895518	0.55072693062128	-0.323884953629199	1.76368487753475	1.95820301860487	0.734895634112292	-0.1259651947047	-0.214961850263463	0.0144611090337906	2.39465763964749	2.21634780216433	1.10036701859483	1.61643146688978	-0.214961850263463	-0.0507195945794237	1.46752913005205	0.878796188721687	0.570653378428253	1.55288494688093	3.07621142902734	1.8886136832372	1.1322823170813	0.410300626882789	1.37915390065832	2.16252828293554	0.83537823576523	1.49178903854181	2.39744165966602	0.675655736323731	0.608220385807289	-1.00057707895518	1.38286593517607	0.321303971324026	0.812129547319557	-1.00057707895518	0.123384212399527	0.0719545642197998	-1.00057707895518	1.87665887706788
STAC2	0.0307074161968424	1.69068893922352	-0.457040687521228	0.308840879651438	0.860026138560067	1.55545170907847	0.49973397680291	0.600281148953636	-1.06834605156116	2.20080644835796	-1.28308032757987	1.35292925266559	-1.17690693731873	1.25450593513644	0.247382160728635	1.72466816634781	0.879045406679101	1.56476583969643	0.371787744451061	-1.14691697407085	-0.692809002480946	1.50602368236591	1.37397451332039	0.616152960201998	0.510461044492425	1.9760325097765	0.136759663121388	-0.0707694496350755	2.14471331753227	0.770231359003451	1.31357235377687	0.0960028006804346	1.09811656477821	0.72471384595957	0.603352733436891	-0.866414649337842	1.00747695485659	1.18359143855321	0.445908292319701	1.83622678391471	-0.29824734717351	1.9797469527156	-0.441573353380852	1.67978702720994	1.84560575997684	-0.179174719427318	1.04112394028535	-0.98283363273693	0.97720508333339
MAPK4	2.58989170752393	1.20141232388179	1.28712872917898	0.123579935654161	1.6333330625858	1.90877675313393	1.50635522002337	-0.835231731615899	-0.108710693783418	1.18145807270758	-0.979681476424219	1.67394804293965	-1.18327195703965	1.01069731557783	1.24709070082959	1.29979538771921	-0.979681476424219	2.09231244880622	2.43590914162637	1.51690179950165	0.401908173610754	1.22060380283315	2.02113938243468	0.662657090154079	-0.139151280768388	2.30732343027396	1.95299760828254	-0.375147579477306	3.42487445999234	2.03990056508764	-0.139151280768388	2.48325845491568	1.02014178035841	1.0648700796202	1.42836124435296	-0.723187804901061	1.36818200578217	0.82428821564148	1.22890342827857	1.96643937216197	-0.206199517122236	1.41004923800246	1.651396733795	0.345431188916954	-0.0528625331007313	-0.206199517122236	1.59413762047491	0.949965085863868	-0.631641251000464
UGT8	2.11091789494828	0.771242311952611	2.0966037774311	1.48549282185833	-0.113481873939335	2.96773435369855	2.31813692713345	-1.11246327903114	1.58013567160249	1.93987060003131	-1.23463934706077	1.81545793948062	-0.0876098662559608	1.22605647314033	1.76126317938946	2.04787040568324	-0.656426969369076	0.826290875932388	1.17057391932046	1.68679371046857	1.38661909134157	1.03922426500854	1.986610795024	1.9161076702199	1.65768492977599	2.20286265486748	1.53724427457535	0.983803222795069	2.70045268242576	2.15805192651862	-0.890462094860195	1.7583784398966	-0.25361110082257	-0.339916461192757	1.15338185420321	0.0844485202569109	0.660785360991468	1.13563241374695	1.82064530456542	2.36162582201921	2.30890290960164	1.80890384770287	2.13818112979049	-1.30775076082694	-0.706236045622366	-0.00925896476330701	1.85998427440968	-0.548723698759685	-1.01263816288983
KRT6B	0.0629844674148918	0.409350702351642	1.86584299237653	0.491669331371053	0.304170152567591	0.0173088559896667	1.2941712200109	-1.04941164127918	1.23620510242284	1.99935147891292	-1.00935169303442	1.69859140281092	-1.14402989639777	0.684031187087442	1.31118875604568	1.04677908541704	-2.22796876566258	1.33160107796006	2.04755080777661	1.1994000166953	1.99950694796211	0.870351574099802	1.06377222780755	0.325773703957569	1.50947501497795	0.412094136167018	1.58683422278661	0.2666646990575	1.98756914341351	1.39233512704736	1.1703779727871	0.873126388863865	0.515592363924503	1.61137353091777	2.03634849707669	1.99769978372449	1.90313634812701	1.72225057915443	2.26895872145725	0.440073971872054	0.06947189349119	0.645660002150048	1.34436910749467	-0.233203334727611	-1.95052591367098	-0.527443004777649	0.84410114906126	-2.22796876566258	1.593490339424
S100A8	0.0528961704016529	-0.422663430637673	0.336127568121517	0.908584304636861	1.39445896631132	0.461888018694582	-0.141189982273166	0.875826440879342	0.13856952270319	1.44292927596748	0.0212899874509667	0.307005774803452	-0.0879891807541599	1.02204945645909	-0.0952445114233759	1.58442008826126	0.645921777454569	2.30016200145303	0.702110927326441	0.531655678327704	0.950646698307777	0.245424300497399	0.688533499127943	0.265658866829453	-0.171548909305025	0.129415501735443	0.545677417494389	1.62273796964196	0.41521215865222	-0.0313758868025733	2.58727151202172	0.594502772704502	1.31274342584731	0.909837602474679	0.169324748249771	0.219216154072067	0.333088928406842	2.22976214326303	2.34552339297133	-0.18599614763113	1.47848377168997	0.79741915516819	-0.0714667412122457	0.529619393219942	0.486265099967079	0.667434352732982	-1.39999545560324	-1.67405378021029	2.3418226550554
CRABP1	0.926450191928429	-0.496384931486737	0.64319206322171	1.19609417608715	0.10546788353646	2.56452459563304	1.77230417286229	-1.18762396600745	1.51534098534326	0.782698361208339	-0.539325155719039	0.341140629301522	-0.0135700908935506	1.6462423644975	1.36075246698184	0.981044575888051	0.575662443530404	2.19803735189353	0.841061269846805	1.12608240988211	-0.155530663432759	0.569399293325952	1.45200311412557	0.662164071312604	2.03628937868383	1.9575986847508	1.75535131729363	0.32969451423769	1.60352640373711	1.67896268869929	-1.11593001643839	-0.811890067300826	0.785831668991748	0.111293590774916	1.10724690751743	0.141877964198477	1.45371985341128	1.21417887116912	0.457475331289232	0.336275890396302	1.61322354492577	1.95473458866617	1.22708968438538	0.10546788353646	-0.433836232388659	-0.0554423818511055	0.147191937584106	1.42356699123364	-0.843365104856602
POU4F1	4.22044874902149	2.00672707755522	2.10150286021084	-0.717452474456023	0.272071139435935	2.47188506356942	2.71542393719884	-0.717452474456023	-0.717452474456023	0.47894288079574	-0.717452474456023	2.82905888441594	0.384167098140119	1.60916414944596	3.2416249159173	1.1244003877626	-0.717452474456023	-0.717452474456023	1.4684664946877	3.16871762056878	2.8699384788127	-0.717452474456023	2.85354215806927	0.134876773870644	1.8490676411566	1.41337064636064	1.3089123708424	0.47894288079574	3.16982242875444	1.9370497017607	-0.29128785029269	0.698235763599268	0.698235763599268	1.28570865142798	1.79985533619541	1.18299952528263	0.47894288079574	1.02447959106702	-0.0419975260232143	2.69186451885064	0.859544027264647	3.21962880914721	1.56574666202756	1.51902858194708	-0.717452474456023	-0.717452474456023	1.92879688536699	0.561041398033978	-0.29128785029269
ACTL8	1.28859509789519	2.7463863452278	0.87113365853985	1.80523205638497	-0.864959101968338	0.967711504675242	-1.17335895610365	0.833643961676177	2.90347734255771	0.25880561544823	-1.17335895610365	0.42104516023165	-0.0677570438006896	0.670033300429638	-1.17335895610365	1.51092363635448	-1.17335895610365	2.76733481845259	-0.376156897935999	2.77580628753288	2.08048981352713	-1.17335895610365	1.38611558620558	1.11690001101667	1.12204373235345	2.47259730657807	1.57166706915543	0.293047655993371	0.0602404604375893	0.985440022843516	0.53967543553535	-0.376156897935999	0.0872139879214535	0.593130876582297	0.489630950532608	-1.17335895610365	2.70573659319543	1.01241355032738	0.888756831155325	0.87113365853985	3.11514734984407	1.67576371794715	1.25952831116748	0.640847302249634	1.88377466924913	1.45771784189226	-0.864959101968338	0.112645306096341	-0.556559247833029
ABCA13	-0.362442656435047	0.883295558665624	1.55534185565872	0.883295558665624	0.615460313242542	1.21576605121327	1.57164441350287	-0.362442656435047	0.857446952901091	-0.577254553651991	-1.31170128126998	1.63835933625515	-0.459035035742833	1.9656983876687	0.760854573593305	0.907941459428132	-0.729666020244041	1.68848605982686	1.80964071724275	2.6570119470857	0.791724935685059	0.961346914629461	2.97921141238375	3.09394332394017	0.615460313242542	2.34743749034018	0.0864484004227437	0.349456356631669	0.524415537774989	2.19626199807343	0.839486204889924	3.0770896935992	0.891638901583983	-0.362442656435047	0.0471866395981976	0.629221900624135	1.75088649045176	0.00478070737394622	0.739227434991933	2.25370113587821	1.53361616039705	2.28503705971528	1.45112644805865	-0.577254553651991	-0.944477917460984	-0.944477917460984	2.00961155085511	0.123000225283104	0.615460313242542
RAET1L	-0.757724974966614	-1.17104439818198	2.61177269394292	1.63182328722795	0.443749369360471	2.08952641134676	0.518383385777852	1.85525069882125	2.03695548046849	1.44933874828223	0.913901669702241	1.74950751040636	-0.211346417255582	1.11195104358984	1.38733031829862	0.876621163322819	-0.102629188350561	-0.0107100810363119	0.724009658080171	2.70294278233921	2.66487842352243	0.771738634978695	2.2300861967176	2.46653847222926	1.32722109291761	2.53825546377201	2.39714019732217	0.794242961666178	1.41914020023186	1.99424315473029	1.74504086868088	1.0433359062131	2.39563630274903	1.56294365932472	0.794242961666178	1.80064974151398	2.21396916472935	2.03420123131228	2.25155900030707	-0.515948611565928	1.19641638032158	1.25017292793073	1.36230732310545	1.66861078499543	-0.0107100810363119	0.201973005959785	0.358419211763328	-1.17104439818198	0.771738634978695
GJB3	1.23737807846253	-1.01866702768594	2.43524135033226	0.811883484119869	0.907575897385554	1.41016744914912	1.04972156061786	0.608879279306573	1.38189386352662	0.988876896966656	-1.23834293067743	-0.267590154482414	-0.690270262287192	1.5936287025138	1.18278462473481	0.954502530903605	-1.23834293067743	1.69361893074718	0.937682944792156	1.96147688749848	2.46429134862144	0.44246700463395	2.27886580897591	-0.522232217631995	0.542260168594544	1.04773334759707	2.29144720627816	0.760245625783585	1.31322138139392	1.52470064635303	2.21186090340228	0.87019642615414	0.830045657626374	1.64427397289584	1.45705398145402	2.0828893543531	2.21993194451261	2.30276173511288	1.26341080114775	0.296656474393535	1.46263946845104	0.902391289015887	0.210477220672104	-0.095055922693945	-0.690270262287192	0.0483511786871301	1.25938262318544	-0.522232217631995	1.51132249898712
CHODL	-0.124459489873821	1.04691863650294	1.76593511224445	1.88667846950037	1.73411362288608	1.5614190619743	0.639830497173112	-1.53233796274642	1.18067893191221	0.44825709053409	-0.903868572260615	1.55799256660998	0.158646218554874	2.36437487526617	1.99695442897639	1.43737903269961	-0.22719954096039	2.04208476874143	1.95490809032361	3.42248248175581	1.94183104243257	0.202853615263454	1.54585344375355	0.504009900611981	2.47400026832095	1.93519105445101	0.787115609040676	0.0598736916379477	1.02755906401822	2.52989015254766	2.15160345154367	1.17445797910317	1.70062883074419	1.40112043256069	1.4332182836239	1.55627242301002	2.50294761456583	2.08197367829511	1.529900260216	1.73931245956993	1.69371664822024	1.22838490895381	1.0982062500707	0.920875904449942	0.538653640582678	0.408196977599689	1.81607545047229	1.98206270907781	0.0418231147181151
TLX1	2.75887334134513	2.01551647992686	-0.561939554346061	1.03266092703042	1.66742726079039	2.37894566889571	2.50660188589273	-0.561939554346061	2.45719435201942	1.53605212021774	-0.561939554346061	2.47047586598165	-0.0323775703225114	1.66108469440306	0.376043799649172	2.04230270918442	-0.0323775703225114	0.53162964167908	2.43399736732632	1.31729515321811	-1.09150153836961	-0.42326871420803	2.39138350098382	2.49683542550267	1.63987529969462	2.71611233405214	1.53397887792145	-0.75738512628882	-0.31570725419626	2.53502779481367	-1.09150153836961	0.327800761201433	1.64650121970441	-1.09150153836961	0.213854729827289	0.0643513418883238	0.301738841758279	0.0643513418883238	-1.09150153836961	2.46418259044978	0.547971141908079	1.59626256215424	2.71234156052726	2.19064667842661	0.710160211729962	-1.09150153836961	1.96302647047479	1.79292384241049	0.956392511879762
PTCHD1	1.42096339603348	1.23849741031117	0.905384259207918	1.94601070641262	1.57635471975586	2.43697950441188	-1.0665169153699	-0.503976139623529	0.352499612734002	-0.847505145414283	0.967182951651751	0.907717521957167	1.263166057257	1.03380744555316	1.52243681690665	1.39703463393678	1.58771264134801	1.67875991503042	1.61163699584217	0.61923314141047	1.263166057257	0.84088623441195	1.64237051131833	-0.234446317454997	1.54864867312934	2.00894957591625	1.54293275220791	0.0894387240100906	0.81663605041553	1.54579827344586	2.00773575633457	2.40138664916153	1.32999214783404	1.546512284768	-0.0284508276117431	1.40728799505038	-0.57158294702421	1.1583788996555	1.97453351149094	0.943740833649454	-0.790594716979831	2.52911049872047	1.77472132123161	0.345952266066257	0.96926445513914	-0.215491759076832	1.93395714151483	0.318939163071067	-1.65993177900352
CALML5	0.808450276159388	1.77837991910284	0.42596565994078	1.10476282229827	-0.114559048589767	1.34676619756921	0.145952249792014	1.45259940231825	1.49388698694233	0.0273910862959657	0.322896186182857	0.403891320152749	-0.77582470621524	0.721640053624326	1.29609680933577	2.11468317325231	1.71063774741147	0.6378305633237	-0.839017952944061	1.54140338221906	-1.11286209097358	-0.549190162905064	2.23717095248472	0.579479903188148	-0.594411722231063	0.812840424061979	1.94223528688357	1.67911912252917	-1.02845131153902	1.65500002201441	0.374932853370418	-0.00153613562095222	-0.594411722231063	0.155168833752157	0.39521478920605	-1.48389034274839	1.62492684238202	1.05279708189518	-0.261243057684052	1.50392190955361	1.32934590335258	0.788504369603886	-0.659794730010176	1.33579035504151	-0.11119653609311	1.56072603865216	-1.63726975079023	-2.16167741060687	1.51848089154832
WNT6	1.65460512540791	-0.803402328590705	2.29707600909786	-0.3732479982597	2.36525307048061	1.17739902630327	1.15577378883575	-0.427245650778343	1.50368944170804	1.13336769020475	2.52999726247973	0.954837512640201	0.106579357199065	2.23841782843575	2.011665480537	2.0647389608533	-0.23476923418869	2.42268885655331	0.0822397074468649	1.83608343924944	1.36959200762004	0.67521245160108	2.56776114814025	0.0569063320713048	0.841692123944752	2.90435965518144	3.12636258147228	0.694019391430337	0.291048159212985	2.16676405234664	0.0304946218993415	-0.707739265520034	-1.48518081168817	1.79974633795105	2.16848789100837	2.56730866432933	1.34412868113539	1.52103216964486	1.05050057571087	1.59683492923999	1.42618298409305	1.45673231377794	1.30386062197054	1.40886330596473	-0.121623845493241	-0.121623845493241	-0.32357497313194	-0.624872151026159	1.88417074691128
C1QL2	3.72795265695071	-0.968121088961449	3.30878870497764	0.272246500677855	1.9444249624712	2.53117268661451	2.75993116505104	0.342502988830674	3.41562692266312	1.04043963685186	0.192596263683427	1.15261104847383	-0.554665225748347	2.71943520968551	2.07025365356458	0.685702363890957	-0.968121088961449	0.847908302579488	-0.141209362535246	2.86425368339786	1.23226128546826	1.6531270666228	1.38875913539682	0.272246500677855	0.875657060362033	1.97952277490004	1.98798377808874	0.405349559042059	-0.554665225748347	0.192596263683427	-0.00810630417104262	0.514102676360815	-0.968121088961449	2.65713612985078	0.100646813147714	3.17511182191936	1.20166531118915	3.64206971311193	0.192596263683427	-0.00810630417104262	1.44352148687211	1.11751323604499	-0.554665225748347	-0.141209362535246	0.875657060362033	0.951908480619364	1.06066159793812	-0.968121088961449	-0.141209362535246
NCCRP1	0.589198445838331	0.252617444590275	-0.603443630259512	1.81478666347388	-0.0662966257098013	1.41909390825157	-0.576814820658792	1.98735498867268	1.54479332099707	0.475030275102759	-0.914623331390839	0.193982019294825	0.354808688480736	1.95084025843489	1.55409621433854	1.49293114694527	2.25834188453465	2.65255217000631	1.73841580536934	1.26996812413367	1.29972182554057	-0.576814820658792	1.7598325852995	-0.551518021222952	1.4428530879241	2.96003704706683	1.23727766250103	0.185432566739479	1.31133619305958	1.26318745198379	1.66643104857077	0.63375020819331	1.73197201672696	1.42159554820619	0.28667659494718	-1.4456554527285	1.21261606846982	0.411178225269567	1.38243666625759	-0.0615911911474051	1.7468817865499	1.18669020469745	0.00419365656021909	1.65160539873487	-0.226199788738275	1.72104652573917	0.48625360073333	-1.52362957863426	0.888813578830071
SLC6A2	0.143920787219468	-0.277350529614922	0.860267266478264	1.02330900719585	1.28153858331265	1.56572809283098	0.602037690361465	-0.277350529614922	-1.1198931632837	0.90530757522179	-0.452193923471773	1.26973693017339	-1.1198931632837	1.29311542933277	2.3953193618998	2.67036048444624	-1.1198931632837	2.78097107495968	1.19366702246812	2.72601191501853	2.0362096561369	1.69693771881661	2.59039284255935	-0.277350529614922	-0.277350529614922	1.76917752135891	2.16640221004898	0.215505316340156	-0.277350529614922	3.08685561921777	2.58082152601358	1.29311542933277	1.8747242953727	0.860267266478264	2.65347700878524	2.50612821241816	2.01210246034695	2.63232436682814	1.87911251688895	-0.698621846449312	-1.1198931632837	2.78492403874635	1.4355762180153	1.40773473772264	-0.698621846449312	1.39816342117687	-1.1198931632837	-1.1198931632837	0.215505316340156
KLK5	0.148911107280593	-1.32713828702644	-0.920273799674241	0.984297804291751	0.236089166993231	0.6717137474316	1.62337462665142	1.82705488113415	1.7411876396924	1.48710127548311	-1.32713828702644	-0.00529866803780961	-1.60592112423268	1.09984260959671	1.27603043957016	1.0175512029309	-1.88470396143892	0.949447826242497	1.40484608051678	1.86194541798528	1.60038559167095	1.4986128723924	2.51265553380085	-0.590076557275765	0.792104941157376	2.14708654910329	0.745508463847724	0.38588697157294	1.52914596516959	1.77997876794782	1.20350827789128	1.69183676787021	1.86143818608	1.62650764048196	1.31283532611045	0.957075959695368	2.09580172342705	1.25135580296349	1.92290876075141	0.347126763993274	-1.60592112423268	1.50279090421341	1.3177686108745	1.54194371783003	-0.795529916540802	0.302484014236679	-0.327712269797421	-1.60592112423268	1.46235591187445
S100A7	-0.47204845460678	-1.0958431595306	-0.651442845183013	1.07501634488632	0.638952331262175	-0.873643002356804	-1.0958431595306	0.328324513867473	0.643217144473742	1.76085661362314	-1.0958431595306	0.308890256794781	-0.873643002356804	0.396063249798238	-0.579910371900382	0.885929653603366	0.357158956081989	1.77365218741539	-0.0163990188659594	-0.743664242755789	0.849494219488985	-0.0907069819093457	1.13693220322928	-0.743664242755789	1.51273793714685	0.316805895136093	0.410976034666598	1.29813319432001	1.36483281405781	0.320691604103806	2.16884620800444	0.205801138307832	1.78755142826807	0.561643718557758	0.0529149883665979	0.164570643012066	0.0438843330234329	1.88624954615307	1.87993187673214	-0.873643002356804	1.29849913849769	-0.15195299838056	-0.327156910137406	0.481340684927844	0.592858668510497	-0.249848297432989	-1.0958431595306	-0.873643002356804	2.16039441050125
SLC26A9	0.888698788547035	-0.621310337829423	0.970772580833307	1.38124751208463	2.24695766079993	1.76656424099622	0.177281511358031	-0.444489305749845	1.96914933098731	0.681889349090362	-0.870525585331369	-0.0184530261683209	0.279959705419641	1.13203226458269	1.6144971755116	2.69383120460618	0.325509461126932	1.49593078364238	1.24014177906237	2.65935635082921	2.58511247879642	0.729192716337516	2.31094530060833	3.8662702729276	1.85283354737345	1.74514603114433	1.0007609882104	0.479977468835571	2.37047311908626	1.78317715575536	2.60587564085361	0.656798500915149	-0.0184530261683209	2.1967960346687	0.230762221333625	1.6036182998715	1.6612011858826	1.09550822800371	1.24014177906237	-0.307336257911265	2.22538911697938	1.48271220046521	0.325509461126932	0.177281511358031	-0.444489305749845	0.325509461126932	-0.621310337829423	0.833619532994727	0.888698788547035
OCA2	0.260589523629095	2.35616551170984	3.51672681975741	0.655083719082967	1.00938699817118	2.18764013132938	1.52809689751416	-1.10413616949291	2.45404001821384	1.2355052849372	-0.315147778585169	0.355665819940711	-0.315147778585169	1.5168265328035	1.12233233734962	0.81230913471014	-0.709641974039041	0.919336207532002	0.935369234507932	3.03681171621472	1.7948944313197	1.48161108608058	1.28034222562952	2.51531875597426	0.771639350146737	2.41312649282468	2.24267990993782	0.206345181655291	1.49949113725138	1.20680333016401	1.29733258642148	1.27165297563504	-0.0843834674924911	0.62860755838422	1.65732319868419	-1.10413616949291	1.87306988863575	0.146380843600187	2.34961613196223	2.18938862677357	2.97002340184143	1.45686219474839	2.90337638638917	-0.709641974039041	-1.10413616949291	0.966140772723255	-0.315147778585169	1.31383040298587	-1.10413616949291
C11orf86	-0.644999897293964	1.79439624401858	-0.186632911152981	-0.644999897293964	0.539861573449051	1.92859773200923	1.84222072432188	0.539861573449051	1.45659554573102	3.3587026261456	-0.644999897293964	2.65957551363334	-0.644999897293964	1.10016590349862	1.60415675633865	0.271734074988002	0.271734074988002	1.50952648984774	0.8079890719101	1.94195745462621	0.419295285595631	-0.644999897293964	2.93363384806255	1.3360292578776	0.271734074988002	3.00889249642203	2.18309003033305	-0.644999897293964	2.93363384806255	3.38904206516098	1.8574233197836	-0.644999897293964	0.998228559590034	0.0814945873080678	2.40690443314426	0.539861573449051	0.8079890719101	2.34518553540786	1.14578977019766	2.00498453039123	2.875020251046	4.99673636835247	2.76278823648656	0.0814945873080678	0.539861573449051	-0.644999897293964	-0.186632911152981	-0.644999897293964	0.271734074988002
IL22RA2	-1.40200137511708	0.592052135846147	1.06499811140834	0.766106092378624	2.27925407239703	1.92638036689284	1.6090315721034	-0.737316871462673	0.520790818817658	3.84130157254221	-1.40200137511708	1.93374380758197	0.468147029445199	3.20213197753719	1.87216304761247	-0.143893684836753	1.24922074274194	1.36579899219476	0.940160048911101	1.29997087827256	2.28746716560292	1.00011221594957	1.98516656342484	0.61405535733214	-0.224683102854747	1.43079059603303	1.45817182545047	1.0851673760231	1.31372196811767	1.69810909107999	1.77889850909799	1.53829160099993	0.236428326022576	1.16843132472395	0.766106092378624	0.940160048911101	1.13283153309961	1.92884481799304	2.00500512461046	2.43298691164699	1.2181871758754	0.901112829676987	-0.00888694753839069	1.63356284751841	0.675636117301639	1.37200439950103	-1.40200137511708	-1.40200137511708	-0.563262914930197
TTYH1	1.57263524597237	3.42312977913157	0.351259785490696	-0.730820850508314	0.305463032995815	2.74608830013551	1.92536534157942	0.0955207817515202	-0.423314119389042	1.94413300643183	-0.824669287801129	2.15794010602051	-0.63449253299283	1.53215564302105	2.10947396730725	2.30372384231683	-0.412906861639843	0.186805805771366	1.35757544349902	1.23302259230395	1.73336852636361	0.478223864356343	3.051857658031	-0.116531730714389	2.78602365174136	2.2770777000367	1.8240841449791	0.475831681502977	0.984787820907928	2.96906759998283	0.945080428108084	0.245531756592316	0.735333841256567	1.32815304623435	2.54250584033311	3.21068114707288	-0.205118166772289	2.15078919077463	0.719478524520081	2.3397777612755	-0.219967921321334	2.36515995438122	1.76040477522159	-0.129349251565526	0.00390651119675318	0.60493509774751	1.78573400333038	0.0955207817515202	-1.49351516378249
SLC34A2	-0.161792064583672	-0.280384786061176	1.45807379417909	1.24246841777893	1.49951742709964	0.58894650773515	0.0597933329273918	1.64502480254459	1.25767184210469	0.862971049073605	-0.852438233192624	1.13365812033727	-1.5538468932483	0.963633924616446	2.1605440521587	1.62463802872746	-0.0487473690617203	1.53021216898505	1.23315698452223	1.49616409943291	1.2941464721057	1.08787196715317	0.260817240693398	0.245655642190963	0.601899357003886	0.787933346220744	0.945904515424115	0.308576235235614	0.731672381387872	1.29739747574133	0.100079708201948	1.81178176202057	-0.233690350547206	1.7854276216904	0.836351206179266	-1.06061736164398	1.42475486056289	1.30783525774904	0.751286610239329	0.346583607492115	0.842985324008831	1.50820679253054	0.965950643813278	1.13111106131296	-0.874855774722385	-0.323764751421985	1.329257545376	-1.69335619594321	0.325475457489833
ZIC4	1.48584084840935	2.46979652212733	0.123881100466564	-0.496074429734694	-0.984454355801582	1.32029403191349	0.0527093103468644	-0.6150092037122	1.75133925829021	1.44554483792917	-1.35389950789096	-0.6150092037122	-0.768342795756069	1.04448414662448	2.03849157054725	2.16957959460567	1.17047858260215	1.78337445080324	1.70195240845487	1.98750805309173	-0.6150092037122	0.0132100065752614	1.06766156730045	1.19781773866835	0.525638975243847	0.845849453569951	1.16104476661501	-1.35389950789096	1.77139649304622	2.29208914180101	-0.984454355801582	1.21957572657785	1.84218959988974	1.47802168584972	1.79218451401141	1.39891431457002	-0.768342795756069	1.03852881440271	1.47274444780036	2.22537760104674	1.17047858260215	1.51110608478187	2.20630474067407	-0.0294524915773055	0.0894822824002011	0.156193823154465	1.5825862328441	1.54919347596941	0.932901167671055
UGT2B7	-0.615000652178743	1.44482987032925	0.278934897726073	3.51530216461277	2.39578730844478	0.0379501750244643	-0.0704110844967764	4.32531878665672	0.341555020004822	1.01399419824593	-1.02696675668034	1.15043980614845	-0.203034547677144	2.20768770943599	1.7218463190294	0.909455083446837	1.27384848852926	1.3098802145278	1.22213402004252	-0.615000652178743	0.99450584720803	0.208931556824455	1.53111755744216	2.32835637211595	-0.374015929477134	1.87056511857498	0.0379501750244643	-1.02696675668034	0.208931556824455	0.341555020004822	1.48953826803131	-1.02696675668034	-0.374015929477134	1.08612398669668	-0.374015929477134	-1.02696675668034	0.810167915540925	-1.02696675668034	2.30914797466587	0.398201811039326	0.449916279526063	1.08612398669668	1.7827158024696	1.77210228014377	1.91005619569988	-1.02696675668034	0.723035393238175	-1.02696675668034	0.341555020004822
GFRA3	2.12080056054465	2.93195935447374	0.686618446327336	1.85782897148469	-0.0259331446153709	1.87061525494046	2.71774497755559	-0.553159069648312	-0.0259331446153709	1.9251090044504	0.0169972488046762	1.7343965976818	0.0169972488046762	0.700602043794842	1.17206734972534	2.32774481418852	-1.23676386463848	1.01010777958103	2.40740975141571	0.766161981954322	1.58361852071241	-0.0720463782227427	3.08893395822459	0.0571559498917582	2.24566667668672	2.33778122370371	0.909969840521548	0.740760744881924	2.88045869413943	1.34619539509096	-0.984465674491723	1.97163619343389	0.627312268344746	1.36072314991707	1.00164174558502	-0.984465674491723	1.10361996369355	1.4023758346748	1.71030672863937	3.40476426027558	1.52764877914121	0.814050520332019	-0.553159069648312	-1.66807046948189	-0.457239749458783	-0.300860879501558	2.47082955367388	-1.23676386463848	-0.666607546185489
S100A9	-0.193637863475156	-0.443255288960978	-0.105576391297958	0.212859987612516	1.14862736025542	0.0832167572271507	-0.275001204538746	1.31684773775024	-0.145252260890164	1.61451450328869	-0.551796137872391	0.25501712968107	-0.352069931308651	1.10407086504255	0.159763329506649	1.79947975367624	0.561914667661123	1.7198798774011	1.14708057715838	0.990538121233232	0.657293188674808	0.049442581791692	0.579292617596508	0.203368009029664	0.556378645065488	0.244413154303917	0.640903773302584	2.26773969074179	0.492199624651959	0.2823371891059	2.13083390290102	1.37577155940816	0.734862347627386	0.939931075070465	0.546325200059941	0.664815477356526	0.891855608640473	2.16608799772473	2.13074041362317	-0.238851511367325	1.725954394796	0.678604727234197	-0.0930224756467065	0.354813408285605	0.669005870844444	1.10866525297458	-0.787881025824322	-2.08040317254067	2.12472765015747
MSLN	-1.16353707318802	-0.742443087387773	2.72941180417311	2.42934129215408	1.75621300929692	1.31775672890347	-0.0360362973727716	-0.962027159781454	1.45833517665683	1.70991445235613	-0.909664606353019	-0.0534761428122092	-0.0275406272964007	1.40752371842093	0.380137008653902	-0.909664606353019	-0.862296915039836	0.894220553436311	1.71902440473026	2.66623266529696	-0.27306021520589	0.564030433790974	2.81234670825525	-0.363671220658669	-0.676080042019026	1.69064705246654	1.66224020119126	1.08909505990372	3.00390275184396	3.1844460386713	1.15019777554903	1.83322222687982	1.42003587961764	2.14973236860383	2.12521027991906	-0.708154692946451	1.88538546825539	1.84014826407738	2.08461755658043	1.36029679600746	2.1762089067588	1.21852596621107	-0.517813442752054	-1.70953045888237	-0.119839188180956	-0.590673111312304	-1.2541480786408	-0.590673111312304	0.739238728831191
SLPI	-0.357300383398246	-0.033263665465921	0.636438444226369	1.92209795153302	1.99436069111398	0.439030467316353	0.554142100633078	1.62017302289935	-0.00262546459152404	0.867863364701056	-0.848725709594522	1.04846222308966	-0.829007000918696	1.04595109051201	1.34967545099125	2.43781785053918	0.327684655969472	2.5350982438573	1.72013109421964	0.60090385741687	0.74234740900442	0.825200621653034	1.72223842913691	0.652369115295855	0.443124906848259	0.90479079843789	1.01257040708713	0.451506762431454	1.9113656118781	0.0628363489516981	1.46831895512348	2.42993773021951	-2.42698525558599	0.737860323571136	0.849670866015786	1.21033910160432	1.82132588336688	1.2843138741062	1.61064077106381	-1.64614593215292	1.126879337937	0.0482908984088933	0.78478369905262	0.88368033197561	1.41873709417406	0.129054840808197	-0.0463274758428471	-3.52712927197899	0.972353818952956
SFRP1	1.21503501482545	1.17579834895422	0.704151004087973	0.887599325006782	0.8833868931371	1.87045063536357	1.204237311254	-0.854873379623478	0.684577519447822	1.58296074151717	-1.43648446876434	1.24171078686233	-1.35012293518835	1.092146008725	0.735473176149837	1.31311944939899	-0.441543164955898	1.23093314991372	1.44187467348145	1.09599141243334	0.0714505579752598	1.86902912817364	1.2811123382927	0.327576011749176	0.910480084990615	1.84964430155569	1.19062713209289	0.468761659608635	1.52270177319224	1.53817595588375	0.393610091573117	1.43368140613599	-1.52411871877686	0.795807526038346	0.267678124455206	0.458619407663887	1.48922187775774	0.422179147700956	0.704090659278135	2.37179916101184	0.62729572435693	1.54054347770284	1.15785647002609	-0.407294733700033	-0.12089153012751	0.0792684319448931	1.60856953883891	0.0248725368194616	-0.895499542666903
GPR12	2.66989187979796	0.552674324720185	0.234710948405171	1.47098384978049	0.733310378444036	2.88223209088076	0.483423333542365	-0.525749145800991	2.19814321898485	1.48190240178512	0.193199834546459	0.3423952280027	-0.736028242518476	1.38300836761367	2.39898444209653	1.80790643628484	0.044004441090219	1.45225935879149	0.431518844497872	1.47464896796281	0.148074684708306	1.48190240178512	2.80486264906018	0.76295342143767	0.308924772328693	1.87619614439911	2.36731330464671	-0.086330253348846	0.483423333542365	3.48880309928452	0.573845103567166	0.76295342143767	-0.525749145800991	-1.0955027326922	1.35156770734606	1.95997503412227	1.81742252096767	1.31313441892635	1.14359869045838	1.27699757144404	1.83957302209046	0.308924772328693	2.80373767667914	2.21154479323317	1.80016581401495	0.594185438578896	-0.736028242518476	0.044004441090219	-0.736028242518476
GAL	1.64303103469819	1.2025836033267	2.39889615188824	0.353700700156475	-0.489505568895053	1.15651402925782	1.36497867813596	0.810341856665826	1.07285098540114	2.43000192933229	-0.142790161079836	0.693570074420964	0.898747926559355	0.561029583854238	0.337607334751737	2.39625660347376	0.864883775114463	0.513802177753626	0.75470297959786	1.88189266938182	2.24072022866358	-0.217980461168179	1.3029709973356	2.24598670618726	2.4582922749553	1.12071723053853	2.18502303376737	-0.756401317108039	1.16084663245521	2.2486032519325	0.18073735294759	0.665403418104095	1.03170327093171	-0.710487001712417	1.58269065886811	1.76501101309704	0.840027042498746	1.46114935262721	1.7779021878059	-0.351254809957977	2.82965780269703	2.09438917456498	2.67449562277836	1.21060390603711	1.53264396214347	-0.430455219401319	2.37167481222177	0.221378787730097	0.583358477257167
LCN2	-1.27807333321244	-1.40427102224507	0.28190847010624	0.671806859774197	0.455775353068221	-0.316358852704786	1.03115074398806	1.16815531727345	0.415931083521833	2.01688902177591	-1.57583231986412	1.03989373168164	-1.73767607846981	0.201948930795154	-0.296723398994598	-0.0921688437578377	0.424598017484333	1.26596633333014	1.83957707036519	1.25539443916993	0.15729705744262	0.570695374362451	1.31391100343929	1.04049087864999	0.507258304043652	0.71478201575307	1.05169804976512	1.60825167540433	1.50882777249916	0.730383442462199	0.52848241556595	1.69658982894049	-0.98316896515427	0.53790572680406	1.42063463768378	0.694999713676234	0.346678677101772	2.01492542572259	1.86860094958113	-0.829992140511077	1.28964784304034	1.8982852430788	1.774059470587	0.541287124358577	0.591628652207049	0.862751805933824	-0.38058769574759	-2.51181864549554	0.906077424004245
FUT3	-0.0734535285510696	-0.820570941109696	-0.424730847085568	0.982928430314995	0.215940464983673	0.520103173056354	0.20058822227302	2.03073174590116	0.54209078348642	1.18069394601353	-0.0734535285510696	1.06479770870667	-0.301955307492963	0.65312033493572	1.10089345440885	1.41637504442257	-0.859061119635915	0.912751695352955	0.895325708612951	1.14147685382151	0.74454447815519	-0.407700477779523	1.24916138284805	1.18148028943313	0.737203299690115	1.00325457881107	0.447934601308126	1.69802403690741	1.60222429525433	1.2222665058683	1.516538987978	1.98880167994977	0.235728752811326	0.290936043861214	0.47618577974056	0.0975168274123984	0.804705175162658	1.60292285585652	1.84990488571538	0.145866106157466	0.779770159891233	0.851247913897046	-1.11122403763547	1.06676133951233	1.0831590903121	0.210873305480223	-1.11122403763547	-1.26064027458894	0.17938610580407
CCKBR	2.53728455913049	2.40176105101904	2.23290004944402	1.25972721273672	-0.00209544419298059	2.03140752515464	0.524112216935229	-0.798216902180521	-0.798216902180521	-0.798216902180521	-0.798216902180521	0.674782829620224	-0.400156173186751	0.39596528480079	2.9720850384526	-0.167305573715669	-0.798216902180521	0.319280844637978	3.47787462302373	1.68883767852107	0.892716220533526	0.95019217310283	2.52331960986418	-0.798216902180521	2.95400891776448	3.44297528249861	2.2270099440696	-0.798216902180521	2.43567674964003	2.81384246347534	-0.798216902180521	0.828841536142536	0.463605754749184	-0.00209544419298059	3.11397827136806	0.756962816406311	-0.798216902180521	0.892716220533526	2.31974900698592	0.892716220533526	-0.00209544419298059	0.95019217310283	2.22404208092829	-0.798216902180521	-0.798216902180521	-0.798216902180521	2.39737721110755	1.02687661326564	-0.798216902180521
DUSP9	1.87921436389111	2.76561808063867	0.947926837463717	0.695732807402917	0.138784970078414	0.881385887246144	1.93751054980657	1.0827183287288	1.55398232883372	2.53549984257151	-0.282241207453555	1.17092415917174	-0.638837412220172	0.271577627883623	0.1597344732949	1.37030910606978	-1.75977476892895	0.653666835417195	2.70841142241429	2.03971041199803	0.138784970078414	0.420099531838942	1.74518803333594	2.06360344665516	1.68580602451052	2.04441286953662	1.65748231408415	0.516330678061517	2.08654479994109	1.17092415917174	0.379420434107507	1.13041849147308	0.117044735303981	1.30653368248982	1.14547942385209	1.56305413599857	1.87504008584603	1.951436639366	2.48255670127019	1.32041502525546	2.15808969700748	1.51423913358193	1.10307549477277	0.589081906941558	0.445705874074933	0.0944517278356682	2.26588561607002	0.898755480040651	0.138784970078414
STRA8	-0.659097973030521	1.86451347348202	-0.659097973030521	3.17910564898651	2.66095996048306	0.254664366050405	2.48545203289146	1.40763230394155	0.978803887057664	1.66526799987358	-0.659097973030521	3.49400322051999	-0.659097973030521	1.645590711845	0.0650415479767377	1.62530787467179	-0.659097973030521	1.90615722717919	1.43568505659813	-0.659097973030521	-0.659097973030521	-0.202216803490058	-0.659097973030521	-0.202216803490058	0.85862842009094	1.97020175953172	1.0804107966148	1.48844442274823	1.94532559228869	0.85862842009094	1.40763230394155	2.11238395084259	1.87868907784038	2.13177182494881	0.85862842009094	0.0650415479767377	-0.659097973030521	0.711545535590868	0.0650415479767377	-0.659097973030521	2.95341144971959	3.08041744618031	1.51332058999126	0.254664366050405	-0.659097973030521	0.789181068983997	3.55075092339999	-0.659097973030521	0.254664366050405
RASAL1	2.44665155562158	1.71568991087475	0.915113092850708	1.11052923714372	0.996854042174624	1.18620143971287	1.77638908696719	1.36631930090911	0.461047971101297	1.31119724980566	-2.36600451248226	0.739453783092646	-0.614515374060821	0.889178894158408	1.156388140606	-0.0359664606812043	1.40681618815554	1.38575145375867	1.33056290768618	1.3734585327198	-0.0117092883444127	0.233662529037711	1.74537581992368	0.0395308062426104	1.60107303668175	1.26271142218978	1.4298646317303	1.39438049548264	1.19502339763248	1.156388140606	0.629668991146152	0.469105586478007	0.621445803203929	1.27048447565907	0.667260788315834	1.04165617752095	2.13792971018376	1.06878656881431	1.90852215173305	2.27679093581803	1.52247562069229	1.48878830226158	1.35239379832294	0.28655185319307	1.07367888059228	-0.20659792078267	1.35239379832294	-0.874356467885597	0.264453038725726
MDGA2	1.88062382682368	2.86386033676526	1.2212480302881	1.45476814409044	-0.396247044963048	1.87140917424399	-0.84014356310504	-0.84014356310504	0.0476494731789446	0.307312290492698	-0.396247044963048	0.75120880863469	-0.84014356310504	0.695486087158373	1.13938260530036	1.31629728583206	0.307312290492698	1.73772106641109	1.97409377871794	1.2938245482691	1.53805511750958	-0.136584227649294	0.894111569047276	-0.84014356310504	1.2705344432622	-0.136584227649294	1.39904542261412	-0.84014356310504	2.05564287507223	0.406031511985115	2.60222399768817	2.61105734194734	0.935442509462929	-0.396247044963048	0.0476494731789446	1.61174635693024	2.40197928028329	-0.396247044963048	2.01245298616582	1.37933902760492	0.849928030127107	0.406031511985115	0.802468743372126	1.13938260530036	-0.84014356310504	2.29646882541993	2.7307349770401	0.849928030127107	-0.84014356310504
BPI	-0.490930012313471	-1.16378430401817	-0.426401082619326	0.71999982782135	2.48918437046136	2.59310935232879	1.92378508982073	-0.739260511563427	1.45549565675546	1.64431740499334	0.791089200642386	2.19372892460598	-0.739260511563427	1.6187946132776	2.34896850363177	0.028004654260215	-0.426401082619326	1.49395859437	2.66603276948336	0.854778571095928	-0.739260511563427	0.847170294744906	2.97810598731806	2.00523743163094	-0.368027565241112	2.97193865494744	2.34234010159544	-0.0332922976429503	0.422646502290162	2.39651889042796	-0.426401082619326	-0.00187729016458173	0.774075374086893	-0.644849637444485	0.285980366550848	1.85247229952814	1.03661668186418	0.358117572596016	0.181924279391229	1.9970944653531	0.204197947465002	1.35729245863068	1.65872885508516	1.72973460252271	-0.987591010813383	0.134788845574732	0.6502137124565	-1.83663859572287	0.204197947465002
BBOX1	-0.463297598170812	-0.238790736007636	1.53319932935293	1.45683688372932	0.96367268005166	1.63722385766323	-0.43295175015653	1.37915825161022	-0.22877623439874	0.408740100258662	-1.90907640724099	1.78097928006972	-0.163642692155646	1.53934868487271	0.695289001453331	1.86548955827281	1.54351428574909	1.92788367046855	2.32373209252887	0.644976234684383	1.56139181044857	1.40775800894883	1.4643331004096	0.61108392806445	0.997877298324914	2.1602421612047	1.0894487817903	0.439497380785994	1.27331999406701	1.20729441737078	1.55205987982502	0.366738826742529	0.620724033556899	1.07619420393003	-0.013095553899925	-0.74801627468457	0.235786976102346	1.40191160724027	2.11864788511986	-0.121690254454877	1.08012809506909	1.7577061915161	-0.463297598170812	1.18539837941023	-0.905510944512649	-0.199849178552319	-1.90907640724099	-0.121690254454877	0.38213491416808
MARCO	0.676378661781822	-0.0602653081255651	2.45032528483423	0.22540948614811	1.49377951066466	2.04167312943904	0.110606958928811	-0.0431059981332656	2.43950480803218	0.494364584267328	-0.13482758309286	0.905793087241074	0.22540948614811	1.90945181497264	1.76303169301155	1.81639142307785	1.28335926800071	1.18174456437454	-0.0602653081255651	2.37176223022966	1.43866599463222	-0.0347233432285027	0.779889654444431	2.80362741769981	0.478262162438026	1.09650228461027	1.72591497495987	-0.432193320989682	0.554430236008822	0.0354639824466328	0.382065791249704	-1.26665856185419	0.0499135856132177	1.04427790703051	0.104185210505279	0.141635170572813	1.32124002701631	1.85897502224703	1.55638842728294	0.528210511204512	1.98016937075285	1.2109046855685	0.633758315751121	1.40888547424103	0.349995173554323	0.423311016133559	-1.07082503141763	-1.95449211756022	0.879679340744676
IL12RB2	2.19753774381684	2.61183962092559	2.15717184161957	0.800817715125305	1.07513047383174	1.51232795028799	2.04368642952735	-0.625412176844191	1.65330401939163	1.05269003473426	1.15228389833228	0.729750930605959	1.02944593288964	1.82300896555457	1.60360676377548	0.101969391714536	0.882061761680742	-0.243876797970546	0.59949453931008	1.49934541358664	1.29488537534728	-0.0393560531426994	2.36122609610552	3.04652644565728	1.34041725492901	2.1689633592768	1.1903176748671	0.59949453931008	2.04155705026312	2.97988084398243	1.05594370168175	1.10589951344429	0.316330986904891	0.815084337699284	0.898813793278244	-0.544168130288754	0.691069390616071	-0.826735352659415	1.23615590474017	2.23448424552073	2.47855739935732	1.88197264334334	3.06220788141039	0.156092827405192	0.355682743987806	0.847202100013291	1.95172493756845	-0.770255815663481	-0.15420269530512
KRT83	0.118121650191083	0.427637217158267	2.34307572077927	0.427637217158267	0.29243177798921	1.44192025391523	1.09329999831898	0.923461568862182	1.45688181345773	-0.373231003171504	0.0467554513079163	1.37808101362934	-0.034152871950022	0.239710507895136	0.941025476177875	0.760917099585977	-1.21320391213034	0.538108104670503	1.68252615456308	2.07650379324596	0.118121650191083	1.26761012611711	2.90507569026791	1.27762543472141	0.631509909210691	2.82484398614798	2.30602149899747	-0.034152871950022	1.10661728989145	1.11964816577666	-0.54754113096963	0.466741905787336	-0.12755467649021	1.77665490865072	1.71715914485082	0.886728360266756	1.75896277947969	1.28747788554348	0.686630835412031	1.03689535897831	0.427637217158267	1.52660374437087	1.41876154807546	-1.21320391213034	-1.21320391213034	0.0467554513079163	-1.21320391213034	-1.21320391213034	-0.238025564002446
LCT	1.62326240879881	2.40595731210054	2.11637089160933	1.34511945237244	1.45963035786539	0.646075644515765	1.30816343326111	-0.452546278116804	-0.197885351061795	-0.633231081328363	0.83355047197937	-0.887892008383372	-0.312396256554741	0.0567755759932147	0.182811045672969	2.81680220527952	0.812956131033405	-0.0172005478502363	1.02428462759882	2.79666719052727	-0.0172005478502363	-0.887892008383372	0.746782233314792	-0.452546278116804	2.63525525900036	1.96227054123456	-0.101067759989328	0.558295203978396	1.4444953815082	-0.887892008383372	0.698445225540459	1.78046518263901	1.02428462759882	0.746782233314792	0.0567755759932147	-0.887892008383372	2.80198235166546	-0.887892008383372	0.377610400766837	2.52487188945414	-0.101067759989328	1.74350916352768	0.287732892751607	1.78046518263901	3.35374735038426	-0.101067759989328	0.287732892751607	0.182811045672969	-0.312396256554741
MIA	-0.717070199868249	1.10985574042787	1.48276814347598	1.11339956516006	0.948012371953362	1.96951701517349	2.10515163583777	-1.42450828780762	0.805259011832087	1.47673910967866	-0.86387686732473	1.66512484841147	-1.07078924383793	1.64683225512621	-0.0598669385578822	-0.135606959997486	-0.60319810191771	1.13246254842477	1.28812237714051	0.95044821767898	2.10108945549738	1.48362364863964	1.92616285966972	1.9507016595859	1.01217138834529	1.84581977642047	2.09441865840785	0.275944699245553	1.43430174432057	1.51911616190039	-0.656964490811527	1.70097099625151	0.709628328160911	1.92759731939318	1.45279321342276	2.80769844705518	1.03942226986211	0.761443247332026	1.85868712752057	1.5215026450211	0.438454412159383	1.99618699519001	1.09542909173665	-0.86387686732473	-1.7782273317773	-0.363351155898565	0.874610985321737	-1.42450828780762	1.41511494637758
KLK7	-0.15913712507942	-1.43353728616875	-0.413460108743199	0.0538952988187672	0.161521337912481	0.7952023788815	1.7114645481574	1.36619589326789	-0.281518581764172	1.40099417583549	-0.900605374011192	-0.0728050297302705	-1.43353728616875	1.08837484108519	0.99358999784814	0.195186767550013	-1.72840571829211	1.16819517795229	1.01766947728094	1.87105745520603	1.21442239133863	1.6196039948997	1.33785553020237	-0.180957560505964	0.846184634755096	2.01295875675072	1.32212770648834	0.433250247584216	1.38182478164837	1.27296122743331	1.15289806108944	1.72537549525045	2.06306427550457	1.82950308315878	1.27332811423892	-0.548931989798676	2.12098498893579	1.9740409107372	2.30911434636057	0.721461185074406	0.552315980353344	0.45888482249461	0.884449084587578	1.48813491078146	-1.43353728616875	-0.0475259961901252	-0.900605374011192	-1.72840571829211	1.30545608932439
FOXC1	-0.499943217843868	1.17052393277926	1.74037375007065	2.40362825552285	2.22450650064556	1.90696749741115	1.20562697046895	-0.253644612059217	1.9497608924153	0.489117113499972	-1.59885550889596	1.29416775898392	-0.967031749559495	1.25868157240755	2.08261102640925	2.06764792042905	-0.484020911425868	1.98190399109016	3.19851639102076	2.071930689454	2.24977845753037	1.1865136782504	1.90150413710807	1.72463163222754	2.39132100412445	2.37875076298285	2.119397344178	-0.723884691066828	2.03393143545891	1.46376159861617	0.315854153562959	1.95545673811126	1.10193903355477	2.03185339213392	0.635108123147551	1.4970829675735	1.92942199841018	1.3895450198589	1.39982822083063	1.8467547307769	2.00176770888708	2.21000751463111	2.28314847670296	-1.08159207016707	-0.768834932052699	0.0441871312578392	3.17424276311308	-0.242207097796324	0.170083565716802
CXCL5	0.996563734520185	0.802400763840769	3.04055520860008	0.128628423059088	0.20568337455015	0.168441101270308	-0.465518561300154	-0.994268666489327	1.22747807674591	2.45733602988469	-1.39425268016915	1.89714324749896	0.0858640506731644	2.69903159261403	1.77316602125756	2.25524998343792	-0.194300639129675	-0.271355590620738	1.19593716906942	2.92431503602402	0.65737852824826	0.20568337455015	0.128628423059088	1.51608076348617	2.93587578901719	0.20568337455015	0.839643037120612	1.23358453534797	1.85938780837563	0.918198782573288	1.92346301892448	0.587346644617173	-1.39425268016915	0.273650658651596	2.01660179927731	0.839643037120612	1.23962705080044	3.05158709124899	1.91232978061236	1.1694012317103	3.92096597916956	0.389448677384115	0.0396750097609605	-0.360309003918865	-0.194300639129675	-0.126333355028229	1.66316759860832	0.168441101270308	0.273650658651596
INA	4.58882132648199	3.61099494470122	3.01701799009973	0.677820296539485	0.338707723978429	2.88361947175409	2.67287022821287	2.62952823543555	-0.191803498401736	1.63553200556541	-0.0813213899790382	0.513035557059645	0.338707723978429	1.54606844067485	1.63553200556541	1.20350301592422	-0.0813213899790382	2.51996706019882	1.3435506913732	3.75035078425957	1.51062126502234	-0.501350503936506	1.86109941051258	-0.501350503936506	-1.16708089877022	0.0120899017057659	1.11210827824593	-0.32702267085529	1.36248891766209	0.432119015663233	-0.501350503936506	1.71867230696104	0.432119015663233	1.44107029655512	2.14385867689622	-0.747051784812757	0.951711493636166	2.05852432307905	0.0930064431021777	2.81639783908993	1.31398512434692	-0.191803498401736	2.5045897342163	-0.501350503936506	-0.747051784812757	-0.0813213899790382	3.30855222962341	1.38983072468916	0.338707723978429
FBN3	2.66356099089133	0.913775723709075	1.10950711508444	-0.676992200567419	0.0491891302868928	2.10668784757895	1.66652344731224	1.28656928267302	-0.81745416937715	-0.676992200567419	0.945321296743387	-0.471467404598306	-0.618105229511523	0.941902880640368	2.81148180107451	-1.00551162842921	1.54670816410965	1.84689215724527	2.55353558533742	2.90795666661447	1.49944825435805	0.334694317249059	2.01710794940625	0.571383243282192	-1.13022863237996	2.03775602327162	2.72099682226177	-0.321532170176675	3.27989125391127	1.09665805976391	0.603699138626253	-0.177429085619377	-0.105981826643087	1.45744469961182	2.20823340614002	0.975181118745215	2.25887725651698	2.46811409377994	1.87212037457016	2.01359120518906	0.222537601218707	2.11934293819494	1.81546486864682	-0.321532170176675	-1.00551162842921	-1.29101681539138	3.02195076275638	1.05623737010998	-1.29101681539138
DNER	3.14423391642713	1.44186690633061	2.21269538644811	2.11932452298532	-0.288397853441321	1.53758089405957	0.223934818510701	-0.288397853441321	1.99005000854302	0.421062514347531	-0.888284012111807	0.539588397931715	-0.509797985850909	0.437363423752526	1.23680520539531	2.12153372321988	-0.888284012111807	-0.13131195959001	0.0588773974916282	1.78884188785091	0.756531036909023	1.35641719557951	1.90416072206748	1.85853587350309	2.05602394416367	3.10684331898597	0.269464505012618	-0.00946667421435123	1.22932508961196	1.90743369837911	1.09798321855669	0.931232649163546	-0.352712091999599	-0.609352832884838	0.0900881728195777	1.80482468485942	2.22802598108851	0.552746622902648	1.54818394397418	0.578148408198841	0.67976768080385	0.590419484456135	2.32525789518196	-0.352712091999599	-0.288397853441321	0.6999936935745	2.81423746727664	0.48353513256607	0.404259960522198
PLCH1	0.217966034582251	2.07444177868215	0.393269231105797	1.14514758572221	1.25304158197102	1.05431562412202	0.518021354916562	-0.0601068962937664	0.450333621493837	0.975300404086701	-0.0679823204579353	1.1774533666839	0.879401502317703	1.12085493733027	0.787008437691595	1.40061026684775	0.908237312519912	1.0301572298788	1.4126567763715	0.829562481940825	1.49483962064041	0.217966034582251	1.18383889092502	0.591337739384153	0.155625903875122	1.16233822047767	0.762995109735039	-0.716468067959767	0.430942905638536	1.39087697024631	0.741931492425781	0.949161342215195	0.787008437691595	0.448325323649748	0.697767043548428	-1.08675186475707	0.582802666657432	0.358717971898598	0.844145915243853	1.15300569917365	1.41000315230031	1.51856137535843	1.53460080678544	0.994098160283434	1.50828653757222	0.0709524253200996	1.35947009610836	0.370485112803227	-1.3901726848419
CDCA7	2.28054200534325	1.76310779659222	1.86167685946383	0.889003856310103	1.44864528361391	1.74800246150931	1.53837707816155	0.065915385752772	1.52931723734203	1.59066783493504	1.25290241016151	1.42000052998951	0.858162579574512	1.03460198744385	1.31355568259619	1.74950632305462	0.374118092859555	-0.0977282045689641	1.16698163728972	1.75761410922943	1.16052707904068	0.345867241772924	1.05171440165817	1.42240441732217	1.31275392753618	1.40364222243442	1.71090262145725	0.658290659894234	1.28701559421216	0.780988005264087	0.235008704564434	1.1055448482674	-0.187960449604232	0.924860221667594	1.27484123788355	0.651086026993807	1.97465655530517	1.56487201936038	1.76015502863876	1.80892627591159	1.84296968415818	1.86568606378814	1.66400157697301	0.336190478427132	0.458076341298757	-0.181114036133014	2.3695267348489	0.545160344430391	-0.25658535384806
MKRN3	-0.336198336251176	-1.00080559123035	1.76534980028932	0.281215488236431	0.893471205393657	-0.668501963740763	-1.00080559123035	-1.33310921871994	1.57059053649064	1.32344342778211	-0.80642043029533	-1.00080559123035	0.973913535303372	1.12052250197963	1.61042999819478	1.47388717905598	0.818800491045789	1.14020790415063	1.49930133841005	1.56607838275498	1.57838603825723	-0.279731641870722	0.69677561687631	-0.474116802805743	1.34369035505027	1.58059023890078	1.74549866400443	-0.561524090018881	0.920361213396057	0.170086828451702	2.09727932491525	1.64433192562	1.42778197940871	1.53566640139085	1.43973058032701	0.855097707152609	-1.00080559123035	0.813383339674175	1.51594484249999	1.62568301735688	1.59998486181957	0.9159829839216	1.45853349205931	-0.80642043029533	-1.33310921871994	0.717179240598042	1.32718885929688	1.79717771918638	0.328408918728
MUC16	0.336036694798513	-0.0912598618451545	0.355675918440328	-0.842764587381506	0.643455764734352	1.59925298195806	-0.0119316952707503	0.279025749402748	1.65147643602091	-0.310752360170373	-1.08222434453262	0.59796119614349	-0.858498035194314	1.10441033247788	1.65725264460229	-0.133703702928425	-0.987482379412312	-0.0632284062289406	0.279025749402748	2.41753503481881	0.746862291807611	0.0637133045943262	1.74576902214774	2.33459992281329	0.128419218777661	1.22859612481569	0.98569087415824	-0.607590236853883	1.86575860850834	-1.08222434453262	2.0859648553112	1.25650291554728	1.42216713926561	1.4136781081641	0.415545687047743	0.568402595620845	0.649039364351229	1.13358523139158	1.6015796984129	0.582782632259151	1.61167619424557	0.958149140456027	1.34565444707299	1.13037254184832	-0.502085458854252	1.3896550726233	-0.531987020433658	-2.04173853437829	-0.655847225967888
MUC15	-0.331070808877972	-0.316331686770983	0.0520416179292677	0.913734822332526	0.0520416179292677	1.56612706902187	0.0329978818152209	0.40598164820523	1.09229207986708	1.10735270891051	-1.49369026220551	-0.0771921865524602	-1.79504463766663	0.437807740440428	1.77617875792508	0.460235991956914	0.282738863313269	2.06353626954442	0.587731439612375	1.62710600834973	0.0329978818152209	1.10954019761599	1.72962572197372	0.886360022677472	0.835152379992594	1.31551355692273	0.645332763158049	0.175559481895908	1.44749474581967	0.228322627002266	0.386280301887488	0.614088749513426	1.12190904250817	1.28926237724631	0.665485789919891	-0.346327197510021	-0.413346126749152	1.43218462642526	1.56593617441374	0.54393278659616	0.304124935034595	1.89752784629817	1.43939649141467	1.02687831302715	-0.191258320382862	-0.30207590263821	-1.49369026220551	-0.0449728220489015	-0.395598255865813
PGLYRP4	1.03097093321935	-0.283851874798055	2.57808750853306	0.324382267143433	0.462758570711687	-0.283851874798055	1.47308704394625	0.241576466066599	0.462758570711687	0.241576466066599	-0.535289850735375	-0.535289850735375	-0.283851874798055	1.94974702383711	2.39351900297279	0.625456515113827	0.575820243080753	1.68693033689688	1.7522667475299	1.48512863299264	1.89064305109815	0.0329225117722833	1.73656660892996	0.827258219018073	0.979264133884989	0.892594629651092	1.20313657832736	0.671412525006004	1.00565630202016	1.92089892239039	2.56149461625726	0.397422160078669	1.66946094645307	2.66573505381233	2.86078760021222	1.70392105317519	1.49694084443307	3.09734542683953	2.04372650290105	-0.965125909674779	2.67104283814766	1.55284555461279	0.462758570711687	1.14403260558841	1.27408499423578	-0.283851874798055	-0.965125909674779	-0.965125909674779	1.5199109648977
ATP13A5	0.36360684043891	-0.40237223159493	1.26748399318112	2.28316377866873	0.31100510329376	-0.179096258807479	0.140330867651459	1.33892102022364	0.956857732857857	1.2816891471817	0.486643477174186	-0.357433114778699	0.424554799838643	0.316524598138265	2.0639687018642	0.358591674019369	1.38770093116293	1.22136157563065	0.846251613425495	-0.678816638445647	0.509447047997867	1.00815342184172	1.84843233767049	0.585065001977837	0.715894495442015	-0.194297139682065	0.23300264114715	1.36522839134712	-0.109404891522841	0.675129963886703	1.08911232591716	0.10792648907824	0.178058328660762	1.23608277724824	1.51435204634912	-0.768881600354514	1.51435204634912	2.3374390500668	-0.0718686399795773	-0.260260265501339	0.12439433563668	1.06678794855332	0.538301359913548	1.15564952460679	2.19268886681987	0.940058939061319	-1.90633480303202	-0.639276369349291	0.0994820159373107
IGF2BP3	0.0389178009586172	0.187154373971488	2.68575857867441	0.855132966982576	0.91697389948702	2.0290137875121	1.2908380466543	-0.882011905811687	0.344189888341336	-0.690901724556914	-0.882011905811687	0.410676366773653	1.05028152152774	1.59566740802231	2.39121376596344	0.577627145219376	0.471109861547226	0.902044948514869	3.58523173359464	0.750023121041297	2.87299521915557	-1.61183143132722	2.80343464749823	0.750023121041297	-0.319143158741878	0.768737326474149	0.187154373971488	-0.152192380296156	0.902044948514869	1.77199960077814	1.63687816092668	0.855132966982576	0.730766399971529	2.64978394214976	2.32725607003078	1.38477927353255	2.55405115442167	1.17139962064525	2.98432948368829	0.959847507728922	3.43219096668725	3.36048530335074	1.51074637491289	1.15095768898369	0.730766399971529	1.06225140141358	0.750023121041297	3.16850422160165	0.441580095129717
TLX3	3.78028237655132	0.523129625903887	2.4522747355254	0.31943563841915	-0.458439450811684	1.17191149569537	2.44057112328399	0.523129625903887	-0.458439450811684	1.87518581688082	-0.458439450811684	2.4522747355254	-0.458439450811684	1.23939609912155	3.94182885035169	-0.458439450811684	-0.458439450811684	0.31943563841915	3.0354267571612	3.22627007576329	2.99884026506795	-0.458439450811684	0.523129625903887	2.90735158594847	1.66269603405315	0.31943563841915	3.44535711338874	0.0323450875461016	1.9257825092329	-0.458439450811684	0.0323450875461016	-0.458439450811684	-0.458439450811684	1.30100471513472	2.4042527820819	-0.458439450811684	1.79178925349251	3.64547326395473	-0.458439450811684	1.4101514769746	-0.458439450811684	0.919366938616814	1.09731072764998	-0.458439450811684	-0.458439450811684	0.0323450875461016	1.7616548155246	-0.458439450811684	1.09731072764998
RGR	0.725261027062288	-0.279180224036067	-0.74207237488493	0.454486476937542	2.60409105685517	2.60852836361586	0.795622065922748	-0.74207237488493	0.454486476937542	1.93407365773947	-0.74207237488493	0.454486476937542	-0.279180224036067	-0.279180224036067	2.22478438117506	0.725261027062288	-0.279180224036067	1.92181987888476	-0.74207237488493	0.859271367780653	0.332729915073884	1.35184894845239	2.73688608839282	2.12314882855216	2.42081878028551	3.27559083662505	2.27033468339935	0.183711926812796	2.085515649426	1.4589277280359	-0.74207237488493	-0.279180224036067	-0.74207237488493	0.332729915073884	0.454486476937542	3.33627207932838	1.98095691891029	-0.74207237488493	1.85693274124984	-0.00840567391132121	3.11008282016706	2.80615145479996	0.970832125331961	-0.00840567391132121	-0.74207237488493	0.332729915073884	0.183711926812796	0.183711926812796	-0.279180224036067
RASGEF1C	0.0429668875666428	2.01389499161781	0.316349851427957	1.64736480438986	0.316349851427957	3.45895362525464	0.660771653079498	-1.5095404051143	1.08640371340708	1.26219718358078	0.165896349499144	0.960599000420877	-1.04218914153025	1.29456717638996	0.439279313360458	2.14224010797021	-1.5095404051143	2.64177404797097	1.31531482416783	2.7558364626271	0.543214692483562	0.510318151150686	3.31178680423602	0.977669414734728	1.66583843533989	2.05944576081379	1.59547418024758	0.543214692483562	1.31531482416783	2.22398147762317	1.05708407887331	0.660771653079498	0.73718299220629	-0.4243843760174	0.783701115011999	1.14147474604223	1.66583843533989	2.56946424778683	0.868091782180912	0.316349851427957	1.56088991500388	1.21646811335234	2.00293141102613	0.475733885906982	0.359864649221873	-0.301454914084898	2.06953440814358	0.475733885906982	-0.0280719502235847
KRT4	1.62396559884061	-1.00712788156865	2.25143534241537	-0.678008897627018	-0.34888991368539	-1.00712788156865	-0.242937266193797	2.21693472114136	2.6092231294442	-0.485486633745717	-0.678008897627018	-0.485486633745717	-0.678008897627018	0.667252719584456	3.35724410714299	-0.0831740820575181	1.98460068190644	0.936941949512391	1.22041006653159	1.13471087811432	2.01985073155872	-0.485486633745717	1.32549068746771	0.0361546140772126	-0.678008897627018	0.501870318079169	1.5811250718878	0.390945705513595	1.2854439645559	0.928961621728606	1.91227754213231	-0.156367649804088	1.46901918503073	2.18260889808387	1.91430235682547	1.92429890133728	1.96412736714297	2.19170749171344	0.131436737772804	0.210757078603196	-1.00712788156865	1.0675660332622	0.744419685631089	2.10884083743479	1.64580017333078	3.33165262080913	-0.242937266193797	-1.00712788156865	0.210757078603196
C1QL4	2.64259855787177	1.06765604771397	1.42585154580764	1.15239155079261	1.43324244203386	2.24339971974001	-0.0412978895071491	0.984986669015114	0.441922959826127	0.923349920683786	-1.46223507144011	0.619400274695229	-0.565723525402625	1.76944402001247	3.07013986451832	2.09276372441774	-0.751766480473629	2.36549216236292	1.09301994096196	1.66537093423649	-0.565723525402625	1.44777555657926	2.01393802051556	1.23732606799215	2.74888706582817	2.79164406189694	2.16063489474465	0.196508394924481	2.40592385094807	3.44608796521248	0.144745065563855	-0.565723525402625	-0.303510707454887	0.369993744149945	0.99951978356052	2.90140471448721	1.73350719838994	1.42585154580764	0.758512025358958	-0.0412978895071491	1.54127571398071	2.87743593661009	2.7659562896501	1.17469363604491	1.75620062790883	0.565477689970399	1.08046233511642	0.144745065563855	0.818249517168686
PADI2	1.31600853830084	2.1905626375988	0.571496396148313	1.70058288656325	0.540945834491618	2.31756768674939	0.881494124298716	0.605328155458249	1.77094376958159	1.15970727176763	0.393573701112231	1.82685976317734	0.864837956859266	0.969485560061189	1.2559031983142	1.15819560260784	0.054874817039979	2.10344321827428	0.904014586681551	2.09681187172414	0.333113646497101	0.636181976906566	1.76781776140721	2.23833538614059	-0.242857210964873	1.74196969611051	1.71854173814581	1.21004484247261	0.717712305521248	1.75008673553741	0.767555193651376	1.68110136055677	-2.04159171740169	1.93872270034186	-0.0701654325368217	-1.84106722573213	1.85182611058285	1.27338572130835	0.218211320921211	2.27241578564904	1.27824959848592	2.06796669960806	1.67615412680369	0.812497414426634	2.01191180631037	0.315823586365215	0.669146048384449	-3.46738983796902	-1.97683737359485
SMOC1	2.36636618937643	-0.117212159099106	0.63247782820243	2.35065020261276	1.56164908912901	2.31999815558207	0.331862074964648	-0.438536801120829	0.127224911724807	2.09190630396113	-1.53300415363556	1.93795573018138	-0.342692926392215	0.511590159154307	0.445146664596031	1.28616469726719	1.2529069215586	1.59256197407099	1.64500012476962	1.59391417889278	1.7806475572735	1.03659883520022	1.101228401277	-0.428224514111728	1.52865866514541	1.27701594786449	1.50402938823832	0.135183978305268	3.16748343070089	2.0342254420693	-1.47053152539522	1.26065790196132	-0.379193159336233	1.53986066501672	0.55207971171145	1.60362651417839	2.36342217559589	0.317504435043859	1.44194956660882	-0.927224671826344	0.326160669908493	1.89402857323236	1.83725053254018	-0.428224514111728	-0.0595997347702755	-0.215715684637524	-1.23011441273095	-0.428224514111728	0.949216449192154
CAMKV	4.18689683763641	0.459820734797428	2.26462706508522	0.78352957201411	2.83155676229059	0.845846560318237	0.555455058954922	0.218841484041673	1.47780801322881	2.52417963717371	-0.933827592524344	0.218841484041673	-0.933827592524344	0.715269034534762	2.50088673655257	0.349419009825148	0.555455058954922	0.555455058954922	1.2799571225072	2.29682095982155	1.17496065764665	-0.14700854066794	1.92305711353796	1.05188260944801	2.48290603738864	3.15356805530117	2.30464828981094	1.13623806168155	0.459820734797428	2.5467387798358	-0.14700854066794	0.715269034534762	0.0590275084618332	2.41948466403105	0.903172632499774	-0.14700854066794	2.48290603738864	1.00566053589808	0.639810511188464	0.0590275084618332	4.30766333923911	1.34227411081133	0.349419009825148	0.78352957201411	-0.14700854066794	-0.437400042031256	3.04869681005197	1.92305711353796	-0.933827592524344
SLC6A15	3.36197282212164	2.55251034328691	2.54479101881772	0.885134179749117	-1.07555882793041	2.07972967889957	-0.736418365334251	-0.736418365334251	2.32577828173331	2.46641722549215	-1.07555882793041	1.4865079299513	-1.07555882793041	-0.123471180992199	2.50684844232315	2.13735812249537	-0.538033912238275	1.63947238505433	-0.288099059715299	2.7295203643435	2.06159165667082	0.588566318572986	-0.397277902738097	0.0510414028808555	2.45576492672988	2.1053678903425	0.499360708499808	0.140247012954033	1.95321556405542	0.951578650392061	-0.198893449642121	1.61607623416111	0.537015919145985	-1.07555882793041	2.05998219382627	1.26684724376529	-0.288099059715299	0.436814874130164	-1.07555882793041	2.54658324156728	3.45322056005558	2.41887014149572	2.91564890194511	-1.07555882793041	-1.07555882793041	-0.736418365334251	0.0510414028808555	2.23890812365312	-1.07555882793041
MAGEB4	-0.126941331344531	2.99034333095691	2.08421722070074	-0.126941331344531	1.10388100823855	2.29543923126047	0.151586853689149	-0.603088408619233	0.349205745930172	3.18979649672338	0.349205745930172	1.41954986138172	0.151586853689149	3.28460816073737	1.20977250966595	2.22081484074529	-0.603088408619233	2.08421722070074	3.3949304169713	-0.126941331344531	3.77496819386546	1.41954986138172	1.41954986138172	1.20977250966595	1.87737758562385	1.66093737830591	1.9806116948509	-0.603088408619233	0.151586853689149	3.84722678813545	0.151586853689149	-0.126941331344531	1.55079239562835	0.733625432391245	2.62583619892395	0.733625432391245	0.733625432391245	1.94789431972689	0.825352823204874	1.68591958694065	1.38240919327223	2.47255107745072	0.151586853689149	-0.126941331344531	0.502490867403402	-0.603088408619233	-0.126941331344531	-0.603088408619233	-0.126941331344531
MAGEA4	-0.504319816599453	3.81884114917567	-0.504319816599453	-0.504319816599453	-0.15385963522462	-0.504319816599453	0.0511464288755917	-0.15385963522462	-0.504319816599453	-0.504319816599453	-0.504319816599453	1.33486981160396	0.401606610250424	2.92709290519407	-0.504319816599453	2.29139915226814	-0.504319816599453	4.46307171576156	3.73935034211928	-0.504319816599453	0.928173152108029	-0.504319816599453	0.196600546150212	-0.15385963522462	-0.504319816599453	1.65799321847513	1.80868683513153	-0.504319816599453	-0.504319816599453	-0.504319816599453	1.10252697300009	-0.504319816599453	-0.504319816599453	3.46039519578175	-0.504319816599453	-0.504319816599453	0.547060727525045	0.0511464288755917	-0.504319816599453	-0.504319816599453	-0.504319816599453	2.98269825710134	-0.504319816599453	-0.504319816599453	2.77589971193412	4.64992942459536	-0.504319816599453	-0.504319816599453	1.73593290679309
DEFB1	1.3986755533551	-0.0575405931363797	1.209481443709	1.66055975882974	1.77983466851283	0.135076843582489	-0.291823214919104	0.956245153568994	0.214807596620887	0.815031108849795	2.52383239942778	1.12674770608486	0.784106065471651	0.429799651563979	0.857089010793759	2.44631521955383	0.462117262646329	2.33674101174843	0.867114236492112	0.291533628789416	-0.0999402186819449	1.36195393934469	1.599525703766	-0.178897903936934	2.16348651632194	1.25757419511008	0.332858799403901	0.222985992753605	1.17535148321866	1.8879575207101	2.06235747873168	0.986979493972574	1.29161278812714	0.312588636023697	-0.196164531747523	0.284330171239963	0.844291876972582	2.94390715128382	1.3649448896552	-1.46626540549201	-0.0575405931363797	2.26245179996413	0.206504334664166	1.16826072965761	-0.358500867127292	0.41289093958997	-0.196164531747523	-1.6867788590678	1.64295779871335
GLYATL2	0.606025719340012	1.06889410574169	1.24626376291825	0.890758070662999	1.39561911933167	1.62609726552635	-0.856549045602585	2.08568421863827	0.376840927095147	0.237663350734613	1.34987654337078	1.45748318225387	-0.965964704864886	0.60460445012287	0.813050103579493	0.487839415841788	1.60212487288809	1.57485827644281	0.850649129784929	-1.72130273152935	0.503830100384398	1.48706999486112	0.942698131742499	0.714446922877908	-0.509717705597451	1.41275725165139	1.76826509178499	-0.205648589385988	0.545693184216268	0.411801835363353	1.74587755610755	0.331802461775031	-1.0842155137288	0.0173256177022405	-0.410067270234778	-0.82930106167743	1.38544666828161	1.15594080179786	1.55179471815284	0.572246608192985	-1.38142665050391	0.0470521454217559	1.43261494620094	2.35866456952806	1.25446325947447	2.22320083978446	-0.791073591482684	-2.06117881255478	-0.592258829190739
CA6	-0.133326718049403	0.448597669120389	-0.373888501693264	1.85762535826474	0.58098837214101	1.44638227285792	1.43242166733643	-0.373888501693264	0.821550155784871	1.32425058671319	-0.373888501693264	2.87528834180912	-0.785131587100091	0.58098837214101	-0.133326718049403	2.392922264413	-0.785131587100091	1.78428540092665	-0.133326718049403	1.79969661440773	1.19185988369257	0.36937371287892	1.97605545576388	2.49781932134007	1.66349047470135	2.16345049262859	2.02484718457051	0.169745286734183	1.55913483076387	2.72173436760795	0.277916367357424	3.63048713902289	0.58098837214101	0.780616798285746	0.0373545837135625	-0.133326718049403	0.36937371287892	0.637535745502244	1.57043609359935	4.6032351778225	0.0373545837135625	2.33103362359196	1.25224738929452	-0.785131587100091	-0.785131587100091	-0.785131587100091	-0.785131587100091	-0.785131587100091	0.73664865995022
GSDMC	-1.13193024999958	-0.991441057403069	-1.13193024999958	1.79825223720554	2.26069968201946	1.14098293261047	-1.55077336612764	1.29700888893671	0.39403184922651	1.31403121865704	-0.262362652093676	1.47086863547471	0.26848661936361	0.248487077053945	1.53140515829425	2.74167815841342	2.31833172998536	1.76957540903968	1.36005789020671	0.114214791155234	1.719158961397	-0.775974651926586	1.45853586469294	0.441439696528205	0.935394102832344	1.48188845428967	2.95206150220646	0.177199950009764	1.2955708396841	1.78511392305809	3.1755464374276	1.5944128927454	1.0029940168349	0.122416126948083	0.785027334537478	1.28101969996869	0.849236005332381	1.93818478483552	1.94483448866648	-0.0859547626682423	2.01843365771174	1.79893671062623	0.56649243437471	0.689851549513001	0.591400839222719	0.785027334537478	2.07940448007576	-1.38073354176801	0.788081975927448
KCNS1	-0.340454828973994	1.72695182801243	1.81500236216716	1.69023289564421	2.81671236107401	0.154530046318115	1.22762306683746	1.13123299060077	0.387310140984818	2.60080192425802	0.387310140984818	0.905140046458463	-0.877647622583513	1.02778584122959	1.1391665012735	1.48227283854942	0.0406895237245919	2.44049375300236	2.35817020898169	0.79549662485391	0.281092720045035	1.13123299060077	0.740261293199088	-0.609051225778754	0.336328051699857	1.85633220153595	1.82627821268366	0.893816006204666	1.03705089048816	-0.0477670418393692	1.06409302165867	3.99152357916877	0.577882317334111	0.75450786859061	0.664034740667501	1.4680262631579	2.92992586968468	0.630905826488624	2.55683240875657	-0.506935614993422	0.808614681704322	0.559220795302316	-0.609051225778754	2.16968183499057	-0.506935614993422	0.0808497117455095	1.52766320717581	0.281092720045035	0.118713744180059
POLR2F	1.70889686853433	2.63289944786222	1.61732853017087	2.41442679023727	0.846329072056298	2.29690078522856	2.84292353042538	-0.367705551004859	0.987683948662658	1.56968381347481	-0.475076496629407	2.23806764052022	-0.0528832602507502	1.23611960949918	0.490522465595224	2.42353191880849	-0.757496088447744	0.863528277189482	1.36311248415042	1.85004570093947	0.690902354889203	1.24599966759644	2.55802252373772	2.88053095342319	0.115093930107457	1.46333944492208	2.209141722804	0.363529590943982	0.987683948662658	2.21159862982107	-0.119269890168334	2.16860476255053	0.622335653028707	0.928368774580655	1.66730048563759	1.29340111084555	3.2510136758198	0.896702757275844	1.52514145375567	2.98736527928534	1.00175578922339	2.05555849789206	2.01448119341022	-0.367705551004859	-1.24029556956006	-0.367705551004859	0.8286943980642	-0.475076496629407	0.0634753251335473
PNMA3	1.85401210548267	3.20477662876082	0.756003010633747	2.29463860026599	0.922793184003772	1.78769153232371	2.11801518534127	-0.437901053481734	-0.375534302681572	2.74669387458423	-0.0179003625669404	0.61524367270791	0.0780304431469304	1.599445154454	2.2019269382825	1.95431809633933	0.343348811105726	1.66313250229075	2.29664582763601	2.17352368273028	0.323213203642629	0.0475898099608689	2.18312907516203	1.23543498255203	0.501154555789371	1.32534335784405	2.21567922608927	1.04887726525699	2.582028945365	2.52237763523671	-0.0179003625669404	0.992553862169527	0.745362847587437	0.212038815862014	2.0202107263554	-0.0179003625669404	1.62789988138276	1.34708474674987	-0.671293303826429	-0.583916288014375	-0.266221525287523	1.81335582598528	-0.090681480824724	0.516551868764735	0.362883265003778	1.11916830751902	2.59992259651338	1.6915310878605	-0.172582685522938
DDC	2.39431523660682	1.16587142998388	0.283335709656751	0.556365007317811	0.968195635513228	1.15455402103989	1.84777392810653	0.0424302355139959	0.586840713260628	0.175010085065212	0.231638247630231	0.454260863709412	1.49996423197596	0.919334197988273	1.08171034116701	-0.128494918538665	-0.128494918538665	0.719420562811844	0.231638247630231	1.16587142998388	-0.36940039268142	0.283335709656751	1.68039592491798	0.454260863709412	0.998671341456045	1.68975274829566	0.902111368760712	2.04309560049878	0.556365007317811	1.40302833645569	0.586840713260628	0.719420562811844	0.669879712971593	-0.236820543130204	-0.128494918538665	0.719420562811844	0.884374349968403	0.283335709656751	0.742723392844478	1.62612081891364	0.669879712971593	0.454260863709412	-0.236820543130204	0.454260863709412	1.27792212010024	-0.781231020876837	-0.781231020876837	-1.19306164907225	-1.19306164907225
CXCL1	0.610904354667691	0.237083366673165	1.21468067747144	0.595144857070039	0.431500091014978	0.329777113388692	0.887980772511006	1.7522464992024	0.655894195421908	2.44302938703751	-1.64850125632119	0.992553332338088	0.570720978408701	1.5746306487381	1.6229500441994	1.34302082811593	1.83187911120465	-0.174786640069776	0.451988212560219	2.4081095208515	1.3819462165733	1.37972347733064	0.857499150603826	0.697814080811951	0.278531882950986	0.595144857070039	1.18484050939785	1.72110575881318	1.22907446722891	1.1999416801992	1.88499938235279	-0.174786640069776	-0.498116475916712	1.14046962681838	2.34710510757915	0.177076058874089	1.6214492211564	2.86347730293221	1.89854987492576	0.836304404398171	2.00305730883954	0.767946604946615	1.83400939663282	0.724251994873463	-0.796503137143495	-0.547309661941542	1.63776007964206	0.491022708938229	1.61236649332664
GJB6	1.7604429308346	-1.17492288757082	0.792297509835538	0.311697298983528	0.273822744280256	1.39028866973225	0.613652553606077	-0.033385787792268	2.12638605549172	1.66968613226349	-1.17492288757082	-0.794410520977967	0.469624200058899	0.411785143242689	0.0891118334660496	2.59819184171922	0.0312727766498396	1.93763367878513	1.20966688996122	0.233140187013227	2.70850765471462	-0.794410520977967	1.7363968983639	-0.571825055460488	0.82197843027733	1.98476837658619	1.65720915645144	0.496408209797735	-0.794410520977967	1.92808625023882	-0.2914005331268	0.380407271513683	1.15734509872427	0.613652553606077	0.950224410910909	1.66968613226349	0.44146606368448	2.35740703092886	1.72256837613133	-0.413898154385117	1.00462168025062	1.54176469394163	0.233140187013227	0.347126578800581	-0.191312688867639	0.0891118334660496	1.87557180649796	-1.17492288757082	2.67595277761917
CPA4	-1.01491568882932	0.554622662087363	-1.01491568882932	2.18604277453253	1.02024681332283	0.8469254132845	-0.65268480232167	-0.159363004317303	0.0943999453080684	0.432009812503108	0.727085499667501	0.702487947162942	0.414467140796694	1.32150189007223	1.45480793600065	1.97334304115141	0.614751387926387	1.80262208031574	1.54452944921972	0.579899473295289	3.42724433653948	0.144863279061146	1.54947529919613	1.54017061142528	3.62522324277951	0.813244031243828	0.805515163698528	0.890975396956516	2.52269974305638	1.13849327612885	1.52307749680668	1.44547365936535	2.1436841421814	2.29730310928755	1.48611744968574	0.0071334891980163	0.896065475347183	1.66533014115188	1.65964082395669	0.122919314322817	-0.774408184677195	0.396435752936391	-0.185786467669964	0.392768406205807	0.563158411711323	-0.204021052821664	2.41767281436237	0.322933503052196	0.85777401862077
SOX8	1.77375029337618	1.94696076116207	2.27837300536885	0.957848704341257	0.494748897869291	2.3565041041804	1.04687124931848	-0.167699395874295	1.42662918970766	0.154560565357062	-0.950308169626113	1.24887327170546	-1.13354968586975	1.42152328330672	-0.23308582290593	2.09245518933603	-0.26848150709389	2.09690946212261	1.6098707059513	2.00182145021284	-0.366669079439989	0.572207583706674	2.95248444862557	1.77079456457934	2.41054718120136	3.57895287539821	3.29369466111922	0.675238969606732	0.374209614155132	3.5279148376181	-0.950308169626113	-0.0163124377405237	-1.13354968586975	-1.50794534697759	0.374209614155132	0.863629733074842	1.53401292435336	-0.950308169626113	-0.899324293594687	2.97513171566797	0.28915567025759	1.9630450236776	3.17066433624518	0.0532429699422097	0.723033262544843	0.0308912585741491	0.993961280459415	-1.65007850923664	-0.564224870276971
MATN4	1.89414783352401	2.71399017119574	3.28509307355092	1.36071597610541	2.9879208297989	2.18836972237679	1.13757652200989	1.25039093914371	0.368550539003601	1.20420097269053	-0.733939935059914	0.464118432984715	0.811594472541178	1.83077051435988	1.91211604281019	1.21993119002621	-0.0319642855661901	3.12190739621351	3.19249693225997	1.23532309675389	-0.237857216509008	-0.127532179547305	2.14271565716761	1.43356145122359	0.658740326611688	0.889747977512612	2.78901035500002	0.315511753990273	1.38583069606352	1.06410734656647	-1.024129722668	2.98263891595133	-1.024129722668	1.34782020238709	-0.237857216509008	2.07535914351009	3.34664260588188	0.811594472541178	1.98515229390655	0.127738678923446	0.258225502041897	0.548415289649984	0.0523325710990787	0.754308220592802	-1.024129722668	0.258225502041897	1.69228700382589	-0.528047004117095	0.258225502041897
OLAH	0.709791473991151	1.78994031211821	0.163719303222356	2.45106449450022	1.30039900886162	1.27645573930041	0.762130882254385	0.65326060647895	0.899255278068489	0.977809362820613	-0.61218530499351	3.02941055317219	0.0349530973891564	2.04419541483868	0.366897301519679	1.67515988628435	-0.325822000034239	4.14711253681744	1.88864841529586	1.14280190973554	1.74121348876757	0.366897301519679	2.17159157405307	2.04419541483868	0.27258957899779	3.41380319257785	2.66795668701753	0.450082608181627	1.42916521469482	3.18087512047794	2.66795668701753	3.02737228679204	1.89881058789365	0.762130882254385	0.762130882254385	-0.61218530499351	0.591808054864668	0.899255278068489	0.709791473991151	0.591808054864668	1.50357700715894	2.43707871450088	1.66117410628501	0.65326060647895	-1.1017266082501	-0.122644001736916	0.524494400645751	-0.325822000034239	0.524494400645751
MMP12	2.13381275288895	1.06079838124966	2.24995944517364	0.0723549340230584	1.28881755723592	1.32937699561523	-0.135744480502889	-0.606351939796967	-0.25139982099834	1.5104403573382	-0.908088649167509	1.22436708756546	0.426031160483404	2.08411763808863	0.981400265669845	1.98287492371848	0.54011017457277	-0.354920733863615	0.943524066805056	2.34130765594015	1.92305026569929	-0.117186186251039	-0.354920733863615	1.94878911349945	1.01887665279927	0.191638811001161	1.05981446074687	-0.354920733863615	0.941064261823106	-0.735986696437036	1.26597625388767	0.902724499568637	0.00445964026189322	1.35422138459854	1.65889470112224	-0.0651254530763601	0.961616724632319	0.620505027809155	2.53217657651046	0.244810755697952	2.23969208673255	1.00704008894362	1.41292501577749	0.604443056524761	-0.798277093188807	0.719182338481629	0.360055333362886	0.570777148517346	0.432520286285484
TRPV6	0.057138532575777	-0.0450295967986359	1.08343119161194	1.17578560999201	0.721379041373118	1.16650649941969	0.138689210556979	1.25945896289415	0.39864148151	0.261354811672442	1.819531918704	1.50986866347999	-0.0473198834675386	1.0254270656521	0.381724713532042	1.57907321118153	1.22654936200405	1.77064610563756	-1.1168203574481	0.838345517262085	-0.214340841061549	0.684943503696382	1.93616691451197	-0.202133773277392	0.650678370456832	1.89408688048767	0.887746998303856	0.89730123215264	0.907119825539551	1.36502848186756	1.6163046270411	0.0832282191420175	0.653338233514211	0.69980106878846	0.947929124378106	1.39398636201851	1.23038173914491	0.85390417320928	0.706482269719017	-1.36119589164717	0.181587425883195	0.859917514424672	1.79452052623223	1.35209337003839	1.34180197271073	1.10440495616442	-3.15538172102974	-2.53515478167105	-0.279680138686961
SH3GL3	3.97970624511868	2.93187371431434	0.769553686376591	1.04700163672036	-0.284527936632008	2.43651716169796	0.539315546197989	0.718843761978612	1.01361595007298	-1.03627629085077	0.816763496541759	-0.284527936632008	0.0650151423229969	0.295253282501599	1.48791635394797	0.860925324649198	-1.03627629085077	0.860925324649198	1.80952613239918	2.12845774367204	1.58355137573561	1.24385409025158	0.941520821461746	0.189772467242984	1.53740327383707	0.902408985578289	2.72527563138179	0.386624920774206	0.769553686376591	0.941520821461746	0.386624920774206	-1.03627629085077	0.386624920774206	0.295253282501599	0.941520821461746	1.04700163672036	-0.561975886975778	1.47059211619737	1.1931441658536	3.0444271593657	2.17387626789132	2.52842317785056	-0.0876754831007857	2.60275814754703	1.41582122533674	-0.561975886975778	-1.03627629085077	2.86893284718944	1.65415733979705
TRPM8	0.422873457092097	-0.941885543914712	0.693829174831815	0.343054651087654	0.0172918873604806	1.66381564681163	0.29905664580482	-0.941885543914712	1.11084994157849	-0.499853017151048	-0.499853017151048	-0.499853017151048	-0.683313091658948	-0.241280564895284	4.66003165189577	0.422873457092097	-0.683313091658948	0.826244563139944	0.343054651087654	1.33447018751384	2.21176294942173	1.29749066175342	2.81708203420943	4.64451414905121	2.68695987064272	3.53956035693222	1.78542199441514	-0.241280564895284	-0.941885543914712	2.3123330642815	1.80718923155422	1.26827708990361	-0.241280564895284	1.64201119347609	0.587295755637645	0.918829763588062	0.145263228873981	1.29749066175342	0.864905983855761	-0.357550327931775	2.40591285918948	2.24060381454378	2.07285539582206	0.717896866379909	0.642784488632044	-0.499853017151048	-0.499853017151048	1.07139087456197	1.09796630876069
PCSK1N	1.74600455232877	2.18234117272078	1.60102151533674	0.876281771161248	-0.216728407421403	0.523304575496223	2.33456319075793	2.07894243032904	0.43546760818994	1.18275720238126	-1.12651054638528	-0.303285867829045	-0.581106231407583	1.14587526805331	-0.624302890458092	1.91135547852114	-1.12651054638528	1.81358022531808	0.532169961115559	1.67219974168289	0.272678764750352	0.461465610908861	2.58720612767522	-0.782398736339593	2.00490872281605	2.19852775818529	1.82702960051211	1.27740016725002	2.01431822510826	1.64680506381071	0.107117388683794	-0.327507666857653	-1.01573128694903	-0.303285867829045	1.12502397646929	2.03261852691024	-0.280191080412403	1.85257497544207	-0.178521221543564	0.893551282898916	0.360715953233724	-0.258123073924064	0.523304575496223	0.869647618070149	-0.303285867829045	0.964593468029753	1.52568275522724	-0.438286926293904	0.390812949848117
KRT9	-1.02282164354237	-1.02282164354237	1.55553268106739	-0.0838473922708131	0.46541733386577	2.53468363664181	1.49248004754997	-1.02282164354237	1.76158318197081	1.84505194554626	-0.55333451790659	0.295195349453908	-0.55333451790659	0.934904459501547	0.385639733364964	0.601336963425181	-0.278702154838298	0.85512685900074	-0.278702154838298	2.94103163022893	0.934904459501547	0.8961895369393	3.08591562163423	0.0672937036592561	1.10093245684219	2.63960042784364	2.86489362337501	-0.278702154838298	2.07575246618272	2.69217802639823	-0.55333451790659	-0.0838473922708131	-0.0838473922708131	0.764682475089685	2.14851107384139	2.43966442053121	2.48312302154787	1.75038744363488	1.79410111027229	1.23416960072546	0.295195349453908	1.18397428895194	3.25596296978165	1.03931483815798	0.190784970797478	-0.0838473922708131	0.190784970797478	-1.02282164354237	0.0672937036592561
TRIM29	1.42629050939773	-1.00066311965826	1.11519108156271	0.28680014388753	0.289007446686259	1.14980833347822	0.800702383048119	0.756340204481043	0.365365357123304	1.05261535942267	-0.712193589009199	1.26985938791125	-1.1980337501477	0.856087418830824	1.23419584930262	1.73691296243461	0.402709460659092	1.08247058165793	0.087841009293059	1.65252976222087	0.774154873728538	1.69862929152063	1.37714546730761	0.955451717617717	1.39608337494538	0.879534761843095	1.86633792324077	0.371595402073351	1.84451097314441	1.97908875373644	0.927132007149106	0.278841049690643	0.2008887209636	1.11901943681817	1.16576304446194	0.749122578005444	1.16774654410322	1.2628357790982	1.06840467835571	-0.474813030004224	0.959109993951436	1.91864826051377	1.14381702793033	-0.0464643225150495	0.424354298597319	0.0417472149859675	-1.47938606119136	-2.33275011641875	0.563560118183808
KLK8	0.0723098840128543	-1.01851563185747	-1.35436842147647	0.0184173762214544	0.0184173762214544	0.242573810449643	1.31117357053353	2.16563420497303	0.948903626891203	1.88150974717566	-1.35436842147647	0.143344127758033	-1.35436842147647	1.18286131878405	1.08304553083887	1.49629633172282	-1.35436842147647	1.69945942962954	0.224287370297156	2.13266482141396	0.120803637855907	1.52256472327038	2.98145518439072	0.18550402468923	0.881810478878971	2.67373106548302	0.55073145353016	0.309512229687113	1.93292595761408	1.76026170087604	1.44057434420017	1.37414038430452	1.36182853469745	1.01516786603653	1.66450640558154	0.368315588509851	2.30949770332534	1.80222586637494	2.17337075430124	-1.01851563185747	0.768868764962174	1.69500187147502	1.82603719953615	1.51612992545596	-1.35436842147647	0.60462396132156	-0.411510439452798	-1.35436842147647	1.44359325212233
SIX3	1.32213583657649	0.259828308061865	1.28629212349827	1.87982919057293	1.07673203770292	1.3034681597388	1.14118083436391	0.3331225584463	-0.83648606263952	0.275337751611758	-1.19659527574377	-0.360447576609229	-0.0269866546579525	-0.0847714614924941	2.042354262785	1.84303947812052	-0.625835676809329	1.34602638018463	0.781071621259657	1.3537518426252	1.04645972145976	0.43238106068025	3.13001534364766	2.24925598982241	1.32619466797027	2.32811861285977	0.243841576673236	0.319267663351915	0.846097350546201	3.16935431534527	-0.265726463705077	2.05493424245204	0.496076372399989	-0.720556789713481	0.290397582173032	0.835809335629566	0.305033135229366	0.227347246049382	0.397343442063086	0.987859329252186	0.713345035959766	1.3537518426252	2.2890746861474	-0.720556789713481	-1.55670448884802	-0.0847714614924941	1.85119782640357	1.61374420525704	-1.55670448884802
SLURP1	0.734993877469645	-1.053582150232	0.168034496888724	1.83247204734166	-0.108080145521431	1.38965114400945	-0.000971075877407243	-0.40817662491765	1.08340305420319	1.58993645414752	2.49350656618582	-1.053582150232	2.5483504824928	-0.239171052151519	2.08207963304493	1.67487408400469	0.355117601402372	1.70246006374435	1.4338429050161	0.496793901195533	0.0895883521552901	-0.40817662491765	2.95683176151585	-0.000971075877407243	1.49060860324343	2.33515314872002	1.84529015787151	0.406234473162835	-0.239171052151519	2.6660069346612	0.963794078392228	-0.239171052151519	1.37099962743247	0.406234473162835	0.168034496888724	2.31078871749952	0.496793901195533	1.97043406652467	1.51335235035876	-1.053582150232	0.299125403518811	0.924614668115983	0.837421859189142	2.17344547633977	0.61085540022093	1.37099962743247	-0.40817662491765	-0.000971075877407243	1.31120499927602
SLC39A12	0.986802490157306	2.04757086279017	0.309048814317196	1.86756184070287	1.55591474295247	1.62573925583126	2.55733800513881	-0.832541343357288	-0.340885223519579	1.21762780286609	1.91333964918638	0.725971683028383	1.29236105399261	0.547711884628847	0.725971683028383	0.642427016155839	-0.340885223519579	1.68930204230333	-0.340885223519579	1.88315169564089	-0.340885223519579	1.32696839782168	2.75840715943682	0.725971683028383	0.547711884628847	1.47845860999501	1.53102412430426	0.309048814317196	2.95682894171733	3.29147868828713	0.642427016155839	2.66240820883372	1.21762780286609	-0.832541343357288	-0.0532848301644527	-0.340885223519579	0.15077089631813	-0.340885223519579	-0.0532848301644527	1.25597821525423	1.17708477715267	3.3143952433162	-0.340885223519579	0.930027409510965	2.6200487676695	-0.340885223519579	1.17708477715267	-0.340885223519579	-0.340885223519579
ERICH5	1.80262881007629	1.8656729129037	0.352555168368073	1.55186151521987	1.47788675851618	1.28842110210352	2.29747222477676	-0.95345788578745	-0.698801665076354	1.05549921339737	-0.377972769594838	0.0573649151236693	-0.377972769594838	0.55256306551211	2.36470850609918	1.69664409333242	-0.95345788578745	0.312021135834766	1.47788675851618	2.43974507120261	0.747358820553273	0.78789285308658	2.12734663141248	-0.166648178554294	1.97841500753313	1.95742777258557	1.26130640861391	0.0573649151236693	2.36947257080425	0.426529925071758	-1.38879557050596	1.20329046561734	1.61277843112856	1.18269650527178	2.501659699027	-0.377972769594838	0.268689506164214	1.33116272748563	1.18269650527178	2.49392170153018	1.3474768789781	2.06632201430849	1.24255697094171	1.1614043130379	-1.38879557050596	0.681186145782854	1.74120600648913	-0.082782516350435	0.117225380793602
TMSB15A	2.89446456613324	2.91077794652719	1.8911700422914	1.79466806936536	0.377281694133091	-2.76705142712604	2.11509899787805	-0.237457742468624	0.791161899626976	-1.11136733485787	0.783133042924515	2.54035995648489	1.40686694606704	1.02859973678753	1.57197917283076	0.640074016372589	0.799098468576243	0.478507566190242	2.46933433548731	1.63238023164608	0.115254016375329	0.223206896791336	2.08328536006652	-1.17717652607792	0.921690919921927	1.83630820675085	1.40850120457303	-1.11136733485787	0.894742176759772	0.74152564416052	-0.664888156747039	0.664474926419861	-0.49136210421991	-1.42345126438242	0.526981774223159	-0.0522284623696184	-0.664888156747039	1.54839333106087	0.944437999486451	2.38263142932021	0.267201003415466	2.12846155174314	1.19834236123774	0.0936749508883372	0.9476272610293	0.1762177568582	2.95318248675667	0.355125550554471	0.433107956328061
FERMT1	1.33421435954088	1.51250121199512	2.03125352330386	0.880591777980144	1.24776056441287	0.73410269988217	1.13105925786654	-1.29950628903148	1.70749290871974	1.63741859424475	-1.29950628903148	1.72924078148597	-1.36190084060071	0.357045156355706	1.26203114685359	0.312046263156793	-1.60201748619061	1.03470048499096	0.912531899078659	2.03210776148212	2.38995483342144	1.3101551159821	0.652289998370321	1.77444796374773	0.880591777980144	1.41268464506446	1.7260290805561	0.131199093206528	0.785312409101413	1.11118489224069	0.751050771105478	2.62066754159791	0.539031538932487	1.94415360152471	0.804278238598598	0.72447321105761	-0.46391907739903	1.26981313155998	1.72674429865559	0.360645170569156	2.26312061884126	1.0040218860371	1.93088455042544	0.437925258439554	-1.29950628903148	0.52831268496061	1.6179865914965	0.73026967346253	0.191474857133139
C6orf15	0.435900140928584	-1.2583870090449	1.20071290324516	-0.48690945544787	-0.48690945544787	-0.17548135537111	2.03549766564017	-1.2583870090449	2.08962502778538	2.56827776681257	-0.647005512745206	0.510210817650338	-0.647005512745206	1.60621127361581	1.15895556562015	1.4150671338584	-1.2583870090449	0.408748247688087	3.51994393628259	2.31526774728656	2.7073049323712	0.023009470889572	2.06321916325012	-0.362729305908943	1.18713897615388	1.09790774295652	2.12384168713846	0.124472040851824	-0.17548135537111	2.58635865611253	0.318305907548388	1.49561479651959	0.023009470889572	0.821638917727099	2.6783831952361	2.09904610874787	1.42858610036297	2.50057327553695	2.96651000223546	2.62501280677266	-0.362729305908943	0.210257421427405	-0.48690945544787	0.461788688744872	-1.2583870090449	-0.48690945544787	0.124472040851824	-1.2583870090449	1.26402011204314
HSD17B2	-1.26824883840659	-0.955234428286278	-0.0550145459194811	1.38577230116843	0.902857532698566	-0.340738760183257	0.421189762918738	0.144487325880036	0.133187182727969	-0.426961102647517	-0.528940488830708	0.652510908451479	0.784494688939909	0.873256019248604	0.670269163828243	1.88897015347666	0.144487325880036	1.87291629995416	0.434668440710677	-0.105138037065691	-0.266049569856604	0.0978488183546699	1.866260482469	0.47325877971928	1.24554988307361	0.316475221839354	0.575238165902471	0.371279393536089	1.40017665242229	1.98214350086829	1.89926050003429	0.985775061639111	0.515153932251599	0.891204234913049	1.28767049073419	-1.42916037119751	0.166424963553669	1.52309005172492	0.441287903312218	-1.26824883840659	0.264807308004512	0.485552418801637	0.825691564619997	0.6103651002745	1.77831868564821	1.81166077626286	-0.0712283786076128	-1.42916037119751	0.777323589924343
B3GNT3	-0.897305086596993	1.18399412767076	-0.952951807170702	2.29096472436956	0.192140802389008	0.526774515140198	1.06180293881832	2.20052814503523	-0.437669176432314	1.50110985403469	-1.69521663691537	-0.196995372976358	-0.613284418672015	0.951615937608961	1.4614571861221	0.943946806730113	1.76367226965657	1.22506405722967	1.80681468360904	1.1732344817702	-0.100655746068161	0.271954040943411	1.57375678555144	-0.06398290665754	0.931254348183837	1.37960458079327	0.851765786893889	1.21507746656916	0.86749217755001	0.0671386049755186	1.66503441322611	1.9734238032935	0.0284445138800411	0.540902397610332	0.0234127766112079	-2.59006922379876	0.917253528504678	1.51545234801415	0.988450806213068	1.66608894777364	1.14973789369303	1.365765168297	-0.983013353779934	0.278381894886814	0.278381894886814	1.38268250262312	0.991117493212279	-2.20467719169675	-0.0024524997136061
SRSF12	3.02909099251118	2.83942154121461	1.80354919991345	1.16183133130014	1.44561256089923	2.06839520233516	1.21261924493491	-0.454806845806005	0.380011748950476	2.0915972735719	-1.55982290756848	2.64817838738934	-0.495692761343573	0.88200782278485	1.79411594666728	1.44927739768248	-0.538789775653187	1.99073997797348	2.16340044050782	2.41042606755685	1.94299513360772	0.986581211809424	2.03928195531808	1.44193079640334	1.49889077919761	1.92508200680964	1.78216518913491	-0.131610366393194	2.36189682171989	1.81518591163591	1.62568134212189	1.45655690577558	1.66289566850452	1.25571625924453	2.11731242608009	0.56622628610929	0.640182661159867	1.53252870692189	1.25571625924453	2.97596600608653	1.80589017251001	2.19844347239776	1.19269069204111	-1.73769076536005	-0.739112656270486	0.447034451809664	2.33226141606963	0.851638412637839	0.836008488403521
DMRT1	3.64008472830906	0.44651837960216	2.65295471686024	0.44651837960216	-0.738875363324846	3.06090580490566	3.44973293992421	2.17132051599451	1.25567549142906	1.42978210110356	-0.228354066159307	-0.228354066159307	-0.228354066159307	-0.228354066159307	2.25174869307876	-0.738875363324846	0.0702817485020557	1.46756097393324	-0.738875363324846	2.96617569216002	1.09132434283313	0.0702817485020557	1.34786146850622	3.14104199921357	2.34691656306979	0.694339113088064	1.79034736346659	-0.738875363324846	0.580803045667595	2.42116189970169	0.282167231006233	0.0702817485020557	1.09132434283313	0.792688528171772	2.12755358950097	2.30086866063213	1.79034736346659	1.42978210110356	3.17444187232613	1.46756097393324	1.57049935429007	2.9709739276558	1.2048604102536	1.30320982533731	0.282167231006233	0.44651837960216	3.81287094252988	0.282167231006233	1.53775945124289
SERPINB5	0.421970769194114	1.15593797159074	1.51794556398542	-0.25280635395112	-0.0776086580159653	1.83109813238156	1.51733656321956	0.998755980556793	1.21231368839567	0.504679028539929	-2.08564851787821	0.808377563030044	-1.26484179000952	0.560155268255008	0.499099792207739	1.11165147100395	-0.37380990543337	0.337206449213097	0.965210402535329	1.67985451226006	1.45442473330461	1.43409401898757	0.885164120432545	0.688300912391934	1.40540710294117	1.95236823784068	2.00471873343001	0.16760086917843	1.61049660253338	0.593110425078832	0.948070888915963	1.17712241943068	0.872928856461211	1.19503949584484	0.709786012966348	1.05621689565974	0.902710466582916	0.495720952320632	1.32950315733764	1.21026808698425	1.56161751711666	1.07575199147143	-0.192542464942778	-0.814988048309886	-1.81620319287667	-0.655445317183211	0.596789393946315	-1.75191013635595	0.0181650664896112
GSTA1	-0.952388782568232	1.49719137535923	1.42320534098317	1.04582479342995	0.485616521325297	1.20548141970126	0.607568790541843	0.512515812304404	-0.151668166597313	1.88863826388306	-0.750663528918611	0.525439024385016	-0.952388782568232	1.34616296544381	0.457179313537253	0.442326995931775	-1.29724038143299	1.19562930188799	1.2339186274893	0.538035031132213	2.09907298619024	1.49899724192099	2.55256205850715	-0.750663528918611	-1.29724038143299	1.75851960577913	0.639001285471858	1.79163057879459	1.21194275326475	2.80744265763925	-1.29724038143299	0.771869211755582	0.837330514389154	1.58183187104085	1.13951177361738	-0.204086676404228	1.88200462305207	-0.0211378281293671	-0.151668166597313	0.747983871872513	-0.104249856582609	1.62141953072046	2.27191645299107	0.62874286654044	-0.607537183703469	-0.204086676404228	0.26271719167708	-1.29724038143299	1.7995751099446
PRDM13	2.81761997004076	0.731923632715605	4.01776585152212	-0.489943035656173	-0.489943035656173	2.67920355058705	0.344110721010356	-0.489943035656173	-0.489943035656173	1.89048794693583	0.0362862955027885	0.56251562666175	-0.489943035656173	0.731923632715605	3.14466538285902	1.08874495782071	-0.489943035656173	1.61497428897967	1.3305113512095	3.87250803746036	2.96730768692677	-0.489943035656173	3.09903517811999	-0.489943035656173	4.03362415023522	3.31407338891287	2.92626047720762	2.03982812962194	1.78438229503353	1.98356621337423	-0.489943035656173	0.731923632715605	-0.489943035656173	0.987369467304018	3.01380313962722	-0.489943035656173	0.0362862955027885	1.82142322397055	-0.489943035656173	3.4855032029431	3.674051427283	3.22275352151519	1.39656938332828	1.08874495782071	-0.489943035656173	-0.489943035656173	2.43304454062517	1.82142322397055	1.6609998014321
MMP7	0.501902057253888	-0.476462653685406	2.05004812501525	1.36826214884058	2.48123225940157	0.542483976297773	0.642798492729705	-0.606151477321816	2.43939465761386	1.71427869442703	-0.657947585269295	1.98125810762719	0.446899663869641	1.56379777894581	1.41616108516733	0.242842358889449	0.843102417262384	-0.40938840481317	2.31155124415304	1.11300091824483	2.47667200368516	1.64475778987788	0.693301658114061	1.66207384384265	1.95743798413236	-0.103025787970381	0.843410221433447	0.307639465606938	0.648042560192855	1.13716201611402	0.982204846941587	1.77044085690856	-1.43607607492496	1.92053982835021	1.47591185885471	0.905052558405296	1.83846890406609	2.30793195860321	1.15017750432686	0.831279715178854	2.11205219831867	0.598519217420511	1.06077763225284	-0.283055013278769	-0.394484264114605	-0.086804512647566	-0.580014329765396	-3.39820007735832	0.192835353977162
NKX2-5	1.37564795885545	0.130157934106613	2.27941609249581	-0.854726135718187	0.0521376056817708	2.30955179540579	2.60856314452162	2.0132240523526	1.69462815023797	1.96550980557959	0.883318807066827	2.33891463805475	-0.854726135718187	1.49594078116092	-0.503903351578394	-0.854726135718187	-0.854726135718187	-0.298685178458022	1.9296272827522	2.00970924454046	1.97880479902289	1.12526720606319	2.41324056839114	-0.040140856897397	2.98183733953398	0.130157934106613	3.00234354681754	0.579248958317206	1.62042769119692	1.67451436613776	0.0521376056817708	-0.854726135718187	0.0521376056817708	1.08306524807438	2.58704591918458	1.88652633644372	-0.040140856897397	1.88652633644372	2.63845212446671	-0.503903351578394	-0.153080567438601	1.72026047746227	-0.503903351578394	-0.298685178458022	-0.298685178458022	-0.854726135718187	0.257355778802143	-0.298685178458022	3.0704857537283
HPDL	1.64831091559769	2.43184687528809	1.6786601702889	1.20516317938521	0.272216233451472	1.52240199339488	1.82046618050515	-1.2668503823765	2.2858182248091	2.27585185040429	-0.65562821482316	0.925574648861466	0.038922426160639	0.642610549719867	1.38006171044455	2.32048741499963	-0.00153928982634004	1.42367476862441	1.17593207274838	1.62975813038175	0.890186608824318	-0.690824373450653	1.61071557083211	2.21168707701919	2.56755799133237	1.50025641486209	1.41788053542203	1.32487059274657	1.65392478171441	1.46298135521269	0.233213321106925	0.786336512608017	-0.448100652072253	0.525706992850493	0.804716568162304	0.686677876274527	0.781667382033515	1.28168861652799	1.29560631167169	0.571010191140268	2.24448264056826	0.852972607887163	1.58962994826309	1.38616649854533	2.83179546793916	-0.398330701707085	2.49639601686287	-1.4481431210612	0.223123951670987
DPYSL5	4.23822916251648	3.88307719054882	2.94307636481809	0.833250291306447	0.737033818986741	2.71791246722468	1.21957566009291	0.92886184879169	-0.878786817987518	0.110573949446993	0.914123690536603	-0.320218429021903	1.72030552132712	0.110573949446993	1.93254555938399	0.238349959943711	1.0335233854121	0.983880974519811	0.777730001557077	3.34885492241213	-0.0604989186428207	-0.878786817987518	2.61151363048467	-0.526369401984636	0.669142338412608	1.50175318091509	0.95711527591495	-0.173951985981755	0.777730001557077	1.05663785928841	0.498069470322794	-0.526369401984636	0.110573949446993	-0.173951985981755	0.867158244090033	1.80993132782541	-0.173951985981755	1.00930781558104	0.178465430021126	0.983880974519811	0.692794549894185	3.21976145605111	-0.320218429021903	-0.0604989186428207	0.110573949446993	0.0321989869809781	2.23072146519405	1.34277530433377	0.110573949446993
KLK10	-0.0083730538724008	-1.12233125356054	-0.470513136662927	0.27499100187015	0.103446410303576	1.11021961007251	1.47956642855937	1.14506485770221	1.84753509791801	0.783739321952985	-1.48571771049371	-0.208125604765749	-1.65961231820358	1.34733521321024	1.45183999372306	1.21732980806023	-1.48571771049371	0.367854987338591	1.80368489187228	1.74146972262637	1.20322337089322	1.25682335712558	1.77234284873257	0.208879340322147	0.009499401852831	1.77076080615932	1.75491000218224	0.227704544801489	1.65605757984022	1.64711637641647	0.7049697624201	0.799978575611506	0.912660400645123	1.16769815377075	1.15998646695271	1.26157287269821	1.83014041527885	2.08363412955279	1.7895776128103	0.36595309121474	0.346455330377749	1.26015353260604	1.10139047902323	1.3242973987045	1.09794566634164	0.69001254023615	-0.215457011892019	-1.26663641428204	1.22742149421161
KRT6C	-0.248302299440575	0.241558111081797	2.14836656788566	1.56554631172048	0.81076570051567	-0.248302299440575	1.24224681271063	-0.618867394786484	1.45626484150737	2.26826562386642	0.122262795905334	1.90130872506547	-0.618867394786484	1.18133079586158	1.56554631172048	1.17203295410877	-0.989432490132393	0.5252385673584	1.37293460457861	-0.402100709932967	2.10431475435732	-0.248302299440575	-0.248302299440575	-0.0315356145870581	0.29251211747059	-0.989432490132393	1.5564848672412	-0.248302299440575	0.5252385673584	-0.248302299440575	2.91132070407689	0.982688301773615	0.58470117390934	2.37213482517523	2.60328070610609	1.10198361695008	2.40769268915356	2.24103410477599	2.57344337997541	-0.248302299440575	-0.989432490132393	0.492827891251244	-0.248302299440575	-0.129006984264112	-0.989432490132393	-0.618867394786484	-0.989432490132393	-0.989432490132393	2.83676531030855
CP	-0.341399106807295	-0.783973160298011	0.94228604494014	0.55387346245928	0.78560345986939	-0.481651343114131	-2.34371982826671	1.47954690626719	0.548050050635316	1.23069986653169	-2.02585118261877	-0.53172877546347	-1.34901887382131	0.650255297882513	0.346893865416974	1.1910036186547	0.366897738443667	-0.335612436730052	1.43883267428249	1.1966858049394	0.731402565746541	1.10892564298227	-0.200818847619071	-0.114182640820767	1.20335261315408	-1.0942616743778	0.642314921435174	1.1406388327533	1.6897549607813	0.206339363350279	1.77150694067464	1.58903145334179	-1.26540848348011	1.00061104487423	0.0814134277231486	1.63307947815972	1.76224845646646	1.44538658952965	1.13386283782183	-0.942112703264311	2.28070311437895	1.35418896868735	1.48663032131168	-0.65781422503003	0.484626256018448	-0.506006846125058	1.25278640893581	-1.45134972133918	-1.02464533160831
CHRM1	1.49458020076087	1.7479690901745	-0.203154611752976	1.22444628545358	0.236345714738202	1.78144054658752	1.03538202890687	1.31466050134081	0.108785302656099	0.776707036481793	0.0759865486955354	0.596787337061731	0.566096026072773	1.29320075657922	0.790939758670452	2.16998797696543	1.67335596199827	1.49920062510066	0.62271843123081	0.729078340495232	-1.3622727612308	0.729078340495232	2.00599955985293	1.29604715256179	1.62881886794286	1.83251146097418	2.00254639940454	1.1035484410086	-0.0677320382738981	1.59221844194356	-0.422243625925286	0.499125423811861	-0.829653480637623	-0.922772434739625	0.399863064877967	0.693975053769162	1.38021317641435	0.952468742565382	0.279010531602089	1.69366229387516	1.22766526264952	2.06737120440619	1.73261460133847	1.00111650524342	1.33971721415096	0.290623826697355	-0.101525293839953	-1.87302971026033	-2.25940242675294
GPR156	2.51506858891969	1.20693054976315	2.88073839473454	1.08054931602339	0.61221638086118	2.09423645939081	1.28774347697805	-0.71882904255557	1.51711729817941	2.01642886048863	1.39167484365894	0.285500638512862	1.05250981179939	1.64653644962243	1.59740701423063	1.38558326158224	0.899955167575676	0.568209317448075	1.49099292757174	2.56960264478243	0.987915824004376	0.230763319643088	1.68241760252477	1.35436275356571	0.669797961251512	1.19125693542986	0.972187593802902	0.298584555706868	0.0376313676666815	1.92517097505155	1.12074140421223	1.12938869799379	1.43870930059839	1.50155178547739	0.407104441761862	1.71666503298671	1.78979840002237	0.966870919546904	1.40072071949259	2.81096139800133	2.3860400575153	1.45002239011857	2.00577655825387	-0.0195333070459964	0.298584555706868	-0.502404013936075	1.77899955992394	-0.0602084169375149	1.29467722445789
HRK	2.39493713653662	1.81159276365754	2.03676487849714	-0.3496568482235	0.73747253795643	2.24546036439176	1.38668639211794	0.108951305508498	0.566977458562938	1.7143723730339	3.14314267708328	0.23082037941079	0.319360645089105	0.977507386944191	2.18396013769494	-2.10611313318883	0.0270946795946591	-0.434250012703389	0.261729323753123	1.9172218254879	0.910760689740258	0.629048801018924	2.04675588790065	-0.71415446027581	1.32783748883313	1.66201279047873	1.36591378710864	0.127863387321605	1.43582013022879	2.44492423006515	1.22784158717087	0.1462272149309	1.41418019237847	1.16581851380652	1.80502785834997	1.5976508072558	1.38412676159352	1.20102244200998	1.06392534680858	1.58842928063476	2.37913812090419	1.7143723730339	2.17739523238737	-1.6669990619475	-0.587028030948014	-0.788770919464833	2.5106125953922	1.23437265215937	0.384728652536783
RARRES1	-0.60671780632368	-0.0718170434207406	0.53071795443823	0.869223634095708	1.66767918944982	-0.105728883573319	0.691657972327239	-0.426807489434994	0.0895842538900876	3.09319966146715	0.398511752335986	1.32030940757435	0.387170216706487	0.954681244623654	1.45632309622534	0.721950733028026	0.86901389951175	2.42537709429587	1.39835551344038	0.413755340105114	0.821238969056504	1.4177565183248	0.247160533188845	1.80022023647717	-0.744122688111087	-0.235461061376786	0.481958313244065	0.439348130799894	2.10911332037787	1.18704719410786	1.49351097252427	2.63358993627791	0.819437385841159	1.23947448256772	0.786172285460383	-0.518770317768995	1.90177446682847	2.70258402362659	0.946299305476574	0.597447566497786	-0.00563358361368761	0.921104155075842	1.11153681533344	0.514026001265982	0.237218491716069	1.04525155014271	-0.778020555588119	-1.4506018695151	0.158556532169552
AMTN	0.425865214686377	5.10838348452628	0.851365065142165	4.62840332423344	2.92892895247462	1.10026652172126	0.723902210008706	1.34916797830036	0.137345720462678	-0.850634336680987	-0.176233029646103	0.621353299711208	-0.850634336680987	0.343894762830844	0.137345720462678	-0.176233029646103	2.61923954921484	-0.850634336680987	1.17256958442366	1.53842386234268	2.31985487711818	-0.176233029646103	0.249266820809685	-0.176233029646103	4.18088383905977	1.66274672840914	0.498168277388781	-0.850634336680987	1.82380336749938	-0.425134486225199	1.046853150167	0.769394613286632	-0.425134486225199	0.249266820809685	-0.850634336680987	0.343894762830844	1.07414059914876	1.14940206046449	0.769394613286632	0.851365065142165	0.343894762830844	0.498168277388781	-0.425134486225199	0.000365364230589025	1.44379592032152	-0.176233029646103	-0.850634336680987	-0.850634336680987	-0.850634336680987
STAC	1.35129754172507	0.940849729723257	2.65810514641102	0.275327401880601	1.21290235822838	2.26132059049957	0.544751314339822	-0.308949489687441	2.21874092976296	2.1293817940905	-0.141672497106061	0.816395140562645	-0.308949489687441	1.4691305861499	1.80857538361381	0.0730683847901495	0.160748188451684	1.56578951127557	2.40786038133627	3.31266515269317	1.61089122732763	1.44066902137147	1.82854087198659	-0.278293400306607	1.89247852485212	0.932211982483168	1.58630909377722	-0.167041896913522	1.78351467404128	1.90338863545086	1.00652659973027	0.826495615319829	0.355658734958365	0.404719556891023	0.658150672362557	1.54845039944483	0.987968938834025	1.59577082791701	2.14514208414665	1.64023044065654	1.96209269629873	-0.901599334017808	1.97483749474414	1.5559315454929	-0.193317536057103	0.349289520382796	-0.716722466391656	1.51643317541874	-0.248863888430553
SHC4	-0.371704281346871	1.7125408754912	1.56558356056867	-0.23905347233991	0.107154381658587	2.27529015459886	-0.107792481465759	0.0359298488798024	1.37613127804331	-0.203472056907302	-0.65820622899276	2.14053219980279	-0.676814146501031	1.14689400547305	0.360896345826152	0.887178511304365	-0.992047402443916	0.300196088489365	1.74611503197627	2.60470337240081	0.556548919902908	1.27941852196605	1.92538439874403	2.32558570054052	1.14596724727878	2.29875923311561	2.64310158839328	-0.00620626829400068	1.96423572335314	2.19495171805871	-0.75756186197619	1.09671387540199	-0.715841210022026	-0.306851879220538	1.42541089846505	1.67660696246575	-0.212173064625359	0.377648375626854	0.709885277924117	1.35615503677956	1.35221126451809	1.69259140686395	2.68199214201403	-0.961029854737843	-0.676814146501031	-0.526945238118609	1.81890365064986	-0.19489447190697	-1.17671461862904
LPO	1.1377642233386	2.11360962365322	-0.569990813116176	0.908543859837655	1.50901950269308	-0.0613598122840584	1.66407799360413	-1.07862181394829	0.102382796814478	2.79819003137607	0.17232135171735	-0.569990813116176	-0.272460750925116	-0.0613598122840584	1.9557610175079	1.77719367344597	-1.58725281478041	1.48711341557265	1.17271365818376	2.56567196703573	0.831230374289121	0.0250693112659438	2.38380993307731	2.43748800778003	0.0250693112659438	1.10106660559979	0.680952352549468	0.0250693112659438	2.17706389993363	3.48312015320436	-0.0613598122840584	3.72382464294651	1.10106660559979	0.573374807844688	0.908543859837655	2.34340710037506	1.11964479847871	3.02404120379537	1.22220203108708	1.99574441640476	2.00677920213113	3.06529918100943	1.41717486066977	0.399912859005538	1.6373914373123	-0.272460750925116	1.87517893224519	0.774756406745131	0.978482414740528
COL9A3	1.82563719938587	1.39549952583511	1.98467552699293	-0.0447255929903471	-0.354970690036313	1.67527560479688	1.68072558191227	-0.840520769148252	-0.672849417321543	2.31947929207363	-1.61936499139046	2.0031818909954	-0.548609403190889	0.669675590943229	1.86205837513269	0.596376247395468	-0.176427538511671	-0.800729102255097	4.02017621633489	1.00597937163107	-1.03010442274607	-0.157229293424852	1.74766768150409	1.56542652278012	0.76656422701045	2.41908619151879	3.4806473772046	0.988703539224433	2.40251969034488	0.617982762866673	-1.04874611786242	1.6957442933534	0.0678761175717181	2.54253239665474	1.79752297617761	0.795150864393718	2.57925902220846	0.27176223180453	0.688989158087337	2.1804588157231	0.47412638255398	0.508616870129539	1.30337473163783	0.605106156802622	-1.4945045300812	0.143251277528963	2.66459515622112	1.05014158586404	0.802634995669381
CASP14	0.272913196893875	-1.21405262323747	-1.21405262323747	-0.128516755935063	0.426987051278218	-0.405413226115889	0.552574938275562	0.251940540511873	-0.828233579467071	2.05857576694744	1.82161394918158	-0.44241453569667	0.180264776427805	1.39800900323733	0.385212600616427	0.703286263444307	0.262583404317439	2.17316630910787	-0.0979594368393666	-1.21405262323747	2.41461866240536	0.0540570734770911	0.0138775736261037	-0.970627909028238	1.22326764362013	-0.128516755935063	-0.287248339442477	-0.14485400988131	1.87521902526577	0.883875404594841	2.68170604753017	-0.970627909028238	0.257302287835339	1.02177303215742	0.545620500566862	0.193273212768051	0.70028464151322	2.1944074342779	2.21741618900487	-1.21405262323747	0.513783808005173	0.0814362023025812	-0.240353766400533	1.76223154918367	-0.483778480609768	0.358332672483407	-0.483778480609768	-0.970627909028238	1.37582584814087
IVL	0.290223485970287	-0.92177107228153	1.22449192929803	1.62802758914701	-0.556924355666217	0.503645133701484	-0.92177107228153	1.61967245262798	2.24233483882821	-0.92177107228153	0.978880883528786	-0.92177107228153	-0.192077639050904	1.17788073737331	2.28565584283816	0.772524610991478	1.70500574343809	1.9990547589468	0.949630995041529	0.290223485970287	1.22449192929803	-0.34350270793502	2.40995695639728	-0.92177107228153	2.9297355006952	1.72949213743536	1.37143728987697	2.31116739101384	-0.556924355666217	2.93217640459986	2.43648648754985	-0.92177107228153	1.92199596449061	-0.92177107228153	2.36390147556212	0.680751517751536	-0.192077639050904	2.98319734174782	2.15099160477814	-0.92177107228153	-0.556924355666217	1.84831194880856	-0.92177107228153	1.58933864591335	2.61486581671546	2.22261858074254	-0.92177107228153	-0.92177107228153	2.62243950923398
B3GNT5	1.59070949026074	3.25987256401178	1.35716583933715	1.52065741462738	0.73460016926285	1.9036990624609	1.41224150104581	1.25067514983432	1.32516180894175	1.43023648086401	-1.01574069681183	1.64170632689609	0.0151746866371648	1.25407670624627	2.39081871354822	1.58931480897308	-0.197935681355734	1.45385617431874	1.94732282795361	2.64371386115746	1.80615954526525	0.739465940972838	1.56286985601851	2.00243531307333	0.650202533231694	0.806049839851235	1.03402350562179	0.342111740021109	1.71329401324793	1.89120893106298	1.50391076868603	1.32703992754553	0.944354502907489	1.53313699954865	1.12649780368535	0.289299695160022	1.45710249155955	0.91399226080386	0.953931104285442	3.01765559632964	1.29908738020284	2.81235604238852	2.38533713254104	0.635320976733919	-0.396689211085408	0.746714902340301	1.89451290161106	0.411484170092167	-0.518228589282207
CDH19	-0.397210290693746	-0.914872976529528	2.20385620062843	0.496706732498634	-0.397210290693746	2.14066693265348	2.0264431679491	-0.914872976529528	-0.156510849116384	-0.914872976529528	-0.914872976529528	3.0545839565628	-0.914872976529528	-0.914872976529528	0.00203381993121431	1.27354953769114	-0.588264185722019	-0.588264185722019	1.05208529268176	0.0649533958929985	2.35942573358277	0.562562124081102	0.42012831952187	-0.070601499886237	-0.070601499886237	0.541616592122372	2.68873996847037	-0.588264185722019	3.40562822774677	0.00203381993121431	-0.914872976529528	3.45618611981477	-0.914872976529528	0.328642610738723	0.215007801314863	2.03910565038068	-0.914872976529528	0.620331956076122	1.99713160637763	1.35642867144397	2.24537964990499	-0.397210290693746	0.928460069104269	-0.914872976529528	-0.914872976529528	-0.588264185722019	-0.397210290693746	-0.156510849116384	-0.914872976529528
DLX6	1.48287962949997	-1.09283291699086	2.85441316515786	0.534224087372369	0.0437566948316667	2.86440302107361	2.13835054423018	-0.0718976611364359	-0.213447152976536	2.4724275702355	-1.09283291699086	0.48344957683883	-0.0718976611364359	-0.0718976611364359	1.27813067132817	-0.395936187175496	-0.213447152976536	-0.653140034983699	1.19772664702445	1.60216919736723	-0.395936187175496	0.0437566948316667	0.997857272455235	-0.0718976611364359	-0.0718976611364359	0.973916969379532	2.54407050016411	-0.213447152976536	-0.653140034983699	2.17244283555232	-0.653140034983699	0.300960542639869	-0.395936187175496	-1.09283291699086	1.95974129423828	2.03273468822834	0.77495057395267	1.5551593432268	-0.653140034983699	2.21176680520502	3.08854746190133	2.2152237224273	2.5038148853544	-0.653140034983699	-0.213447152976536	-0.213447152976536	1.73274995354516	2.07281176581751	0.740653424647032
HRCT1	-0.503358113366774	0.0745297388691965	1.45636689513183	2.08232627470552	1.47933903599835	1.42520673482888	1.10670667584358	0.961682803750196	1.65471865899819	1.8137628577247	-1.52737776955647	0.304538697407559	-1.08635650862919	0.673739436206934	0.891812086486462	0.653409937320466	0.104594820923493	1.9501129000413	1.28415015891726	1.51124116543574	0.311647812551797	0.610691939143933	3.03310854792853	1.38463463813358	1.18658121926211	2.64225991944825	1.54059605376824	0.525731363958344	2.90253408243735	2.34480988343982	-1.15339310456517	-0.307718148577271	-0.6779710774396	1.76455554521367	0.838512728870358	2.06143429528788	2.0650391728408	0.540702859088291	1.74628148079468	0.311647812551797	2.02517304727361	2.20304981598097	1.99929933512102	-0.204313986774637	-0.970352743301114	-0.204313986774637	0.838512728870358	-2.55139742574616	0.21238867639319
ZFP57	-1.32394165745314	-0.0858960354896413	-0.547100759789925	-0.212533595813685	2.13468718455515	0.940470577355916	-1.32394165745314	-0.793665248578177	2.27177003352451	0.145583525969374	0.431842567472558	1.23344162980201	0.998795731462115	1.07151619012757	0.229740137873294	-0.320240165524423	-1.32394165745314	1.54325062911202	-0.989374493476903	2.16258705946485	1.33139678930518	0.229740137873294	2.32589939330648	0.926999608487801	0.0711783242730295	1.46480625415171	1.11351470133781	-0.0858960354896413	-0.0501257189293525	2.30250001369097	0.619008609023127	-0.793665248578177	0.0711783242730295	0.348894162428057	1.88287206323174	-1.32394165745314	0.778947537361565	1.07151619012757	2.60168178020049	0.491508352511765	0.668136915870785	2.20599177236396	2.14098710708009	0.348894162428057	0.90367727548516	2.0193673814673	-1.32394165745314	-0.989374493476903	-0.320240165524423
RLBP1	0.711827471278582	0.811225444173482	1.04827573408551	0.59708093270031	-0.220703053108153	1.52961145708705	3.72881547397021	-0.736667301748971	-0.736667301748971	1.65939646800416	-0.736667301748971	2.99314470245344	-0.220703053108153	0.811225444173482	2.28584146095422	-0.220703053108153	0.0811166840594918	-0.736667301748971	3.82566934940941	1.79511281757687	1.52961145708705	0.295261195532664	2.06309131533705	1.52961145708705	3.64689015376018	1.49329308040923	2.09693255474452	0.461364583127592	2.12930196161554	0.295261195532664	1.49329308040923	2.12930196161554	0.97732883176841	0.59708093270031	2.19010137779249	-0.736667301748971	2.88662343057972	0.97732883176841	1.49329308040923	0.461364583127592	2.12930196161554	1.45511142600561	1.11304518134113	0.0811166840594918	0.811225444173482	-0.220703053108153	1.11304518134113	0.0811166840594918	-0.736667301748971
SYT8	0.477397277368258	-1.22234804079524	0.238501430179166	1.22034271395999	1.01670561375625	1.28400133529652	-1.42598514099898	-0.167632631520051	0.11488580076284	1.09134701338102	-0.414038613196819	1.57392696203188	-1.22234804079524	0.205479057616064	1.49442544264107	0.238501430179166	-1.14492880839588	1.77532124115769	0.41073887614685	1.31007549686458	1.46393106801366	1.36190840735085	1.71343000305961	0.0394094368804193	1.33589063205698	2.19439658851429	2.26760276303133	0.944910526191229	2.16531798256931	1.05496266517606	0.310675383723011	0.709530871947583	0.48304038039241	1.3847843563324	1.27422664204442	1.6603532349317	-0.1377883544494	0.560860275665275	1.83461821892836	0.210331567686963	-0.0576171651080951	1.65084357511637	-0.0829450973716035	0.185586125124588	-1.5704679629316	0.460077254629396	-1.5704679629316	-2.12222498527171	0.947142667133543
CLDN6	1.10777753664796	4.57170482408331	2.83154612788903	0.473581941656778	0.563246804900341	2.99133273861609	-0.0953692636362763	-0.217796186137205	0.311644269780423	0.51990989694182	0.0978060876951273	2.4250096737212	-0.217796186137205	0.370071453568938	2.20689552460825	-0.367634629510087	-0.833075346715301	0.247644531068009	5.59019011257136	0.563246804900341	0.0978060876951273	-0.833075346715301	0.603955572460705	0.00814122445156422	0.00814122445156422	2.58732195593616	0.247644531068009	3.25641229033579	-0.0953692636362763	1.35470068687616	0.473581941656778	2.60360127480504	0.247644531068009	0.311644269780423	3.60321767622389	-0.56080998084149	0.311644269780423	2.19959665910952	2.64643538302869	-0.217796186137205	1.48355339060961	3.39164421471551	-0.0953692636362763	-0.217796186137205	0.311644269780423	-0.217796186137205	3.7617113072827	-0.217796186137205	-0.217796186137205
KCNK5	0.567982270938382	1.97248581703464	1.139110685804	1.3675303436872	1.69526867608127	1.68091291434323	0.499501070668925	-0.710746688618677	0.406273175212278	1.18096159629666	-0.0209930839074141	2.13356971910518	-0.41852129681606	1.32529024914606	0.903158311693279	0.919473051540279	-0.297378015849873	1.13107678638583	2.23908848961409	0.941260689278928	1.18347406517197	0.0805715299516071	2.02394627613839	1.23435308262856	1.26492817207532	2.1219277895921	2.22299360732997	0.12217199120984	1.45239345018691	2.18530968372123	-0.0252752126370116	0.749547325209936	-0.131309241964539	1.58595371965653	1.95665926566983	2.64885800262381	0.171491315438142	1.43296926359755	1.23513308812574	1.88181132310849	1.87741303936622	0.940099265867973	2.06903488657234	0.333352484714018	-0.778979639805915	-0.348784154284204	1.561304614533	-1.18052941823897	-0.487462346926854
NMU	2.7614054189115	2.20751178354454	2.32081224609385	0.767314141780603	-0.239938232842612	1.70439745007067	1.1773902446584	-0.387557364348748	0.0793750698106243	1.96170791471729	1.27168185089713	0.150661006047384	0.94792702834947	0.198966695145699	0.778945971528691	-0.347031765246915	0.755447309745987	-1.12341555863288	2.12392286504567	2.03259831812208	1.17446062159121	-1.12341555863288	1.37210044547921	-0.716269078822269	1.40474152073108	0.73096925931231	-0.178050708426137	0.839103337971613	1.68254991574857	-0.716269078822269	-0.0709571760218329	-0.716269078822269	-0.00177280985278315	-0.47810365583244	1.55609709122539	1.16855717283108	-0.585197188236744	2.31872263802977	0.51427733694515	2.01390554259593	0.336189303788774	1.36577304274373	1.18030532859347	0.0601147145636919	0.767314141780603	-0.023941033450982	2.19317203931401	-0.122066632769796	-0.0709571760218329
C6orf223	1.486665091543	0.00778517355831661	1.7175336598654	0.677439896264632	-0.447676373905718	0.446123516488097	-0.0251712847306598	0.0971467343840769	-0.325358354790982	0.306187334592402	0.286200429351483	1.12610977461385	-0.447676373905718	0.306187334592402	-0.0969654626181159	1.17529337746085	0.0971467343840769	0.666651189896813	0.546747217489479	0.876393627830234	3.3225446471546	-0.178358988453304	0.828246557909219	0.265535874238764	0.265535874238764	0.344296367915334	1.37836024123286	0.519651823559135	1.46941263808568	1.00776275323668	1.57370260211758	0.0687906450779535	0.78499821127398	1.75151096246751	2.20270586447026	-0.325358354790982	1.9672661192819	1.24656231102722	1.52777365427794	-0.223531206218219	-0.0251712847306598	0.876393627830234	0.559856238790496	1.23381872498709	-0.0251712847306598	-0.694826007436976	0.362493122098921	-0.600864077628362	-0.325358354790982
CDH3	0.214784096561031	0.0480168560360885	0.883559799305182	0.312917319061866	2.05505337621397	1.72795810442638	0.204745685970521	1.51191991041011	1.99516006767236	1.80976116299358	-1.54527371082436	1.93681616861875	-0.397694657191287	1.47789909213786	1.11362724219956	0.992872112716691	0.392467423392647	1.09954558341635	1.36546071922147	1.77225791994931	1.37187924147021	1.10136845323396	0.742894693844611	0.679123264147331	0.887458926452227	1.8947936797567	1.54500616205671	0.316794015303196	1.73549312589198	1.20248956415355	1.73985213903214	1.16795499686067	0.443578845416383	1.69133895544233	0.702699500440312	0.742518772092326	1.81790563332116	1.11504259080289	1.39311943020653	0.492167344217363	2.10014865258294	1.71167739407689	1.09542704417049	0.731657383416393	-0.640478583833527	-0.381196922521343	0.821356489959388	-2.11176409101548	0.16283738287806
CHRM3	0.118366220435786	2.78683783793723	1.78508619076741	0.386431716370292	1.20792824912888	2.72468074644976	2.49498760256525	-1.37341109167476	-0.173305797524038	2.19628772478363	-2.27155052726728	1.7042026963408	-0.885064460440547	1.17231348842916	1.7560061385616	0.447693447219902	-0.966153987832756	0.542673536051993	1.90854265414936	1.00630275768611	2.59175000518958	0.675353826288336	1.32100721510282	-0.435994742644284	-0.0573057025604225	1.05578256946626	1.96149952599965	-0.475271656082233	1.46456228424382	2.18170587711122	-0.539048090522	2.72148353170462	-0.226222596966403	1.51337079697429	0.743613812565864	0.236487006834275	-0.66165242875825	0.827419782742227	1.76690575351389	3.20997583368815	0.55103327339319	1.86413609669355	2.13624087944585	-0.517084270036494	-0.561782726868664	-0.885064460440547	2.99443455785927	1.35789786192083	0.0318551496493552
CYP27C1	2.97307681148621	-2.18942503348655	2.60152242410001	-0.0879858874163845	2.05267121125802	1.67812184262812	-0.390170462228533	0.304572063742332	0.926995397385542	1.01963233691024	-0.338185378282779	2.67694553893186	-0.93254586500505	1.40492102488041	2.06906162093497	0.790799298424018	1.16302314120083	-0.123966985496629	0.990092072382884	1.86563717107609	1.34842481528986	0.621629512720645	1.26693315579983	-0.446318630323364	2.17696340040449	0.263296769813665	2.87550562260036	-0.201989279321255	1.18048821646176	3.20513850311217	2.32763514059824	2.02734435852362	1.71931631650713	0.196438811701747	0.839196253726857	0.304572063742332	2.67762625477394	0.41556266238222	1.23041678289756	-0.161893931205233	1.36629782341219	0.839196253726857	2.15150375686884	0.0685443199270406	-0.730743329441496	-0.24451609475981	2.55366694132133	1.18621459618204	0.0100539873183255
SCRG1	-0.439034546207787	1.35318819969491	0.02486528208093	0.404775872040068	1.58765879707177	2.61574929181654	1.62830275473021	-0.954768276363245	0.763756687214216	0.257985217951436	-0.643838653239412	0.898373324432898	-0.357756584311805	0.271664008277345	-0.439034546207787	1.44044343273011	-1.06574386236334	-0.48414262767471	0.781572999697072	1.75176946130783	-0.643838653239412	1.4344661615909	3.10905915594372	2.82243989176338	2.5343480944446	3.71336223482042	2.17782141529785	-0.585825200296419	3.13300087822332	2.23201226319936	1.70225595250669	0.184561307645632	0.781572999697072	-0.860939755331714	0.02486528208093	3.95510279849584	0.540599012236388	-1.06574386236334	1.34859436239571	1.93072742809495	1.79534712571586	0.101049653140419	2.4596081175657	-0.954768276363245	-0.70796955016683	0.152518090839515	1.14194296850483	1.45416628085727	-0.48414262767471
CHI3L1	-1.78416180336327	-0.177840797290747	0.210684535651824	0.0696543694941596	1.58761084603696	1.89550162169441	1.02532098183807	-0.572474329328769	0.0324613663485454	2.37278410740732	-1.59565677904652	1.36722609872889	0.611827241556355	1.3608555979424	1.20841319362753	1.30558015524023	0.0912967681406909	0.851809380744205	0.826069733441136	0.835043774731809	1.15167694713908	0.868814308938452	1.24339097937595	2.30226026023891	0.349609047512527	2.21709739652431	1.36953653742027	-0.018852777535971	1.58246190882264	1.63473948982061	0.379707218004297	0.916836282412279	-0.395612568074964	-0.0406531029667325	0.996723606404068	1.51770270868055	0.640013014627128	1.05428727321304	1.34779367563428	0.0242609082431446	2.08625636330832	1.64509606807586	2.02243027819725	0.256772484287294	-0.58919168469914	0.822182876406861	-2.80621152916968	-1.20878020624825	1.70319995447651
CHST4	1.67370461890916	-1.37142945818078	2.45620241661821	1.04683041159634	1.31248868102614	0.36970872251391	1.53585000559163	-0.925771168529211	1.41301123132746	0.521694652024328	-1.37142945818078	-0.480112878877643	0.170294920147675	1.66803983332678	1.00033191423535	2.51214629482615	-0.665077780947517	0.723360467216279	0.170294920147675	2.33730678319006	1.35088510352176	1.64486799204586	2.57063650905306	2.6982582962269	2.18879409589178	3.11220308343959	-0.665077780947517	0.815367012165478	1.42971214444954	2.43411745264075	1.69040553203124	2.52126629177217	0.932590475588883	-0.336642954719353	0.723360467216279	1.39586490841659	0.698143548742073	0.22623879835562	0.450182240665187	-1.37142945818078	3.14448936899378	1.60219220755002	1.96379508118223	-0.925771168529211	-0.665077780947517	0.325349824479893	0.967352941675897	-0.219419491295948	-0.0344545892260746
ISL2	2.60672662304307	-0.233439855961061	2.19222531445774	0.505688798452271	1.65977149517134	1.5264408916596	2.4739567849708	2.22178107337205	0.505688798452271	1.15752946294845	-1.06132689149945	0.405062845209702	0.673844257027192	1.36433827891935	0.505688798452271	-0.233439855961061	1.65977149517134	-1.06132689149945	-0.0166497648649695	0.28889870735618	0.505688798452271	-0.233439855961061	2.12939099724229	0.745667650073792	-0.53898832818221	0.405062845209702	0.151505693709952	0.505688798452271	2.15092318366696	-0.53898832818221	1.69944251005481	1.02802736176951	-0.233439855961061	1.02802736176951	1.8866768422366	0.81123727067342	-0.233439855961061	2.08438805972583	1.26800621339103	1.19618282034443	-0.233439855961061	0.745667650073792	0.745667650073792	1.63912430621181	-0.0166497648649695	2.09589324892942	-1.06132689149945	2.6679361046422	1.97207853516142
FOLR1	0.0417653786069802	-0.905978559123936	1.06870688978366	1.78214342272415	0.517981753269041	0.351201301197653	-1.05622198361096	0.273471358035862	-1.38324219378424	0.980727613686286	-2.03728261413081	0.32035434073166	-1.11922081748853	1.68044875826777	0.827921711347181	1.39146637238046	0.213480762419193	0.929268914251494	2.01296837400627	1.51247872596629	1.40764732851854	1.59841136951701	2.04919619715638	-0.417160295468385	1.24743726184509	0.438213157886991	0.371653624575989	1.06081063122958	1.22642472810746	1.75581923485376	0.106200409744277	1.77299343686112	-0.759650430430884	1.73323376621594	1.45194810433559	2.56118032186281	0.556228776828118	1.65741218131558	1.0206634823361	-0.905978559123936	0.417917967044824	2.1000136470344	1.0111762706795	1.60158557145794	-2.03728261413081	-0.308849269668135	-1.5189678440282	-1.71026240395753	0.921309749072464
CCNE1	1.84601826159221	1.4233256829264	1.60272460924279	1.11236670833129	1.26697057147406	2.13079624468988	1.64133307141914	1.21737350841297	2.56952572409859	1.98415565839811	-0.35464420095292	1.54284863136528	0.0008895004770681	2.50422326009252	1.82842704654647	1.22676591984247	-0.579415284043134	1.25346446284509	1.88607992677567	3.16659485083469	3.0013791925237	-1.60721916332094	2.00096994841556	0.774201050677817	1.57582591164027	1.18859585802295	2.92539047999182	1.02444533007616	1.88111167617928	0.268950157989039	0.55545962406647	0.907293973114663	0.955235035378301	1.4815449700531	1.2561818839709	0.389938438210839	1.29252343334358	1.44192538959184	1.7018581796121	1.47517948259848	2.9617214727543	2.22437774015782	0.141724902537435	0.507044015543957	0.389938438210839	-0.024875149064342	1.87474867915505	-0.404393013519184	0.500805497020819
NR2E1	1.74513970369389	0.642850640412973	1.86771007059175	2.04513897967035	1.12480951284091	0.091706108772515	0.091706108772515	-0.781837306355136	2.537357781323	1.4227408202067	0.497880666004381	-0.781837306355136	-0.230692774714678	2.27954396475805	1.83879293902782	1.12480951284091	-0.230692774714678	2.02209001852402	1.6001697292853	2.15131426092576	0.32045175692578	0.642850640412973	1.12480951284091	0.871596288566239	0.871596288566239	0.642850640412973	0.965249523900166	-0.781837306355136	0.765421007310837	2.15131426092576	0.497880666004381	3.08850231296346	0.497880666004381	1.19399517205343	1.80878434060394	2.1105292451248	0.765421007310837	2.15131426092576	2.31267932097681	2.26244366090296	3.00472663921879	-0.230692774714678	-0.781837306355136	-0.781837306355136	-0.781837306355136	-0.230692774714678	0.642850640412973	0.965249523900166	-0.781837306355136
PKP1	1.23125062979569	-0.621195703227169	2.1023593424751	-0.776848478391117	-0.219287892040131	1.67299017971802	1.446620723425	0.364381440130174	1.2081559975911	-0.889544628310274	0.714555717284297	-0.220732073123122	0.363443440300379	1.55975021060644	1.51263749896268	1.50326487317258	0.787480828206761	0.370437476439678	0.742211728664512	1.8489120446545	1.98445531528562	0.966420987086144	1.05073922991711	1.39943414314265	2.75495018826976	1.05385296579785	1.17541074989691	0.240025515790371	1.37853249711486	1.64959805025118	-0.844369821055851	-0.291921997389301	0.693361641314054	1.41060929937336	1.57630827505901	-0.329759997485412	0.868549290803132	1.37439662384895	1.41085908661156	0.936165835221973	1.23660533930208	0.699786640910284	1.57476254589664	1.05781149068496	-0.320915102741829	-0.291921997389301	0.815147509074215	-2.91538158617236	0.851779645064597
ULBP3	0.949575407586918	2.07937074347711	1.92665441943681	0.855584134174694	0.254450826230097	1.53090462637185	0.623844933883713	1.16642801694072	1.85317398654695	1.95893857250822	-0.845735692949677	1.68096933765655	0.0924538064476639	1.1774589316317	0.949575407586918	-0.705961543479186	0.949575407586918	0.74843768935847	1.91836638904679	1.99370381409176	2.41349818332105	0.388116295217956	1.57778776862297	1.52396670260196	-0.0563930565359292	1.96680156804545	1.38697526161074	1.19905572159499	1.97458473483848	1.08441940923473	0.729028162916895	1.85769692205135	2.08609565804047	1.35289696930643	-0.241276413001721	-1.23735267091524	0.992575575165912	1.0592815721245	1.36155960773924	0.934688816649739	1.76174243285608	1.67526942036372	1.45852682540981	1.99370381409176	-0.485414298809163	-0.0563930565359292	1.6341373538816	1.24050556439019	-0.314344565513628
PCDH8	2.92336922913224	0.472764147446884	2.75693076941673	0.958570116403053	0.218004776275539	1.06908467039826	2.63710610537648	-1.08853728850949	1.34379219063691	0.933927196408181	-1.08853728850949	1.8533109329796	-0.653023266914483	1.79864047368889	3.21615756439827	0.292009497023218	-1.08853728850949	-0.398263895743138	0.853607709751185	3.05910747888214	-0.217509245319472	0.472764147446884	0.134105143640362	0.358208975544354	1.68026575252115	2.03841379396949	0.569619165235373	0.358208975544354	1.02718155151065	0.523056094808042	-0.653023266914483	1.10836708092253	-1.08853728850949	2.77194006751567	0.134105143640362	0.88153737090709	1.56263813479363	0.793722997139366	1.38188348436997	0.65351879787055	0.824378536406718	1.58085140769421	1.87616123002041	-0.217509245319472	-1.08853728850949	-0.653023266914483	2.18465537316256	-0.653023266914483	-1.08853728850949
PRSS3	1.87066691619482	0.66642645813557	1.39244845336549	0.870863650120481	1.51006894583113	2.59086399485522	2.41900688953032	1.31757549453425	0.775971456396566	0.625807640549329	-0.895000080969122	1.28526830202131	-0.00474181315578104	1.19742379425376	0.775971456396566	0.0901503805681351	0.173851227366942	-0.243851044570446	-0.895000080969122	2.82997322626989	-0.114286811416776	1.13898245401152	3.28589968241847	3.46745576757877	1.63155768478015	2.08231874723041	0.248724186198182	0.741299416966811	-0.402424850200494	3.5346985952558	0.741299416966811	0.0901503805681351	0.66642645813557	-0.114286811416776	0.316455016140806	1.31757549453425	0.487833417612848	0.435169636370997	0.870863650120481	2.15880495497854	3.69061738235925	2.04925995671754	1.49792102877545	-0.606862042185405	-1.38757531173775	-0.606862042185405	1.64163779482098	0.70484856348513	0.954564496919288
ESYT3	2.28550666059312	2.99826697905402	1.52037906921523	-0.428942671210399	0.820095404032171	1.58706361491927	1.38230696363051	-0.622275974172796	1.51440197858408	2.0600297724486	0.613887070210416	-0.0553775158190965	-1.8124995107674	0.285274060677578	2.16396384054406	1.44777082016084	0.756964963049159	0.40231074483963	1.49620406008084	1.89076187975656	1.32889643171419	1.32889643171419	1.69007525296368	1.04004785405911	1.91071071250218	1.29037149543388	1.2717527038507	-0.0418588345684068	1.52828117507995	1.12800195075635	1.18677721539559	1.74013211798425	1.86512148539544	1.31370351938845	1.39165405502049	0.805953352633502	1.05771293807965	0.781825892209602	0.362407143373444	1.99490790279113	1.47759199430548	2.2079454901646	2.0507416545157	-0.0973283313568512	0.127123024873292	0.046988611856717	1.99156741511972	0.148646940618121	0.953480610861533
AKR1B15	0.0326972778265832	-0.880662982230522	-0.15488396043841	1.54901577257892	0.354632099712217	0.160556444471844	0.146011565913095	-0.393718175961758	-0.15488396043841	0.649294365223268	0.778222427448626	1.02538829040102	-1.61858754055645	0.539388211925278	0.344206382364172	0.703152555276315	-0.516025579994534	1.85908988986726	-1.21029775235822	0.277451519589716	1.55173023661165	0.679821281548163	1.57950146430691	1.44189352073596	0.440987066024815	1.12277033976237	0.72559479926841	-0.516025579994534	0.115797884188869	1.99357562945679	2.85464071859319	0.228336612383643	1.70679324835636	0.590011539040643	0.289116012689138	0.835735162371744	-0.0855053175899438	1.38542580906654	0.82187481341087	-2.02687732875468	0.714480551564142	-0.732629321311524	0.289116012689138	2.55502871428572	-0.292491904009363	-0.15488396043841	-0.880662982230522	-1.0788577986816	0.300553996401929
ATP10B	0.0500932043664983	0.351208154453944	0.886402248831124	1.73499894871686	0.886402248831124	1.30938763779453	0.95848186533349	-0.0693755314853059	0.15110258128001	-0.0693755314853059	1.96494806875609	-0.523569861968802	-0.669787777489995	1.22416851670649	1.65990348825169	0.315779855739495	0.15110258128001	0.605296911763506	1.77937222410349	0.102542301818643	1.45240132244087	0.692795213960493	0.38481879899819	1.12618576830648	0.751514827284699	1.11553083585086	1.15714887830683	0.238600883476997	0.15110258128001	0.416789232653007	1.86000906142562	0.855193307311035	1.58564329100757	1.10469978085468	0.581466507112492	-0.858295456600493	0.839013129481686	2.0020753437883	1.23320678287382	2.00760502983788	1.95607302687859	1.19628073743143	0.71295877127991	0.822423283675136	1.65047506791493	0.870983563136503	-1.57817643845699	0.15110258128001	0.102542301818643
MMP1	-0.557970453242644	-0.21214758138814	0.56137621897519	-1.17192018927419	1.24475800575975	0.882617060138933	0.117337982185928	-0.567321366771606	0.954799430130157	0.852619940210066	-0.0812383627722452	0.68306529352524	-0.0356158456584053	-0.828407735189343	0.725144477466071	1.03688131445943	2.74738295405305	0.149470400903428	1.74885333923296	2.10627294829908	2.13817950619319	-1.56587448902525	-0.63282354497359	0.84530591826461	-0.68384288192363	0.488518106646626	1.65960720207771	0.58407867897782	0.410345071874977	0.596406131959909	1.63880665897645	-0.522237235059973	-0.196269399465486	1.05828979615018	1.11888557707876	-0.497032631759655	1.52897649330466	1.04094349879321	2.09296045420189	0.842020268346775	2.05588313900706	0.522635095824556	0.797798771690182	1.30504871022284	0.984934091610189	0.837050585001232	-1.73262464970512	-0.66051699008428	0.527322732903392
GPRIN2	1.60216063117215	0.708271367094668	1.06891540070192	0.770060872599419	0.358827863186335	1.18350371949423	1.50831509247855	0.939929707699861	0.0347511988922146	0.927382429078285	-0.841433758380184	1.0153633001966	-0.550882836123421	0.747306362397861	1.59762327572583	0.659627475305003	1.15730041687191	1.89103047236398	1.10870692934464	2.12809239347417	-0.128878594874538	0.81558811605095	1.91200722401889	1.01717184511803	-0.753754871287326	1.79932268830347	1.69871626977007	-0.0529276882006429	1.14733393336588	1.37024469179593	0.169740361926781	-0.795906514928652	1.60602119055333	1.63294733700016	1.287879351528	0.591362995044222	1.13278616084888	1.40598190184322	1.24113545114502	1.84786180218023	0.835813781171933	1.59697211721329	1.33521596178143	0.705154718756534	-0.471388074380417	-1.86056306988274	1.06394779795931	-0.945135871213191	-0.550882836123421
CCL18	0.104377015077054	0.244021121477103	2.30826131127569	0.18195635483267	1.58886693892746	1.72524424722797	-1.40181529992913	0.21546805621863	0.870146375998992	0.782868963379535	-0.52561253663957	0.903928682549943	1.80895728753774	1.63920908247244	1.19353487872561	0.797024262409362	1.84320157200702	-0.708935103624283	0.808555872224807	1.45877453805723	1.53582386017209	0.65623029816228	0.650223000748065	2.04415243363829	-0.164111389048153	0.992169810244216	0.520095845923039	1.74915229746211	1.33007660766609	-1.79426308252428	0.57094123690949	0.0633313326867535	-1.69103581320857	-0.203628525919452	0.20562115637663	-0.0289345040062668	1.57459145102318	0.598068938971781	1.68543826815849	2.12799876224321	1.93047898462648	-1.17224806361979	1.49590307699062	1.15587509443225	0.582969844974689	0.460020202301665	-1.06902079430409	-1.03840888143234	-0.00923921488774132
IGF2BP2	1.10962467269376	-2.06221238463745	2.1014600883932	0.0403478553455279	-0.109419362725384	-0.0972383458764646	-0.592702551458136	0.0251110718287051	2.59408205407872	2.69067504819292	-0.748248528171113	0.6539484884234	-0.628667027161214	2.01551027078506	3.03514114946122	0.936712281308006	1.47767497429957	0.549472176122232	0.290246800700547	2.38172758198653	2.86421045815185	0.477308998183044	-0.207697550513067	0.234177045857717	0.1902162939139	1.05845781665038	-0.000993173220370649	0.0795262487340068	0.480109435203177	0.608256521186706	1.24398984162097	1.37330910962265	1.12159163693033	1.88488221146021	2.0133472778565	-0.808209803611963	1.43905609757514	1.65436905170415	1.5480662557164	1.61425497519503	1.9563585102545	2.24102972393704	2.77491855860028	0.0302245116864022	-1.04482031129407	-0.109419362725384	2.86432639346594	2.66797057631989	0.753424710293546
ORM2	0.629699311189926	-1.02787134130736	-0.561704483270621	1.82503896631438	2.64235165179712	-0.561704483270621	0.442617744815626	0.442617744815626	0.236335623961138	2.88772561393404	-1.38051295611204	0.0608965406805752	-0.262665484793718	1.92012424300735	1.30214829008116	1.57287447301094	0.56732485154556	2.10018839731292	0.0899761300109541	-0.468947605648205	-1.02787134130736	0.0899761300109541	-0.0378811682631273	2.07455022567464	2.09746340789038	1.20150359075274	0.192068210995232	0.030053503106651	-0.821589220452877	2.03411389002236	2.36751924202545	-0.390522783067799	-0.561704483270621	1.60263467021392	1.69731500687185	2.66720060713932	-0.675229726502692	1.54126466165376	1.52972030842991	-0.561704483270621	3.51518574678439	1.84874865450093	0.908784602852369	0.766179770289918	1.17874401199889	-0.561704483270621	-1.38051295611204	-1.38051295611204	-0.675229726502692
SOSTDC1	1.89482107796676	2.0848239581158	1.90195904307539	0.95088238831258	-0.172008493395043	1.23515698617726	1.66834499612471	1.22113212867071	0.114820551083652	1.47143370508185	-1.72415008758543	1.41872741352588	-1.37860414899303	0.484689236049166	2.14223489017982	1.30048840971227	0.860457604213364	1.42686296435754	0.643443965930212	2.44003748159293	0.404368435090039	1.63048650218374	1.03434091995936	-0.161051625698866	0.133172957690468	1.16376806418506	1.57938409486818	0.179045980936182	0.649876537915083	1.54909975945628	-0.974341316286944	1.97498842487203	0.0826469745514185	0.516306120829516	1.82611955483126	-1.37860414899303	1.55744916459684	1.58854346508074	2.19351911394424	0.813641535215614	-0.256295987880114	0.368228165031862	1.52095599307307	-1.17647273263999	-1.72415008758543	-1.09962593467345	1.70686482875344	1.54628525706436	-0.426663961341506
PTX3	1.3910292760566	1.25696297346031	2.45461836446393	0.373924698522747	1.0791788116994	0.15408540602456	1.17434871978277	-1.59280373568105	1.05754747118486	1.94828426281566	-1.91321742806695	2.13709824559732	-0.825194621231446	1.06302564321992	0.932084872825967	-0.512204053480738	-0.0341542125365987	-0.123913746047097	3.85797205675064	1.13020259649856	1.22267866396915	1.29451836734182	1.42050266405362	2.06998975284056	0.557093580406448	-0.228697871206	2.29797016178793	0.316862949852206	1.15423797810014	-0.100241249448966	-0.161186891091933	0.592719687189477	-0.946978342704381	0.85342734083661	1.04457588046745	2.10960360875078	1.59914823336833	0.892796916931894	1.41013471377011	0.819513854123598	1.62565022577158	0.730372602290534	2.84843631126586	-1.04366884961966	-1.38175263192802	0.105811846099176	2.20776136010345	-0.304361379797214	1.84855731155635
KRT5	0.510055329965153	-0.526983461146619	1.63042209857409	-0.687475177357903	1.07322912462212	1.18452273256433	0.521516034574834	-1.35805308111976	1.17819930840212	1.14595175412009	-1.27828247336414	1.23471151353122	-0.780259197036542	1.50463414335982	1.91606787431126	-1.08413644590068	-1.67425139490419	0.585779077499623	0.317702264314563	1.31812636734625	1.71874465266881	1.31471768645277	0.4148304560466	0.121860700990633	1.41865713152364	0.149895544904019	1.18272419428868	0.547230119495127	1.8444953372807	1.6138079547018	1.04082478283456	0.034551068844793	0.828692470562225	1.64714134448518	1.92478072384776	1.59917601818703	1.53591780250878	1.33649942423588	1.28014440166864	0.0862771385270295	-1.98593084518179	1.15758952355872	-0.609873675581072	1.12641996347056	-2.16661966867967	0.0571014949771374	-0.789553983188508	-1.90653016326444	1.23900684851569
DKK1	-0.958478938335394	-0.804334046979892	1.10195546009721	0.837499455692123	-0.558108898562786	0.342349385374101	2.32738203325947	-0.90202500256935	0.140626372809543	1.61364077174261	-1.76438889629847	0.944832619278466	-0.0396611088402316	0.590230846743732	0.140626372809543	1.05266552081024	1.829588125661	-0.172790882651656	-0.504482498717051	0.52712071589671	0.97791823966442	1.12316634556947	1.36200080007437	-1.39298898274044	-1.17573396053792	1.2192237120476	1.57873332899953	-0.00843964816447316	-0.90202500256935	0.643699722903642	0.468180386743378	0.155720802338684	-1.27342491612738	0.931004321134651	0.658461450271534	0.117156191114798	-1.02158906918242	1.75752515911718	-1.54713387409594	1.97190179375773	-0.350337607361549	-0.804334046979892	0.163111496250891	0.377914263310443	-0.432934133421866	1.79196555224736	-0.90202500256935	-0.530625089011324	-0.721737520919575
ONECUT2	1.69061918907463	1.84352588190434	1.19675840044643	-0.408283231203913	0.858469786373926	0.164860091474276	0.506613272835215	0.205976512889256	-1.24222588154799	-1.77040476214221	2.18953932225481	0.311678163215952	0.860494080462651	-0.408283231203913	0.418958695539003	1.41296271078944	-0.770673449217324	-0.380803229978799	1.04038255520732	1.48588323671631	1.03619585993259	-0.501627450475651	1.02628274304347	-0.0475594590038354	0.403531624283033	0.0378641670232473	1.40260927410819	2.23086228247674	1.28206530377129	-0.104185907267398	-0.908982110573025	1.18866104464487	-0.537256276203346	0.693038972068502	0.0597210733192152	0.764690678663857	0.365484843069064	-0.242494568623098	0.862509886920212	1.54482664915482	0.657410146340807	0.156197350155477	1.03338433650607	1.30343633924694	0.995254614010816	0.258204310746013	1.12548293161838	1.65867992181306	-0.262955917666894
PHGDH	1.96792899948669	1.60377985324895	1.83482062775473	1.27082963112157	0.406017238076782	1.36773608603412	2.08432524795363	0.75186531330949	0.332205208699078	1.17306494931961	1.32548831227636	1.54932025053702	1.17383274569787	0.970808590099917	1.39840891451055	-0.0146626705220686	0.0754781331764676	0.981202779939853	1.85967511941765	2.7074683757729	1.53507437633946	0.508508702440024	1.60670277406767	0.537554989554913	3.56865709940386	0.709886794355399	1.70663430866732	1.81668569336213	2.08469773045788	1.384164954239	-0.446827682815806	1.00112286716685	-0.739945806318804	0.250234459495914	1.37380888681396	1.66308437639439	1.1668961412865	1.93097371144978	1.65589471714578	1.18283800969768	0.949609801102036	1.72970056028473	1.01132401047078	-1.0437097484592	-1.73277607088609	-0.759074442314584	0.981592404611656	-0.492691720670436	1.17198880583756
KCNQ4	1.79772145277353	1.22689010035146	-0.219526279790415	1.71785810337376	0.984473433626031	1.41841303182737	1.57762418424051	-1.22771705873707	1.75988531924019	1.32662342300096	1.11502788726645	1.34146453817908	1.1391917000157	0.848671725753204	1.69596696070962	2.39722683967592	0.640517274150017	2.1860424492821	0.539829754210916	1.3685553167975	1.76525096998795	-0.142462923640354	2.89088705105127	2.2812277227478	1.64901827516509	2.92004621028175	2.29330552075881	-0.305012440939413	0.0515544721215939	2.88910756736386	0.83123569587945	0.524327358932039	0.544929742146649	1.11502788726645	0.927349973583821	0.230050844295478	2.25478343137332	1.44622864635709	0.798837470630718	1.58842222273844	2.19412270357647	2.12903597058455	2.79511812428392	1.1695292962766	0.281524006409957	-0.709944312966377	1.01573457139916	-0.789624424910219	-1.13551115350128
DMRTA2	0.715565723161781	3.36464126678092	3.25950800609613	-0.256115841480269	-0.256115841480269	0.715565723161781	-0.793742155373187	1.96389536594048	1.76261048539046	2.93240461198076	0.715565723161781	-0.256115841480269	1.73333792396687	0.992213801298427	0.0583753915480287	0.0583753915480287	-0.256115841480269	0.0583753915480287	-0.256115841480269	3.20330961381538	-0.793742155373187	-0.256115841480269	2.58545547088809	0.281510472412648	0.45458748740551	1.49005545536379	2.83064789075646	0.45458748740551	0.715565723161781	1.13362801933386	0.281510472412648	2.00699705498696	-0.256115841480269	1.84433134821964	2.00699705498696	-0.256115841480269	-0.793742155373187	0.281510472412648	4.57261106927048	1.70291713018421	0.0583753915480287	0.281510472412648	3.89678606798739	-0.256115841480269	-0.256115841480269	0.0583753915480287	1.06613931391939	2.45588317473353	-0.256115841480269
KRT17	-0.11730845464741	-0.997828008692604	1.80696148709777	0.067611679766974	0.511866564557024	0.762929028412008	1.04621483837066	-1.17943795474561	0.654303163687119	0.782859859164636	-0.79878286410036	1.1723729612157	-1.50400721333403	0.484558569995182	1.40613277625578	0.458112663428231	-1.93442137776229	1.2889903185532	0.778244857687078	1.61507704162028	1.42427688464048	1.28299334149772	1.16850573919244	-0.0986079869263624	-0.0791492458525281	1.01539705270114	1.70887839167556	0.662295833375521	2.09552809726165	1.38089075506509	0.938280791607625	0.242525486370533	1.07441824247988	1.1212575404836	2.18431401230555	0.55923747374734	1.46505388200441	1.86796842279771	1.36292711085556	0.381672546471681	-0.317768006680279	1.52502657312396	-0.0682650684925306	0.0571159270392499	-1.80245244927707	-0.252523906570867	-1.74279293752928	-2.30642089374984	1.72598458428759
DDN	1.74620961465288	0.937872870089162	1.06158010376151	-0.298347397336242	0.418949062033874	1.06158010376151	1.69581135644787	1.06158010376151	2.58239560602321	2.2520678733244	-0.500029366818426	1.88080855616737	0.937872870089162	0.454621980153081	1.18294424520479	3.27214616711361	-0.00324512887364133	0.212039005537784	-0.392869286768782	2.52632459267984	0.488776433262279	-1.1799931173673	1.81951859012022	2.09678660200842	3.63154505770213	2.17817715914484	2.10575327091661	-0.0674800836142484	1.73920076208132	2.42217580516295	0.163387230107746	0.257909119540285	-0.770051202898569	0.301298525173733	1.10926790487941	1.15428017965714	1.01087849702961	0.85755504205026	1.72499670068768	1.16874018381116	3.15328794226278	2.326526004767	2.25577461671992	0.257909119540285	1.06158010376151	-0.623736600490776	2.00619996363384	1.07779294847775	0.814165636416812
NCAN	2.39983566464018	4.62468400273661	0.291595656653687	0.509127337560415	0.0863853595624738	4.90938958699004	-0.895191116039202	-0.47244913804126	-0.47244913804126	3.80167657486563	-0.225160933431776	1.50278119307148	-0.47244913804126	0.0863853595624738	-0.225160933431776	3.37810650745977	-0.225160933431776	1.15848137891744	-0.47244913804126	0.832751010464053	-0.225160933431776	0.444869249175649	3.39927963726564	-0.225160933431776	-0.895191116039202	3.6453215374605	4.1693167857034	-0.47244913804126	-0.225160933431776	1.55982159064751	-0.47244913804126	0.197581044566165	-0.0497071600433186	-0.895191116039202	0.373034817954623	0.291595656653687	-0.47244913804126	0.291595656653687	0.0863853595624738	0.961625839261112	-0.225160933431776	2.09194140504479	1.45296676208432	-0.895191116039202	-0.895191116039202	-0.895191116039202	0.714337634651628	-0.895191116039202	-0.895191116039202
SLC2A14	1.33282804374058	-0.207861608934652	1.31580923631467	2.28173120559478	0.445077839034859	1.41150620106678	-0.084353949222278	-0.884029259583204	0.49068939275802	0.768874629171086	-1.56019691023176	-1.13358262103507	-1.13358262103507	0.572874535751654	1.53991806457082	0.21875268026203	-0.706968331838392	0.710213661124469	1.73664438146022	1.46341601199615	1.77872050953723	-0.706968331838392	2.5415756957478	1.00903125360435	1.16685704340657	0.662230334449302	2.09744349048384	0.0640751035613378	1.89003030119284	1.75382152383176	2.17476319850063	-0.084353949222278	1.08884462364598	1.2360843537032	1.70385106860761	0.0184635498381767	1.44036184418874	1.80003776827269	1.66269864289988	-0.143014917268896	1.08884462364598	2.44761511461417	1.25542021569796	1.62905779364385	-0.884029259583204	-1.13358262103507	1.00903125360435	-0.084353949222278	-0.084353949222278
PSORS1C2	-0.292692295873008	-0.746150257672811	-0.146711438119292	0.653884349453195	-0.48089435436648	1.24558104843821	0.237819510739654	-1.19960821947261	1.18010629444662	0.306746523680511	-0.146711438119292	0.478385632878682	-0.48089435436648	1.29071629209298	-0.48089435436648	3.26916031140589	0.426021569233125	2.64378058689186	0.851636965196128	0.526867183332074	1.14473543433926	-0.746150257672811	1.88137375090275	0.82255655310025	0.478385632878682	1.46792310768678	2.23300307579994	-0.0274363925666774	1.88724106873148	2.52963081754742	0.82255655310025	-0.48089435436648	-0.0274363925666774	1.00328194104011	2.09131207966546	1.18010629444662	1.83243868115719	1.74417425389278	1.88724106873148	0.0734092215322713	-1.19960821947261	1.31916431984503	1.16265988579661	3.51820339313526	-0.48089435436648	-0.48089435436648	-1.19960821947261	-1.19960821947261	0.526867183332074
SLC1A6	3.44722593549191	2.19779311059563	-0.503583180379379	0.535377295645196	0.0277324740455	0.484923323887677	2.68159531596428	-0.905507957135222	-0.503583180379379	3.22798521996729	3.50968811585429	-0.905507957135222	-0.503583180379379	2.01894672010236	1.63543158106887	1.48763106567748	-0.905507957135222	3.1949783831933	0.368563441402243	0.737344632832123	1.83053665021057	1.08570628892164	0.770488218158086	-0.268472257866489	1.02668709669888	-0.101658403623537	1.91695565841365	-0.268472257866489	1.42861187345472	0.937302072401038	2.56430671021072	-0.503583180379379	1.24782493627872	0.0277324740455	2.75015746075643	1.24782493627872	0.300266373132306	4.47821999812627	3.10862090131869	0.886848100643519	0.664768173314233	0.58179045047709	1.70372864933881	-0.268472257866489	-0.905507957135222	0.664768173314233	3.17239355555362	-0.905507957135222	1.8253361231339
CNGB1	0.575834680182641	-1.12281129308326	-0.225381236540777	-0.55659596866129	-0.225381236540777	1.14205000460461	-1.12281129308326	0.191899976447868	-0.225381236540777	2.72429109093992	-1.12281129308326	0.575834680182641	0.191899976447868	2.29961728414351	-0.225381236540777	-0.225381236540777	-0.55659596866129	1.40218722760103	0.972434382427929	1.56947887654418	1.14205000460461	1.14205000460461	2.6788974109508	0.340834087881189	-0.225381236540777	1.40218722760103	1.78146735440832	1.59918673372112	2.19406731653061	2.31190136586437	2.90214418837287	0.672048820001702	2.15068317271019	2.07282657040096	1.98676008953283	1.40218722760103	1.03297140929916	1.08933003299035	3.38097655131845	-0.55659596866129	1.36418614141967	1.36418614141967	2.51583828982183	0.972434382427929	0.191899976447868	0.340834087881189	-1.12281129308326	-1.12281129308326	2.15068317271019
CHI3L2	-1.82962546739815	-1.68708395649803	-0.233992388646592	1.62931070045082	1.51519310803929	2.02930400644133	0.0259818195541826	0.207732239545942	0.670579849359275	0.37742285465432	-1.87122789972857	0.638577961344619	-0.287627375685247	1.30837026143755	1.67350624155828	1.93358904698578	-0.801669018866007	1.6478324773237	1.83870843345755	1.74813468042434	2.66060111282348	0.938568704150411	2.270469922978	2.71419342998552	1.46903350596767	1.79124068527349	0.80360603216652	0.160721734207252	0.790715500695147	2.14167170875198	0.359578325899228	1.52119777448177	-0.218512058709842	1.10222314026813	0.376905483452703	0.460843734109019	0.143438419898179	0.74273229573827	1.29350003887228	-1.38224014320052	1.93170652105172	1.20659224598999	2.04620461822142	-0.620030736674293	-1.16050353546598	-0.278350329649418	-1.15391334857492	-3.46256917318435	0.550247238557014
RGMA	1.84642334598764	1.4737878714449	0.996017029915266	1.37777181193109	1.53675804278714	2.53514321003593	0.472998944921214	-0.0999344196642339	1.05337717414917	1.10070638361248	0.9821098501782	1.31669593567911	-0.351481559729583	0.850609903072636	1.30051788087266	1.69135300883782	-0.220248056579792	2.09427798359313	2.47916434533724	1.17189161482612	0.500591140077055	1.17074212915003	2.31999926684127	3.01002647479156	0.482002490517361	1.9668533627941	2.47317087536966	-0.170764031522988	1.87543333881	2.05600650447163	-0.872988397437228	0.653310518860634	-0.653732509628147	1.07695626090919	1.17074212915003	1.24472137580246	2.04810488680233	1.47616054102781	1.94940356355515	1.20343388990955	2.14203492148349	2.45751916981657	1.85273943120011	-0.361538796555145	-0.911899384341415	-0.188969036561932	0.948534502220284	-0.444017002487652	0.0348855852827173
CNGA1	0.735009671691631	1.02203567298391	1.35570831496917	1.74873854423689	0.827657798754565	2.28731702715783	0.125556288442002	0.125556288442002	0.473344750925671	-0.847450970532443	-0.847450970532443	-0.580027695322458	-1.77476504970491	0.735009671691631	1.58002499627638	1.12322254602862	0.288128452232059	1.87658342581448	1.8962927066264	0.532039082546247	1.18975345912141	0.802391012546227	1.77554778700689	0.442082286018538	0.594922311710044	1.40711780785304	1.40711780785304	1.51437604523386	0.0373315035793713	0.931443681404355	1.30984379039415	0.233200420490709	1.7521452913776	-1.41018258483306	1.5048279139227	0.463075333882717	1.59288502295445	0.611916261478959	0.769495228368721	1.52145424048	0.84603766865303	0.24733379660711	0.78941407012199	0.611916261478959	-0.321017627602331	1.15921566004928	0.351330089686155	-0.675330675431226	-0.321017627602331
SMC1B	0.155424676533125	2.73817564566442	2.75875492523703	1.24447957376556	-0.0054000899337183	1.62907632003325	-0.68580441218066	-0.68580441218066	1.63201835881264	0.0268282797328858	0.656229372169784	0.429789880826245	-0.396566788260183	0.0109059485631608	1.72384099605071	-0.0054000899337183	1.28733692445518	0.780634378723405	1.86865540584898	2.04841370706505	0.944926957870612	0.101262349359055	1.29703842186393	1.54937632614004	1.13450823862108	1.81146857011286	1.52057760321384	-0.732489670422996	1.77918527610749	0.205571158963078	0.805980707153887	0.674601573656114	0.680616438623072	0.463630324759318	0.911709596719413	-1.58019409901318	0.940862874462898	0.421058561575622	1.81483787758851	1.78036516804253	1.61717855675794	1.63054893835832	2.20619582149909	1.32070054789583	-0.562433275733899	0.637344392426293	0.274444236225257	-0.0568173104898065	-0.642133269627101
DSG1	0.328311754882843	-0.839355291524183	1.49559064930724	0.568379381953375	0.822507047195613	3.35941968430973	-0.317193575784448	-1.36151700726392	0.458205911516274	-1.36151700726392	-0.596563920172565	-0.373174919355557	-1.36151700726392	0.468427640449275	2.46959380762791	0.0623308050996752	-1.36151700726392	1.44654799942463	-0.267116557536445	0.403514370843369	1.0932648419742	1.46179932107308	0.993948324772096	0.525531279881414	3.40515398802207	1.57481087802464	0.744415108803465	0.0379515087094834	0.940886731088611	0.403514370843369	1.18666267787571	0.901906529951082	2.69268256075565	0.0379515087094834	0.560113224449218	-0.436641332208509	-0.702622281991677	1.33004323739615	0.755598967774142	0.3547236648184	0.0379515087094834	-0.839355291524183	0.797875003085395	0.0122537868516717	-1.36151700726392	-0.436641332208509	-0.267116557536445	-1.36151700726392	0.850473470622577
CBX2	1.55730227691813	1.70739902037352	1.50902007298925	1.37197306473247	0.688859173814595	1.40063873382823	1.1119972631121	0.181716645905283	1.58076655486809	0.513731159119195	1.59956966185315	0.610062776137045	0.836923797271213	0.83763460097077	-0.196833401738221	1.80324701407736	0.924886630797492	0.30841220419419	1.31910120717458	1.95382126380086	0.557294994924047	-1.02155793134977	1.60036538674936	1.97656812496814	1.80660500218452	1.66541917829282	1.79617831554803	-0.624757762615643	1.27597551900187	1.14085577683575	0.412342513478182	0.535032154073636	0.207006196076355	-0.113558505026547	-0.517338648445846	1.2212691778085	1.06948629963203	1.29548351349026	1.88062428849371	1.16751772403948	2.26025227993233	2.16496617542856	1.50122444258075	0.650463642760647	1.04677956706126	0.203789102989972	0.936540529765974	0.112356927837381	-0.234244742571847
ULBP1	1.12284908239435	-0.13651933086263	2.42749518190712	1.5806191154654	-0.806707226873454	1.60621017967362	1.34015338182538	-0.995459098346385	1.63278833293459	1.27270354830475	0.491497270197357	1.36491621181016	-0.0542094631506328	1.02570036689959	1.26652817343317	-0.115042310449993	0.362149296141207	-0.254723341926736	0.849834095209497	2.05482895327086	1.86897382847056	-0.995459098346385	2.18009756364836	1.54361186705828	0.928394987500776	1.28186834428454	1.73025088310589	-0.365623465330641	0.976374546657874	1.76053023214921	0.887565492809771	1.18101624392538	1.44179641786088	0.723080764116061	0.624180455390512	1.39146633745926	1.13783768193294	3.04225012113191	1.29390924050176	1.52653268502374	0.999215409668961	1.81607144098678	1.63835811627896	1.37831374526297	0.133045161673196	-0.703756651263035	0.933339520745826	1.76983329396199	-0.864292092334477
TEX15	2.61681733776637	5.03977409590412	0.848597808459979	0.296792442449502	-0.174866309462114	3.3317411613119	-0.646525061373731	-0.646525061373731	-0.646525061373731	-0.174866309462114	0.101036373543124	-0.646525061373731	-0.174866309462114	-0.646525061373731	3.15281939845033	1.69016498710848	-0.174866309462114	1.59615924337683	0.677588457336892	3.59973143257865	1.54379035315245	-0.174866309462114	-0.174866309462114	0.101036373543124	0.101036373543124	1.89680864416536	-0.646525061373731	0.101036373543124	0.677588457336892	-0.174866309462114	1.28136256081551	-0.174866309462114	1.66785283271783	0.572695125454741	0.768451194361119	1.54379035315245	-0.646525061373731	-0.174866309462114	0.101036373543124	0.101036373543124	3.94732770492489	3.19976627000803	2.05509875127457	0.101036373543124	0.572695125454741	-0.174866309462114	4.56523271427251	2.50722143193387	0.296792442449502
AKR1E2	1.13475049055854	2.53671957617353	0.852472477637411	1.24677452128139	0.986141548505314	0.411115071116974	1.53278944033809	0.502726074324272	1.16418979326766	0.024521510866912	0.485186744759295	1.602673315024	0.473286771615155	0.286084050541768	1.12101967602682	0.729481832709983	1.2817838029302	2.1269099922706	1.52939294160842	0.925469283688349	0.574758033759014	-0.295420714175604	0.935890958581584	1.37677745066905	1.51912015153265	1.35401828812877	1.25152770136354	-0.876925478892976	0.871325721394707	1.1455755961113	0.215806644085278	1.91964370103783	1.95418984609921	0.378211479767411	-0.373882907896991	1.41663929723734	1.64671797594313	1.15360373431584	2.11429420505547	1.94179158044403	0.404636783787942	2.64109027843101	1.37268508138184	-1.15920349181411	1.37473376137504	-1.07924453758809	1.97345322628135	0.491074025342989	0.711631498863294
TGM5	0.113938526828629	0.444001101705549	0.712595292799451	2.36352382875357	0.113938526828629	0.0512975363732297	0.796649137539348	0.741907428643096	0.996198718121541	-0.187348307024138	-1.00895938389813	0.420327470873462	-1.14629052022561	0.796649137539348	1.64324579057556	1.43451118394351	0.370059664584111	2.16186285214945	1.82646937428419	0.152415962619532	0.697398507922818	0.936593604830205	1.50467259829244	0.790066844665081	1.9988960999379	0.967117472739103	1.0634041684399	-0.220623357507946	2.48050372363309	1.70460461698986	0.763010245178476	0.499483559157178	-0.470162202389162	0.720055244951051	0.858867581794057	0.170788625992247	0.133477898640097	0.499483559157178	1.74656614588675	1.56764772118295	-0.0435727294339245	-0.375291936582007	0.540527999783866	-1.57287999318085	0.828544280455984	-0.420900837071654	0.455504960328506	-1.99946946613609	-0.0435727294339245
FAM3D	-1.37962422953804	2.92444685820582	-0.48878563453598	4.3524835763871	1.07129560663965	0.688838932207229	2.90431770529923	2.72533213262672	-0.749339220671643	-1.6401778156737	-0.48878563453598	0.680213242809122	-0.437349853475418	1.54896704535189	-0.437349853475418	3.27294058667156	2.90021508945969	2.13507741495335	2.53757830758354	-0.228232048400316	-0.749339220671643	0.911148489339619	3.37943884725639	-0.835147055955776	-0.544699511848457	2.02723527663926	0.0323215377353471	1.06655311860798	-0.749339220671643	1.44161738697885	0.180457011637588	3.02501284155428	-1.19475851817267	-0.0171339514294647	-0.129174172319082	-0.544699511848457	2.44092809341073	1.89364110244561	1.06655311860798	1.94173235439128	-0.544699511848457	1.7298886588633	-0.544699511848457	0.81310020374354	1.22220451692134	-0.228232048400316	-1.19475851817267	-2.08559711317473	1.26902552618073
KCNN4	1.18880662594433	2.19817914830413	1.66645018446051	1.75496312442925	1.16399397208959	1.43989475506186	2.73755213012847	2.04866892250432	1.50729979815253	1.70591694348711	-1.61026433562328	2.03353835482828	-0.0162953209075343	0.84715142935119	0.687066653626291	0.677478816749002	0.9719016187754	2.53283862339068	1.00343381427662	1.36474516865592	1.6794734260619	0.348639488795432	2.65299989346797	1.3609436020643	-0.877491207473181	2.22942812874213	1.15645029563901	1.04954476185548	1.47163035349523	2.0535964622506	-0.045405122317494	1.6978709044787	-0.125378342316366	1.29243086880902	-0.485821421336782	-0.799584472009098	0.781501479190063	1.87470165315054	1.05840873491012	2.82097097110095	0.347984649220698	0.180699624412931	1.20001025864211	-0.177146101716679	0.750012524637144	-0.21400034040431	1.74297378887901	-3.53527233538521	0.438451527193095
S100A7A	-0.157814129293705	-0.733495305717557	-0.733495305717557	0.362415974579075	0.178937771285288	-0.445654717505631	-0.733495305717557	-0.445654717505631	-0.733495305717557	1.42755271969158	-0.733495305717557	-0.157814129293705	-0.445654717505631	0.331641439394949	-0.733495305717557	0.650256562791001	-0.445654717505631	1.86110564861224	-0.277278767216134	-0.733495305717557	0.417867047130147	-0.0651501570993821	0.765996815307677	0.0745753863671493	0.603194991518793	0.0745753863671493	0.568569428526984	1.4112656836035	0.730882991014257	-0.277278767216134	2.68482737305259	-0.733495305717557	2.56009909250197	0.705707635342073	0.130026458918221	-0.733495305717557	0.298402409207718	1.68215427771628	2.2462429631588	-0.733495305717557	1.04245953592107	-0.733495305717557	-0.445654717505631	0.993548223553999	0.586242997419644	0.0105618209957916	-0.733495305717557	-0.733495305717557	2.12112690715559
PRKAG3	0.630759595318197	0.106240227938037	0.52971352090695	0.413064388757414	2.75783377293515	0.937583756137573	1.10644127680979	-0.942798506822281	2.15548001157011	0.52971352090695	2.47066582089473	0.275097748610257	-0.942798506822281	0.937583756137573	-0.418279139442122	3.87354517046061	0.413064388757414	2.45384909571076	-0.418279139442122	1.80984111258608	1.32413648337058	0.413064388757414	2.31418004429402	2.79664851109981	-0.111454978622745	2.35401668874519	1.57875225566727	-0.418279139442122	-0.418279139442122	0.871740377280274	3.50923797814258	1.4298973486737	1.10644127680979	1.92077911204059	1.32413648337058	0.106240227938037	0.799617115990416	0.52971352090695	0.413064388757414	1.39625974466043	2.34425240500951	2.30388435499564	1.05423288828711	2.76912833320886	-0.418279139442122	-0.418279139442122	-0.418279139442122	0.413064388757414	0.871740377280274
VAX1	2.86196229310185	4.85450103086567	-0.011955257519879	2.57773093416261	0.812703103178848	2.4191146392406	2.29103691735515	0.812703103178848	1.59445627854187	0.928414212765157	-0.011955257519879	-0.532256753816169	3.63599677435017	-0.532256753816169	-0.532256753816169	4.11748933770506	-0.532256753816169	-0.532256753816169	-0.532256753816169	3.99819523139468	1.7879921899918	-0.532256753816169	3.28667818527503	0.812703103178848	1.88394857030841	-0.011955257519879	-0.532256753816169	-0.532256753816169	-0.011955257519879	4.09098436486684	2.09234905439424	3.40238929486134	3.27264719005792	0.292401606882558	1.54894923136899	1.44871570906145	2.06925072766528	-0.011955257519879	-0.011955257519879	1.7164489008387	-0.532256753816169	2.87007736012241	3.98916219352509	-0.011955257519879	-0.532256753816169	-0.532256753816169	-0.532256753816169	4.11748933770506	0.292401606882558
BARX1	3.38079892143892	-1.67324312698404	2.1508889450164	-0.306646346911517	-0.379903272459984	1.73292551569855	0.819177849963034	1.16562168725898	0.303395117576278	1.85107593733276	-0.181836198189279	-0.989944736947779	-0.462955124820249	0.158094857104581	0.399271444862455	0.572621425700094	-1.24212984214269	1.45956508881586	2.62438155971925	2.30126289737839	-0.077934404738827	0.873295880887239	1.87430992903955	-0.181836198189279	1.73552245056994	2.58332979705997	2.36752351745583	-0.306646346911517	0.0889164051743595	3.21335349867155	0.862842441575492	0.189997490850978	-0.811016557301336	0.353178880102525	0.830384729703808	3.3199721482278	1.29920440733815	0.276924527075071	0.747332877343543	-0.558831452106427	3.46368978894048	2.61625934989355	3.03882424109695	0.941928510054828	-1.67324312698404	2.09531941985559	-0.989944736947779	1.44732931719761	1.78530621309619
RCOR2	2.49523188223012	0.316175973282187	0.930992808148609	-0.0195212180794005	1.75339145535088	1.1469797367445	-0.674989214100581	0.795139003873953	0.419547099044683	2.68135174440868	2.0718158181244	2.60765748574239	0.914570978005704	-0.0458714595558773	0.921179254940352	1.68182149954186	1.92965843049668	1.60339701907412	3.05229416133503	1.55626542970774	0.673290086590379	-0.930186822430307	0.939081935032177	1.69792067944441	2.17137699793766	2.4380948747465	1.97363339848036	1.35734160111605	1.08740626370155	0.951860703152038	0.205773135296781	0.943897356718905	-0.88422588516271	0.751794087840251	0.806572983329695	2.2916372034077	1.48586175692411	1.07930647552173	2.15547942543113	1.32078507472697	2.27761366834966	2.14372070313121	1.83930890269129	0.181788343052923	-2.0054210848967	-0.34659833547458	1.07794869244581	0.0160010824964022	0.548458760784143
SLC6A17	2.53508537612745	0.0209195641102024	1.04856828999071	0.492497981954118	-0.228279781209731	1.36234128320355	0.538266490581545	0.886457853434572	-0.0626081304911765	0.660136806605791	0.550818424417291	0.263276457674491	-0.191904333719982	-0.247191988603768	1.27831818812925	2.04843949226813	1.52453784104806	2.51548648416276	0.443570600628623	2.29836341459345	0.391015765111883	-0.615869857636359	2.89430666798756	1.49064633917367	-0.683460572604204	1.68467219621927	1.3643194316219	1.2533529758398	1.7261842787755	2.31870865999727	1.1752903860443	0.152401179694577	-0.615869857636359	-0.887474844745625	1.28054477001536	0.98405422083834	1.53081368508685	1.79399057840777	-0.584346190175947	0.317163060245824	0.598915886691772	1.55083489477462	2.36257829167538	-0.419960425119148	0.627400267722396	-0.350150097233977	1.1543540833146	-0.719836020093953	0.450770314733464
S100B	-0.170224868111144	1.97210150384129	0.651378541425534	0.741791302423442	1.68294510129413	1.67470735015839	2.0672200884338	-1.49768325361603	-0.624289675087779	1.33975507898508	-2.34609381815541	1.52659626096762	0.039844916816093	2.0675211948886	0.195942051714689	1.23073970395874	0.0230767759286411	0.896470354456894	2.04451677564177	1.5571492688729	-0.360039329741328	1.10093210111305	0.820550275256918	0.580436183357731	0.953872101378375	1.37481834817971	1.34418808807665	0.891348995223034	0.447282058198331	0.679641104622	-0.502593176812449	2.05872839223854	-1.82754849601805	-0.878584651878686	-0.152984323605447	2.34505166850717	0.0759733706732077	-0.522995027914333	0.389377188798312	2.47478689103439	0.379961636052753	1.34172927055846	1.15606669367127	-0.636653708875404	-0.206235186873394	0.541622098065999	1.48865107225021	-2.34609381815541	0.166402861407651
ARL9	1.70119179086977	2.19454950959034	2.37332837403766	1.57006661107967	-0.342420549869787	1.40507436195308	1.95484374532	0.0422245429138611	2.42621216561312	0.444593976090617	-0.318184215913152	1.13247858580671	0.532926328008612	1.98757860652588	0.859311280671875	0.91345513286747	0.0267601344976469	0.396541082770119	2.05705610722262	1.21961439086908	1.85284180224881	0.313200600039422	0.908200377340832	2.13745541634727	2.60166408535105	1.97634165350895	1.97775480772925	1.25819800495621	0.516012030914313	-0.0727754059842208	-0.0553154449993834	1.71886289250093	0.444593976090617	-0.505336437520391	0.376494214993495	1.37597243272913	0.983659319605798	0.597265476776958	1.1561265750064	2.83995368054015	2.62362495848079	1.16000179427149	1.67701560559956	-0.671600193398001	0.0573998799741364	-0.0214831791109485	1.76967932903362	0.0573998799741364	1.58851869841868
DSC2	0.117245014046185	2.16498392179853	1.44838168616568	0.484995221684174	0.659913340631847	2.66315497934122	1.11603439069074	-0.188051312822103	1.22396537896989	-0.0413360873685989	0.523367429519925	1.30989124111576	0.515141991553109	1.11244619031563	1.56854552598255	2.02772069705686	0.605362757398651	1.40148215408735	1.45910049974454	2.2637603775184	2.32220513522718	0.596413413993334	1.30448874725312	0.318015417447326	2.25581606263143	1.70663555741068	1.95969429438523	0.374333693127167	1.1636077262723	1.52577959755053	1.14391431141188	1.45803480212892	1.23468067182596	1.28526948479463	0.875329791156139	-0.331482441764761	1.74219341778297	0.62284608369409	1.41363578757682	1.72930771186759	1.47734347341291	1.9240326392341	1.52747596801476	0.733844277222549	-0.755873171027351	-0.239221160208541	1.20939521775328	-1.92631559365518	-0.833287265464296
HAPLN3	0.226172035039507	0.973457928057355	0.335868267896209	1.65314801681255	2.18830909362028	2.11738058987965	-0.188074664098343	-0.967833778981598	1.05627864354618	1.21942837527755	-0.901519573511447	2.52483149847705	0.55963692122425	1.94569364348691	1.11688774868763	2.3043187603775	0.961498525472047	1.45161621600722	1.79297403854201	0.211151923773118	0.551034032657308	-0.0296436163421899	2.92727254352691	0.853464179084927	1.4652504263092	1.67186430381311	2.42915294063205	0.772568784235393	0.354709997507909	3.11460965950162	-0.317769949908119	1.35320597117375	-0.31323153451136	1.38676779854261	1.22052264468086	0.745601611720002	2.68390096258075	0.33146344499301	2.82064249775652	0.911229916705133	0.193304855680001	1.66838458982948	2.31939945768201	0.213672790008271	0.0623094847198816	0.833071854636194	0.752534834853775	-2.38817962452337	0.888171836368611
CRYAB	-0.916989253178572	-0.56629642966826	0.202509436226368	1.54764082781831	0.409566054313383	1.17736778697158	0.330223656124734	-1.0303164071548	1.23624818985087	1.88210697267634	-0.603655096931594	1.94239388583288	-1.39961154752461	0.0737501540679971	1.81642919739221	1.39179122830466	-0.123159795373008	0.341465059864875	0.801919156628622	0.558063965292008	1.5492059025975	1.85022237749044	2.18950508010961	0.160686778323118	3.09629928159331	1.70144247063131	2.08011479621254	-0.455428084286317	1.54864733982365	2.61878455130509	-1.30654523404157	1.14610501023171	-0.147799645548095	1.16181106611399	2.0049168676312	1.59405854657637	2.28934469870942	0.868178974215885	0.767836729720157	1.34300614665281	-0.449037073036229	1.51096116104432	2.93105906849989	0.270541935339248	-0.780602761751584	-0.238681718450432	-2.14326665007262	-1.92047475549389	0.484454138878034
GABRE	0.0073704447206228	-0.500503492063452	0.108482430712156	2.02472882139435	1.71941195253105	0.745976847747801	0.0403959918283845	0.0148499621956172	-0.961770576016433	1.63389047280974	0.00359946313340518	1.33254710346451	1.37772404122152	0.665619032792141	2.25411799704656	0.909036466671928	0.0615505086311545	2.0321348956485	1.78697178941274	0.577666440519949	1.62326297024383	0.60153105477092	2.7484750335372	1.30103291481296	-1.01072366843826	-0.138988694997634	1.18744994743097	-0.267084606954923	1.44480699731282	0.780444119456439	2.91538969122543	1.45772597707852	1.25082722513886	2.129099066269	0.788793522428379	1.14398373917719	1.20817928240807	1.72329783768974	2.45399752045444	-0.714073531816183	0.921817620224165	-1.27677004745625	-0.24488952200839	0.933405169004145	-0.67175416212702	-0.500503492063452	-1.6746366363783	0.794694949907172	0.294245834671092
CCL7	-0.816087726479851	0.00546633609686521	1.35503410614928	0.604967323769058	0.00546633609686521	2.02602237401797	-1.22686475776821	-0.575798567018601	1.95315206872249	0.656532526846474	0.194190292480699	0.680724701597519	0.0752676237310082	0.862948124950441	1.32383606168836	1.50227876417424	0.768682253465559	1.63451943128038	1.16915248608189	2.12502296564858	2.55416165114897	-0.816087726479851	0.194190292480699	1.75041738919736	-1.22686475776821	0.726333814480617	0.768682253465559	-0.816087726479851	1.56412522114961	-0.575798567018601	0.944257074860926	-0.575798567018601	0.194190292480699	1.64392639047447	0.703967915399676	0.486044655019366	1.2737251562388	1.96140221568783	2.45250702781164	0.137707003203013	1.86685376008286	2.8383212877527	2.00610029689889	0.577398353636982	-0.575798567018601	0.337109194175732	-1.22686475776821	-1.22686475776821	0.74788622546409
CR2	0.378000539857361	1.1328455307119	1.24563977438247	1.74968388913047	1.48794872094398	0.536630986596943	0.43438675743707	-0.359455994221376	-0.114908682238435	1.02425032578248	-1.54905419263236	0.34252286500407	1.0130383488631	2.30367939217561	1.14677319029847	-0.553564115814249	0.498312178583572	-1.21722416702632	-0.401110910037612	0.738853362315076	1.22277073236366	0.139118732249503	0.89531269634315	-0.359455994221376	0.360590274570407	1.65937215927854	0.836745474843712	1.27540090841953	0.517854872930251	-1.54905419263236	-0.617489536960751	2.10941815062865	0.179598851077751	-0.0915513897618409	0.599788597583091	-1.54905419263236	0.304204056990699	0.498312178583572	0.110095935397826	1.20940997127964	0.110095935397826	0.669727448517629	1.3851031482402	0.43438675743707	0.55469839616328	2.37164474896259	1.55092668366331	-1.02311604543345	-0.77856873345051
GABRQ	1.93570635064258	2.16213325866721	1.24327814291528	-1.30266322858719	-0.332184850741651	0.887191996592595	0.896611960904095	0.867845858085314	-0.70761713557162	-0.176366374097278	0.395627972145223	1.73759945894508	1.64278702684965	0.623035214004021	2.00631478202283	0.0432474340883181	0.0432474340883181	1.6236121290316	-0.176366374097278	1.60373341005317	-0.551798658927247	-0.176366374097278	2.02755806536116	-1.30266322858719	-0.551798658927247	0.539541919132809	0.292145903577029	-0.551798658927247	-0.0555041738827565	-0.0555041738827565	1.38158266844495	0.319928110947213	0.418679718918287	1.55890110108375	1.02856603601603	0.982766854720965	1.12853616935034	1.09073239100454	1.44959964486197	-0.927230943757216	-0.70761713557162	2.33984563049452	1.0358364041773	2.05354342126148	4.02869752360399	1.28587395777777	1.81312740003515	1.53068460185907	0.16410963430284
CNNM1	1.71948808050578	1.53844443888066	1.02193715252475	0.485030482331005	-0.291996635470609	0.971173512701129	1.64846748926347	1.72284461551181	1.64470585309502	0.624392803684947	1.57929820628241	-0.504993046045574	-1.46474422460268	-0.557382830536115	2.44802080254586	0.307736624045768	1.21145164159645	0.615364758595955	-0.614333768619123	1.42485420973441	1.01209451754623	1.23303127392911	0.796805555094135	-0.910168378842558	1.54286690767724	1.87190341243306	1.20778483709438	1.01209451754623	0.77580301866228	0.782879010733353	1.40065964391036	-0.103702133502833	0.349978563530449	-1.0110635275694	1.31910254509432	1.20038901951401	-0.676716463118526	0.462458490643263	0.496031126013545	1.50194590283214	1.59168702204788	1.60183486705374	-0.822769025601621	0.587508516694504	-0.822769025601621	0.439080187930537	1.47317103215988	2.00094039228489	-1.2764497226349
ZNF695	1.66024429728142	1.885755499645	0.904746552722763	0.488783604589963	1.10619944867625	1.10882059516221	1.17417437973087	1.21424091522884	0.816103576339482	1.97107327216484	0.471831720329986	1.21424091522884	0.827263017880097	0.613046156445861	1.5716990729737	0.999794025217458	0.203929751417168	0.516277327750675	1.07679741513058	1.82602428632184	1.39689445945923	-1.17616910232757	-0.0126686958451425	1.53526984449315	1.32985324343589	1.62901989744964	0.856296705423288	0.328658467390302	0.931193769456498	1.04346681059355	0.757897006912564	2.02223062000887	0.931193769456498	0.454520405515037	0.765901839942938	-0.528507050294727	-0.0771616617477076	1.36692829149424	1.09562989746361	1.55822786388518	2.53610778946311	2.35925026863375	1.19091114439293	0.617834946884146	0.300978310519644	-0.419480480349976	2.06145621299984	0.448667431138175	-0.701038057632088
KBTBD12	3.08337896581599	3.90029728465511	0.814410323970325	2.36701258675989	-1.19009427300352	0.325920963619713	2.29500201759178	-1.19009427300352	-0.733728212896295	0.325920963619713	-1.19009427300352	-1.19009427300352	-0.466771181131715	-0.277362152789076	2.28835148577486	1.97823371903538	2.58258653032081	1.62565009106174	1.6525271719003	3.25326911601254	-0.130445096487507	-0.466771181131715	1.99930422283036	-0.277362152789076	1.25491062716358	2.52218181798818	1.93395505104914	-0.277362152789076	2.66108391682253	0.325920963619713	0.902326999189945	2.19130027631579	2.79303239777471	-0.277362152789076	1.11199599687613	-0.130445096487507	2.61998190164914	0.179003907318144	2.63000335923021	1.04924405549151	0.445960939082725	2.1000555549953	1.59762896640493	0.0910872320985247	0.0910872320985247	-1.19009427300352	2.6871256128591	0.325920963619713	-1.19009427300352
S100A2	0.0466997976832199	-1.44012330784014	0.818469949797773	0.734743660593258	1.69572586902877	0.570485480791642	1.85316000611391	-0.0512082964662679	0.921316421558821	1.79235497971405	-1.33198917201067	1.27066740233767	-1.36588958288173	0.561081727571818	2.77703875278517	0.508736591702719	-0.55247108835915	0.561081727571818	2.36915597790897	2.00132715654075	2.26180484073664	0.166009688325242	0.743768114535219	-0.888819504956113	2.16150006139489	0.901819737044457	0.28932443376024	0.314477138242066	0.719390886413899	1.05484102494323	1.86379469183697	-0.320910367053621	0.901056912856264	2.63287253575628	1.31823483955541	0.721461030660657	1.65903208475012	2.94937045974913	1.15237769380363	-0.0588612507067016	-0.0784371440255065	1.48847995842208	-0.432649959120392	-0.163922344818886	-1.40184578688408	-0.93759456941634	0.324650556194179	-1.98357142336792	2.87095947516788
MMP20	0.0223747026907249	-0.443613835998069	3.10817495316067	0.814760122075677	1.55333448166326	1.22693760096711	1.51794318652999	-0.909602374686863	3.45295612372267	2.30330367936254	-0.443613835998069	1.28074866076447	-0.909602374686863	2.20623023491709	2.54703187893381	-0.909602374686863	-0.909602374686863	-0.443613835998069	1.4995234218659	2.92268814764691	3.83816325282525	1.4995234218659	0.0223747026907249	1.98393172521878	1.06988315975864	-0.171028015099275	0.638378043878948	-0.909602374686863	0.0223747026907249	2.44536242032156	0.638378043878948	1.28074866076447	1.75954290766069	2.45444741471144	2.99710773736209	-0.171028015099275	1.25438138506717	2.69468365842433	1.06988315975864	0.294960523589519	4.24234837876698	1.51794318652999	2.04469506366349	-0.909602374686863	-0.909602374686863	0.294960523589519	-0.171028015099275	-0.909602374686863	-0.909602374686863
COL9A1	2.35312721682196	3.18623711241163	2.59243509644663	-0.169419972952141	-0.469565113190175	2.95361011119434	2.52814973292771	-0.707803713747347	-1.1150752914356	-0.707803713747347	-1.1150752914356	0.645123182424371	0.106739441629164	0.0282805768016879	0.701124459479702	0.237851604736115	-0.300532136059091	-0.0622935355019187	1.2906333606698	0.175945065055254	-0.707803713747347	-0.707803713747347	1.30989963376125	1.96169402897326	-0.707803713747347	1.97406435293936	2.81406032258855	0.990488220431766	-0.0622935355019187	-0.300532136059091	-0.707803713747347	-0.707803713747347	-0.707803713747347	-0.469565113190175	-0.469565113190175	4.29350989754144	1.508952471075	-0.707803713747347	-0.707803713747347	3.15877377340921	0.549632148662544	1.38954192030888	1.18350692321958	-0.169419972952141	-0.707803713747347	-1.1150752914356	3.66843289330885	0.58321664274351	-0.707803713747347
SEC14L4	2.70605904457267	-1.00493680112837	0.173602983947386	-0.282318440346765	-0.282318440346765	-0.282318440346765	1.78953464185913	-0.549015376834223	-1.00493680112837	1.23221974807704	-0.549015376834223	-0.549015376834223	-1.00493680112837	1.64276072631778	-0.282318440346765	0.68217294568116	-0.093093952540072	0.440299920434844	2.63207602358685	2.63986020411516	1.42144423588373	0.173602983947386	1.08544583253569	-1.00493680112837	-0.549015376834223	-0.093093952540072	3.00758201631354	-0.549015376834223	2.32501332031273	-0.549015376834223	0.931784361099137	0.858625079203898	1.65440272188075	2.73792887000559	2.06864242914364	-0.282318440346765	1.59401579426946	1.29491055047057	0.68217294568116	1.45353623851108	-0.282318440346765	2.35352731460022	1.66584223765826	-1.00493680112837	-1.00493680112837	-1.00493680112837	2.87575359201677	-0.549015376834223	-1.00493680112837
IGSF23	-0.501205363484317	-1.05130314665954	0.692465569465581	0.370678994578241	0.225984351030261	0.225984351030261	-0.179418788596977	0.0488924196909015	1.2854723615748	3.4484467103325	0.0488924196909015	1.3261799173807	-1.05130314665954	0.92077677775346	1.43709825742318	1.2854723615748	1.2425633526408	1.64796649226804	-0.501205363484317	0.984300539063409	0.92077677775346	-0.179418788596977	2.5198508503306	0.225984351030261	2.76128009850352	1.9871960405984	0.92077677775346	-0.501205363484317	2.09961319759967	2.88732620352204	2.00426386709811	-0.179418788596977	2.15735671963736	0.851722517799099	0.851722517799099	1.47087456092868	0.225984351030261	1.40182030097432	-0.179418788596977	-1.05130314665954	2.82979208078472	4.10707957847452	2.81168581992842	2.49294578753004	-1.05130314665954	0.225984351030261	0.0488924196909015	-0.179418788596977	-1.05130314665954
TFF1	-1.16897360897885	-1.49858450117362	-0.874946884336424	-2.14761139020374	-0.251398943109111	-1.49858450117362	-1.49858450117362	-0.0401200526125693	-1.93126909386037	-2.14761139020374	-1.54026177971493	-1.04697799656607	-0.0474990241395602	-1.15569007414948	-1.80471696317959	-1.93126909386037	0.0517596760971324	-2.14761139020374	-1.80471696317959	-1.93126909386037	-2.14761139020374	0.279831023051248	-1.80471696317959	-1.93126909386037	-1.80471696317959	-1.22860499724516	-0.973680812604384	0.425740799296231	-0.245711023365117	-1.93126909386037	-0.885710570221017	-1.93126909386037	-2.14761139020374	-2.14761139020374	-1.01226270090179	-2.14761139020374	-1.93126909386037	-1.19736735269078	-2.14761139020374	-1.93126909386037	-1.54026177971493	-1.28224220483025	-2.14761139020374	-1.80471696317959	-0.401412687839142	-0.750163120754763	-0.695036096698659	-2.14761139020374	-1.80471696317959
AGR3	-2.24616507187232	-2.39232242929139	-1.54472596040877	-2.64218008211338	-1.05812004114917	-1.7175968997294	-2.64218008211338	-1.46773924690741	-2.14246477646941	-2.39232242929139	-1.2699985578213	-1.31245561983744	-1.41615591524036	-0.686657047381414	-1.60029240880929	-2.24616507187232	-0.300842121319995	-1.94074097064982	-1.94074097064982	-1.46773924690741	-2.64218008211338	0.372456473617409	-1.7175968997294	-1.94074097064982	-1.26207585655616	-1.62089621060149	-1.26207585655616	-0.978574989040627	-0.801648103731472	-1.00065138043645	-1.7175968997294	-1.54472596040877	-2.64218008211338	-1.89260712364742	-1.29486830758678	-2.64218008211338	-1.94074097064982	-0.346032087985785	-1.39289181800345	-2.64218008211338	-0.941310359361879	-1.42837635321699	-1.89260712364742	-2.64218008211338	-2.39232242929139	-0.683495023626263	-2.24616507187232	-2.64218008211338	-2.14246477646941
ESR1	-2.53871511832983	-2.29630430860651	-1.42468721353129	-0.691417139657736	-1.47184727907793	-2.07683968858296	-2.94994769756181	-1.57943730884973	-1.46597011636217	-2.44955859374356	-1.90729437040605	-1.83620433051476	-0.832219574147002	-0.50052602372397	-0.957096073354886	-1.58547016248852	-1.86053809370754	-2.01047177756934	-2.38370563336803	-1.82579304771298	-1.26372693488784	0.305147985707638	-2.07683968858296	-0.427956630255405	-1.29073159574255	-1.91662180470858	-1.623448300001	-1.62015966628548	-0.579158798236337	-1.92294793127625	-1.05426431756463	-1.42575514787955	-1.31943881366561	-1.87464057597721	-1.76336751957153	-2.45979439059022	-1.95255592776208	-1.1905286162964	-1.77472655691561	-1.97342097079634	-0.782462125961646	-2.25486904792478	-1.78168049032406	-1.5338519165772	-1.58244374742784	-0.719563470172607	-2.40156964026866	-1.95596773241073	-2.20490406622744
TFF3	0.761872397130314	-1.55335630001063	0.301008783800184	-1.30588248719902	-0.435645698570121	-2.3966508623274	-1.78139226705968	0.605091322048421	-1.76815346052948	-2.825667082013	0.472943116479419	-1.30988772633053	0.437537634702093	-1.19855351205828	-1.67584189530553	-1.57656158496341	0.595354589990912	-2.28430888648421	-2.46784877797948	-1.40516279754114	-1.80929752072058	0.0850039257197627	-1.18662869566294	-1.38513238692189	-1.96763464264179	-1.24003407153088	-1.07945907877457	1.20284379144216	-1.30988772633053	-0.969354973766487	-1.51750477338432	-1.73093413078142	-3.0963461797774	-2.33645388237041	-1.62756973174389	-2.825667082013	-2.19716968021508	-1.04940522331359	-2.15995035046703	-2.46784877797948	-2.15995035046703	-1.88927125270263	-2.46784877797948	-1.41033515649596	-0.481587207206669	-0.57431733998491	0.0193770797733686	-2.825667082013	-1.94652099306993
GP2	-1.48919168864974	-1.34150636730587	-1.40791459125555	-1.48919168864974	-0.731782515437062	-0.902975142447099	-1.9941311374582	-1.48919168864974	-1.9941311374582	-1.9941311374582	-0.584097194093185	-1.34150636730587	0.246920649710518	0.482741179412826	-1.19382104596199	-0.731782515437062	-0.821698045052909	-1.34150636730587	-1.74166141305397	-1.9941311374582	-1.9941311374582	-0.941351321557761	-1.40791459125555	-0.78041956517301	-1.34150636730587	-1.74166141305397	-1.48919168864974	1.0064547852022	-1.28535901398146	-1.59397609171009	-1.48919168864974	-1.59397609171009	-1.74166141305397	-1.74166141305397	-0.534512843902926	-1.9941311374582	-1.9941311374582	-1.59397609171009	-1.9941311374582	-1.74166141305397	-1.08903664290164	-1.74166141305397	-1.74166141305397	-1.19382104596199	0.877584769681482	-0.259572050148451	-1.74166141305397	-1.9941311374582	-1.19382104596199
ANKRD30A	-1.69409045047884	-1.20858935579008	-1.17458003831846	-1.69409045047884	-0.468944616779065	-1.69409045047884	-1.91783140667136	0.0341996651405912	-1.69409045047884	-1.91783140667136	0.744119312634784	-1.14381486843481	0.988547198520799	-0.247022200427215	-0.437849901212943	-1.91783140667136	0.610776158400171	-1.69409045047884	-1.2466085380938	-1.56321038123072	-1.39832099451098	0.454218926860916	-1.69409045047884	-1.11572846884568	-1.69409045047884	-1.17458003831846	-0.575385669516235	0.0447100344673308	-0.511529504168529	-1.91783140667136	-1.47034949428632	-0.878810582350607	-1.56321038123072	-1.91783140667136	-0.809374787019942	-1.91783140667136	-1.39832099451098	-1.91783140667136	-1.69409045047884	-1.91783140667136	-0.207587713773045	-1.20858935579008	-1.39832099451098	-1.47034949428632	-1.91783140667136	-0.386214917066678	-1.91783140667136	-1.20858935579008	-1.39832099451098
AGR2	-2.38982198516949	-1.42556783462469	-1.32624838537765	-3.02828953708644	-0.962881329514946	-2.35584456371056	-2.93356707317667	0.792152657169095	-2.46721587346103	-1.3603060281645	0.185515419108582	-1.67923379482776	-0.303404290256512	-1.29027648340365	-2.03523532464917	-3.44464287991383	-0.223681581495322	-1.46773241739703	-1.8013522901408	-2.34509737814798	-1.38721561634723	0.396975269734085	-2.46721587346103	-2.54460976175256	-2.52796091591186	-2.15227003278792	-1.55216971555028	0.378835414899588	-0.777876210208638	-2.70832007381363	-0.458732105569729	-0.620926676921609	-2.52796091591186	-1.95614006672387	-1.62144689086628	-2.61862123250356	-2.25895078480894	-0.0205646862002481	-1.17619276087568	-2.26770348985645	-1.4480461468973	-3.15040803239948	-2.52796091591186	-1.73339744722293	-0.107409269478785	-0.573924018090834	-1.2363662379413	-3.08497243221921	-1.34193575593671
SERPINA11	-1.62730047988499	-1.27937129936497	-1.34267078614096	-1.62730047988499	-0.221628429388325	-1.09377090891988	-2.07842787106102	0.770666582730662	-1.50916848357296	-2.07842787106102	-2.07842787106102	-0.915014574365843	-1.79379817731699	-0.553509484768875	-1.79379817731699	-0.695702228203554	-1.79379817731699	-1.50916848357296	-1.79379817731699	-0.994741605620948	-2.07842787106102	1.21644884347167	-1.22453878982894	-2.07842787106102	-1.41753818851757	-1.34267078614096	-0.915014574365843	0.218949989259913	-0.563649107285495	-0.869341563862744	-1.34267078614096	-0.681781103597519	-2.07842787106102	-1.79379817731699	-0.828243908188945	-1.05804109239693	0.0280821763244462	-1.41753818851757	-0.809141215175853	-1.50916848357296	-1.09377090891988	-1.79379817731699	-2.07842787106102	-2.07842787106102	-2.07842787106102	-0.244574837027524	-1.62730047988499	-2.07842787106102	-0.939909096084909
GFRA1	-0.660367819610385	0.31154333930491	-1.63649008098908	-1.13831616666046	-0.396315378410347	-0.0977575065350474	-0.617962122768874	-0.576973844251989	-1.51185760325841	-1.90957417019571	-2.15644348372555	-1.50274190612811	-0.866172610678099	-0.602826593202161	-0.906502594435946	-1.86378159359359	-0.0723145501692291	-2.20310190467317	-0.359929965868619	-1.57481104251988	-1.68498239732767	0.358558927797188	-1.45726578521762	-1.33281407975529	-2.72719311947061	-1.5339468994002	-0.351773378192181	-1.3595177758701	-0.380860685396465	-1.71910797914399	-1.201161786402	0.356296875717207	-1.83585843149953	-0.825363929801463	-1.09705187506101	-2.79065831620573	-1.29848513471699	-0.690580062072408	-1.65782691927953	0.363821492047052	-1.91772708680064	-0.585952274336081	-1.56771243848738	-1.57840677572106	0.143710904335344	-0.241067673134284	-2.54110685094526	-0.547302072127163	-2.33834993122764
CST9	-0.568809755224827	-0.886518430994972	-0.505592767037159	-1.12685576628492	-1.12685576628492	-1.12685576628492	-1.12685576628492	-1.12685576628492	-1.12685576628492	-1.12685576628492	-1.12685576628492	-1.12685576628492	-1.12685576628492	-0.0550878541538963	-1.12685576628492	-0.886518430994972	-0.886518430994972	-1.12685576628492	-1.12685576628492	-1.12685576628492	-1.12685576628492	0.512287871742502	-1.12685576628492	-1.12685576628492	-1.12685576628492	-1.12685576628492	-1.12685576628492	-1.12685576628492	1.05783763014325	-1.12685576628492	-0.886518430994972	-1.12685576628492	-1.12685576628492	-1.12685576628492	-1.12685576628492	-0.745930102327106	-1.12685576628492	-0.646181095705025	-1.12685576628492	-1.12685576628492	-0.886518430994972	-1.12685576628492	-1.12685576628492	-1.12685576628492	-1.12685576628492	-0.568809755224827	-1.12685576628492	-1.12685576628492	-1.12685576628492
KCNJ3	-0.331461656425625	-0.646157349489686	-0.292503562906031	-0.97065153164162	-0.405961789123056	-1.13164300114985	-1.13164300114985	-1.04097730733884	-1.47788093155855	-1.47788093155855	1.27570775316224	-0.722161825597099	-0.405961789123056	-0.97065153164162	-1.13164300114985	-1.47788093155855	-0.913191189039988	-1.2594291194487	-0.822525495228981	-1.2594291194487	-1.2594291194487	0.366495374650733	-1.04097730733884	-0.822525495228981	-0.646157349489686	-1.2594291194487	-1.13164300114985	-0.646157349489686	-0.0852420155090246	-1.04097730733884	-1.2594291194487	-0.97065153164162	-0.864609161599542	-1.47788093155855	-1.2594291194487	-1.47788093155855	-1.04097730733884	-0.864609161599542	-1.13164300114985	-0.405961789123056	0.77572946328686	-1.2594291194487	-1.47788093155855	-1.47788093155855	-0.913191189039988	0.187170100396925	0.284170868736677	-0.533747907421906	-1.2594291194487
PGR	-1.64316619769301	-1.42699738982144	-1.12459350810412	-1.44514634278907	-0.591419459817295	-1.4011730618655	-1.87672752850567	-1.29814350199743	-1.5268423294259	-2.11686159599034	-1.55003497099998	-0.871225606726753	-1.56213321382132	-0.512933951725828	-0.859663644291297	-1.2728412005672	-1.22642005249225	-1.5048709327697	-1.25482285631692	-1.40960486688034	-0.782810364142101	1.08247496465507	-1.23194808235371	-1.22642005249225	-1.61437132230086	-1.04635394000379	-0.576112576478827	-0.749987856500409	-0.513928851250325	-1.03578729579262	-0.996008624577462	-0.287978289772587	-0.989732413781449	-1.72526523617468	-1.06087227873167	-1.93245821094713	-0.996008624577462	-1.82756958273622	-1.46412052618451	-1.30471623866943	-0.86425006575222	-1.65834460322443	-0.999182481339548	-0.971450944491737	-1.2050122753044	-0.351735376368556	-1.76323323143534	-2.36218032832089	-2.74460356826804
ERBB4	-2.1339482943327	-1.14105123948089	-1.08481189498831	-1.04659289862873	-0.967770198080406	-0.438610784646067	-2.6585164940049	-0.219793705909061	-2.55196934157567	-2.39130971922787	1.07122610106276	-1.51356333880283	0.286615209279634	-0.338967114673898	-1.50283294223127	-1.12635830935964	-0.701553024802434	-2.17549470870404	-0.857088971753896	-2.22100365662506	-0.723859875422159	0.746458767229584	-2.27131146456171	-1.22810660177325	-2.17549470870404	-1.52454043264281	-1.63667223999095	-1.10744563700434	-0.661660517704334	-2.27131146456171	-0.665319405741472	0.0155157215223193	-2.1339482943327	-3.32044786390611	-1.00743304964477	-3.32044786390611	-2.55196934157567	-2.27131146456171	-2.3275508090543	-0.378578866184444	-0.894165938024965	-1.60938009466051	-1.18259765385223	-2.55196934157567	-0.931150809757515	-0.418479733083168	-3.32044786390611	-1.96763792494155	-2.55196934157567
CPB1	-0.645458661904046	-0.0729371188417881	0.352606645763767	-1.1027699407574	-0.665062536056448	-1.1027699407574	-0.930540408106264	-0.733587160561559	-0.55669943385654	-1.61188670005571	0.442012702524252	-0.618376896352656	-0.478442917250185	0.288919272743789	-0.494684107499546	-0.511910198123287	-0.708863445667992	-1.05896903114586	-0.14597480725657	-1.1027699407574	-1.15457542120236	0.443657531855512	-1.29972318830211	-1.1027699407574	-1.41493345251101	-1.29972318830211	-0.55669943385654	-0.987559676548498	0.320337243676516	-0.824073709876895	-0.0642318239207692	-0.609894371708449	-1.61188670005571	-1.15457542120236	-0.636141647751025	-0.68611983267971	-0.618376896352656	-0.0351529464683679	-1.1027699407574	-1.29972318830211	1.28156028308724	0.433217581890939	-1.2179802049663	-1.05896903114586	-0.957622173657654	0.163453905007258	-1.61188670005571	-1.1027699407574	-0.46308006919489
ABCC8	0.782889234603267	-1.66657217765099	-0.491417589389157	-1.39395068940751	-0.224557793426165	-2.41304600076219	-2.41304600076219	-0.791329905484125	-1.58200956825543	-2.41304600076219	1.67312801334446	-0.920098354539786	-1.04738498040517	-0.469841128654707	-1.18902412391442	-2.41304600076219	-0.484113339785675	-2.09155722393277	-1.90349834508485	-2.09155722393277	-1.90349834508485	0.310502501608815	-1.09897257159292	-1.90349834508485	-1.90349834508485	-0.979388784332048	-1.34508340082157	1.13052154521229	-0.529770855948643	-1.66657217765099	-2.41304600076219	-1.58200956825543	-2.09155722393277	-2.41304600076219	-0.835535745144227	-0.449223944919984	-1.66657217765099	-1.66657217765099	-2.41304600076219	-2.41304600076219	-0.521842282298767	-0.979388784332048	-2.09155722393277	-2.41304600076219	-0.93903201459659	-0.668562782020424	-0.867535347085003	-1.34508340082157	-1.66657217765099
SYT9	-0.924377491948848	0.118719473736975	-1.75335059277363	-1.58061925257898	-1.75335059277363	-0.817315559518325	-2.04863676920663	0.0216817191501962	-1.75335059277363	-2.04863676920663	0.872270218619048	-1.58061925257898	0.00484126945204279	-0.712891455344737	0.237311417190127	-0.924377491948848	-1.21966366838186	-1.28533307614598	-1.45806441634062	-0.62909131551584	-1.75335059277363	-0.0700895444168846	-1.75335059277363	-2.04863676920663	-0.841665495501819	-0.644584219323684	-0.257404486254753	0.683547428155471	-1.21966366838186	-1.58061925257898	-0.546379319068811	-1.11260173595133	-0.365375720849893	-1.75335059277363	-0.283628635126557	-2.04863676920663	-0.7942824959973	-1.75335059277363	-2.04863676920663	-1.75335059277363	-0.694760723279958	-0.456359975321198	-1.58061925257898	-1.58061925257898	-0.772431147248947	-0.192644380655252	-2.04863676920663	-0.117713566786325	-1.75335059277363
SCUBE2	-0.959182792096578	-1.87696394613791	-1.32812531300609	-1.49083523198828	-0.630122922627616	-1.44785456253694	-1.3553901614068	-0.798705122046795	-1.61749066200109	-2.75515631498035	-1.89468140247646	-1.43549840175334	-1.55781645758768	-0.178865467360643	-1.14273005755806	-1.27656578601004	-0.639078284530781	-1.80441573882348	-1.16311032313604	-1.96759555788059	-0.940699150225416	0.99775607615682	-1.32395769145064	-1.63561196111472	-2.27171053872723	-1.69744299572897	-0.767141823947993	-1.01636711255786	-0.424519366153682	-0.615556888063871	-1.31709062688682	0.239963847098484	-1.31982574184379	-0.962442402715546	-1.0956838352676	-1.808172539873	-0.909817059867414	-1.10526072551091	-1.25932300669945	-1.81962161005496	-1.73160651690494	-1.9037900972071	-1.50270664574692	-1.09310459583621	-1.0091076299147	-0.271939618887632	-0.259885783033763	-2.22480507937654	-1.59032128553633
TTC6	-0.306414554913889	0.011016518160267	-1.097805853234	-0.896437647400515	-1.0245462877059	-3.16679023793858	-2.23307492337302	0.529699522730765	-2.32808568384484	-3.16679023793858	0.991195939491385	-1.79153407939857	0.545052672319745	-0.983492277159459	-0.839532101204989	-1.1386987020537	0.0145178735892743	-2.59428531397059	-2.44436945674344	-2.32808568384484	-1.79153407939857	0.465771799235709	-1.96687529324727	-3.16679023793858	-3.16679023793858	-2.44436945674344	-1.58023954602815	0.139110144811196	-1.07850303763128	-2.80557984734101	0.680156125507352	-0.59535475241904	-1.75558075987685	-2.23307492337302	-1.34470266775703	-3.16679023793858	-1.39437036927928	-0.772197743789039	-2.15274446999614	-0.870376395106119	-1.53283265689892	-1.41203702517298	-1.87186453277545	-0.816107194023638	-0.241696906180757	-0.782833142302251	-1.18307583590886	-2.23307492337302	-2.32808568384484
FOXA1	-0.141792459000911	0.196689329774447	-0.663370460753879	-1.49503107949113	-1.12446949678251	-2.78638651751993	-2.25528460282881	0.277693542809671	-2.12924531271116	-2.22401299684814	0.438318608087072	-1.8288643491642	0.322675027592535	-0.941878600927171	-1.07404548085931	-0.880361858991667	0.199658733084854	-2.98912712984411	-2.28368573104804	-2.04613616247961	-1.80909857759846	0.401705047159833	-1.73515453346635	-3.1982755701933	-2.72563125716704	-2.01342169255792	-1.81299160379497	0.401758411894268	-1.27924479141072	-2.3623898713958	-0.579129318540776	-0.471042293686693	-3.22775922456553	-2.44190441807299	-1.75572165077341	-4.1225072512335	-1.49926784682178	-0.865830658000429	-1.98811737285533	-1.01588778628667	-1.35622003613794	-2.37968166448967	-1.6237616042412	-0.316348625905602	0.166689236081972	-0.0980144574187369	-0.657305569416015	-3.1982755701933	-2.93477969751623
SCGB2A2	-1.2572651787484	-1.48818550090945	-0.648133219607508	-0.138832922107438	-0.263085456312224	-1.70995790125017	-1.57775819297613	1.45001758663651	-1.70995790125017	-1.85363976717351	-0.199338117944803	-0.448689080007605	-2.16265062375194	-0.173125149890416	-1.02055437585906	-1.04065391042471	1.4292380012259	-1.10472356294834	-1.57775819297613	-2.16265062375194	-1.61531707561437	0.968011883974495	0.229503097102109	-0.757065722556094	0.219649102245503	-0.30935821499568	-0.837983153161532	1.20480046000186	-0.745887809179954	-0.0940611616161824	-0.399851290602804	0.137786212588146	-2.16265062375194	-2.16265062375194	-0.766732440348494	-1.57775819297613	-1.19675998291104	-1.48818550090945	-0.718085065350003	-1.10472356294834	-1.46371147998964	-0.576729162618367	-0.948254322169969	0.0235026374376624	-0.0892437950931586	-1.65867562358157	-1.70995790125017	-1.96768648016	-1.96768648016
SLC44A4	-0.626890233797507	-1.91109282564457	-0.75409727561341	-2.40831469728598	-1.30739366793998	-2.0553760868398	-2.52634408824229	0.530567823151895	-2.71112931749553	-3.0040948340526	-1.6809497824494	-1.74355976873104	-0.664910714723429	-1.03768254783868	-1.21861592504308	-1.94527900271406	0.326566657321216	-2.284266527231	-2.0553760868398	-2.25746124450585	-2.29821761316024	-0.255955582814899	-2.01327088883234	-2.00525209660317	-2.95044707346858	-1.90452263405967	-1.4989164034342	0.59088103628465	-1.62144447250042	-2.62362612540938	-1.24473358743006	-1.37423225167839	-2.95044707346858	-2.13094899810309	-1.22202184264535	-2.81685570711968	-1.67675895399335	-1.64441902130801	-2.39105261085475	-0.614304230719086	-1.34079467479525	-1.69373328524143	-2.06423166279555	-0.639795240058046	0.82120067517685	-1.05461655256845	-1.7068460128768	-2.95044707346858	-2.13094899810309
FSIP1	-0.888607628997749	-1.9930249128637	-2.14581644208238	-1.9930249128637	-1.82389017273785	-1.53361400791071	-1.93046887667909	-0.725542811467302	-1.45575107811587	-1.69580600281881	-1.7776773474604	-1.43214219376037	-1.36702657456798	-1.17963875123156	-0.998887479945993	-1.87451059547848	-0.950127347885433	-1.7776773474604	-1.93046887667909	-2.24264969010047	-1.73516566918996	0.181532443034728	-1.59268732705075	-1.48045843741551	-1.5063715008565	-1.24040351271257	-1.36702657456798	-1.16547491328873	-0.610704027409839	-1.5623297820571	-1.69580600281881	-1.19419068743512	-1.65916303007519	-1.87451059547848	-1.9930249128637	-1.43214219376037	-1.20915259081161	-1.43214219376037	-1.73516566918996	-1.03044799815194	-0.940890376870599	-1.17963875123156	-1.62488581824171	-2.24264969010047	-1.2910239354532	-0.81149965660958	-1.36702657456798	-1.43214219376037	-1.45575107811587
ANKRD30B	-0.14332541867448	-1.98120122343711	-1.21848195476694	-1.98120122343711	-0.324524430290578	-1.98120122343711	-1.98120122343711	-1.00103282006548	-1.98120122343711	-1.15286282686384	1.87273793509886	-1.09602095278631	0.828243061317355	0.10053104848781	-0.85780273664691	-1.51354204498387	-1.51354204498387	-1.29609291028241	-1.98120122343711	-1.04588286653063	-1.04588286653063	0.367477664765854	-1.68614113322018	-1.98120122343711	-1.39108104300324	-1.51354204498387	-1.09602095278631	0.80868847921657	-1.29609291028241	-1.39108104300324	-1.51354204498387	-1.68614113322018	-1.68614113322018	-1.09602095278631	-0.800960862569379	-1.98120122343711	-1.21848195476694	-1.68614113322018	-1.21848195476694	-1.98120122343711	-0.923421864550005	-1.98120122343711	-1.98120122343711	-1.29609291028241	-0.889349146360078	-0.665400927725747	-1.98120122343711	-1.21848195476694	-1.98120122343711
GRPR	-1.37117337678811	-0.831545164871524	-0.717854484671875	-1.29077802552978	-1.16392357303286	-1.16392357303286	-2.08086085737953	-0.917158963121052	-1.16392357303286	-2.08086085737953	-0.611513201672162	-1.46956933448175	-1.22280472456994	-0.0414623330217786	-1.59642378697867	-1.59642378697867	-0.698253318859251	-1.29077802552978	-0.644191380583687	-1.46956933448175	-0.759881853890329	0.938791887746073	-1.06552761533922	-1.02350024612076	-1.37117337678811	-0.917158963121052	-1.37117337678811	-1.37117337678811	-0.392607557410361	-1.46956933448175	-0.985132264080893	-0.698253318859251	-1.77521509593064	-1.37117337678811	-1.11198671657782	-2.08086085737953	-1.77521509593064	-1.22280472456994	-1.22280472456994	-0.985132264080893	-1.77521509593064	-0.611513201672162	-0.949837142032578	-1.11198671657782	-0.364748591760356	-0.627549646176963	1.25025046240148	-0.347108094470669	-2.08086085737953
CA12	-2.1566590839113	-2.51105495426286	-1.60055940012411	-1.62128447099614	-1.29662080689019	-2.07599703820876	-2.63066657758138	-0.703185812010732	-2.54481293726654	-2.1016795155757	0.41046738947041	-1.79022163171774	-0.491135331193088	-1.21081902169767	-1.83131497984348	-1.34469943408946	0.0536033493570215	-1.5724464198588	-2.07442836818895	-1.61765889843651	-1.46498984308665	0.152751734625547	-2.94045278210292	-0.127372245591135	-0.76689961935151	-2.20739393499585	-1.33745822257978	-0.488244669080311	-1.24983180882652	-1.20324476080639	-0.987417415491697	-1.65341885833219	-1.86880923030702	-1.66583674370476	-1.51022008679793	-1.91599060738402	-1.49710826056217	-1.68740277145425	-1.13209099976591	-2.13370297775777	-0.812435288264949	-1.5436945345512	-1.23075379622744	-1.97648905558505	-0.0873131036471132	-1.46554833382827	-1.59149981139441	-1.33208498841151	-1.17936453630557
SERPINA6	0.12516840323904	-1.11025249657806	-0.203315347286155	-0.878114655218657	-0.878114655218657	-1.11025249657806	-1.11025249657806	-1.11025249657806	-0.742322723025051	-1.11025249657806	-1.11025249657806	-1.11025249657806	-1.11025249657806	0.385398498548854	-1.11025249657806	-1.11025249657806	-1.11025249657806	-1.11025249657806	-0.571245120839161	-0.0750496669377394	-0.33910727947976	0.669162036531987	-0.571245120839161	-0.161397695973443	-1.11025249657806	-1.11025249657806	-0.645976813859257	-0.878114655218657	-0.571245120839161	-1.11025249657806	-1.11025249657806	-0.413838972499857	-1.11025249657806	-0.307187508297139	-0.878114655218657	-0.33910727947976	-0.510184881665651	-0.203315347286155	-1.11025249657806	-1.11025249657806	-0.510184881665651	-0.510184881665651	-0.742322723025051	-1.11025249657806	-0.878114655218657	-0.878114655218657	-1.11025249657806	-1.11025249657806	-0.458559185041918
NAT1	-2.39099174791866	-1.08446755765557	-1.61220724419978	-1.36407361509856	-1.46167399977676	-1.65509418401172	-1.33626439320993	-0.96785448209658	-1.37368782611762	-1.47726141427168	-2.23146501400464	-1.80306210983133	-0.642381715538574	-0.681279890156081	-1.30703236180055	-1.15130856804866	-0.742914381709412	-1.71427955454454	-1.10707978416566	-1.61220724419978	-1.14712687579742	-0.160126580937642	-1.47726141427168	-1.30138015861575	-1.16191400179455	-1.52273517586702	-1.45028581544035	-1.10133284936374	-1.06104323285933	-1.18157290349501	-1.12871891589015	-0.838592083628911	-1.72059061916859	-1.80306210983133	-1.6225984120339	-1.70804498955828	-1.42109527018309	-1.57262269334898	-1.06457826611306	-0.984279095228232	-0.65903891770663	-1.29857717994169	-1.16838383947551	-1.19970148708061	-0.752492783537541	-0.237481349590457	-1.35463582161296	-3.62433794438036	-1.70804498955828
CLSTN2	-0.608127926910679	-2.01513422578211	-0.994125579288799	-1.74030287844367	-1.53914919147137	-1.38193740186866	-1.81443581603463	-1.3153351282204	-2.31793530931795	-1.51230088437631	0.338154221439435	-1.76643653083263	0.620705861863999	-1.13158922677966	-0.909750768996818	-0.808626316631655	-1.12346461736121	-0.960802105890995	-1.45801308070025	-0.744188469310203	-1.25169748784889	-0.430359845831089	-1.36359199150996	-1.61714826135733	-2.89578203650345	-1.76643653083263	-0.828177159304574	-1.23018320540775	-0.976328805281207	-0.00663057564790149	-0.729635354476595	-0.254983449751788	-0.858910269980884	-1.91545158753856	-1.18568994221674	-1.17417049560249	-0.53271207689819	-1.99132436715838	-1.58077273626734	-1.62297042327575	-1.22877918462284	-1.7084736964603	-1.48221419837919	-1.10645894706517	-1.60569042077256	-0.473075523734129	-2.06618556267629	-1.58077273626734	-2.28672452296543
TPSG1	-1.72848854845588	-1.72848854845588	-0.950531226634906	-1.72848854845588	-0.787889947933409	-1.72848854845588	-1.19745006153516	0.0298189729780311	-1.72848854845588	-1.72848854845588	-0.388296621696475	-1.05839258507618	-0.153615707837895	-1.72848854845588	-1.19745006153516	-1.05839258507618	-0.950531226634906	-1.39344056676603	-0.950531226634906	-1.72848854845588	-1.39344056676603	-0.488663689527745	-0.569412966837398	-0.117793984553709	-1.39344056676603	-0.787889947933409	-0.666411574614434	-0.153615707837895	0.0546127184346441	-0.787889947933409	-0.305229008711819	-1.05839258507618	-0.862402079845305	-1.05839258507618	-1.19745006153516	-1.72848854845588	-0.666411574614434	-1.05839258507618	-1.05839258507618	-1.39344056676603	-0.615483244945056	-1.72848854845588	-1.39344056676603	-0.787889947933409	-1.19745006153516	-0.615483244945056	-1.72848854845588	-1.05839258507618	-1.05839258507618
SCGB1D2	-0.200575612131711	-1.61059848199433	-0.567301889402382	-0.604586089064368	-0.0714087987214472	-0.903555248764361	-1.26283295113035	0.763576156583623	-1.61059848199433	-1.73894839216966	-0.567301889402382	-0.396357138740691	-1.61059848199433	0.0972326473191185	-0.41032483813902	-1.08070153010367	1.55811980197614	-1.44889671872417	-1.39118286130567	-1.73894839216966	-1.95836401285832	1.23402002219073	-0.041832280001252	-0.116017763117926	0.120315014416158	-0.236940943723647	-0.892447097518684	0.882990241339345	-0.548341142995694	-0.0223794133195803	-1.30011715079234	-0.678536829991671	-1.95836401285832	-1.519532771481	-0.994620959277698	-1.12297086945302	-1.44889671872417	-0.939429424590018	-0.559580779114647	-1.30011715079234	-0.939429424590018	-0.587471119478334	-0.903555248764361	-0.300769210919834	0.052007767533279	-1.95836401285832	-1.73894839216966	-1.95836401285832	-1.95836401285832
PGLYRP2	-1.663048743905	-1.663048743905	-0.922793547526269	0.231487633780182	-1.02542762376033	-1.02542762376033	-1.98185930397734	-1.34423818383266	-1.08684490895432	-1.663048743905	-0.922793547526269	-1.2416041075986	-0.560145412035296	-0.838935401284103	0.391029680520946	-1.47655652142877	-0.27381514876838	-0.768034348881987	-0.539699983244889	-1.34423818383266	-1.663048743905	0.140848827918821	-1.34423818383266	-0.971253738880213	-1.2416041075986	-0.922793547526269	-0.652443178807877	-0.483309484850523	-0.652443178807877	-1.08684490895432	-1.02542762376033	-1.47655652142877	-1.47655652142877	-1.08684490895432	-1.34423818383266	-0.838935401284103	-1.98185930397734	-0.173430203734893	-0.678732986283455	-1.663048743905	-1.34423818383266	-1.663048743905	-1.2416041075986	-0.971253738880213	-1.34423818383266	-0.652443178807877	-1.663048743905	-1.663048743905	-1.15774596135644
PTPRT	0.950127610629249	-1.60771685341213	-0.0875863427748381	-1.48191078899396	-0.642246669814136	-0.118955301561622	-2.08815029572173	-0.75973718028341	-2.33287552057295	-1.51431889923598	-1.03388545692638	-0.856571767980665	1.13965506902329	-0.570603599779653	0.0198039747267702	-1.26481428949058	-0.742125027026388	-1.72663601384518	-0.436137660993787	-2.02975576720906	-1.70012429897687	0.636743476231201	-0.49739980217517	-0.879593365641012	-1.78503054235784	-0.409794109698009	-0.386220832563757	-0.698357593320476	-0.59869734552171	-0.568664308951991	-1.08750060054486	-0.683011830537726	-1.46656502621121	-2.08815029572173	-0.47653337896078	-1.46656502621121	-0.607067158235263	-2.33287552057295	-0.443342261589294	-1.9321730024859	-1.24620257153558	-1.14139138827268	-1.39700454561299	-0.617759851440528	-0.219662957933816	-0.824163657738642	-2.63599527393683	-1.54932232489946	-1.97824814268151
C10orf82	-1.28221059537104	-0.529528884128744	-1.56093620668016	-1.56093620668016	-0.499728878558875	-0.529528884128744	-1.56093620668016	0.265995577883621	-1.11916656476463	-1.11916656476463	-0.561715342146392	-1.00348498406193	1.21070567379089	-1.28221059537104	-0.131273662204697	-1.56093620668016	0.531678443992544	-1.56093620668016	-1.11916656476463	-0.913755379016866	-1.28221059537104	-0.499728878558875	-1.11916656476463	-0.778454489867994	-1.11916656476463	-0.471985737101332	-1.00348498406193	0.239472819933968	-0.0982044023896565	-1.28221059537104	-0.913755379016866	-1.11916656476463	0.405551703113394	-1.56093620668016	-1.28221059537104	-1.56093620668016	-1.56093620668016	-1.28221059537104	-1.56093620668016	-1.11916656476463	-0.596704013993388	1.13698280120894	-1.28221059537104	-1.56093620668016	-1.56093620668016	-1.00348498406193	-1.56093620668016	0.0504768136699092	-1.11916656476463
AFF3	-0.43202234052739	-1.97762466976701	-1.28232968988405	-1.62224804750168	-0.993955895683861	-1.01736483709634	-1.99808834088822	-2.66025890216117	-2.57331744104472	-1.37748742338034	0.56360787987135	-0.884651965007714	0.334357673244854	-0.675608275476188	-0.896371287464505	-1.78758476575624	-2.16816066066272	-2.2963360759175	-1.98436044492674	-0.776655059807192	-1.92655420229038	0.497757461077674	-1.73376645181535	-0.110694085389793	-2.70958588605385	-1.2898087453897	-1.31092451872714	-0.612148106144615	-0.410027066290809	-0.503928746930257	-1.62224804750168	-1.18254309171935	-1.68092393415354	-2.2963360759175	-1.26586971993126	-2.26134181005396	-2.20761245074002	-2.30852137360543	-2.20761245074002	-1.77823586299706	-0.311106201549897	0.109301026443385	-1.23607938607577	-2.6371821034405	0.0367749884627726	-0.972563656722365	-2.68436166699197	0.109158392501372	-2.16816066066272
DNALI1	-1.77953904586404	0.484149034162157	-2.05111767888477	-1.50330899157057	-1.24906069265737	-2.09772735003811	-1.83937440831699	-1.75172683756345	-1.77012381720575	-1.9297885488554	-1.30214749571638	-1.12272856553586	0.326474975477254	-0.679007251766255	-1.83937440831699	-1.46285895304395	0.176305511934926	-1.71654877021298	-1.72515114400282	-2.20350619905468	-1.78910492455807	0.341961438560483	-1.47413956438141	-1.66738233965195	-0.913933823456378	-1.51538727435879	-0.953113655722972	0.792896407498097	-0.437100233837923	-1.37954460496162	-1.12272856553586	-1.35106995375264	-0.862657729081892	-1.81875668712123	-1.30643321058252	-2.87992022787798	-1.41457539933101	-1.95470276474553	-1.72515114400282	-2.14828037881712	-1.2894716569927	-0.561779686337821	-1.46847265310261	-1.6147069988691	-1.91771026606718	0.0047934550689817	-2.59892636619896	-1.8087084730532	-1.73387910432051
BPIFB1	-0.894157174617298	-1.31855498773377	-2.33286712848112	-1.65207325358605	-0.554277871335674	-1.86815301230963	-1.45326124008935	2.44801340334587	-2.03966516568386	-0.805445176577932	-0.828951280170217	-1.08736644371899	-0.5939633002727	-1.28174908671511	-1.65207325358605	-1.45326124008935	1.21323692840842	-1.11023693334088	-0.216192748517441	-1.40343889613813	-2.03966516568386	0.224176271397397	-0.653429608456631	-1.65207325358605	-0.695345161120597	0.224176271397397	-1.24789093990922	0.904368295086776	0.386910754296829	-2.33286712848112	0.572293036095605	1.44142641286517	-1.86815301230963	-1.86815301230963	-1.24789093990922	0.443650439320494	-0.529749202335567	1.65137067456342	-0.880287046192757	-1.86815301230963	-1.13441500056567	-1.57495104951237	-1.65207325358605	-2.03966516568386	-1.65207325358605	-0.100219256054942	-1.35887129078879	-2.33286712848112	-1.31855498773377
CAPN8	-1.26126151663225	-2.20402498901127	-1.53526994988762	-0.416293927683673	-1.13313780367434	-1.86181011757327	-2.43607127884512	0.11721787101861	-2.20402498901127	-2.20402498901127	-0.91904664519425	-1.51959524613527	-0.619790308430076	-0.875326797034267	-1.72755326117415	-1.6826394300914	0.635303124057781	-2.43607127884512	-2.2699509995925	-1.36237091382876	-0.170408151548156	0.685453141108812	-0.842940651317812	-1.36237091382876	-2.20402498901127	-0.867028926112774	-1.14744928972319	0.625392881682545	-1.40942666453112	-0.468495148606303	-0.191944163136017	-0.677941170952759	-1.10570231810631	-2.20402498901127	-1.16972577643739	-2.09385640740712	-1.38533838973615	-0.850840207011616	-1.55145866898877	-2.54623986044927	-2.54623986044927	-1.66162725059293	-1.96432410091755	-1.70458578526676	-0.344214388777246	-0.819973175410418	-2.43607127884512	-2.68827186490693	-1.6826394300914
SYTL5	-0.57265131422746	-1.27395245769203	-0.802724244829535	-0.657364401770179	-1.24562929391708	-1.99093042418245	-0.277473814798484	0.971729827117881	-2.33439903704694	-1.44654555261752	-0.488241699470268	-1.88035822798938	-0.326656677735891	-0.992504743559957	-1.58909790678157	-1.64746181131796	-0.837716694535884	-1.58909790678157	-1.06341414006835	-2.33439903704694	-1.79001416548201	0.775340326460466	-1.44654555261752	-2.67786764991143	-0.649036130695465	-1.71362934901401	-1.16924447744907	0.0888690344418636	-0.976256715324471	-1.27395245769203	0.535401814037897	-0.442644452035414	-1.71362934901401	-2.33439903704694	-1.24562929391708	-1.21883787932006	-1.58909790678157	-0.888583928636601	-1.33597335642445	-1.64746181131796	-0.849952389395905	-2.67786764991143	-2.1334827783465	-1.53688961512489	0.321066386152082	-0.729567586127095	-0.710506756784463	-0.172394379917087	-0.888583928636601
STMND1	0.198194479498835	-0.82636450532611	-0.17284898622992	-0.718652867746192	-0.882726069242811	-0.137398746189636	-0.946150211299868	-2.31840530651959	-1.76170354737856	-2.11294325108621	-0.0612459781311402	-1.68359049920152	0.349678132735624	-0.612089501173609	-0.0884799107070797	-1.23396577295046	0.132292426495824	-2.31840530651959	-2.11294325108621	-0.00550502884033504	-2.66964501022724	-0.430478049236385	0.348367053663478	-1.76170354737856	-0.92953456605744	-1.36990366003936	-1.20500178823754	-0.331016781802653	-0.687298634362201	0.0969004683325033	-1.33235079549388	-1.85409167414854	-1.45455527350021	-2.66964501022724	-1.55624149194518	-2.66964501022724	-1.55624149194518	-0.239465536773186	-1.85409167414854	-0.418412436871761	-1.36990366003936	0.906379891876652	-0.154813923312331	-2.66964501022724	-1.20500178823754	-0.946150211299868	-0.800372563025605	-1.85409167414854	-2.66964501022724
MLPH	-1.52133009287295	-1.38492672090785	-2.20131433014336	-0.590420945808416	-1.01806507713035	-2.62737173662438	-3.25968985299815	-0.37119338814176	-3.02152107264638	-2.16504180427236	0.0227506941946974	-2.19739520539647	-0.302751811813175	-1.3364784578406	-1.03658734410737	-1.61060334093294	-0.174251566441404	-0.872282140624365	-2.85521845237493	-1.71483974102024	-2.83315813871791	0.304294389961385	-1.3488673108462	-1.08545510974862	-1.90868260733299	-1.48355253995373	-1.78733507869567	-0.0341088331797711	-1.50311597169302	-2.6081967227626	-0.920453899972545	-0.943004145429611	-1.85456487493453	-1.54831001161837	-1.19605672033003	-1.74718185084141	-1.65316032195095	-0.71518678678299	-1.11055133815155	-3.67049137036428	-2.02303211897429	-1.47860205687054	-1.91610101376515	-0.782815456408424	0.0504334517357288	-0.110111432573691	-0.820668686540249	-3.73614559362544	-1.35238078891377
DACH1	-0.693382786574368	-1.60310243737466	-1.41279893768625	-1.63797301224902	-1.20441226934607	-1.60310243737466	-2.83404351633479	-1.8363212350776	-2.01318284549302	-2.4353533483062	1.01134625240968	-1.23332229006927	-0.0132972645865009	-0.657421806959679	-1.18228691358212	-1.30255407524652	-1.03054383998667	-1.27004891149853	-1.58097708161071	-1.88945329066015	-1.32994917312322	0.276098575538663	-1.37365537992963	-1.70124424327511	0.0278541289291437	-1.9278133908678	-0.416985997031342	0.276528301616378	-0.974965211901041	-1.99062354906098	-0.317159150147637	0.170196689711871	-1.26376263768962	-2.54022257976538	-1.16623410440112	-2.0611429737468	-1.07381147389477	-1.96891575290031	-2.34668767647529	-1.06933527754358	-0.874527833185171	-1.88945329066015	-1.47250164192337	-1.77234554795823	-1.59193338103239	-0.834632122040678	-2.54022257976538	-2.83404351633479	-1.81964794220293
CHAD	0.0890865547636155	-0.37296350764525	-0.941006228471693	-1.21316109202093	-0.313754293087357	-1.18930568611281	-0.600110343063857	0.60563051641766	-1.58197939860423	-1.63816293180366	-0.283200921322236	-1.30752569347766	-1.77538978436695	-0.649992480742098	-0.522249214981751	-1.66894836813384	-1.60924445951651	-1.48625773021778	-1.00767389148183	-1.48625773021778	-2.03249580667764	1.07497788645117	-0.603505437140516	-1.32267009891648	-2.29943740845567	-1.01569103320902	-0.955036907735498	0.240846702766483	-0.457835732242524	-0.745297001131642	-0.665258062024091	-0.847173705936912	-0.646251216825653	-1.09464286101144	-0.870447038918547	-1.09464286101144	-1.40657147778365	-2.03249580667764	-1.09464286101144	-1.2786072211905	-0.548838626058587	-1.16658669218725	-1.58197939860423	-1.25134216027823	-1.35448246503849	0.130325773667841	-1.91261663693024	-1.23827261110802	-1.96880017012967
BCAS1	-2.38172706432678	-1.80440398858938	-1.61116384074416	-0.555029868343854	-1.03384076500677	-1.82423661057544	-3.17212290989545	0.953327820981218	-1.10081335333372	-3.17212290989545	-0.155849623737019	-2.14954302074895	-0.331822313750928	-0.978473591720736	-0.932075640370662	-1.65322645251456	0.853035624368345	-0.843719333199342	-1.61116384074416	-0.295330286546277	-1.80440398858938	-0.594390663828567	-0.47635031125544	-2.51379332665506	-1.93647025091767	-1.26752410235475	-1.66803030780035	0.399622295172722	-1.07106000507264	0.307439731093949	-0.632736037731125	-0.647599714533283	-1.91202388454555	-2.27627419045166	-1.50204891643973	-2.32635989104074	-1.45998630466934	-0.954762707777948	-1.65322645251456	-2.04751362549627	-0.641178020242753	-1.76685215224028	-1.52441408361645	0.207131863580915	0.660909222139537	0.90129372512869	-1.13779861053363	-2.04751362549627	-2.27627419045166
CLEC3A	-0.484752455126802	-0.640972863254101	-1.10276606850614	-0.924120070692555	0.198741880355844	-0.372557190705006	-1.10276606850614	1.31728933582048	-0.924120070692555	-1.10276606850614	-1.10276606850614	-0.566828075065375	0.457049132020116	0.0654284821657784	-0.566828075065375	-1.10276606850614	-0.484752455126802	-0.484752455126802	-0.924120070692555	-1.10276606850614	-1.10276606850614	0.982860511108395	-1.10276606850614	-1.10276606850614	-1.10276606850614	-0.601243347238271	-0.819618861067691	0.429557263153353	-1.10276606850614	-0.306106457313212	0.139573270354505	0.627375512362866	-0.924120070692555	-1.10276606850614	-0.509316909329994	-1.10276606850614	-1.10276606850614	-0.566828075065375	-0.687962907143584	-1.10276606850614	1.16284333535682	-0.924120070692555	-0.924120070692555	-1.10276606850614	-1.10276606850614	0.45276879196572	-0.462326865440511	-0.283680867626921	-0.924120070692555
CCDC170	-2.45618010812715	-2.27901086446744	-1.50336934537584	-1.56362531242061	-1.07778559795671	-1.87921084073123	-2.11801675656322	-1.48709675964097	-1.63979381206943	-1.83742764094935	-2.13879623086857	-1.60063619812888	-1.1421466209919	-0.300328379277797	-0.803983269427978	-1.40399678563063	-0.836930273477771	-2.30549581316754	-2.02274925280843	-1.36264021298572	-1.22956701684711	0.931215627000522	-1.82405533009878	-0.897923311322505	-2.92424828034534	-1.98811193590896	-0.62748896798423	-1.26913446246307	-1.09555714020242	-1.38992795111763	-1.13734033998431	-0.125402769079585	-1.19219022507144	-1.64994858434503	-1.49518403751007	-1.56362531242061	-1.43304554955038	-1.89373354305398	-1.38992795111763	-1.26333803519178	-1.20265988643219	-2.49081742502662	-1.42566537083579	-1.55468108059024	-1.15186304230706	-0.764249478293041	-2.25352558971875	-1.68136260333043	-1.19219022507144
HMGCS2	-0.737037357833872	-1.30658689664629	-0.425606925174785	-0.0878980640451466	-0.753795254949086	-0.959133587395362	-0.929247897763702	1.24593410027383	-1.78273569980208	-1.54466129822418	-1.0280577020369	-1.40539670091949	-0.194202029439047	0.635769222582968	-1.54466129822418	-1.78273569980208	-0.194202029439047	-0.753795254949086	-0.90175572833057	-1.78273569980208	-1.40539670091949	1.41430656913576	-1.40539670091949	-1.22994405810487	-0.412644301576416	-1.54466129822418	-0.248835782627715	1.79057448577984	-0.382228976128907	-1.40539670091949	-1.30658689664629	-0.830438093490506	-1.0280577020369	-1.22994405810487	-0.333466626743744	-1.54466129822418	-1.0685124950684	-1.78273569980208	-0.490880965523164	-1.40539670091949	0.12718471652242	-1.78273569980208	-0.80961542989953	-1.78273569980208	-0.542498207232026	-0.0953922251658516	-1.54466129822418	-1.78273569980208	-0.991869656526979
PRR15	-1.89090137356941	-2.51166510526933	-1.65269336474137	-1.54741203654256	-1.62070659770323	-2.54639502935942	-2.01148180214438	-0.027292563536136	-2.81089788299292	-1.48201475649147	-0.762999390940676	-2.16206910121268	0.813189880930294	-1.45177925250365	-1.0926720279711	-3.42555494766305	0.519183569334703	-2.31206332238619	-2.38973593417613	-1.42297726084729	-2.10762001384722	-0.176608271791603	-1.54741203654256	-1.81128751969702	-2.75802905205779	-1.81128751969702	-1.68645806503044	0.939769858937453	-0.731548412209706	-1.75047598409193	-1.45177925250365	-1.18797080837999	-1.83299012153771	-2.38973593417613	-1.15451603324682	-3.08552777530244	-1.43433475516845	0.383887330727889	-1.24817925881896	-1.85549670398524	-1.16546422593245	-1.72221003857088	-1.91570515442422	-1.69520078068491	-0.424058203239082	-0.985167469136114	-0.0574472524337215	-3.84671689647984	-1.87886913375417
SLC7A2	-1.13112482674603	-1.56079505064181	-0.595273927552607	-1.55788933906628	-0.713661200677408	-0.933602320048726	-1.39395479724224	-0.647917995742749	-1.58773826754893	-1.63277918727574	-1.84332346483063	-1.13981320838328	-0.502114283042466	-0.785710093093814	-1.16814957163609	-2.20439377259274	-1.00465885610011	-1.52158048012506	-1.21392534333325	-1.09322890250177	-0.882507441612292	0.390072888121294	-1.07751455149983	-1.15895748792069	0.355666890396769	-1.29244084512761	-0.769965732268414	-1.08418868862742	0.504492681570517	-1.88064889316451	0.256572669633192	-0.70156398728208	-1.60019711955676	-1.94561185320898	-1.43750459994771	-2.38062255016754	-1.65340260437813	-1.2010182819418	-2.09959765617081	-1.29585406479529	-1.21830307095918	-1.80860000074811	-1.56665780206697	-1.68603209804274	-0.247137798520043	-0.331810998866259	-0.196558062726344	-0.851374429923015	-0.460702196887705
WNK4	-0.518269150648036	-1.20861544931813	-2.00295306571739	-2.00295306571739	-0.832462734181745	-0.982702516678524	-1.09099986270206	-1.70916328756094	-1.63211510540006	-0.304622448895757	-1.07513110692457	-0.101404421507809	-0.523422019207097	-0.852066180983927	-1.70916328756094	-1.33568772838751	-2.1812276998845	-1.60886329332384	-1.52536568202384	-0.0328565766219481	-2.11448552868772	-0.0536649338815367	-0.65274837605231	-1.95531476724489	-1.83477622596345	0.701470083836469	-1.15087935643247	0.587025800081773	-0.58979436143892	-1.43745133662311	-1.39128095058112	-1.34901715360575	-1.17891420810279	-2.05561476148199	-0.736551036994574	-1.24019376948068	0.0631013342237397	-1.70916328756094	-1.45384047123296	-1.73773242450217	-1.68213920230856	-0.0426573577610327	-0.748595567357823	-1.15087935643247	-1.06738174513247	-0.288179392949932	-0.0270670467563052	-0.446743939857152	-1.63211510540006
F7	-1.13416932109895	-1.77929800055284	-1.46943883429529	-1.89693094273176	-1.04849541421704	-1.27558807076895	-1.77929800055284	0.151994805131904	-1.77929800055284	-1.36365274199157	-0.026463255108322	-1.60192241016645	1.26776846581819	-0.852620991262869	-0.871119823830648	-1.27558807076895	0.154691295070466	-1.46943883429529	-0.351715124651988	-0.974818140599218	-1.46943883429529	-0.267448862487878	-0.930862472038124	-1.07553532237178	-1.89693094273176	-1.31778359534562	-1.07553532237178	0.252594434750206	0.0979524306800205	-0.890291486909148	-0.598079579648557	-1.10403754112739	-0.998251448823675	-1.89693094273176	-1.53152964956386	-2.62773352906756	-2.62773352906756	-1.68318488851352	-1.77929800055284	-1.60192241016645	-1.31778359534562	-0.974818140599218	-1.16612835639596	-1.41389670738494	0.931194900915215	-0.576111291265332	-1.41389670738494	-1.04849541421704	-1.89693094273176
DEGS2	-0.706735493324167	-1.67433327013169	-2.08036464063543	-1.61559578385379	-2.00679888022374	-2.21943319970026	-1.85340472666133	-0.387478496185931	-3.18968810186316	-2.32500337085264	0.413171638235747	-2.07261053047652	-0.8117410974879	-1.28313017376174	-1.89856336539308	-0.397192724089072	0.524632617234807	-1.06171860139187	-1.4547031000671	-1.88124852750527	-2.15479787139517	-0.158605495309242	-1.07112749056902	-2.04251188731201	-0.915123758421626	-1.43473004105371	-1.69944725226293	-0.265159355204868	-1.2301718960213	-1.19653896798766	-1.4045660832233	-2.84906815864168	-2.07261053047652	-1.4045660832233	-1.84260186446773	-1.9285193074055	-0.360739082780103	-1.16460591990859	-1.21214351511754	-1.69944725226293	-2.32500337085264	-1.90444203149973	-2.3136165393743	-0.441103757669274	0.599669787146881	-1.08712713120932	-2.79848500549321	-2.6873305383629	-1.02249180290422
GATA3	-4.64423577984609	-3.3315589213762	-2.26179816260312	-1.23737172846655	-1.1967768089175	-1.73231297516358	-3.78249259300203	-1.4869834026863	-2.36361019213176	-1.70074151522131	0.266827921058812	-1.08045197374826	0.299740651210574	-0.608641528314351	-1.30822925241318	-0.137213295325447	-0.495201792253713	-0.475815317544931	-2.09581925560452	-1.80315242708108	-1.16638363628468	-0.00260318201043774	-1.36951318377378	-1.08513681685485	-0.35339326047068	-2.67868226440139	-2.08176939530158	-0.318154573575017	-1.05060656371489	-1.12240992543755	-1.48002778468145	-1.01608266540357	-1.35560175008679	-1.62584155032669	-2.21924313290715	-1.83492164069631	-1.38319476584596	-1.39027240725017	-0.937849558069567	-3.04482347444429	-1.25916270010609	-0.977768011276779	-2.59875183720817	-1.8007321273019	-0.57360264291907	-1.00331659528531	-1.03546077134051	-3.72208694106226	-2.96745462223281
MAPT	-0.973247744917063	-0.991399056781312	-1.93319907722018	-1.55096689741649	-0.807477822233965	-1.42967539760337	-1.12503210578969	-1.97923953766482	-2.00093615820835	-1.53589288100787	0.14637789162896	-1.87254858116442	-1.25452610262068	-1.03053637869888	-0.446609959496036	-0.484645014307425	-0.396115778016018	-1.21755073220282	-1.57433852584413	-0.41198687665728	-0.299546247672732	0.373328798596049	-0.249346718142443	-1.53341817788655	-0.521881722717645	-0.512877731929525	-0.942119182089883	-1.37267803804308	-0.85765080095905	-0.725235610240037	-1.56383476393196	-1.77492313217288	-2.18851028771126	-2.03508230080861	-1.68493226366377	-0.700026564965968	-1.62411047076232	-0.757396111606227	-2.25305641488214	-0.627772449485337	-1.05817574532435	-1.41741472319084	-1.54589859443602	-0.759995520219059	-0.421722152537684	-0.540766197286465	-2.31609847986544	-2.32569071482756	-1.89513185887436
CEACAM5	-0.634575155054272	-0.308201701908091	-2.07212819639495	-0.617199165447146	-1.27735327866081	-1.65223204935416	-1.54227825123885	1.40190020874111	0.277035380564534	-1.45699145952872	-0.0687013295296359	-2.07212819639495	-1.23233590231338	-1.15563836969183	-0.908493623611207	-0.4219585756217	1.56507864010426	-1.01242830608276	-1.8072032238169	-2.07212819639495	-2.07212819639495	-1.0917893055397	-0.841854722662485	-2.07212819639495	-2.07212819639495	-1.45699145952872	-1.06346479807395	1.49016880368873	-1.8072032238169	-0.592532159041975	0.314429509278395	-0.64356865103316	-2.07212819639495	-1.54227825123885	-1.8072032238169	-1.54227825123885	-0.785127714476103	0.053197376482623	-1.23233590231338	-1.45699145952872	-0.453827522190662	-0.159590174075209	-1.8072032238169	0.176512591812474	-0.406968185920871	0.731843790818203	-2.07212819639495	-2.07212819639495	-1.15563836969183
NXNL2	-1.1567798541157	-1.5320155444646	-0.959522398652637	-0.574012594598809	-1.11185869934256	-1.5320155444646	-1.45107439628803	-1.73597094870604	-1.73597094870604	-1.45107439628803	-1.73597094870604	-1.31581410358401	-1.45107439628803	-1.11185869934256	-0.785141552348299	-1.5320155444646	-2.0456120877144	-2.2913880865321	-1.87123124141007	-1.25804105685207	-1.73597094870604	1.37284143459145	-1.45107439628803	-0.760396965757954	-1.87123124141007	-1.45107439628803	-0.994169439720844	-0.81093941148316	-1.11185869934256	-1.25804105685207	-0.81093941148316	-0.994169439720844	-1.20529839747033	-1.31581410358401	-1.25804105685207	-0.460532783816568	-0.630005439766761	-0.837884211730039	-1.45107439628803	-1.5320155444646	-1.1567798541157	-2.0456120877144	-1.1567798541157	-1.87123124141007	-2.0456120877144	-0.866082700524864	-2.2913880865321	-1.73597094870604	-0.866082700524864
RGS22	-1.57203354218136	-1.07632586554997	-1.01418769060258	-1.57203354218136	-0.838957328947285	-1.497433859944	-1.497433859944	-1.04439330328244	-1.76000972845701	-2.27191180699709	-1.88467283347055	-1.31952403153726	-0.183796343270952	-1.01418769060258	0.48280640731628	-1.88467283347055	-0.77795120655898	-0.584497841640255	-1.11019488641746	-1.07632586554997	-1.07632586554997	-0.293692040119074	-1.04439330328244	-0.817873024951665	-0.705764779679937	-1.76000972845701	-0.0230776480751899	-1.22619630247383	-1.27091358161322	-0.907451291976395	-0.520212318449853	-0.269915356229361	-1.18479456865482	-1.04439330328244	-1.18479456865482	-1.14625047659969	-1.22619630247383	-1.88467283347055	-1.65815255513977	-1.01418769060258	-0.0331440059440954	-1.57203354218136	-1.14625047659969	-1.57203354218136	-1.04439330328244	-0.451718355420743	-1.57203354218136	-1.88467283347055	-1.04439330328244
PIP	-2.06626920299815	-1.93009459976694	-0.705485755515644	0.523412714461019	-0.369210976521698	-1.34753248589228	-1.56112797471668	0.210371438508615	-2.06626920299815	-2.2990612248172	-0.965647041380721	-1.43762838121161	0.105632949736251	0.916396837727348	-1.83347718117909	-0.780428047604829	-0.495343745917337	0.152560357924087	-1.64553139654774	-2.2990612248172	-2.06626920299815	1.09309895060117	-0.965647041380721	-1.64553139654774	-0.342411349938534	-1.52574286727085	-1.06866175616135	-0.00674483625243607	-0.67215118672765	-0.9720443375735	-0.464044812078349	0.356953958930277	-1.02814910033176	-1.31017759042188	-0.853550021441311	-1.93009459976694	-0.244311156776841	-0.729701495026476	-1.15677624222059	-2.2990612248172	0.319228438560648	-1.52574286727085	-1.26094112215081	-0.434111434775315	1.64149613382881	-0.222127834727632	-1.75853488908991	-1.69730257794788	-1.49373314396986
RIMS4	0.712963050337881	0.0587908464294099	-1.00307082727233	-1.41848080151042	-1.00307082727233	-0.206328975151201	-0.0495462015015705	-0.964269822978361	-2.56226928614215	0.400977730076914	-1.35466780784598	-1.58246040126257	-1.69452910478426	-1.41848080151042	-0.264260724456748	-1.27336511212046	-1.09255595882277	0.113943095572479	-0.474365380538566	-0.545867017098296	-1.04557251870388	-0.0983027264248812	0.340851783366049	-1.84457225028578	-1.69452910478426	0.123768149478019	-0.631064324835415	-0.674153152942705	0.400977730076914	-1.53547696114367	-0.586434084060257	-1.10938551236831	-1.45417426541816	-0.57594112368381	-0.743972031879879	-0.0895069730053385	-0.976832068927877	-0.18424871050291	-1.24925490311962	-1.49297526971213	-0.517693634284256	0.259549087640532	-1.49297526971213	-0.77527823385575	-0.729106313962294	0.00297681595171305	-0.714720219904666	0.066223189157691	-2.07236484370236
IL20	-0.841359263579935	-1.80503895923625	-1.80503895923625	-0.372551057553404	-0.786774839021827	-1.16258582879871	-1.80503895923625	-0.786774839021827	-1.16258582879871	-0.693777622772176	-1.05917397263062	-1.05917397263062	-0.737947407411845	-1.05917397263062	-1.29590689912904	-0.841359263579935	-0.616359418778668	-0.841359263579935	-1.80503895923625	-1.80503895923625	-1.80503895923625	-0.0840509308118388	-1.05917397263062	-0.372551057553404	-1.16258582879871	-1.29590689912904	-0.737947407411845	-0.416720842193073	0.742524555361341	-1.48381239401748	0.143550035725219	-0.15737699366804	-0.693777622772176	-0.616359418778668	-1.29590689912904	-1.80503895923625	0.248343210271081	-0.332227203472724	-0.465548273803055	-1.29590689912904	-0.332227203472724	-0.903241980273674	-0.974680333910267	-0.550041912523405	-1.05917397263062	-1.16258582879871	-1.80503895923625	-1.80503895923625	-0.332227203472724
VSTM2A	0.560615809887756	-0.521084830620562	-0.389462697043498	-0.971103877704083	-0.22363841983349	-0.746094354162323	-0.971103877704083	-0.192698817469204	-0.746094354162323	-0.971103877704083	-0.971103877704083	-0.971103877704083	-0.614472220585259	-0.971103877704083	-0.44864794337525	-0.746094354162323	-0.746094354162323	-0.971103877704083	-0.746094354162323	-0.971103877704083	-0.746094354162323	-0.971103877704083	-0.971103877704083	-0.971103877704083	-0.614472220585259	-0.971103877704083	-0.971103877704083	-0.971103877704083	0.143637473628415	-0.971103877704083	-0.971103877704083	-0.971103877704083	-0.746094354162323	-0.746094354162323	-0.971103877704083	-0.971103877704083	-0.971103877704083	-0.164453173501738	-0.971103877704083	-0.746094354162323	-0.971103877704083	-0.971103877704083	-0.521084830620562	-0.971103877704083	-0.971103877704083	-0.971103877704083	-0.971103877704083	0.574793614407499	-0.971103877704083
MS4A8	0.464758562506391	-1.30980202634979	-0.202127782899499	-1.30980202634979	-0.642915680943901	-1.30980202634979	-0.976358853646846	0.37221675317317	-1.30980202634979	-1.30980202634979	0.600133943009857	-1.30980202634979	-1.30980202634979	-0.535570955602444	-1.30980202634979	-1.30980202634979	0.154786230619981	-1.30980202634979	-1.30980202634979	-1.30980202634979	-0.976358853646846	-0.642915680943901	-1.30980202634979	-1.30980202634979	-0.781307101494135	-0.642915680943901	-1.30980202634979	-0.44786392879119	-0.781307101494135	-0.976358853646846	-1.30980202634979	-1.30980202634979	-1.30980202634979	-0.976358853646846	-0.114420756088245	-1.30980202634979	-0.976358853646846	-0.976358853646846	-1.30980202634979	-0.976358853646846	-0.44786392879119	-1.30980202634979	-1.30980202634979	-1.30980202634979	-0.976358853646846	-0.252812176638479	-1.30980202634979	-1.30980202634979	-0.44786392879119
GREB1	0.0488843669221712	0.318475619005357	-0.841009245734735	-1.95188246389572	-0.782340681379163	-1.12253008171452	-2.07016862370001	-1.20372189034353	-2.06427458249449	-1.28528565817307	-0.921468417562193	-1.8609445707378	-0.758900763467198	-0.841009245734735	-0.784584159548889	-1.63915813715177	-1.00210425261468	-1.64212624155342	-2.33124075286585	-2.04692043220335	-1.2638699866394	0.722203370442636	-1.65414239694825	-0.935633419412087	-1.63620413306172	-0.872990629780143	-1.03148688513695	-0.587245757082184	-1.13820696308094	-1.02926213610358	-1.14352166801201	-0.727365272389874	-1.16111504394749	-1.66023868785194	-1.24473565565483	-2.12589095973589	-1.08620014543285	-0.951107105988279	-1.74195934768785	-2.16602208942488	-0.333305260557244	-1.50635419671129	-1.7146223437335	-1.74195934768785	-1.30055613969683	-1.16111504394749	-0.238955709835437	-0.413288802266666	-1.5433046714269
SLC30A8	-0.890105448440526	-1.21161228866846	-0.890105448440526	-0.890105448440526	-1.21161228866846	-0.31162636217609	-1.45482282445432	-1.45482282445432	-1.21161228866846	-1.21161228866846	0.705529550775518	-1.06934324545343	1.10198641608181	-0.968401752882603	-0.582922173881713	-1.21161228866846	-0.725191217096742	-0.55483689796195	-1.45482282445432	-1.21161228866846	-0.772044529719621	0.207008016856538	-0.772044529719621	-0.968401752882603	0.689560486572774	-0.481980681310882	-0.582922173881713	-0.772044529719621	-0.772044529719621	-0.968401752882603	-0.968401752882603	-1.21161228866846	-0.31162636217609	-0.968401752882603	0.421362961080926	-0.890105448440526	-1.06934324545343	-1.21161228866846	-1.06934324545343	-1.45482282445432	-0.725191217096742	-0.613452606971	-0.325388072426729	-0.55483689796195	-0.826132709667573	-0.613452606971	-0.0487352309572026	0.11216891520907	-1.45482282445432
SPDEF	-0.728614055514239	0.905678125675699	-1.63116301276829	-0.540435790726036	-1.00365179563778	-1.27589281962324	-1.95265939835566	0.155617888650883	-3.16039407970096	-2.80512388655591	0.739623238791163	-0.635850784415746	0.35844217583132	-0.676380783244529	-1.71494221086001	-0.0200956144714345	0.507790402539786	-0.372101656071048	-2.02021736486137	-2.43446667015688	-3.65884725229109	0.352815042648327	-0.249250739682635	-2.75874225100666	-3.02224416546455	-1.02674533209509	-1.42004342022299	0.6719244728089	-1.69683257757891	-0.869517680511819	-0.827063938506108	-0.1326367351306	-3.51910322122697	-2.50192194085348	-2.28390812113336	-2.8555435949025	-0.63073032899283	-0.411084314545212	-2.79317581168289	-0.620344940445127	-1.74709022156941	-1.07772626189129	-2.29883069088921	-0.25351853597565	0.555480748657771	0.202246232237669	-0.144262676983976	-4.64668245946534	-2.65682045168791
C5AR2	-3.17076494114057	-2.62155466537364	-1.3758336263435	-1.38241356371555	-1.3758336263435	-2.00961570533267	-2.22256893038172	-1.20153952816947	-1.24415492476508	-2.5227096436372	-2.58711877830444	-1.90884548594329	-1.70947499207719	-1.07351253425004	-1.52802601430392	-1.35643763250319	-0.987293310511679	-2.05738957632509	-2.28697806504896	-1.61320471408546	-1.1711145026628	0.102010708155864	-1.69926464978096	-0.773371820994557	-2.02520024054109	-0.631188569583057	-1.14668198512732	-0.624036455197702	-1.08669219540924	-1.77388412674444	-1.05629691924771	-0.00604264617782195	-1.61320471408546	-1.29522607550911	-1.7851856910056	-0.466488489146474	-0.956920308202743	-1.80832001381364	-1.01493207599939	-1.74097923935296	-1.481258585452	-1.53611612849415	-1.24965857896777	-1.79666248028363	-1.5609309016954	-1.24965857896777	-1.34378368196945	-2.69564025260586	-0.663005351412888
KCNK15	-1.28405409476226	-1.92887367852842	-1.61525322098484	-2.06862175386335	-1.29533854125233	-1.35502843194841	-2.19866002483568	-0.101561880020786	-1.28405409476226	-2.7970680210186	-2.24878835826093	-2.15224843725243	-1.65440783471191	-1.67494311168092	-0.163795862920479	-1.67494311168092	-0.683927936085425	-0.688232213071326	-0.17702075510528	-1.36768077815134	-1.49477650728334	0.113978016533848	-0.28060108566887	-0.986915373588324	-2.24878835826093	0.265610126567616	-0.180851163597769	-0.41866185912221	0.288722337395323	-1.11802510733051	-1.13542261039409	-0.714698256913956	-2.24878835826093	0.153496085576217	-1.35502843194841	-0.940006943586141	-1.17173828074558	-1.49477650728334	-0.771242185592042	-1.99485779141342	-1.99485779141342	-1.29533854125233	-2.50271892510843	-0.607310803159742	-1.22031066346682	-0.154517621572246	-2.19866002483568	-2.7970680210186	-0.776192961067245
THSD4	-1.98450719387718	-2.05338999431288	-1.84202446155367	-1.89026212766564	-0.995229905995132	-0.902502154472097	-3.4404317504649	-2.11992257303954	-2.26788838320262	-1.39641342986481	-2.34193797051301	-1.68952985054787	-1.26225380125767	-0.413495540095815	-1.31568716632341	-1.83102292398376	-0.639980914800952	-0.995874970583499	-2.31931607957289	-1.57530736596786	-1.59978786380238	0.73948354594336	-1.92943742276258	-1.77851785275131	-3.790541965387	-2.16459980997821	-0.788136421653428	-0.250913020619448	-0.757379969079346	-0.416814583262652	-0.659453277766015	-0.462676576027098	-1.76450957673638	-1.32501222274929	-1.12862322020637	-1.72225983398376	-0.552504583329455	-1.70207312225772	-1.29841200678163	-2.41979532624662	-1.35486246142035	-1.47353127676049	-1.30142909635461	-1.03573393763193	-1.27377308206937	-0.7336433943343	-1.29841200678163	-0.817347422478159	-2.83094836458171
AR	-2.82478852029315	-2.71564512748789	-2.51608739688605	-2.27590854968719	-1.20793806216862	-2.33612147304939	-2.66344911184947	-0.123896865359642	-2.65516897725986	-3.48261092341759	0.553917926541099	-1.77363552464486	-0.300775482026813	-0.263627968827456	-1.28594298602297	-0.641217926731578	-0.349015729625179	-2.02915038971354	-1.85187167209786	-2.71564512748789	-1.09040687133523	0.42332406958908	-2.02915038971354	-2.25000759808085	-2.6231310273864	-1.9920825100428	-1.26047565075439	-0.510790259571195	-1.50598799554517	-1.79928452820194	-0.229381373192479	-0.157158023190825	-1.13473424667888	-2.43646096655047	-1.81149725584373	-3.39339090715991	-1.18254574452779	-1.57163136097721	-2.49045916789432	-1.07122277592278	-1.22888553938001	-2.18209545121778	-1.37043613964932	-0.130223525648943	1.07995439721793	-0.0529304176347324	-2.91860161876256	-1.91917383544358	-2.45987079513569
KLHDC7A	1.13578460475977	-1.60201698359133	-0.763737819579934	-1.35241764720335	-0.841159343922567	-1.08234963851528	-2.28545309891746	1.14681145519144	-1.99111318510575	-0.77570037779402	-1.5245954592487	-1.99111318510575	1.68842016711281	-0.553956450783251	-0.800686568593205	-1.69677327129404	0.145025727010543	-0.00683037336396142	0.562047819486435	-1.99111318510575	-1.60201698359133	0.138029807098376	-0.718997242156205	-1.81893537306041	-1.08234963851528	-0.763737819579934	-1.08234963851528	0.239226563052644	-0.901926077402681	-0.659648348838008	-0.435408351545626	-0.841159343922567	-1.19626599121439	-0.274260841063328	-1.45913649312015	-2.28545309891746	-1.40243335748234	-0.475337061798651	-1.45913649312015	-2.28545309891746	-1.60201698359133	-0.231761127594332	-1.81893537306041	-1.69677327129404	-1.69677327129404	0.586290848153358	-2.28545309891746	-2.28545309891746	-1.45913649312015
MAG	-0.325879301574632	-1.18348769106602	-1.42062980917787	-1.82602693774507	-1.18348769106602	-1.82602693774507	-1.82602693774507	0.373765212656593	-1.82602693774507	0.528258072227711	-1.82602693774507	-0.778090562498812	-0.609835552043454	-0.778090562498812	-1.42062980917787	-1.82602693774507	-1.42062980917787	-1.01523268061066	-1.82602693774507	-1.18348769106602	-1.42062980917787	-0.687933313473907	-1.01523268061066	-1.82602693774507	-1.42062980917787	0.200958705090958	-0.778090562498812	-0.884723955338213	-0.42358329307491	-1.82602693774507	-1.42062980917787	-0.884723955338213	-1.01523268061066	-1.01523268061066	-1.18348769106602	-1.82602693774507	-1.42062980917787	-0.282536184906701	-1.42062980917787	-1.42062980917787	-1.01523268061066	0.461976155635854	0.772321743629829	-1.42062980917787	-1.42062980917787	-0.609835552043454	-1.42062980917787	-1.82602693774507	-1.42062980917787
SLC7A13	-1.76831083387444	-1.76831083387444	-1.32291666090879	-1.76831083387444	-1.32291666090879	-1.76831083387444	-1.76831083387444	-1.32291666090879	-1.76831083387444	-1.76831083387444	-0.0282045281760999	-1.32291666090879	0.979737809403061	-0.877522487943138	-1.76831083387444	-1.32291666090879	-0.0725371371778887	-1.76831083387444	-1.76831083387444	-1.76831083387444	-0.616983598718518	0.123691327793805	-1.76831083387444	-1.76831083387444	-1.32291666090879	-1.76831083387444	-1.76831083387444	-0.616983598718518	-1.06237777168417	-1.76831083387444	0.246457302402461	-1.76831083387444	-0.877522487943138	-1.76831083387444	-0.877522487943138	-1.76831083387444	-1.76831083387444	-1.76831083387444	-1.32291666090879	-1.76831083387444	-1.06237777168417	-1.32291666090879	-1.76831083387444	-1.32291666090879	0.438259334499808	-0.0725371371778887	-1.76831083387444	-1.76831083387444	-1.76831083387444
TPRG1	-2.3959121999975	-1.90782641460306	-1.12024263611528	-1.24445555867162	-0.972203217200896	-1.29080260649728	-1.51852773540715	-0.551277972496021	-1.29687444156825	-0.191896148892449	-2.07547179996005	-1.06509413782916	-1.34132106882528	-0.758346429296982	-0.454845312646943	-1.41915650094598	-0.968788986176549	-1.79347724521446	-1.47496798498413	-1.52766028254283	-0.932541618026228	-0.207474199815056	-1.30301263680635	-0.104344427597616	-2.27929377793027	-0.958669085829251	-0.551277972496021	-0.763046366965749	-1.36839326229076	-1.38243497550798	-0.103614551895287	-0.610992354304008	-0.430828573017666	-1.32184029722213	-1.54638332541636	-1.80845518014188	-1.07323397992721	-1.23892212205111	-0.802132692840199	-1.46664725096099	-0.73993037701535	0.104315073392049	-1.32825910164614	-0.576096705876921	-1.33475211354517	-0.271545427838481	-1.09411516831225	-1.52766028254283	-0.74676582780409
NEK10	-0.959898609980926	-0.862255747221239	-1.36646081804564	-1.41274877159091	-0.779245620124125	-1.07846082242632	-1.00433302641368	-0.477466284628235	-1.43742544966256	-1.87512481926394	-1.46325028501932	-1.04016054409183	-1.87512481926394	-0.0685843929382027	-0.559322286882477	-1.22942043270323	-1.04016054409183	-1.82221491225556	-2.54349087678569	-1.16403508271713	-1.24704520981424	1.01470974805344	-1.41274877159091	-1.46325028501932	-0.226147202473071	-1.46325028501932	-0.853373416136767	-0.446980688717384	-0.559322286882477	-1.26524795038138	-0.375507770311286	-0.836024071355628	-0.713860270138022	-1.65003741297439	-0.970678246732103	-1.72947753516693	-1.36646081804564	-1.54882454531013	-1.51881000063626	-0.575109147387922	-1.28406784926609	-1.04016054409183	-1.17967369009058	-1.30354822871587	-1.212338043373	-0.749231075450251	-1.61420989529623	-0.970678246732103	-1.68833769130888
SERPINA5	-2.10562865993722	-0.477153120971196	-1.10235071712004	-1.09814064019441	-0.559303226936909	-1.78228782984331	-2.55504264596996	-0.0899007760796454	-2.25775064236918	-0.0200002503313805	-1.87510553324669	0.565837794893479	-0.727698250108077	-0.513955699928138	-1.45084941805731	-1.23784497328427	-1.70427121790575	-0.716019818615507	-1.76566010357558	-0.992905287448931	-1.55601123141434	1.13979664867004	-1.69005367314806	-0.973018605999525	0.924676933417717	-0.0380099026755813	-1.38643292431503	0.298324621622981	-0.127240269102599	-1.45084941805731	-1.05406872105764	0.75195159428178	-2.04423977426739	-0.751923961753552	-0.835177861715427	-1.35008511678642	-1.98968683131481	-1.10659724538159	-0.870771678395591	-1.91778208600754	-0.420304048670164	1.34585769375263	-1.35008511678642	-2.55504264596996	-1.54546306250181	-1.1559097976245	-2.30449751683308	-2.75391150286583	-0.484296028044306
CYP4B1	-1.61233395838933	-2.45635066592175	-0.732835900952202	-1.66758681085566	-1.23588652039268	-2.16287859646983	-1.21090955869473	-0.659755487581381	-2.60721605422346	-1.00235782369574	0.995194027754066	-1.12143062571276	0.0476951780359532	-0.704224238521732	-0.878822955789559	-1.66758681085566	0.0788365571517213	0.254393939059393	-1.53904041066656	-1.92584988411751	-1.34971885130622	0.000251379172827061	-0.919182639158607	-1.49531367196991	-2.60721605422346	-1.27573482676778	-1.09145577804436	-0.573462980855962	-1.02753467755001	-1.63923303732428	-0.181801382344959	-1.02753467755001	-1.88021963311045	-1.51672142255395	-0.912236616211275	-0.302691922978258	-1.61233395838933	-0.423502540260684	-0.986220640749712	-2.60721605422346	-1.92584988411751	-1.76319934669103	-2.60721605422346	-0.415413684791894	1.37214186586492	-0.357225903411878	-2.60721605422346	-3.18334708703476	-1.33406344796756
RAB6C	-1.37359539702979	-2.16746722411971	-1.58681676130138	-1.47128018251526	-1.03203506391613	-1.37359539702979	-2.16746722411971	-0.740830918275786	-1.72822210552057	-1.72822210552057	-0.495105159831514	-1.72822210552057	0.468003487475106	-0.430605796799562	-1.72822210552057	-1.47128018251526	-1.9105253011144	-1.9105253011144	-1.03203506391613	-1.9105253011144	-1.72822210552057	0.497032841775851	-1.9105253011144	-1.14757164270225	-1.28897698692144	-1.47128018251526	-1.37359539702979	0.272358814804872	-1.28897698692144	-1.08717389110491	-1.37359539702979	-1.47128018251526	-0.64792877250577	-2.16746722411971	-0.619759834840044	-1.72822210552057	-1.28897698692144	-1.58681676130138	-1.47128018251526	-1.37359539702979	-1.58681676130138	-1.37359539702979	-1.14757164270225	-1.14757164270225	-1.08717389110491	-0.81131424224428	-1.9105253011144	-0.81131424224428	-1.58681676130138
BPIFB2	-1.67382107779481	-0.692275626460421	-1.01501980316231	-1.67382107779481	-0.324715584796593	-1.67382107779481	-1.39009081238172	2.20417232449161	-1.67382107779481	0.516888444297861	-0.822630281555547	-1.67382107779481	0.66366368547434	-0.153721425560098	-1.10636054696864	-1.67382107779481	0.929383021246469	-1.39009081238172	-1.67382107779481	-1.67382107779481	-1.67382107779481	1.14550384195215	-1.67382107779481	-1.39009081238172	-1.67382107779481	-0.877289520650668	0.305844406761234	2.60963232553962	-0.447559272336136	-1.67382107779481	0.299294887085978	-0.206956884969822	-1.67382107779481	-1.67382107779481	-0.940388981382318	-1.39009081238172	-1.67382107779481	-0.940388981382318	-1.67382107779481	-1.39009081238172	-1.67382107779481	-1.67382107779481	-1.10636054696864	-0.514084160980716	0.264876619462593	-1.22411924679541	-1.39009081238172	-1.67382107779481	-1.67382107779481
CST5	-0.891959309873615	-0.891959309873615	-0.891959309873615	-0.891959309873615	-0.891959309873615	-0.891959309873615	-0.891959309873615	-0.450932085162734	-0.613702111668475	-0.891959309873615	-0.891959309873615	-0.891959309873615	-0.891959309873615	-0.891959309873615	-0.891959309873615	-0.891959309873615	-0.450932085162734	-0.891959309873615	-0.891959309873615	-0.891959309873615	-0.245866103756458	0.348909637915813	-0.450932085162734	-0.891959309873615	-0.891959309873615	-0.891959309873615	-0.891959309873615	-0.891959309873615	-0.891959309873615	-0.891959309873615	-0.891959309873615	0.0323910944486821	-0.891959309873615	-0.891959309873615	-0.891959309873615	-0.891959309873615	-0.613702111668475	-0.891959309873615	-0.891959309873615	-0.891959309873615	-0.613702111668475	-0.891959309873615	-0.891959309873615	-0.891959309873615	-0.891959309873615	1.63669263912603	-0.450932085162734	-0.891959309873615	-0.891959309873615
ADAMTS15	-0.772740511179807	-0.844964548563929	-1.34517516212051	-1.47953878631219	-1.49553685217997	-1.70573559574679	-2.16451924415825	-0.390949263006506	-1.52033578491335	-0.892104831999746	-0.439885415734494	-1.17888082606285	-0.477927451572958	-0.895173603843326	-0.959973083867261	-2.69774996249678	0.280910234636407	-2.69774996249678	-1.40872360106108	-1.55949979507875	-0.524349353399877	0.273950311451171	-1.22164886176631	-1.04396892377963	-0.25330698603101	-1.29044340080409	0.146724385514927	-0.615271987371241	-0.613316494751466	-1.89748094384097	-1.90527841327418	-1.24554482180338	-0.585633944809454	-2.44640593453648	0.167567742903877	-2.59419469797015	-1.29629146914345	-1.07196874477871	-1.57312431377195	-0.716073559608813	-1.05781075733795	-0.993299134562058	-1.3202515781407	-2.39246839580969	-1.1055981779266	-1.70573559574679	-2.52650307828688	-1.91317521619794	-0.713773406148153
EEF1A2	1.02199833957143	-2.43916789601358	0.100939465020299	-2.21328225441833	-1.36787533562259	-1.83998538496182	-0.705765007651114	0.038530206991729	-1.70214580383274	0.47569331074361	0.159681656610965	-1.33966933944635	-0.00164376931979152	-1.36209567809929	-2.11667670120423	-0.447808734804965	0.448716015859401	-0.192298775294448	-0.179463300651215	-1.83998538496182	-0.0830273324389794	-0.408467864842687	0.488348193564959	-1.76597951021863	0.522773590550505	0.0843123975533688	0.103653777106225	-0.756032003938364	0.109521513703701	-0.685205413156232	-1.06015542740325	-0.746757481930271	-1.63556721368883	-2.06187738446111	-1.75249287179173	-0.686548145538365	-1.64602285476733	-1.43669612985309	-1.09764601836273	-2.38436857927047	-0.353422054611699	-0.452663628744019	-0.66423255774485	-1.55074093387552	-0.751371633277594	0.00993491927622589	-2.08847070502798	-1.11420493504373	-1.55943756927662
GRIK3	1.51900084346156	-1.70885264363579	-1.2688570034926	-0.870743863379839	-0.500344800210582	-1.41513925554765	-1.3789284650817	-1.31323680381459	-0.989523920092824	0.217315087943102	1.26243048105379	-0.773946597981748	-0.790788094930449	-0.487384924772788	-0.625726809226646	-1.70885264363579	-0.125190405343315	-1.22793902194294	-1.54171274813497	-3.1640410871005	-1.1432977108107	0.792245707899513	-1.21497914650514	-1.16612079735429	0.218983923332384	-0.773946597981748	-0.757628756593324	-0.541262781760248	-0.415703489078342	-0.851182035638966	-1.90550985900115	-0.613376867951321	-1.01513135421553	-1.32890508040756	-1.61865733054078	-1.11082251111626	0.20032822379011	-1.95553324367529	-2.07264975450197	-1.20233158782023	-1.85984208677456	-1.41513925554765	-1.61865733054078	-1.36171878271788	-1.17791563726879	-1.1432977108107	-1.74272557594788	-0.70663252958738	0.70881869387795
BMPR1B	-0.381957778447219	-1.35818726777262	-0.121595821730643	-1.5591448914595	-0.599130264687911	0.166998087917603	-0.792639130050549	-0.375693824540022	-0.826675971173053	-0.400526135675882	-1.62154507799241	-0.966685346554426	-0.221790297061686	-0.679463193533086	-0.560548709258251	-1.12914831905068	-0.931463146037876	-1.58914379442347	-1.40476732600417	-0.122426180880911	-0.276299396603012	-0.1481636576984	-0.269070634082843	-1.08202541516473	-1.69534883393862	-0.575543013953243	-0.416534879315189	-1.69534883393862	0.32132110180034	-0.256722837498747	-0.440431649583591	-0.60868753697208	-0.98029334871706	-1.09102133968654	-1.11442669873367	-1.10490155470412	-0.671318050648509	-0.885149842309425	-0.715583951452585	-0.611460150166329	0.334572021567834	-0.896240945521326	0.0488465547589554	-1.17124334924241	-1.04791683280255	-1.27855895171425	-0.230923529935899	-0.449653003772385	-1.45741282501183
PHGR1	-0.870458668582613	-0.679637793067078	-0.353427351747699	-0.870458668582613	-1.19666910990199	-1.19666910990199	-1.19666910990199	-1.19666910990199	-1.19666910990199	-1.19666910990199	1.40932324733132	-1.19666910990199	-0.679637793067078	-0.870458668582613	-1.19666910990199	-0.870458668582613	-0.870458668582613	-1.19666910990199	-1.19666910990199	-1.19666910990199	-1.19666910990199	1.14872673245916	-0.544248227263235	-1.19666910990199	-1.19666910990199	-1.19666910990199	-0.870458668582613	0.662873846267326	-1.19666910990199	-1.19666910990199	-0.439231921356922	-1.19666910990199	-0.280880621837452	-1.19666910990199	-0.870458668582613	-1.19666910990199	-1.19666910990199	-1.19666910990199	-1.19666910990199	-0.870458668582613	-0.679637793067078	-1.19666910990199	-0.544248227263235	-1.19666910990199	0.318205267188148	-0.544248227263235	-1.19666910990199	-0.679637793067078	-1.19666910990199
DHRS2	0.566820167509468	-1.24057338808899	-1.3846423915514	-1.61965372455855	-1.22110046080966	-1.8321056185721	-0.540878956947918	0.117084289094065	-1.20257781900703	-0.830216929627901	-0.60257745639919	-0.888738516400139	1.61922082073461	-0.930499129726806	-1.15188411471036	-1.44806261209294	-1.8321056185721	-1.56896002026188	-0.540878956947918	-1.94132090964101	-1.28279896026093	-0.804024555258135	-0.880910633924571	-1.05472186294951	-0.888738516400139	-1.26109940577926	-1.05472186294951	-1.10716909853795	-0.762132145766383	-1.15188411471036	-1.61965372455855	-1.03098670654141	-1.8321056185721	-0.997953807469046	-1.41502971302057	-1.35650812624834	-1.13638649966766	-0.709319521458958	-0.719310594116132	-1.8321056185721	-2.09525121688232	0.129730923413392	-1.00864856679611	0.236912793178974	1.53551601965261	0.528905593808757	-1.94132090964101	-0.816894901339808	-0.913239846327043
DNAJC12	0.00623955949369258	-0.462859976460589	-0.924247224662644	-1.05448687705218	-1.22433816486387	-1.95078795104819	-1.33096457261975	-0.308466616761933	-1.5401720831175	-1.80302426372907	-1.3621263041161	-1.5768725922291	-0.572854553851586	-1.70235326673631	-1.07748693537845	-1.62402780133742	-0.681926642765901	-1.964873981112	-1.78152327440825	-1.78152327440825	-1.70235326673631	0.101749610766229	-1.84843135375688	-1.60790278329513	0.584004974005202	-1.31103711473839	-1.34634735517201	-0.17518859990915	-0.841453536485675	-1.82530727654099	-1.02921668442993	-0.0260006295727897	-2.80019174703719	-2.2971643836438	-1.72120753348764	-1.54733842588821	-1.93701848793645	-1.04488800728519	-0.961881923084878	-0.428247572752816	-0.803906077333944	-1.599996669445	-1.64904006285837	-2.22772616172357	-1.12625137803713	-0.953620467740077	-0.662912793952961	-1.34117673105156	-0.834658102815633
TUBA3E	-0.578245449462808	-1.64941621182819	-1.04465994218856	-1.26785748765366	-1.64941621182819	-1.64941621182819	-1.26785748765366	-1.04465994218856	-0.886298763479134	-1.04465994218856	-1.26785748765366	-1.26785748765366	-1.04465994218856	-1.26785748765366	-0.504740039304604	-1.26785748765366	-0.663101218014027	-0.763464290317975	-1.26785748765366	-1.26785748765366	-1.26785748765366	-1.26785748765366	-0.763464290317975	-1.04465994218856	-0.663101218014027	-1.26785748765366	-1.26785748765366	-1.64941621182819	-0.886298763479134	-1.04465994218856	-0.504740039304604	-0.663101218014027	0.0765883168493608	-0.237481154089522	-0.439903672548921	-0.886298763479134	-1.04465994218856	-0.329439897051918	-1.04465994218856	-0.886298763479134	-1.64941621182819	-1.64941621182819	-0.886298763479134	-1.04465994218856	-0.663101218014027	-1.04465994218856	-0.504740039304604	-0.578245449462808	-1.64941621182819
CYP4Z1	-0.709933635482871	-1.60392173369208	-0.772893311165803	0.750204477415121	-0.822053237086742	-1.60392173369208	-0.345616926698229	-0.498642654089799	-1.99485598199475	-0.366973956615854	-0.498642654089799	-0.664829841108613	1.23725851423749	0.699954406451962	-1.05576408941128	-0.849439337784395	0.900576802967433	0.319653908430888	-0.894928036131105	-1.99485598199475	-1.30241613835553	0.616409743550497	-1.0312134115869	-0.709933635482871	-0.92884356200108	-1.7482039330505	-0.894928036131105	-1.30241613835553	-0.537909313698412	-0.894928036131105	1.74477507602566	-0.200184989060628	-0.835482894576335	-0.966335436445165	-0.863965586859342	-1.60392173369208	0.421757308219284	0.807861025042682	-1.7482039330505	-0.231356205535701	-1.7482039330505	-1.42214765988957	-1.08213494352058	0.0544128631125821	0.56869506981138	0.303302930049314	-1.30241613835553	-1.35726968474783	-1.21298748538941
TMPRSS6	-0.500525782723996	-1.71257103063203	-0.954188910254089	-1.3809801587069	-0.977471447881466	-1.28959204194192	-0.889754868804566	0.381914283504701	-0.977471447881466	-1.11156741962381	-1.33337997044306	-1.43312026565735	-0.409137665959023	-0.417619340695391	-1.00178909851792	-0.910400981752951	-0.954188910254089	-1.71257103063203	-1.05392920546838	-1.00178909851792	-1.33337997044306	0.103783319078692	-0.889754868804566	-1.05392920546838	-1.43312026565735	-0.64804714141028	-0.832116654649134	-0.152018861375005	-0.779976547698676	-1.55519252126231	-0.552665889674454	-1.49075847981279	-0.869859692229529	-1.49075847981279	-0.237225476639905	-0.779976547698676	-1.49075847981279	-0.434987690320359	-0.552665889674454	-1.62824181260747	0.00667311095962258	-1.81231132584633	-1.28959204194192	-1.11156741962381	-1.33337997044306	-0.779976547698676	-1.71257103063203	-0.66122987718054	-0.931856949863427
EMX1	-0.200149483846172	-1.40772618095876	-0.946283453186844	-1.75679412917514	-0.42776855840096	-0.549217432062552	-1.75679412917514	-0.42776855840096	-1.40772618095876	-0.776836506617341	-1.05865823274238	-1.75679412917514	-0.273978787885482	-1.40772618095876	-1.40772618095876	-1.75679412917514	-1.40772618095876	-1.20353452104851	-1.40772618095876	-1.75679412917514	-1.40772618095876	-0.854466572832127	-0.946283453186844	-0.273978787885482	-1.40772618095876	-1.20353452104851	-0.30120696470549	-1.20353452104851	-0.42776855840096	0.00404217606408507	-0.116021281048853	-1.75679412917514	0.50930371128281	-0.776836506617341	-0.65027491292187	-0.709590284526004	-0.776836506617341	-1.40772618095876	-1.05865823274238	-1.05865823274238	-1.75679412917514	-0.776836506617341	-0.854466572832127	-1.05865823274238	-1.05865823274238	0.203121115940463	-0.946283453186844	-0.248147556754084	-0.709590284526004
TSPAN1	-1.51353063285024	-2.52316827536172	-0.766487734246668	-2.28022771184031	-1.38634561877856	-1.77337779959703	-2.90733686474757	1.32097612093458	-1.81955955338372	-1.24949526970785	-0.467037227379613	-1.60573403963393	0.793440654797693	-0.929222116530401	-1.37502992956433	-2.39716648948111	0.622555350939968	-1.75159060097597	-2.13969301108312	-2.22952272951801	0.0218091931219884	0.0914082660581139	-1.72545439622621	-1.70044026923658	-2.00139245881545	-1.79026998767148	-1.69072771633987	0.932719413999598	-1.87630334294739	-1.3318442732973	-0.537150488800373	-0.804162630238242	-2.04394710291049	-0.975323236626096	-1.58931775169529	-1.5773020747886	-1.73576864219021	-0.647401594677517	-0.642598767898211	-2.99072740513598	-1.08695583158151	-2.00139245881545	-2.80109085837403	-1.81955955338372	-1.11138562315324	-0.166065212339878	-2.30733677104622	-2.90733686474757	-1.68117439281334
TBC1D9	-2.18620577448793	-2.31709521129573	-1.63642814418674	-1.87776006956615	-1.29317511487181	-1.97266500298703	-3.35405481750685	-1.74054862599679	-1.78590259811756	-2.17216923852575	0.379116839966305	-0.990424050644452	-0.379447108340398	-0.859788813347926	-1.06595600114073	-2.06692510369114	-1.0102365645437	-2.48320999959907	-1.7027140958874	-1.06180442611052	-1.52438113760595	0.387851273689153	-1.62129436790872	-1.35050370672549	-1.40142787312464	-1.62926783177791	-1.25566638890486	-0.570599285796601	-0.786909799079174	-1.41731350185466	-1.16729705210806	-0.232089368235492	-1.82429797452559	-2.11253004753043	-1.32881610134018	-2.74838574813874	-1.13965456250555	-1.98336291232171	-1.02054093588588	-1.53842950697365	-0.989109361996256	-0.873948169539104	-1.46248631563176	-1.39263969959392	-0.903272886602759	-0.585464268248089	-1.74210295824853	-2.40179782470433	-2.01416620311905
PLEKHD1	-1.03993485423227	-2.48557723636034	-1.31242750993188	-1.57879950697138	-1.16091514286375	-1.64980850814509	-1.73031187403951	-0.74303077875612	-1.64980850814509	-1.64980850814509	-0.833180425637593	-0.814039779929829	-0.308628129316143	-0.405649780542914	0.356412493677489	-1.93316415503233	-0.894543145824252	-1.1283191127373	-1.64980850814509	-1.4578192183399	-1.35710570193397	-0.56959309728916	-0.873387301472142	-1.31242750993188	-2.90346160046797	-1.1283191127373	-0.50985320365375	-0.939221337826341	-0.00721483536350528	-1.82324618961205	-0.455502937364513	-2.24113055371968	-1.06798082729121	-0.261626698601814	-1.5152797909247	-2.90346160046797	-1.40536182550442	-1.40536182550442	-1.5152797909247	-1.27083310828403	-1.16091514286375	-1.64980850814509	-0.0751431977453457	-1.57879950697138	-0.325146414648491	-0.74303077875612	-1.93316415503233	-2.06769287225272	-2.90346160046797
LONRF2	0.961348849444776	0.174590436352433	-0.254905431092202	-0.154293101206151	-1.84874248189493	0.0905079584667832	-0.168601462718344	-0.996322534410544	-2.92124580945589	-0.98075117632904	0.059301978173319	-2.20734335316612	-0.496793697206647	-1.19634743750598	-0.905664666302393	-0.573342044913593	-1.46885869830824	-1.88869272633847	-0.759206732937135	-1.72136813623762	-0.9685760433714	-0.071453336069837	-0.12291098316943	0.753827872482248	-2.50141178142566	-0.338307282520953	-1.33370232949557	-1.39143098773986	-1.07003345157719	0.33871150762039	-0.846210036081449	-1.37943668549568	0.214764002618868	-2.62717738119636	-0.454084028991564	-2.72836078239895	-1.99364210321893	-2.16245671244818	-2.46469190448056	0.153694411451752	-0.812684900262748	-1.76465029265245	-0.74238086013105	-1.14584382481546	-0.409381517312957	-0.341509188498589	-2.67565864653149	0.392312232658777	-4.1807478935466
KCNC2	0.484133749678166	-0.484401316750075	-0.631892104257578	-0.631892104257578	0.286859470982544	-0.379754937643184	-0.884029270871972	-0.884029270871972	-0.884029270871972	-0.884029270871972	-0.884029270871972	-0.484401316750075	-0.884029270871972	0.124519395585605	-0.631892104257578	-0.884029270871972	-0.884029270871972	-0.884029270871972	-0.884029270871972	-0.884029270871972	-0.884029270871972	1.1604311110836	-0.884029270871972	-0.884029270871972	-0.884029270871972	-0.884029270871972	-0.298584899944714	0.240359182161878	-0.298584899944714	-0.884029270871972	-0.631892104257578	-0.379754937643184	-0.884029270871972	-0.884029270871972	-0.0117779844525163	-0.884029270871972	-0.884029270871972	-0.884029270871972	-0.884029270871972	-0.631892104257578	-0.884029270871972	-0.884029270871972	-0.884029270871972	-0.884029270871972	-0.379754937643184	-0.176190755143394	-0.884029270871972	-0.127617771028789	-0.884029270871972
TTC36	-1.13361636022823	-0.353096936129046	-1.33384989340808	-2.91207214112662	-1.63258453862783	-1.7147468682644	-2.48557627362703	-0.324910169512412	-2.23609218442722	-1.92177940402595	-1.1003486112051	-1.24579944732655	-1.28825100076481	-0.673852743705502	-1.49528353652636	-1.13361636022823	-0.45763640352883	-1.49528353652636	-1.20608867112824	-1.7147468682644	-2.91207214112662	0.106160466072244	-0.982791660489917	-0.556295792990321	-1.1003486112051	-0.931486666925282	-0.413667454813541	-0.556295792990321	-0.931486666925282	-0.819303579826957	-1.16878613077519	-1.20608867112824	-1.16878613077519	-1.92177940402595	-1.28825100076481	-2.91207214112662	-1.7147468682644	-1.63258453862783	-1.038766911565	-1.56011222772782	-0.724454131163733	-1.92177940402595	-1.38310044942803	-0.382637175430494	1.35108124121097	1.07512178303006	-1.43663885188038	-1.49528353652636	-1.80959631692763
AKR7A3	-0.946377192043187	-1.44283908886513	-1.13365105720597	-1.20353397569849	-1.51856223652203	-1.62520312907489	-0.906465562570485	-1.05690151788496	-1.21290743273893	-1.38879047395386	1.33516272343663	-1.66572616695142	-2.12558947920381	-0.550360546462076	-0.946377192043187	-1.07885579144343	0.135612737405943	-0.890184600137227	-1.50258706069074	-0.976709621810514	-1.53500052486547	-0.366309527253426	-0.615685873673101	-0.483894562248893	-2.12558947920381	-1.33944795443006	-1.29405723654049	0.213304539366501	-1.13365105720597	-1.48704961644399	-1.24199489770411	-1.18523944596076	-1.2832553625241	-0.995719711566986	-1.73251871681694	-2.51866024159069	-1.73251871681694	-1.70936932956087	-1.53500052486547	-1.60597819512581	-0.0151006522051222	-0.323374773530114	-1.24199489770411	-0.653164336215312	0.858293477796768	0.0182013557836925	-1.316298567174	-1.33944795443006	-1.45719634280117
IGDCC3	0.926658830759544	-0.251710465401274	-0.999187736144991	-1.10848562531094	-0.999187736144991	-1.44799587900345	-0.345291184939351	-0.909884858290502	-1.44799587900345	-1.10848562531094	-1.24939511198301	-0.909884858290502	0.936169998719921	-0.429465117925935	-1.24939511198301	-1.44799587900345	-0.909884858290502	-0.999187736144991	0.0983337374946793	-0.909884858290502	-1.44799587900345	0.569548728275665	-0.76897537161844	-0.909884858290502	-1.44799587900345	-1.44799587900345	-0.251710465401274	-0.273483372528028	-0.251710465401274	-0.909884858290502	-0.612993626220533	-0.570374604597998	-0.76897537161844	-1.44799587900345	-0.531168905216051	-1.44799587900345	-1.10848562531094	-1.10848562531094	-1.78750613269595	-0.999187736144991	-1.78750613269595	-1.10848562531094	-1.44799587900345	-1.78750613269595	-1.10848562531094	-0.191658651523546	-0.834380350903275	0.695292614676231	0.17532477033043
IGFALS	-1.16031854490161	-2.22412491579333	-1.11279545721662	-1.48033243137199	-1.81258843485988	-1.68010327957632	-1.40105195392643	-0.953521323092368	-1.26856679864287	-1.81258843485988	-1.21197908236287	-0.52477431422153	-0.349745447675182	0.24971439499481	-0.857030317709418	-1.57185502583506	-1.68010327957632	-0.657259469505086	0.789115606024391	-1.21197908236287	-1.68010327957632	-0.278413169789103	-0.23521436662555	-0.919585135876792	-1.16031854490161	-0.678851726851976	-0.657259469505086	1.12137160951228	-1.02783338961805	-1.33112161681024	-0.919585135876792	-1.68010327957632	-0.748782063968157	-0.175792651455452	-0.256420965212412	-0.52477431422153	-0.919585135876792	-0.887484256583819	0.0425335081381713	-1.68010327957632	-0.616296908684601	-1.57185502583506	-1.21197908236287	-1.33112161681024	-1.33112161681024	-0.52477431422153	-1.26856679864287	-1.48033243137199	-2.22412491579333
PDZK1	-0.94160639276352	-1.37692890238676	-1.06980973753997	-0.627799215554083	-0.895334316490445	-1.24254884945132	-1.06980973753997	-1.33980638979247	-1.24254884945132	-1.04936099280089	-1.11339588413488	-1.21391678901332	-1.30524615738755	-0.219668668275879	-0.839618650278147	-1.33980638979247	-1.68702092275335	-1.0108093075258	-1.46061041709576	0.00220223091883658	-0.910288402647359	1.58383060814656	-0.692226835002921	-1.68702092275335	-0.407709609978264	-0.219668668275879	-0.813924572953312	-0.526493776944679	-0.424691734066559	-0.839618650278147	-0.519487723091565	-1.04936099280089	-0.702146459840011	-1.21391678901332	-1.13669890830495	-1.02971436942588	-1.13669890830495	-0.813924572953312	-0.895334316490445	-0.910288402647359	-0.672958125402782	-0.958031624426667	0.183563323065174	-1.27291721902749	-1.68702092275335	-1.21391678901332	-1.13669890830495	-0.682499836465005	-1.33980638979247
TRH	-0.0470802564730861	-0.882894762199692	-0.752628551167835	-0.0238539808339329	-0.882894762199692	-0.569028638636872	-1.38036079829348	-0.651586227959574	-0.294562406421133	-1.38036079829348	-1.06649467473066	-0.882894762199692	-0.569028638636872	-1.06649467473066	-0.438762427605014	-0.651586227959574	-0.882894762199692	-0.752628551167835	-0.752628551167835	-1.06649467473066	-1.38036079829348	0.609503346081658	-0.218918128482635	-1.06649467473066	-0.882894762199692	-1.06649467473066	0.0587036084887696	-0.752628551167835	-0.882894762199692	-0.569028638636872	-0.337720104396754	-0.154120191865791	0.343345844227993	-1.06649467473066	-1.06649467473066	-0.651586227959574	-1.38036079829348	-0.752628551167835	-1.06649467473066	-1.06649467473066	-0.651586227959574	-0.651586227959574	-1.38036079829348	-1.38036079829348	-0.651586227959574	-1.06649467473066	-1.38036079829348	-0.255162515074051	-1.06649467473066
NKAIN1	1.00408322829802	0.979726332620267	0.41867814193981	-1.74006725139388	-1.62453610394972	-0.900360347285191	-0.311677272682929	-1.07698194293899	-1.62453610394972	-1.13783857124507	1.05778261607109	-2.15519355273884	-0.0271538166510416	-0.50702377305173	-0.884536628537335	-0.443676212119081	-0.209423923538145	-0.414028348352743	-0.0278513748839492	-0.185872836419827	-0.93359968020267	-0.179208292166013	-0.567098588999764	-2.15519355273884	0.149428426705586	-0.95108937914033	0.0886416666656995	-0.812177148842611	-0.268002019595397	-0.900360347285191	-1.54525742091225	-1.48982197754078	-1.69850941757273	-1.7854080656237	-0.884536628537335	-0.585987786417747	-1.76222224438912	-1.19978920903873	-1.59129677103224	-1.86223757775702	0.00195347160046546	-0.154305902070654	-1.02791889127366	-1.8352901894143	-1.95310760360164	-0.460018832814959	0.446389852266514	0.0717830602796659	-1.76222224438912
SUSD3	-1.68270512117925	-1.83802837977277	-1.60079404759312	-1.354676065791	-0.41812641218967	-1.09751524978595	-1.09506851280406	-1.36965020688076	-1.33644910408399	-0.658101894076817	-2.43535728308431	-1.04352963614161	-0.627312237711644	-0.331043246996974	-0.787065866800785	-1.43341401782242	-0.836730920870847	-1.74857024670731	-2.21030499362486	-0.368852237513291	-1.19551757737168	-0.0918809257740402	-0.910361866772611	-0.513528266008064	-1.64627886677069	-0.735537723914672	-0.530121571965693	-0.650860803454639	-1.31873855698236	-0.928803926888945	-1.55839539574901	-0.979466069499719	-1.89680968445021	-1.02798360054588	-1.57923534221161	-1.74857024670731	-1.62883195298909	-1.29812766264318	-1.04578239714108	-1.42923246041966	-0.41154592510284	-0.212765215231791	-0.471619319560688	-1.58455571901318	-1.34367624239003	-0.503021455645931	-0.8114053108458	-3.87479648136638	-0.732795875217355
SORCS1	0.595619394784138	-0.625308180979073	1.3551300125186	-0.826300783855741	-0.50901830174411	0.532763852451203	-1.51456167177197	-1.81097950203627	-1.21814384150767	-1.81097950203627	-1.34116835652223	-1.21814384150767	0.622448852259416	0.0735122689650709	0.308333026065734	-1.81097950203627	-0.921726011243373	-1.51456167177197	-1.51456167177197	-1.34116835652223	-0.50901830174411	-0.244292044247008	-0.50901830174411	1.12958996682212	0.839741244743415	-0.121267529232452	-0.50901830174411	-0.574939380743884	-0.574939380743884	-1.34116835652223	-1.51456167177197	-0.129571489832852	-0.113121748968146	-1.51456167177197	-0.871357211008184	-0.978829447258155	-1.21814384150767	-1.81097950203627	-1.81097950203627	-1.04475052625793	-0.451914865729328	-1.12271861412004	-0.451914865729328	-1.34116835652223	-1.51456167177197	0.49164884060725	-1.21814384150767	0.299201564519838	-1.34116835652223
POTEI	-1.64582559199252	-1.21830167816901	-1.21830167816901	-1.21830167816901	-1.21830167816901	-1.21830167816901	-1.64582559199252	-0.540692306597194	-0.968216220420709	-0.6531458052495	-0.6531458052495	-0.445614228222747	-0.225621891425985	-0.6531458052495	-1.21830167816901	-0.968216220420709	-1.21830167816901	-0.790777764345493	-1.21830167816901	-1.64582559199252	-0.790777764345493	0.101662519507007	-1.21830167816901	-1.21830167816901	-1.21830167816901	-0.540692306597194	-0.968216220420709	-0.540692306597194	-1.21830167816901	-1.21830167816901	-0.6531458052495	-0.968216220420709	-0.6531458052495	-0.790777764345493	-1.21830167816901	-1.64582559199252	-0.540692306597194	-1.21830167816901	-1.21830167816901	-1.21830167816901	-0.166835846787888	-0.790777764345493	-1.21830167816901	-0.790777764345493	-0.968216220420709	-0.445614228222747	-1.64582559199252	-0.968216220420709	-1.64582559199252
ABCC11	-1.7799818481515	-1.94516738182889	-1.89783841748351	-1.48623174388186	-0.658015213989114	-1.04339328938368	-2.20920684606413	0.342688241467312	-0.558915650662216	-2.43867466503765	0.535924239277055	-2.05806025769726	-0.0388463635751314	-0.0977055284240361	-1.29814300508047	-0.256762102905752	0.94126948990809	-1.54365573278858	-1.7799818481515	-1.3101226400265	-1.41956003971901	-0.122901460227369	-0.601957989892781	-0.0928315961132119	-0.0856184398983125	0.0499270157818164	-1.36151687816044	-0.379062855358737	-1.8550241613692	-0.556641166371065	-1.01734485147804	-1.43532340053602	-1.40433113427476	-1.63379895324827	-1.74669182911664	-1.7799818481515	-1.74669182911664	-1.71569956285538	-1.60951143366109	-1.7799818481515	-1.15724499099026	-1.25318454590788	-1.28647456494274	-0.158857419952277	1.41887000045499	0.840060155290067	-0.260267007717328	-1.54365573278858	-2.43867466503765
ELOVL2	1.16410138194559	0.2278708772401	0.00450442977182226	-1.27357497282127	-1.56673052552851	-0.785288125576137	-0.352453005922848	-1.72203884379094	-1.31761754114744	-0.605936408334482	-1.3788252980563	-1.56673052552851	-0.679536380064938	-0.930361427086634	-0.265466096654684	-0.712339927640458	-1.25294063383368	-1.39203014674688	-1.53003577929938	0.170311502653932	-0.930361427086634	0.736781781362942	0.311758695406449	-0.885087553212567	-2.09202390824573	-1.46391737903045	-1.12850167131077	-1.05555347337509	-0.736668100258266	-0.848049547017944	-0.789233584542154	-0.715743050867265	-0.83052019502784	-0.466233150648989	-0.957425675629335	-2.09202390824573	-1.35342729611256	-0.597796732211094	-1.44868071591567	-0.34432224062828	-1.06238327104184	0.250697578486926	-1.03561175232167	-1.12070383329581	-1.31761754114744	-0.622628521994342	1.19666112729505	-0.273788182977371	-1.05555347337509
SEZ6L	2.01857312600739	-0.206610365308117	-1.24379998237093	-0.493592088603939	-0.493592088603939	-1.13249982321827	-1.04156097166457	0.139119507046156	-1.24379998237093	-1.38729084401885	1.5292923880626	-0.964673268223366	-0.786769950864	-0.522101720721168	-0.0255993570709722	-1.58952985472521	-0.898070110016662	-1.24379998237093	-1.24379998237093	-1.38729084401885	-1.04156097166457	0.560622484003887	0.0900192946197307	-0.739230875149672	0.456797976780136	-0.695831099310301	-0.441040078509727	-0.584530940157639	-1.13249982321827	-0.839321960958212	-1.38729084401885	0.496404709455668	-1.58952985472521	-1.13249982321827	-0.739230875149672	-1.93525972707948	-0.65590717567188	-1.24379998237093	-1.24379998237093	-0.964673268223366	-1.93525972707948	-1.93525972707948	-0.786769950864	-1.93525972707948	-0.493592088603939	-0.238801067803366	-1.38729084401885	-1.04156097166457	-0.964673268223366
ATP1A4	-1.62840066340712	-2.00532995683688	-1.40791116132739	-1.18742165924766	-0.51487753548019	-1.13012724063628	-1.78484045475715	-1.25147136997736	-0.987455121928297	-2.00532995683688	-0.810492365817898	-1.32408494308891	0.163855723121354	-0.312218943047055	0.01408833477701	-2.38225925026664	0.158797137597599	-1.25147136997736	-0.726666147579416	-1.32408494308891	-1.03098186789763	0.0998060123916523	-1.13012724063628	-0.726666147579416	-0.947155649659148	-1.18742165924766	-0.677196238384326	0.600340536226404	-2.00532995683688	-0.390036326418806	-0.213073570308406	-0.610525828498537	-0.590002863738167	-1.07829813458511	-1.18742165924766	-0.532708445126786	-1.40791116132739	-0.312218943047055	-1.40791116132739	-1.07829813458511	-0.987455121928297	-2.00532995683688	-0.480879339075621	0.602592274526177	0.207382469090685	-0.726666147579416	-2.38225925026664	-2.00532995683688	-2.00532995683688
ZMYND10	-0.229436359394387	-0.111552106287199	0.319212439714892	-2.43640381615045	-1.26826612891025	-1.32354483820932	-0.932066386209247	-0.383072078035968	-1.5714252255458	-1.70306815172702	-1.75275240197582	-1.30465396121896	-0.523823203795913	-1.51970547889643	-1.03446739044187	-1.67171432053738	0.323316649971866	-2.15228478723799	-1.1164077424594	-1.32354483820932	-2.35446346413292	-0.122714499164154	0.317151728341226	-0.514192951164231	-1.06750897457067	-0.199709405205384	-1.14587982591909	-1.36284502681585	-1.04095821512393	-0.432756328284776	-2.31667549741023	-2.21371233837297	-1.94775242196485	-1.61274655077184	-1.4483558405996	-1.94775242196485	-1.71926009661195	-1.45977783429056	-1.54511157708782	-1.51970547889643	-0.808132325300244	-1.82468303701865	-0.326572330128852	-1.5581509234278	-1.82468303701865	-0.470844929100894	-2.48106620758247	-1.90440439990152	-1.06078103889984
SLC16A6	-1.02186401870729	-0.707581299229213	-1.38691641050541	-1.38691641050541	-0.839023306949652	-1.23306363805204	-1.75743105134366	-0.178023043201654	-1.32310224525181	-1.83994047580175	-1.29820934229323	-1.48272843082437	-0.281998146475416	-0.829248798070556	-0.93407835492465	-1.81834047465766	0.012985184114885	-1.21125252482456	-1.90926530563594	-0.993368570758012	-0.984133362727179	-0.589228113560114	-1.35958437200076	-0.871813458315072	-2.73597854203057	-1.13430208887971	-0.936921424873527	-0.596042848899115	-0.423415439927981	-1.79741558520869	-0.972014625243793	-1.24649971368835	-1.97307947088955	-1.34370516212091	-1.3542493480211	-2.55390750729403	-1.03823505352551	-2.07406172513887	-1.2885056656773	-1.11173112123982	-0.879614035484356	-1.67534365146111	-0.749310812447832	-0.829248798070556	-1.08632539712576	-0.0682932463404177	-1.70160356488973	-1.13048702461507	-1.97307947088955
PVALB	-0.384277711012425	-0.546881786352697	-0.334083411380386	-0.751738694016446	-0.334083411380386	-1.19231627217067	-1.19231627217067	-1.0297121968304	-1.47028977498463	-0.824855289166654	-0.26890828353874	-1.19231627217067	1.59247792342545	-0.334083411380386	-0.751738694016446	-0.546881786352697	-0.546881786352697	-1.47028977498463	-1.47028977498463	-0.824855289166654	-0.589134618676175	-0.411945990844319	-0.914342769356718	-0.358395763728804	-1.47028977498463	-0.689919493658276	-0.751738694016446	0.255773727619162	0.0189677222469941	-1.0297121968304	-1.19231627217067	-0.508659450206665	-0.914342769356718	-1.47028977498463	-1.0297121968304	-1.0297121968304	-0.914342769356718	-0.636369266542761	-0.636369266542761	-1.0297121968304	0.00906521927521735	-0.473765191202489	-1.19231627217067	-1.19231627217067	-1.47028977498463	-0.473765191202489	-1.47028977498463	-1.47028977498463	-0.546881786352697
KCNH1	-0.275588936381512	-1.27374333214087	-0.821029591494548	-1.10530136320347	-1.27374333214087	-0.737242000373529	-1.38049521189609	-0.821029591494548	-0.867895741910892	-1.91699654366343	-0.91884214790407	-1.67959092237084	-1.67959092237084	-1.51114895343345	-1.67959092237084	-1.91699654366343	-1.03633771084829	-1.38049521189609	-1.18348590385606	-1.03633771084829	-1.27374333214087	-0.699453772973498	-1.38049521189609	-0.568800031436135	-1.67959092237084	-0.867895741910892	-1.18348590385606	0.271462488126448	-0.663957189617381	-0.148494563287376	-0.663957189617381	-0.293606182743522	-0.120607659247704	-1.91699654366343	-1.38049521189609	-0.821029591494548	-0.275588936381512	-1.67959092237084	-0.568800031436135	-1.51114895343345	-0.699453772973498	-0.974647621666111	-0.777638313626085	-1.91699654366343	-0.974647621666111	-1.10530136320347	-1.10530136320347	0.271462488126448	-1.51114895343345
UGT2B15	-1.2448222449577	-0.705149322200797	-1.2448222449577	-0.223335132465097	0.790415891580944	-1.5853179491219	-1.5853179491219	1.93269611086276	-1.5853179491219	-1.5853179491219	-1.045645026365	-0.629425658097062	-0.705149322200797	-0.193554410745361	-0.904326540793499	-1.5853179491219	-1.2448222449577	-1.5853179491219	-1.5853179491219	-1.5853179491219	-1.5853179491219	1.4412609425465	-1.2448222449577	-1.5853179491219	-1.5853179491219	-1.2448222449577	-1.2448222449577	-0.0241579138723956	0.284634438079218	-1.2448222449577	-0.629425658097062	-1.5853179491219	-1.5853179491219	-0.904326540793499	-1.045645026365	-1.5853179491219	-1.5853179491219	-1.2448222449577	-1.045645026365	-1.2448222449577	-1.5853179491219	-1.5853179491219	-1.5853179491219	0.117160571699103	-0.255038484677684	-0.165476399443895	-1.5853179491219	-1.5853179491219	-1.5853179491219
MISP	-0.629275871551951	-1.69553032480297	-0.280821432236439	-3.35881617450433	-1.64664714037228	-0.677194358098255	-1.45200220523554	0.130688933654976	-0.722941636399126	-1.2735216669049	0.367093518005568	-2.39651911416194	-0.352703826508282	-1.69553032480297	0.154814104383888	-2.27523224122719	-0.147491378446297	-1.16519695199177	-0.709311545997184	0.321333786306383	-0.0932380254978849	-0.962600609373305	-0.185172409109033	-2.67252659731089	-2.98017059712927	0.0180430284532351	-0.252790599594365	0.113670731479201	-0.23711916284503	-0.0712783762313688	-0.279314344185824	-1.03645917023021	-4.04510575169776	-0.26004605506898	-0.30622813025799	-3.35881617450433	-1.18734009988125	0.448701253459671	-0.412158282649008	-3.61210523788045	-0.456522032982739	-0.105653185049448	-3.61210523788045	-1.26617231514843	0.55839628298107	0.143442048334136	-2.6387514695353	-4.04510575169776	-1.80652556967627
CACNG1	-0.939218266243997	-1.9512801405101	-1.5597611633552	-1.9512801405101	-1.5597611633552	-0.939218266243997	-1.9512801405101	-0.460628435760459	-1.9512801405101	-1.16824218620031	-0.77672320904542	-1.04220122777259	-0.0301393535064897	-1.16824218620031	-0.547699289089105	-1.33073724339889	0.0883197127370605	-1.33073724339889	-1.9512801405101	-0.650682250617697	-1.9512801405101	-0.31867536913279	0.798110122852241	-1.5597611633552	-1.9512801405101	0.661101004520965	-1.33073724339889	-0.710194346287682	-0.231604515804144	-0.421658330661382	-0.502487767040159	-1.5597611633552	-0.77672320904542	-1.04220122777259	-0.710194346287682	1.22131081383109	-1.5597611633552	-0.0896514491764753	-1.9512801405101	-1.5597611633552	-1.5597611633552	-1.5597611633552	0.118055130071049	-0.852147412915351	0.159914461350748	1.06086600384454	-0.421658330661382	-1.9512801405101	-1.9512801405101
CFAP46	-0.764876775198332	-1.66751804248344	-1.15362320936769	-2.0562644766528	-1.27877160831409	-1.66751804248344	0.159761136971924	0.569673953028403	-1.4401159562053	-0.148728254750836	-1.15362320936769	-0.890025174144729	1.15192978260495	-0.61773173136679	-1.66751804248344	-0.187422392916399	-1.05136952203595	-1.27877160831409	-1.4401159562053	-0.964915261255113	-1.27877160831409	0.491808566883102	-0.711422770654824	-1.4401159562053	-0.662623087866589	-0.964915261255113	-0.348766740807617	-0.03110805679299	-0.823967435757807	-1.27877160831409	-0.711422770654824	-0.404897803191703	-1.05136952203595	-2.0562644766528	-1.15362320936769	0.39430781098649	-1.15362320936769	-1.27877160831409	-1.66751804248344	-1.66751804248344	-0.890025174144729	-1.05136952203595	-1.15362320936769	-1.15362320936769	-1.4401159562053	-0.404897803191703	-0.297745896491474	0.26738177963988	-2.0562644766528
LRRC31	-1.12318852588752	-0.547767838170551	-1.12318852588752	-0.243113170783371	-0.403193292407895	-1.5791986319728	-1.5791986319728	1.18065048066732	-1.12318852588752	-1.5791986319728	-1.5791986319728	-1.5791986319728	-1.29148828811432	-0.379468075943749	-1.12318852588752	-0.771493582014804	0.540168465260244	-1.5791986319728	-1.29148828811432	-1.00377794425584	-1.29148828811432	0.166077974890031	-1.12318852588752	-1.5791986319728	-1.5791986319728	-1.5791986319728	-1.00377794425584	0.532552136226821	-1.12318852588752	-1.5791986319728	-0.243113170783371	-0.716067600397353	-0.667178419802232	-0.771493582014804	-1.12318852588752	-1.5791986319728	-1.29148828811432	-0.911155901378087	-1.5791986319728	-0.583884371419757	-1.5791986319728	-1.5791986319728	-1.5791986319728	0.897219332299643	0.99026687832721	-0.547767838170551	-1.29148828811432	-1.5791986319728	-1.5791986319728
TMC5	0.249904465987466	-1.6827121423901	-1.90834793113449	0.0841070578106093	-0.694935120424432	-2.63829744388238	-2.92568690981669	0.782320307845357	-2.81109202628871	-1.32107330210299	-1.55238371009292	-1.37455430484468	-1.25746040024701	-0.732993107704074	-1.73051852588625	-0.927051093781783	0.531778199229285	-0.455445000436888	-1.69425302844189	-1.27780158662641	-0.891619955280384	0.333776063796806	-1.9845687006776	-2.15327124695965	-2.81109202628871	-1.58908130501034	-1.62860447963603	1.07732749944754	-0.921837365584844	-1.50991755998377	1.11709737721182	1.0613231456802	0.0248528455916456	-1.27264025859445	-1.00928080502801	-2.71746118890895	0.290378265164315	0.229370623918509	-0.543045038938532	-2.07410750193307	-0.724092576139128	-0.169402055404484	-2.18262482557779	-0.0233141121277989	0.301755938814779	0.146379404724137	-1.04757539577483	-2.92568690981669	-1.20535098054495
LRP2	-0.000222387098908932	-1.90819026165368	-1.85698849720406	-0.49817033658157	0.636849405751729	0.950683632264835	-2.11250674051668	-1.43060970591093	-1.08621386402942	-0.31559401545878	-1.88183597736483	0.215042092428623	-0.697846462685199	0.43114424217885	0.20126042494855	-1.47842847620008	-1.59349365292589	-1.3264209073333	-1.3264209073333	-1.58051619501953	-1.83348479726545	0.863344435958425	0.41716922776695	-1.18733769652113	-0.907227611135507	0.968550538818606	-0.42424682997581	-0.525519766415373	0.167524354736947	0.983542112555213	-0.262538463314126	0.835550795907905	0.153071453356465	-1.66491825226388	-0.786949464027185	-2.81214960868956	-0.430553651249422	-1.09869450753232	-0.521026573383385	-2.03324927060151	-0.0989998575895299	0.854559233126219	1.02084044540262	-1.76975442632334	-2.33456905294681	-0.745704267909564	0.487908614397722	-1.50986717582609	-2.03324927060151
AGTR1	-1.57148124491267	-1.11038012590141	0.0193396001339181	-1.47973233713357	-0.59224909073653	-1.40215974091259	-1.47973233713357	-0.369394225091079	-0.782113274803945	-1.36744074928712	0.755924310352614	-0.637344239264676	-0.488659030024954	-0.606836366613803	-0.11697166016715	-0.599489874375967	-0.304511471599437	-1.68377283275911	-0.792707893086579	-0.792707893086579	-0.422927586736456	0.529178048451835	-0.732248177948021	-0.886602756274749	-1.19811924528705	-1.15233990116632	-0.192219883752996	-0.704540678582971	-0.00244846874858213	-0.443898361921768	-0.57113162387817	0.0235862563975237	-1.15233990116632	-1.17470917409513	-0.531382618916125	-1.92029077607748	-0.94105862190134	-0.913094440163561	-0.814590722496772	-1.13092280596876	0.724366957069378	-1.15233990116632	-1.15233990116632	-0.669821686957503	-0.986153770429486	0.198614350846713	-1.62450137267284	-0.771737117901267	0.312992160494126
ABAT	-1.70286886332465	-0.828280972031258	-1.92645001814262	-1.89137916454946	-1.21968590428817	-1.5800143855444	-2.14933701020387	-0.872418319353432	-1.74753128903476	-2.63081397906525	-0.701537113244609	-1.77272318804105	-1.14607749241637	-0.970556127776652	-1.06172273697533	-2.13737029229341	-1.53065139966593	-1.65755727233193	-0.530665232238354	-1.65755727233193	-0.691005336856682	0.275158585189928	-1.14448533258678	-1.76543919515345	-2.57576124995984	-1.23208856191125	-1.3774401891721	-0.434857129219457	-0.621930407439821	-1.23926849617313	-0.771889280050696	-0.771889280050696	-1.19718013154378	-1.93547871766197	-1.4768709283484	-1.73350507237103	-1.63283743808691	-1.95853517516357	-1.08194315136753	-0.824110076750133	-1.82186607687421	-1.8956748308676	-1.03100455657388	-1.47934675126028	-1.25752332024884	-0.933593460395006	-2.79618885128332	-1.29931115172726	-2.4400830947943
NOVA1	0.214245795535848	0.363114635822487	-0.0748863117850217	-0.985747153866079	-0.522040698422626	-1.28639653086137	-2.04630284948294	-0.711152760448482	-1.39452584834315	-1.9960469694122	-1.4478786702252	-0.879048751236883	0.69745408687834	-0.43838949097216	-0.589600996323144	-2.63058154792046	-0.382750736301406	-1.28639653086137	-0.365334996860173	-0.351212575357823	-0.379811400369858	0.925249684379608	-0.985747153866079	-0.832282780660223	-2.23023480266968	-1.17177558218223	-0.146601684643366	-0.471784818351893	-0.382750736301406	-0.961165645653164	-1.03829047559599	-0.0818451702293904	-1.11672649398843	-1.46681735916848	-0.695749760594596	-2.63058154792046	-1.31528146275926	-1.86716410441926	-1.9960469694122	-0.345658895414546	-0.771428836931447	-1.34568733895674	-1.36151239090395	-0.937587748924756	-0.937587748924756	-0.461561927337122	-2.10135193767674	0.788042889286184	-2.16220588140551
SYT1	-0.814502162642488	-1.51328044137118	0.137782784189511	-0.667514354669293	-0.955809367997129	-1.05596332609824	-2.15258950637068	-1.46069542069138	-1.29276344531681	-1.51328044137118	-1.11474837785174	-1.10242439162601	0.521332345589638	-0.496680649707535	-0.904132620694691	-0.704501353298809	-0.828366834278971	-1.80664246353103	0.14182407010077	-0.983803401106672	-0.12260807696319	0.0231048999641014	-0.744450355180587	-1.32975044394632	-0.974296521606388	-1.60427641623446	-1.67569748678597	-0.964967351234959	-0.542084307884017	-0.888031350723666	-0.345027843462207	-0.857308047442839	-0.579071306513532	-0.835446330043872	-1.02375240298845	-0.920770697475321	-1.21076043597349	-0.623663096136668	-0.614420311933021	-0.787877392622551	-0.465148307372723	-0.00987248771882353	-1.31091439407461	-0.807711634993224	-0.41665426109874	-0.0816083460972999	0.0576240620036144	-0.432301187767461	-1.00337830541845
DOK7	-0.594222232622651	-2.62810999860693	0.185554991784077	-1.77110016664426	-1.34534409164099	-0.841533472111159	0.582542658834322	0.0236749336033696	-3.02305905509184	-0.0393813159903096	-0.805534699721982	0.723360280356919	-0.921168575335523	-1.1666248233478	-1.56157387983272	-2.39707961086805	-1.26181074485205	-2.10601574479027	0.646934606337679	-1.31611763182044	0.730467953126621	-0.0244253118205685	-0.168043933779983	-1.65675980133696	-2.23316094212201	-0.422334328443482	-0.0705251899989347	-0.138437739826616	-0.285770882876616	0.596612288370773	-1.01377040603796	-1.91429687740691	-0.134842831717677	-1.91429687740691	-0.893368376698208	-1.23648252859607	-2.62810999860693	-0.866861688367135	-0.67145484017859	1.27321688928515	-2.39707961086805	-1.60718149789822	-2.10601574479027	-2.23316094212201	-0.907098945799071	-0.760822275941467	0.85604131209551	-1.65675980133696	-1.12439876443708
SOWAHA	0.439275552817716	-0.44051592500608	0.658831575110971	-1.41850951514391	-0.170579363993979	-0.312639970685039	-0.648836873063687	-1.41850951514391	-0.720853022651003	-1.2675067031061	-0.705637616474991	-1.15037982255572	0.769905790478568	-0.76933929424302	-0.529025102982452	-1.1165038910683	-0.609937986893063	-2.57182117974877	-0.478024360671359	-0.949349196675975	-0.882250129967531	-0.529025102982452	-1.31317851884609	1.5815604098773	-1.99516534744634	-1.55042314136561	-0.804345247176196	1.25230302295475	-1.05468019297379	-1.08468234482112	-1.0263005919048	-0.258757343247306	-2.20799185757865	-0.926016699482019	-0.841853682841476	-1.55042314136561	-0.508026512518688	-1.31317851884609	-1.1165038910683	-0.973767309063179	-1.55042314136561	-0.861663383196002	-1.1165038910683	-1.55042314136561	-0.258757343247306	0.413242378359916	-0.341808294304875	-2.20799185757865	-1.99516534744634
DEFB132	-1.45348750545595	-1.45348750545595	-0.781395571042079	-1.45348750545595	-1.45348750545595	-1.45348750545595	-1.45348750545595	-1.45348750545595	-1.45348750545595	-1.45348750545595	-1.02944470689884	-1.45348750545595	-1.02944470689884	-0.357352772484968	0.771858363969522	-1.45348750545595	-0.781395571042079	-1.45348750545595	-1.45348750545595	-1.45348750545595	-1.45348750545595	0.379194979062684	-1.45348750545595	-1.02944470689884	-1.45348750545595	-1.45348750545595	0.314739161928907	1.12785727386026	-0.468890618051537	-1.45348750545595	-1.02944470689884	-1.45348750545595	-1.45348750545595	-1.45348750545595	-1.45348750545595	-1.45348750545595	-1.45348750545595	-1.02944470689884	-1.45348750545595	-1.45348750545595	-0.781395571042079	-1.45348750545595	-1.45348750545595	-1.45348750545595	-1.45348750545595	-0.357352772484968	-1.45348750545595	-1.45348750545595	-1.45348750545595
CYP4F22	-2.41340798405245	-1.60119720375769	-0.954767621050002	-1.5091877309075	0.181357888539821	-1.30456776433745	-1.25139706047024	-2.063607840765	-0.927482331175176	-2.063607840765	-0.515299795342008	-0.648878198302484	-0.459787301045145	0.769084942200974	0.659458543651511	-1.08159468677052	-0.503698021585079	0.596141744215414	-1.36400755419009	-1.25139706047024	-0.577682187887724	0.234528592407035	-1.30456776433745	-0.714085535869108	-0.115271550880417	-0.56457353056262	-0.364285392581657	0.561231477589983	0.138251399137459	-1.25139706047024	-0.34717680732529	-0.34717680732529	-1.20329830815998	-1.60119720375769	-0.927482331175176	-0.954767621050002	-1.11899364042012	-0.648878198302484	-0.831065363654042	-0.876974720200469	-0.983612896500947	-1.85898787419495	-0.809587444332597	-1.08159468677052	-0.809587444332597	-0.0995815327760333	-2.063607840765	-2.063607840765	0.470055456509782
ERICH3	-0.3877930107959	-1.77061825751583	-0.0640545984513151	-0.82086497204322	-0.3877930107959	-0.82086497204322	-1.77061825751583	-1.77061825751583	-1.09400036498623	-1.09400036498623	-1.77061825751583	-0.48255602577842	-0.755691418721428	0.295950214689555	-0.48255602577842	-1.23441126402763	-0.698204270539434	-0.98508921043185	-1.23441126402763	0.211189120185006	-0.755691418721428	0.941539706698327	-1.09400036498623	0.500871068528956	-1.43230931125103	-0.600261591939512	-0.600261591939512	-0.755691418721428	-0.896102317762831	-1.23441126402763	-0.417382472456627	-0.518726395755101	-0.98508921043185	-0.896102317762831	-0.82086497204322	-1.77061825751583	-1.43230931125103	-1.09400036498623	-0.448882216943653	-0.600261591939512	-0.82086497204322	-1.43230931125103	-0.82086497204322	-0.896102317762831	-0.896102317762831	-0.284657978555023	1.29469623555915	-0.359895324274634	-1.43230931125103
PLIN5	-1.82763417679416	-0.345297688192922	-1.5324176419265	0.277970779974689	-0.836617230138976	-1.71166249368424	-1.46008331170318	-1.57229002792936	-2.167328065238	-0.825172888391679	-2.167328065238	-1.66137684626591	-1.21453465789604	-0.951306070607408	-0.684991576636763	-0.0500811533252663	-1.26079296934604	-0.0383463263380303	-0.860209092426167	-1.49511951573766	-2.29628726957741	0.0981146956135052	-0.557813330171167	0.529945121200336	0.323194318770989	0.00902787727695291	0.380812610188307	-0.125982904584336	-0.610048120660359	-1.61511853481591	0.159004684089537	-0.0500811533252663	-0.490537416247994	-1.46008331170318	-1.42705029987429	-2.69687114649728	-1.39580375120733	-0.365401293365526	0.0300454797501285	-1.97287390484923	-0.721697267742771	-0.516515739074395	-0.825172888391679	-1.97287390484923	-1.76674418831813	-0.731249888086759	-1.31107861676436	-2.06196072318578	-0.66747749776185
RET	0.349934753082207	-2.13986846022486	-1.69174556809923	-1.7799954873318	-0.486150619626192	-0.163079378844724	-1.77053260618331	0.0961412791366116	-0.795433024909622	-1.48185579709554	-1.02841336449321	-1.90774322352613	0.858709661267866	-0.927469105312596	-1.60818822657404	-1.93210823144719	-0.167627496310376	-1.48755227469209	-1.5942243324765	-0.423051625777268	-2.25874018490177	-0.336332432790805	-1.10229743521813	-0.573074559632581	-2.93350988651309	-1.05737312004468	-0.75582129067061	-0.110629647058098	-1.20434299247798	-1.86191947175765	-0.549240955827538	-1.65993231316143	-1.84031346327278	-1.56073576453214	-2.02661494820303	0.382721643486352	-1.01823547376167	-1.32861052783341	-1.0655322786953	-1.95755647767626	-0.490147084546683	-1.01571902454517	-1.77053260618331	-1.41253973768929	-0.0799486407410878	-0.641954767266753	-1.85101454633291	-1.79940382987424	-1.60818822657404
DCDC1	0.324805731517445	0.0734126807492014	0.615466630603441	-0.857014339589626	-0.694790393848575	-1.23804170092612	-0.581859105043794	-0.428339251773375	-1.3965211956572	-1.52839181761131	-2.06129410176171	-1.60579286579067	-0.442174486453648	-1.11045219752855	-0.327039228984029	-0.911808511728234	-0.531925013821113	-1.03736034101484	-0.782540464955075	-0.61738934566922	-0.759480226099344	0.436590762619678	-1.23804170092612	-1.79484295968651	-0.941019959686154	-1.23804170092612	-1.23804170092612	-1.60579286579067	-1.23804170092612	-0.737201842629423	-0.315407962968594	-0.782540464955075	-0.189856133681987	-0.941019959686154	-0.249638180804674	-0.674568817610954	-0.428339251773375	-1.52839181761131	-1.07289058164027	0.179254182389405	-0.715654031079388	-0.694790393848575	-0.831240472483143	-1.45915422067567	-2.25034419565756	-0.857014339589626	-0.97159055885092	-0.737201842629423	-1.52839181761131
KCNJ11	0.987505476066548	0.308094346930446	-0.511511773637926	-1.34746988831776	-1.61207810388394	-1.58401126842935	-0.712537538256678	-1.05001073689788	-2.52960700413055	-1.95186516647707	1.55019693927374	-1.23936657731425	-0.111517170750141	-1.52215555532869	-0.415783006839195	-2.56060965040156	-0.625903533587032	-1.8175657283468	-1.28210488575215	-0.688491086189895	-1.49705928388749	-0.0366967186742104	-0.885878846868237	-1.842661999788	-2.25071364919502	-1.20448741249583	-1.83001427150625	1.40558961143969	-0.86710204586713	-1.24533238792392	-3.20956698964554	-2.07861060435349	-1.65112140520916	-1.44142564617798	-1.71355907088981	-3.56684593193308	-1.14428443443404	-1.00016541470145	-1.79324177367802	-0.863399621516701	-2.04496866964159	-0.08348351818302	-1.49705928388749	-1.3822978189816	-0.676736726050108	-1.09326891786598	-0.59637504867994	-4.00920327136322	-3.56684593193308
CACNG4	-0.151447850776674	-2.32544047738607	-1.3805874709176	-2.2294830056546	-1.53152745058603	-0.741585665656336	-1.99511767333693	0.187841455223108	-3.21609435608353	-1.1976659094259	-1.44561675739336	-1.28786937662334	0.131661971283956	-1.49627241073632	-0.204474903811624	-1.39929087350897	0.672166244440158	-0.922374552188259	-1.05101777440435	0.947369768929185	-3.43599629992477	-0.14106320943517	0.14248683361994	-2.68414658795132	-2.88735967886607	0.270009872164529	-0.334949513195207	-0.595317849559411	-0.250138424498978	0.0868827883507486	-1.60976049394519	-2.46424464411008	-0.645067656979329	-1.11094792734613	-0.0434823144599771	0.091774320273728	-1.87600321164365	-0.202376855061785	-3.81192115591149	-2.88735967886607	-1.02178252756384	-0.0285874362271221	0.040752476576966	-0.556413447204127	0.462602869962574	0.420785605303317	0.401647331203183	-2.46424464411008	-2.75656666113337
STC2	-0.745296436513582	-1.75329270610043	-0.649794708882303	-1.16743783682756	-1.59562275410128	-0.822118188211282	-0.966414239475909	-1.17043453047723	-0.994802966133915	-1.03992583704469	-0.810517798819394	-0.634424056366335	-1.37719927838193	-0.435653874975601	-0.792505912102424	-0.390567945398043	-1.66529734209692	-1.22759920511132	-1.34757771814357	-0.932948292662551	-0.576152695578418	0.73464772032858	-0.27448197736127	-0.462870252230385	-0.65735951940891	-0.767560137230423	-0.407360396522487	-1.06563509660502	-0.24447759518012	-0.18775048936231	-0.957044466705637	-1.38823447552006	-1.91659674170285	-1.05000657162465	-0.00254270095384977	-1.05812482506513	-0.392772009125579	-0.799829594256109	-0.786395877714772	-1.43521156811988	-0.317132320598881	-0.234327885685761	-0.52250203780239	-1.44126864105038	-1.77897502576353	-1.456339586063	-2.28853839954424	-1.84715243929835	-0.975624385011529
LRG1	-2.49973649647068	-0.899100766709726	-1.69139175488655	0.390282795548923	-0.875910907336171	-1.67791601739661	-2.43863222128471	0.280716539583115	-1.60367719955298	0.712646320805356	-2.49973649647068	-1.2737346709004	-1.16907482263132	-0.775685862562693	-1.31171162504377	0.235493006825604	-1.55949845915915	0.300465131503629	-0.657125249940272	-1.95187038944942	-1.79701618984279	0.0184446549672319	-0.658988040896023	1.11261266846824	-0.490059555879886	-1.46315086954087	-0.94235803843538	0.578864592876788	-1.1641103184902	-1.1591928719684	0.104019880573163	1.57787302424094	-2.38397258454998	-1.04539034886336	-1.4544315596932	-2.10868969263213	-0.117818156440901	0.393482913600658	0.728067313462595	-1.83161478952387	-0.542478209761576	-1.02610237557787	-1.55949845915915	-1.88826593244235	-0.755069107660358	-0.237045607279236	-1.69139175488655	-3.00857769123597	-0.34419364604362
NCAM2	0.140796997034711	-2.1588928746781	-0.0201353955970189	-1.79800088739784	-1.18002953309444	-1.42408032703325	-1.52134486741457	-1.58431117765024	-1.41130976252746	-2.24500625941006	1.83120938716024	-1.27503812690172	1.6159584627485	-1.07433949540234	-1.14562711378248	-0.608854565771602	-0.9156101412342	-1.92485786773938	-1.08951413513756	-1.26488213065365	-0.623595606059665	0.0195628238176095	-1.52134486741457	-1.50651910106273	-1.89741149443004	-1.1979443637917	-1.50651910106273	-1.35099551538562	-0.353474389342265	-0.83317136720472	-1.00340075040559	-0.195503391113115	-0.495541547535665	-1.75350790661373	-1.56798391484956	-2.90900003088623	-0.70282301026718	-1.46398330670788	-1.26488213065365	-0.741919370157534	-1.23533990748709	-1.71188750266587	-1.12097854283734	-1.16259894678519	0.38690476645649	0.445605599430625	-3.2384276104667	-0.322360371454661	-3.2384276104667
HEPACAM2	2.26027778958317	-1.30753440911419	2.04252049078646	-0.894072872465324	-0.771437309982528	-1.16715228695483	-0.969294798468677	0.352170355424565	-1.16715228695483	-1.84363150824585	0.185806155627226	-1.30753440911419	1.36553181066137	-0.200469907930601	-0.631055187823164	-0.894072872465324	0.256651580465954	-0.771437309982528	-1.84363150824585	-1.30753440911419	-1.30753440911419	1.0190676804582	-0.522166354352611	-0.894072872465324	-0.894072872465324	-1.50539189760034	-1.05826345348427	-0.406814160048332	-1.05826345348427	-1.30753440911419	-1.16715228695483	-0.828912676309314	-1.16715228695483	-0.631055187823164	-1.50539189760034	-1.30753440911419	-1.50539189760034	-0.522166354352611	-0.433197699337015	-1.05826345348427	-0.4906730656638	-1.05826345348427	-1.30753440911419	0.0554857633152046	-1.84363150824585	0.222513425633389	-1.84363150824585	-1.50539189760034	-1.84363150824585
CGA	-0.726504330915624	-0.994068862631351	-0.994068862631351	-0.458939799199897	-0.994068862631351	-0.569989113338907	-0.994068862631351	-0.994068862631351	-0.569989113338907	-0.994068862631351	-0.726504330915624	-0.994068862631351	0.0761892642315581	-0.994068862631351	-0.569989113338907	-0.726504330915624	-0.569989113338907	-0.458939799199897	0.552817941798046	-0.726504330915624	-0.372803259245223	-0.994068862631351	-0.994068862631351	-0.994068862631351	-0.994068862631351	-0.994068862631351	-0.994068862631351	-0.30242458162318	2.73387047139342	-0.994068862631351	-0.726504330915624	-0.30242458162318	-0.994068862631351	-0.994068862631351	-0.994068862631351	-0.994068862631351	-0.569989113338907	-0.30242458162318	-0.30242458162318	-0.994068862631351	-0.105238727529496	-0.569989113338907	-0.994068862631351	-0.994068862631351	-0.994068862631351	-0.30242458162318	-0.569989113338907	-0.994068862631351	-0.994068862631351
SLC39A6	-0.689318917800167	-0.661550840866009	-1.01009875413755	-2.67904275359348	-1.19573523030778	-0.799039084582981	-1.53294034352173	-1.47377223335968	-1.57638934900848	-1.7616151841442	-1.28804161727914	-0.290292702266525	-0.907593564980274	-0.983856876247844	-1.24562724245337	-0.996418623446592	-1.27340024136119	-1.22397620984693	-1.1129341919653	-1.21613805508888	-1.04105608617661	0.871793683530854	-1.14011386397127	-1.70158901197749	-1.5359257656358	-0.858454933850432	-0.823277119192353	-1.03687056630885	-0.275183800189642	-1.13291073389569	-1.6754941260997	-0.352246074503137	-2.1664893291049	-1.47760493989294	-1.73576194597278	-1.57884960246123	-1.72970536151287	-1.54646975650583	-1.17679915948359	-0.877958154166904	-0.477001635990387	-1.06862702459904	-1.14896912156763	-1.4992811803036	-0.71311839853684	-1.08407315981742	-0.935994207009891	-2.39076666795623	-2.54572779833983
HPX	-1.70635014962559	-0.749616268158899	-1.48027622033629	-1.03093307063496	-0.342994354737036	-1.95562649741071	-1.68399164494744	-0.12944206235503	-1.66241781315134	-2.45417919298094	-0.405569451330904	-1.54680497119654	0.00669278715362332	-0.820828639714479	-1.42024895631403	-1.3526213827848	0.246539638438205	-0.865560444597401	-1.42024895631403	-1.33994482811944	-1.23627708194583	-0.12769301104836	-0.293022513519836	-1.30341183691589	-1.09486502304252	-0.939424100592077	-1.00129884648978	2.26904902539552	-1.12951030799928	-1.05413548913078	-0.901383651862615	-1.13848552024068	-1.28020941842008	-1.75366511427364	-1.17575699936441	-1.32752438306813	-1.66241781315134	-1.00857456595681	-0.973027607233483	-1.70635014962559	-0.966158361248788	-1.89085178802453	-1.75366511427364	-1.07824803528301	-0.131196103829108	-0.368297972207173	-1.72955256812141	-1.42024895631403	-1.19527581714806
STK32B	0.792932342315066	-1.54620725253265	0.686125932761086	-1.67917696189293	-0.976691130207897	-1.43524795038584	-1.65849361481899	-0.976691130207897	-1.40664126116282	-2.53181413351622	0.362196420175183	-0.906611493417024	1.03171710232572	-0.886937237873754	-0.623074634799733	-0.843153481868052	-0.605838927815631	-1.40664126116282	-1.37920252313259	-1.18248296150143	-0.623074634799733	0.524366858339639	-1.08030439483815	-1.37920252313259	-2.53181413351622	-1.06328688481825	-0.327654826263561	0.185745992700871	-0.976691130207897	-0.991628539210366	-0.757956595072345	-0.503442234996831	-0.580786745777954	-1.90115080808034	-1.08897749249424	-2.28464581095727	-1.08030439483815	-1.90115080808034	-0.874133884243145	0.34587620739735	-0.969345092691335	-1.43524795038584	-1.40664126116282	-1.01467613684827	-0.906611493417024	-0.605838927815631	-1.76893085422707	-0.464414317763475	0.855255792328824
CYP4F8	-0.634093880330697	-1.38503975718706	-1.11754743872169	-0.693582144723111	-1.11754743872169	-1.38503975718706	-1.38503975718706	-0.366601561865325	-0.961074463188483	-1.38503975718706	0.689333080204783	-1.38503975718706	1.32925961412898	-1.38503975718706	-0.459668372945354	-1.11754743872169	-0.248751777943192	-0.14284389836445	-1.38503975718706	-1.38503975718706	-1.38503975718706	-0.426089826257739	-0.459668372945354	-1.11754743872169	-0.961074463188483	-1.38503975718706	-0.961074463188483	-0.210128586332121	-1.38503975718706	-0.763941827775754	-0.0598302999890829	-0.850055120256315	-0.961074463188483	-0.763941827775754	-0.961074463188483	0.395980669166979	-1.38503975718706	-0.248751777943192	-1.38503975718706	-1.38503975718706	-1.38503975718706	-1.38503975718706	-0.127708239174779	-0.072484215311807	2.14716334442886	-0.395200557640151	-1.11754743872169	-0.850055120256315	-1.11754743872169
CAPN13	0.11311321779777	-1.92328197005165	-0.106788468475984	-1.65227483922404	-1.66810521137764	-2.7930167140155	-2.96834025553193	0.377090595026167	-3.04012136711056	-0.242007067963802	0.169510233095915	-2.04422493009707	0.0359711874633232	-1.17389590518754	-0.444444479086564	-2.45196723188002	0.604006843091452	-1.67617731695659	-2.07470303383552	-4.30740595094498	0.346698542339651	-0.284384867577288	-1.66810521137764	-2.12348386630898	-2.74423588154204	-1.26192958156672	-1.19198135877266	0.935342459049169	-1.56506416777952	-1.27862747708603	1.70400955803734	0.382935872214112	-1.97409764602319	-3.63787310323846	-0.831320927733643	-2.84604449790218	-1.74491884586772	0.199057410597026	-1.82241166805932	0.0270957627138599	-1.31346181853968	-0.133991435297282	-0.522448511066132	-0.797729294223137	-0.668309624393691	-0.274528560108352	-3.12150007958655	-3.12150007958655	-2.69907188497507
TOX3	0.662767795800116	-0.338342778273647	-0.119458255242051	0.0725294281165288	-0.545536823651596	-0.722567646779484	-1.07198787229317	0.643121854322556	-3.51952481260366	-3.51952481260366	0.866292138976724	-1.83431502272741	-0.0526404377322158	-0.426030626882017	-1.01819679103139	0.22849133965579	1.03452256045548	-2.7744439200474	0.662318975519858	-3.51952481260366	-3.14698436632553	0.636331781273057	-1.24385238537465	-2.55652172897277	-1.19191910843198	-0.613374082516329	-0.321279051303988	0.266845773513848	-1.36573448483278	-2.33859953789814	-0.291336702865584	-0.710883224551777	-3.14698436632553	-3.14698436632553	-1.72859066452296	-3.51952481260366	0.274291257144129	-0.973996917357349	-0.582921453143199	-0.00707930619345504	-1.144564777809	-0.785133816914487	-1.62423913530086	-0.0859141973594729	-0.0534901806038867	0.0561379492074654	0.303520580839045	-0.569427968173904	-2.9290621752509
KRT37	-1.36983144849092	-1.36983144849092	-0.634692488841663	-0.634692488841663	-1.36983144849092	-1.36983144849092	-0.634692488841663	-0.906010405838638	-0.906010405838638	-1.36983144849092	-0.906010405838638	-1.36983144849092	-0.634692488841663	-0.906010405838638	-1.36983144849092	-1.36983144849092	-0.442189363186352	-0.292872338556632	-1.36983144849092	-1.36983144849092	0.526019828340282	-0.0677211614471399	-1.36983144849092	-1.36983144849092	-1.36983144849092	-1.36983144849092	-1.36983144849092	0.100446470807597	-1.36983144849092	-0.906010405838638	-1.36983144849092	-0.906010405838638	-0.634692488841663	-0.634692488841663	-1.36983144849092	-1.36983144849092	-1.36983144849092	-0.906010405838638	-1.36983144849092	-1.36983144849092	-1.36983144849092	-0.634692488841663	-1.36983144849092	-1.36983144849092	-1.36983144849092	-0.170871446189378	-1.36983144849092	-1.36983144849092	-0.634692488841663
ZG16B	-3.43287094392301	-1.31112299281714	-2.32961086804998	1.33529415243937	-1.30461982415686	-1.89606489723863	-1.81725572864572	0.257648917682214	-2.91781197178105	-3.58777902207336	-1.88105440589605	-1.41109329586478	-0.789483799106461	-1.129616101995	-2.71810072447252	1.87381278929739	-0.30714058941488	0.392493778664861	-1.78419194754372	-2.15514633673296	-3.08522864380347	-0.186041508496419	0.404463181692103	-0.590543466011325	-1.48886209708226	-0.708831670286361	-1.46195945707974	-0.0572684701166819	-0.95291938811868	-0.227986302096412	-1.29657560694274	0.838184817523852	-3.19928916565083	-1.20949817174799	-3.22453588164233	-3.46847916835423	-1.24570075253214	-0.482044806078134	-1.15133183583822	-0.0824058690280888	-1.71949606549914	0.542527432309323	-0.581348521284367	-1.30300350636541	0.00970120432568819	-0.0699966536083826	-2.91781197178105	-5.5125327867866	-2.88551739649494
CPA3	-2.7727773348722	-1.7128968744001	-0.960570946057891	-2.51605654904242	-0.997825888844423	-1.92198984854709	-2.59063103860135	-0.374418740653904	-1.43032958710124	-2.7727773348722	-2.33391025277157	-0.662987507606695	-0.169971944830738	-1.44312095877473	-0.689934185482837	-2.51605654904242	-0.782963388670763	-1.92198984854709	-0.743240522789115	-2.0104803128513	-0.10274402679237	0.912842057952788	-0.601956879139684	-0.330576546708228	-2.11337939456896	-0.458623094369418	0.119340577865939	0.0300828565578269	-0.398773718787871	-1.7752243406713	0.299292239832185	0.693769354545243	-0.626378967492905	-0.461358093710577	-1.51126746050398	-1.45617608857032	-0.773918215368393	-1.41779152663855	-0.154590993420777	-2.88821447705255	-0.722203658708148	-2.51605654904242	-1.86919666920187	-0.0349468499618839	1.18011044015034	0.118244211595529	-3.02949812070198	-2.23630953973835	-0.651780996242465
SLC4A8	0.942210712115365	-1.82775987239512	-0.719635075367542	-1.35502947420586	-1.27945729607286	-2.25261922800203	-2.16457772844914	-0.479678555050555	-1.77793330548878	-2.27161313888523	-0.877476279513301	-1.9892745083377	0.407671862055033	-0.928170120996467	-1.00841926526673	-1.3657398932917	-0.94291659906404	-0.82004940833525	-2.21608663328362	-1.12532406384271	-1.16898410350572	-0.405882849896621	-1.25133932434788	-1.41026873259751	-1.73136577898769	-1.15279637379975	-1.22872696649073	0.611336145886564	-0.657118700531131	-0.985909011839176	0.711214753422536	-0.0334178515136805	-0.620187209444177	-0.467345269427479	-1.34973406358606	-1.68765700822087	-1.10259140711737	-2.19849982746283	-0.753079221485028	-0.866684717795942	-2.13219808688169	-2.18133684161731	-0.281422883202452	-1.54937337734077	0.371421767286427	-0.223780493877054	-0.698180759045826	-1.4701552047064	-1.63851825348525
REEP6	-3.04484902506174	-0.552183700659787	-1.91477770213097	-0.547059465960981	-1.29577270537633	-1.76427200510508	-3.14299145905915	0.599320570383405	-2.05161990067886	-0.73239279620234	-0.315692625314776	-2.36213166467095	-0.297364567902455	-0.985329959518549	-2.41938374759897	-0.392158535576598	-1.03031477355192	0.387153372837437	-1.60507836711372	-0.963243291745347	-2.56578335095044	0.0468093194047915	-0.0881622864771944	-0.526945979855709	0.12842217900401	-0.27271371979482	-0.743057547923698	-0.564794049911473	-1.67995424897385	-0.544875315921992	-1.52820021317538	-0.634162927816625	-3.34742657596416	-2.39589216557853	-2.21494863069396	-1.58759848649626	-2.32999230609683	-0.798027372782575	-1.64522039250327	-2.93301610590053	-1.35159180582404	-2.14002614495667	-1.84031865801351	0.394161412768298	-0.0348610761013549	0.730780992766034	-3.2174505031766	-3.34742657596416	-0.763901736241212
UBXN10	0.412341312355847	-2.31263236013324	-1.61897168033613	-3.02031549031256	-1.33937914874401	-1.4778064296491	-2.48185249375121	-0.785216162620866	-1.74625338020423	-1.71229277430569	0.610055192040749	-1.6287707721302	0.0531514188489018	-0.948115725347988	-0.856972408251538	-2.28788350267706	0.337564358563099	-0.115683309721365	-1.8863379180698	-0.203999037400151	-0.705819775197168	0.604058142259409	-0.19980751558336	-1.4541279849618	-0.728457910942863	-0.528573147669896	-0.992130342336562	0.964733615651053	0.203129911919445	-1.02589457395616	-1.27585898344945	-0.619216716774887	-0.649533379401085	-1.53623931736968	-1.79414079872963	-1.58103996014356	-1.7698044992825	-2.31263236013324	-2.33824977376274	-2.26394623104942	-0.0864785602363688	-1.20628051469188	-1.9758402341374	-1.80662010051943	-1.75793397143561	-0.624182867746729	-1.35956535773794	-3.75880578141106	-2.15478486862493
DYNLRB2	-0.916973711046769	-0.483952295417046	-0.84803541901095	-0.549108763787917	-0.620107630596405	-0.698100770372093	-1.3337923011868	-0.404657116640845	-2.81680348396469	-2.09083499284217	-0.0709336672543325	-3.36597744730676	-0.349994716302967	-1.03312625875912	-0.0465535727771696	-1.07596320742549	-0.349994716302967	-0.148926807030021	-3.36597744730676	-0.815692538377566	-1.71845555728055	0.640038340439364	0.0333130380854673	-3.36597744730676	-0.13538304896203	-0.22035266956617	-0.881754999475519	-0.423749379119389	-1.27507725491044	-0.671240891230494	-1.54166102950009	-1.54166102950009	-1.54166102950009	-2.49555730903717	-2.09083499284217	-0.505081295658618	-1.94638334569509	-1.94638334569509	-2.09083499284217	-2.09083499284217	-0.84803541901095	-1.54166102950009	-2.09083499284217	-2.26762952062262	-1.22041485457257	-0.162706120489519	-3.36597744730676	-1.46614767438884	-0.992487066158021
RERG	0.0379602807124039	-0.736459595767437	0.811324990280284	-0.549435995390756	-0.915657331793702	-2.98170023097032	-1.74957375931025	-0.992313006823612	-2.05919749163578	-1.5073620382165	-0.506453875891103	-0.571222824760566	-0.512697071559937	0.040794015212977	0.291293041393671	-0.770457427017645	-1.04639208000842	-2.35386317914459	0.308614310941503	-2.29738718010251	-1.76331893542253	0.842190872392653	-1.91577604725505	-2.27588033721086	0.931460770814692	-2.30836413024801	-0.897833162205792	-0.899690572474369	-0.923284196343114	-1.13015910208798	-1.44194480711801	-0.788020987721927	-3.04929077407389	0.207932132999579	-1.91577604725505	-1.22246879937106	-1.46632220861543	-0.214397033597468	-0.096315635206362	-2.05117379119114	-1.88931909294347	-1.7227804237612	-1.32222843096956	-2.49445217186496	-1.6742474835938	-0.772829597999684	-0.509285579764255	-1.81784591324132	-2.60701091242804
TUBA3D	-0.275065736684944	-0.839561663383588	-1.08679751196306	-2.02609716875872	-0.528081331186339	-0.709333012715816	-2.02609716875872	-1.71461683656147	-0.664145037189592	-1.23384815718502	-0.900588415896417	-0.900588415896417	-0.900588415896417	-0.811195682411546	-0.388543207638075	-0.900588415896417	-1.04472851320852	-1.71461683656147	-0.348324767600979	-0.374840189855578	-0.869311887014529	-0.563959833832071	-1.13198548748929	-0.310595706237805	-1.60344469398525	-0.839561663383588	-0.758139744438306	-0.388543207638075	-0.416909188610117	-0.388543207638075	0.516136478701409	-0.933556370632302	1.4789971720914	-1.13198548748929	-0.642747802118507	-2.02609716875872	-0.758139744438306	-1.00537559301778	-0.900588415896417	-0.900588415896417	-0.545756731939135	-1.42802806779125	-0.733248181011276	-1.42802806779125	-0.563959833832071	-0.933556370632302	-0.839561663383588	-0.402561264760762	-1.23384815718502
RBM24	-1.40616293291846	-1.53484200459267	-0.0428535034665683	-0.617417777337317	-0.498309530307236	-1.30341467854676	-1.61377088469639	-1.70712393583207	0.237407744215085	-0.903954609218965	0.50079640201761	-0.0672402176377913	0.619152987159768	-0.789699708576719	-0.199499892786767	-1.70712393583207	-1.0805212868874	-0.710770828472997	-0.710770828472997	0.264244849421055	-0.570838024443146	0.45486990796465	-0.538488897233595	-1.70712393583207	-0.807058123800957	-1.14460784631543	-0.378290694009438	-1.14460784631543	0.110366103454395	-0.925746162181858	-1.11156256099689	-0.559826326698616	-1.14460784631543	0.241979419320878	-0.789699708576719	-1.21787894277192	-0.668662931167725	-1.11156256099689	-1.25886274695768	-1.35221579809336	-0.498309530307236	0.40606878841805	-0.194138333741539	-1.9686790224351	-1.4664706987356	-0.948506540808045	1.07819403125253	0.0134696180363869	-1.30341467854676
C9orf152	-0.172835124424884	0.294849393632403	-0.574187686349888	-1.78691853507092	-0.125284915441759	-1.11152913245358	-3.17737610791041	-0.0882188854699433	-2.6411852521471	-0.997496586872518	0.333393945634772	-1.47072629705315	0.80914102225104	-0.538975120903014	-1.17063568558126	-1.66959083057998	0.153529492076662	-1.22610104997591	-1.00087165894139	-0.257859842386967	-0.487319241737491	0.703072711069978	-1.52256546017537	-1.77530675033146	-2.59752487185622	-1.94595646572736	-1.82308978046615	0.770388634113919	0.0196473065266873	-1.69949361441767	-0.34881999619273	-0.511838512596988	-2.41547260449278	-1.64103751310271	-1.03565098811476	-3.87260489433015	-1.88838729449854	-0.575914357306187	-1.5961375153481	-1.22128867307432	-2.48214732149067	-1.52256546017537	-1.54615171243227	-0.29335463179808	0.911764119872392	-0.135547159458296	-3.616016634802	-2.92078784838226	-2.73873558101882
CYP2A6	-0.657949769776774	-0.82996925816135	-0.400795285366921	-0.0698112543249048	-0.82996925816135	-0.82996925816135	-0.7353001022567	0.0902566758460285	-0.952019027502708	-1.41810777361322	-1.41810777361322	-0.82996925816135	-0.7353001022567	-0.216110609904393	0.0652934607435898	-0.535900000435416	-0.485930281392197	-0.657949769776774	-0.485930281392197	-1.12403851588728	-0.592550995510491	0.0248579015797461	0.352885458916617	-1.41810777361322	-0.952019027502708	-0.7353001022567	0.623472313723424	-1.12403851588728	-0.535900000435416	-0.7353001022567	0.829715342277623	-0.82996925816135	1.08840976398548	-0.82996925816135	-0.441230844530765	-0.400795285366921	-0.82996925816135	-0.952019027502708	-0.7353001022567	0.0248579015797461	-0.298481737784557	0.113832310775157	-0.952019027502708	-0.7353001022567	-0.106726027640987	-0.535900000435416	-1.12403851588728	0.0522385150164528	-1.41810777361322
SLC26A3	-0.969834280951707	-1.70899950464474	-1.70899950464474	-1.12322492394943	-0.230669057258672	-0.969834280951707	-1.70899950464474	-1.70899950464474	-1.12322492394943	-0.969834280951707	0.0677152835225189	-0.850855254816462	0.951874204999022	-0.0144770884098766	-0.753642312102911	-1.33941689279822	-0.600251669105189	-0.850855254816462	-1.70899950464474	-1.70899950464474	-0.301867328323998	0.171238299896663	-1.33941689279822	-0.481272642969944	-0.537450343254116	-0.085675359475203	-1.12322492394943	1.54960433144595	-0.671449940170516	-0.850855254816462	-0.167867731407599	-0.850855254816462	-0.537450343254116	-0.969834280951707	-1.33941689279822	-1.70899950464474	-0.850855254816462	-1.33941689279822	-1.33941689279822	-0.600251669105189	-0.969834280951707	-1.70899950464474	-1.12322492394943	-1.70899950464474	0.873896835264276	-0.085675359475203	-0.481272642969944	-1.33941689279822	-0.753642312102911
KIF12	-0.866062938954291	-0.393654831786674	-0.569041900351071	-0.0802899825008873	-0.730415967577326	-0.803508670277977	-0.714992674624171	-1.18277217144892	-1.06019684773227	-1.67773364604828	-1.06019684773227	-1.18613627591553	0.16502642611996	-0.54350943431536	-0.878859458843806	-0.863953248898418	-0.025544814455136	-0.575922298781899	-1.60560448169296	-0.900733328570774	-1.88630229793006	0.38580119331493	-0.556828801556617	-0.0776131701702453	-1.05460829521713	0.176641802846567	-0.386276535318108	0.486905169636307	-0.644220485700962	-0.739137026678925	-1.10662778220311	-2.23289151027245	-1.55754307576049	-0.639651432825248	-0.795838070350782	0.0472030520492465	-1.42599151155342	-0.813219384602664	-1.2995813564105	-2.67698442428809	-0.283296741611358	-1.44541391721774	-0.165886508427372	-1.35770299615681	-1.98715989622435	-1.28384287289867	-0.496365279843953	-4.3490002608371	-2.13182080882271
MYB	1.58038910043329	-0.731999498685029	0.949753911767507	-1.69955862244149	-1.70339689187033	-0.978218903153973	0.222862841007824	-1.73678378900591	-0.918794812255742	-2.74817102215305	-0.905848122447223	-0.816146992772944	-0.0852358917048746	-0.915899702310815	-0.567299763607676	-1.337329470861	-0.562630087774924	-3.72102095556819	-2.23427665364107	-0.372742180393695	-0.882640717818914	1.03978981298776	1.10117453851531	-0.795980019316269	-2.26076757367927	-1.2796578275257	-1.72681939980856	-0.789162810773986	-0.229019843795321	-2.19433492150149	-1.70147546701685	-1.28879560675134	-3.33426318276356	-2.70692526761947	-1.40342357248734	-4.78980032873642	-2.21587502868396	-1.58054189830889	-2.20145103801904	0.737759708389188	-0.424761201906388	-1.49598496363811	-2.00294691969175	-1.54343468054095	-1.51859514819593	-1.31923157449708	-0.677556500927558	-3.02297706939933	-4.07106714631332
SCN7A	-1.9222799734097	-0.544259234965465	-1.29093024998013	-1.52394264798887	-0.347175990941277	-2.32061729883053	-1.2023430476711	0.406196899257557	-1.9222799734097	-2.32061729883053	-0.764356948264039	-1.12560532256804	-1.68926757540096	0.0603563991880529	-0.311246836956719	-1.52394264798887	-0.494255599138463	-1.12560532256804	-2.32061729883053	-0.846594038625197	-1.29093024998013	0.836131318317353	0.277960922962302	-0.997369346272785	-2.32061729883053	-1.2023430476711	-0.133007224834461	-0.133007224834461	-1.68926757540096	-0.544259234965465	-0.659580526550548	1.12255325712663	-0.261243201129717	-1.52394264798887	-0.997369346272785	-2.32061729883053	-0.846594038625197	-1.68926757540096	-1.29093024998013	-0.245497578261351	-1.9222799734097	-1.52394264798887	-0.892592924559294	-0.347175990941277	0.697755434095929	0.26533010058637	-0.764356948264039	-0.544259234965465	-1.52394264798887
NPY1R	-0.820238682209819	-0.677586072305588	-0.727520867117277	0.116378269931484	-0.97041055227947	-0.916202481099968	0.723856251980875	-1.88627710541997	-1.09108203952797	-1.41640045751662	-1.81846024577176	0.38589720035289	-1.42816816570314	-0.525711451011956	-0.202004010575593	0.424887599754701	-1.05144496989251	-0.173336279079514	-0.130618662889323	0.000211423323776785	-0.629771164851186	1.04261372678018	0.65688820673891	-0.689022251272834	-0.536188355228825	0.503845631380169	-0.0325775634040505	-1.01533607026635	-0.0611891471616618	-0.677586072305588	-1.81846024577176	0.562279547833623	-1.70955646670977	-1.44028720018282	-0.856533957616935	-1.78837555818992	-1.6237739539594	-1.17139088499715	-0.367188468468944	0.858163984980954	0.577160376559867	-0.902891206390582	-0.158941005043995	-1.96774088056265	-1.96774088056265	-0.812304406723924	0.596515211414244	-1.27160558667047	-1.21841367999257
FGF10	-1.6161230893153	-1.16326737406164	-0.573198529524034	-1.2735509653056	-0.5884067172862	-1.2735509653056	-1.16326737406164	0.0307426972024579	-0.339041461056379	-1.958695213325	-1.75830336698693	-0.796581828488568	-1.11616249987181	-0.620303403713867	-0.0352521363282825	-1.07315911896753	-0.5884067172862	-1.6161230893153	-0.442380294877429	-1.16326737406164	0.108187319360662	0.593882003700077	-0.604097784524449	-0.167447688460209	-2.3012673373347	-0.604097784524449	0.567787709326804	-0.454009704478869	0.384225354898554	-0.208657139611004	-1.50583949807134	0.62401043384272	-0.358052539649076	-0.872767272629455	-0.47812312604224	-2.3012673373347	-0.26152566051475	-1.6161230893153	-1.958695213325	-0.99697367482664	-1.958695213325	-1.2735509653056	-0.773590375862106	0.0480857785843072	-0.286037813123916	0.228183925197673	-1.21533939663915	0.72028010396554	-2.3012673373347
NEURL1	0.676720095497798	-2.02385385260285	-1.43994581545934	-1.84003858423786	-1.18867506472474	1.02273649237421	-0.702035065627521	-1.62376108382434	-2.29514551855029	-1.49495998099326	1.90870922175183	-1.22366831504582	-0.168773870382914	0.4253274415202	-0.1460236605511	1.15300819944896	-0.401364674804302	0.980752821781993	-0.797133739070727	-1.55577531951259	-1.84003858423786	-0.977727351518359	-1.01419496241988	-0.410110476262786	-1.70083698644986	0.739543129444443	-0.68052157475735	-1.05312286910436	-0.620410582699321	0.604697868209329	-0.797133739070727	-0.168773870382914	-0.0902495056336457	0.718105742714855	-1.89505274977177	-1.20590654891421	-1.3897218172792	-1.36615887816218	-1.3897218172792	-1.84003858423786	1.11349933883556	0.924232299344136	-1.62376108382434	-1.22366831504582	-1.41428773119839	-1.01419496241988	0.521513846644112	-0.516230552835053	-0.755589781955559
ST8SIA6	-1.8294685194003	0.343350443055266	-0.97365064423199	-1.75908198703569	-0.276887703880919	-0.661290699025674	-0.991760964204527	-1.79323955924662	-1.8294685194003	-0.299548042332907	0.128936207789897	-2.17330315382796	0.396085914816944	-0.524776592458486	-1.13671454287591	-0.930639653451153	-1.90926618836239	0.100061276150288	0.339399388509426	-2.32348735515465	0.584668975307168	0.565293046781695	-2.05338338505937	-0.615495079873337	-1.58716466982186	-1.95355272887652	0.289829445934057	0.089616156903228	-1.4538152387344	-1.08082385477785	0.322309726040614	-0.572960504328955	-0.0411048290029617	-3.0721320197771	-1.00102618581576	-1.22494105147483	0.572045602505484	-0.875193769856817	-0.386398283252589	0.138721604820454	-0.650806310402332	-1.8294685194003	-1.69611908831284	-2.65791085298484	-1.72677169550179	-1.08082385477785	-0.161024597771551	-2.17330315382796	-1.19837690828205
INPP5J	-0.112091550613804	0.263157180382116	-0.580641927598422	-1.97152012072743	-1.42420610603868	-1.88500901515489	-1.90004960733268	-0.0706045874356787	-2.69502989347007	-1.23318933948454	0.172297607381792	-1.04791007862226	1.37284430886253	-0.690784815522745	-1.37976635195815	-2.37487171875801	0.741320404230184	-3.37803811089342	-0.646108249911164	-2.03195671784461	-1.2202446690076	0.128167669541494	-1.24967443124517	-1.78705614874997	-1.84153341784587	-1.22669047798493	-0.244931451801014	0.692747836069529	-0.852342739487061	-1.0848884107313	-1.42420610603868	-1.03257741793187	-3.09148531478556	-1.78050335417328	-1.595224093311	-2.33437016343871	-1.2234609961219	-0.684245587963775	-1.01505768018595	-2.13739406886328	-1.29070221598401	-1.83451464083323	-0.722607864773736	-0.593598398668897	0.0814246135617997	-0.935088666497313	-1.57484600194071	-2.19040774678055	-2.54417130009682
C4B	-2.28950735840261	-1.93827169105542	-1.57699502156293	-0.9548604468525	-0.0463355993183504	-1.79679555060015	-2.40156931684492	0.175648119999917	-1.59741680387555	-1.20334561585294	-2.4836429324621	-1.42476321315366	-0.0377391080723445	0.750192795533715	-0.889809833094664	-1.7314626967693	-0.771866115846954	-0.459194913758286	-1.40319471576078	-1.98326536576808	-1.2077359138388	0.100987625177334	-0.814504166427701	0.680718750123209	-1.47710453223341	-1.44064624435386	-0.618242145789869	0.734692218790662	-0.564128663522146	-1.66773787969622	-0.209328756855145	1.19868199962115	-2.79761633653095	-0.310036857352436	-0.92216673031422	-3.56761344593609	-1.54566905230184	0.714074057783208	-0.387888133958626	-1.96035690903757	-1.8025668522025	-1.15701526571712	-1.00187179153697	-0.269953629410994	-0.130792094188774	0.0612149195877073	-2.01520185318688	-3.81682815698626	-1.43106725923417
CACNA2D2	0.674855645005041	-0.288994621424393	-1.86594954008154	-0.611634548443021	-1.06478765310693	-1.42693244634586	-1.66985419030793	-0.444029540007551	-2.33977806143668	-1.13302503644134	1.0139730592763	-2.33977806143668	0.246119181224719	-1.18029615925324	-1.11788812285822	-0.843150689416082	-0.295878940158706	-0.90135502681681	-0.311596112745505	-2.02575313713086	-2.16695767465242	0.140490638168141	-0.948071543684574	-0.606454055829151	-1.36953724789188	-1.2844877472173	1.01905372207615	0.330632713790233	-1.41217998586475	-1.21349327355603	-0.549243279511561	-1.01948346661089	-0.782508187428704	-1.23064114951033	-1.13813713921384	-1.15367908065841	-1.21349327355603	-1.79094121342818	-1.22488290173495	-2.33977806143668	-1.53890782604077	-0.603876746435419	-1.05551232358606	-1.23644253062972	-1.21916715064032	-0.98085869387414	-0.905142226334495	-0.137013539175767	-1.89265841986869
ROBO2	-0.858623164523835	-1.05768932330429	0.0768565878658263	-0.678085904956711	-1.39799516946545	0.214021915293565	-2.27767302056822	-0.641702036020409	-0.982007882181566	-1.73830101562661	-1.32231372834272	-0.982007882181566	0.746181402492159	-0.479019746176251	1.140027877195	-0.948135310570601	-0.760102370190041	-1.73830101562661	-0.782941723401106	0.38140239942702	-0.419796524028885	0.175746107381534	-1.39799516946545	-2.27767302056822	-0.57614378976244	-1.59706132824591	0.383579598368152	-0.916449635923597	-0.164559738779622	-0.347313514782626	-0.347313514782626	-0.347313514782626	0.993014905555313	0.935815856038567	-0.310242511295192	-1.59706132824591	-1.25675548208475	-0.832078453674546	-1.59706132824591	-0.982007882181566	-0.138713900015095	-1.25675548208475	-1.1004082163512	-1.48750731551222	-1.73830101562661	-0.377077630981981	-2.27767302056822	0.6577061260106	-1.25675548208475
CHST8	1.3416255142323	-1.53099037241393	0.070799899249422	-1.15661068740929	-1.28364785147804	0.0853415769862244	-1.45635038573636	0.242911583555398	-2.06294006398774	-1.12072749791928	-0.43249045344255	-1.866613260231	-1.02671686917938	-0.504355638968342	-0.705548830178254	-1.53099037241393	-1.28364785147804	0.799076394579962	0.430889879190006	1.70792267814517	-0.924400694162549	0.667159588340037	0.967958519194221	-0.972861252505267	-1.05607140053651	0.779665581490453	0.432291331618047	-0.637238364688191	1.68541674422018	-1.61927073929511	-1.23749852175206	-0.901875633934986	-2.39856295180481	-2.06294006398774	-1.08732104772131	0.769311627261787	-1.866613260231	-0.458206309242365	-0.751698159904231	-2.06294006398774	-0.624660995835485	-1.02671686917938	-1.72731717617066	-1.45635038573636	0.466070818410638	-0.149742023958067	-1.61927073929511	-2.39856295180481	-1.61927073929511
CFAP61	-0.558688686085533	-1.15173901245062	-0.0160560066340325	-2.10461788503797	-1.20461039657518	-1.38741452980442	-3.4231050240838	-0.558688686085533	-1.32184177311302	-1.95525603271272	-0.928964897482822	-1.82897238594561	0.298862560398783	-0.968934879221378	-0.609906745490989	-1.20461039657518	-0.21828924308384	-1.53677638212967	-2.10461788503797	-2.10461788503797	-0.234839747807424	-0.170554064625471	-1.38741452980442	-1.53677638212967	-1.38741452980442	-1.53677638212967	-1.0109554806045	-0.609906745490989	-0.664541794710627	-1.32184177311302	-0.268978942509512	-1.82897238594561	-0.609906745490989	-0.928964897482822	-1.71958051535892	-1.71958051535892	-1.1020739812264	-1.26113088303732	-1.15173901245062	-0.609906745490989	-0.380864641872121	-1.38741452980442	-1.20461039657518	-1.32184177311302	-0.819573026896126	-1.26113088303732	-2.52309753562101	-0.928964897482822	-0.890854671640029
KCNE4	-1.16776123393896	-1.42973569445363	-0.608167094877416	-0.530135528380229	-0.897357247799529	-1.16522780660103	-1.31842699187712	-0.795121158267831	-0.964415030463493	-1.96255531020525	-1.32163268245388	-0.757514949354724	-0.732293542318412	-0.853580252150203	-0.828960095589299	-0.58282966862398	-0.689459378807825	-1.06034631581296	-1.05391910402451	-1.40736698695973	-0.603875258873312	-0.479611175614203	-0.855150305181561	-0.802329593155035	-0.592216258187946	-0.504843586297606	-0.379808057439099	-0.607091485862699	-0.619021866439832	-0.71685242571189	-0.983270583508223	-0.394382182302973	-0.803780887901852	-0.546578302813925	-0.316254087377466	-1.7333185374604	-0.358906969730979	-1.34786161102527	-0.598549868323373	-0.824445498196779	-1.44121440795995	-1.47691456400367	-1.08895338604938	-1.08223953550705	-0.802329593155035	-0.446017070992039	-2.27606864612707	-1.5103760892697	-0.402971084246012
SLITRK6	0.159121335484678	-1.91311700021825	-0.265895276596298	-1.1247256954001	-0.824341778032536	-1.2049489243133	-0.784514748939072	-0.425821320920149	-1.60812561075005	-1.17312714146393	-2.03969986380472	-0.328760889238534	-0.714275958000399	-0.806194481784548	0.43253243512654	0.854724035398743	-0.635256586377431	-0.899957534845092	-0.359869923584988	-0.72523111886152	0.0292226343142148	0.703356670794595	-0.359869923584988	-1.69948891734368	-2.34469125327292	-0.063012029382483	-0.369648316336777	-1.26370401430916	-0.608935876314765	-0.396839023897113	-1.21608900199374	1.17208255369742	-0.958712624840954	-0.614650366570381	-0.916775234075687	-2.21810838968646	0.0318773003762153	-0.940247975845635	0.17469852201004	-0.00323199234712273	-1.28959439713449	-0.676290775528742	-0.797393997125244	-0.638280719003821	-2.82809116862287	0.415434630300819	0.651189253480117	0.186495731740678	-1.06482623657948
SERPINA9	-0.310670402192471	-1.70743803416533	0.379952236201209	0.637318641702579	0.657759242354162	-1.30368164122265	-1.70743803416533	-0.310670402192471	-1.70743803416533	-1.70743803416533	-1.70743803416533	-1.30368164122265	-0.496168855337284	1.19549959561878	-0.259986506039379	-1.06749929192474	-1.30368164122265	-0.899925248279967	-1.70743803416533	-1.70743803416533	-0.573950537125468	1.2875673406258	-0.310670402192471	-1.70743803416533	-1.30368164122265	-0.573950537125468	-0.310670402192471	0.582839961145741	-1.30368164122265	-1.06749929192474	-1.70743803416533	0.118979024464993	-1.70743803416533	-1.30368164122265	-0.366188328958653	-1.30368164122265	-0.663742898982062	-0.0238041567414737	0.212378192556432	-0.769944721901336	-0.663742898982062	-1.06749929192474	-0.573950537125468	-0.663742898982062	-1.70743803416533	0.791743202676095	-1.70743803416533	-1.70743803416533	0.969207082288705
CST4	-0.245236008509597	-1.4163140642131	-0.57189997095493	-0.436322176877101	0.100666399764999	-1.08965010176777	-0.898563933400264	1.80848161760549	-1.08965010176777	-1.4163140642131	-1.4163140642131	-1.4163140642131	2.8834676402874	-0.286242423860368	-0.286242423860368	-0.762986139322434	0.427330362210332	-1.4163140642131	-1.4163140642131	-1.4163140642131	0.0613706087194459	-1.4163140642131	-0.898563933400264	-1.4163140642131	-0.657823832224051	-0.0541498401420928	-0.380813802587426	2.81831495010327	-1.08965010176777	-0.0810872561422046	-0.499252381383354	-0.0286692304910673	-1.4163140642131	-1.4163140642131	-0.331159869778718	-1.4163140642131	-0.0541498401420928	-0.657823832224051	-0.245236008509597	0.28542661437743	-1.4163140642131	0.862911842687655	-0.57189997095493	-1.08965010176777	-0.0541498401420928	0.345161711874817	-1.4163140642131	-1.4163140642131	-1.4163140642131
SPINK4	-1.23871654998591	-1.23871654998591	-1.23871654998591	-1.23871654998591	-1.23871654998591	-1.23871654998591	-0.811651119410399	-0.247101328377461	-0.0397923114190969	-1.23871654998591	1.40474354043906	-0.811651119410399	-0.811651119410399	-0.56183385716939	-0.811651119410399	-1.23871654998591	-1.23871654998591	-1.23871654998591	-1.23871654998591	-1.23871654998591	-1.23871654998591	-1.23871654998591	-0.56183385716939	-1.23871654998591	-0.811651119410399	-1.23871654998591	-0.0397923114190969	-0.247101328377461	-0.811651119410399	-1.23871654998591	-0.56183385716939	-1.23871654998591	-0.56183385716939	-0.384585688834887	-0.56183385716939	-1.23871654998591	-0.811651119410399	-0.247101328377461	0.42978136443906	-0.811651119410399	-0.384585688834887	-1.23871654998591	-0.811651119410399	-0.0397923114190969	-0.811651119410399	-1.23871654998591	-1.23871654998591	-0.811651119410399	-1.23871654998591
KCND3	0.309589364641059	-1.58956465801155	1.0423947378772	-1.55135537150292	-0.763556639484527	-1.14617032237466	-2.24376697658853	-1.18641336412952	-1.26761159620894	-2.80299886920917	-0.411865545271944	-0.937829114418839	-1.13970605848778	-0.365013501954991	-0.436665867560954	-1.73680280175608	-0.534523929630436	-1.06690288269491	-1.33401613629262	-1.05554653574245	-0.426213551656038	1.17126679061181	-0.854837822228413	-0.803760772685872	-2.46329082474491	-1.37004080985516	0.0488588182192771	-0.674547241640869	-0.618683452375766	-1.4082500963638	-0.31268719739616	-0.278975407911508	-1.4489261578567	-2.02642774137823	-1.4489261578567	-1.57656914185446	-1.00164531327158	-2.20774230302598	-1.78863420232095	-0.956785737490098	-0.54444949230459	-2.11058726412356	-1.18641336412952	-1.2520488251624	0.171686582675696	-0.321404628264792	-2.80299886920917	-2.00069926278745	-1.88578924122338
ENTPD8	-1.83629537566831	-1.62220632234556	-1.46230109932539	-1.33461924464246	-1.53724356368551	-0.67537929356182	-2.41930875390488	-0.310573271296205	-2.41930875390488	-0.410586612991857	0.429511135796273	-1.46230109932539	0.418572031895771	-1.83629537566831	-1.7202886290603	-1.83629537566831	0.0947709682532005	-1.83629537566831	-0.986866853922714	-0.287846729078128	-1.7202886290603	-0.513197590339255	-0.255210060604353	0.175128576259117	-0.655178373466145	0.550917707213475	-0.121770016958667	0.141924058093181	-0.184998291180171	-0.104801663703345	-1.05763700472353	-1.83629537566831	-0.838223438840927	-1.09621096857583	-0.130426960538056	-1.46230109932539	-1.9782761587952	-1.22832681707585	-0.113229277477463	-2.86034134901457	-1.46230109932539	-0.954230185448939	1.07709973416566	-1.53724356368551	-0.54583425881303	-0.580235909106025	-1.39526278055862	-2.86034134901457	-1.83629537566831
CDC20B	-0.491991340933251	-1.15860677090182	-0.703570949065337	-0.871511131964343	-0.703570949065337	-0.703570949065337	-1.15860677090182	0.0821999369417089	-0.703570949065337	-1.15860677090182	-1.15860677090182	-0.703570949065337	-0.491991340933251	-0.491991340933251	-0.297319854089384	-0.871511131964343	1.06199462951279	-1.15860677090182	-1.15860677090182	-0.584415493026864	-0.416475310127857	-0.871511131964343	-0.416475310127857	-0.871511131964343	-0.584415493026864	-1.15860677090182	-0.584415493026864	-0.491991340933251	-0.703570949065337	-0.703570949065337	-0.165419039988629	-0.352627415829417	-0.491991340933251	-1.15860677090182	-0.416475310127857	-0.703570949065337	-1.15860677090182	-0.491991340933251	-0.703570949065337	-0.416475310127857	-1.15860677090182	-0.352627415829417	-0.703570949065337	-0.584415493026864	1.02115453331802	-0.416475310127857	-1.15860677090182	-0.416475310127857	-1.15860677090182
SIDT1	-2.82365814369676	-2.97663479004036	-2.08782729383007	-1.28835866838624	-0.69972990994568	-1.85774697587278	-3.80238514819578	-0.470304502217876	-1.47534207009576	-2.64714803691694	0.541518226055176	-1.64963250176184	0.510238334339796	-0.256159168054082	-0.612048561719026	-2.29763251247836	0.101264335275548	-2.63152548769522	-2.84374472459482	-1.79760226636457	-1.37773918600341	0.124827160767805	-1.39943611709853	-1.5910853158257	-2.67937311153133	-1.53291580505466	-0.847872735866675	0.4681478601185	-1.5291890996	-2.36036607571081	0.124389160254724	0.0294105656216647	-2.53020265770473	-1.64963250176184	-2.05779284358485	-3.05275750264241	-2.15999993883485	-1.61563626309973	-1.25374783653865	-1.30765745678857	-1.63670813597883	-2.92975438319735	-1.55182359016779	-1.82982734097896	0.342126556281962	0.322370511779266	-1.58706821647932	-3.61589696897208	-1.53666055757948
THPO	-1.64547509541457	-1.44862242940047	-2.11977601125023	-0.974321513564802	-0.756412676081269	-2.3972242610718	-1.368026845593	-0.419425013921671	-1.11640322959847	-1.1711741795789	-0.0930794259705327	-0.642102313762806	-1.368026845593	-1.1711741795789	-0.567380341806199	-0.821630723326495	-0.347329807490829	-1.06569325046411	-0.297842834185466	-0.85672926687765	-0.696873263743236	-0.478964426259704	-0.544182473504929	-0.821630723326495	-1.1711741795789	-1.44862242940047	-0.00466351042403786	1.10487344710838	-1.06569325046411	-0.821630723326495	-0.821630723326495	-0.297842834185466	-0.788245000642548	-0.85672926687765	-0.167801397927141	-1.53999416629978	-0.642102313762806	-1.368026845593	-0.668939933088188	-0.821630723326495	-0.893725929757336	-0.478964426259704	-0.725995598310248	-0.696873263743236	-1.06569325046411	-0.591392334628448	-1.53999416629978	-0.521745329661294	-2.11977601125023
LDLRAD1	-0.80710128209959	-1.90478327769361	-1.05550055480089	-1.90478327769361	-1.48014191624725	-1.48014191624725	-1.90478327769361	0.891464163685848	-1.48014191624725	-1.90478327769361	-0.245755936152428	-1.48014191624725	-1.05550055480089	-0.80710128209959	-1.90478327769361	-1.23174264354595	-0.169077491923658	-1.48014191624725	-1.23174264354595	-0.288022900081568	-1.23174264354595	-0.630859193354529	-0.918796570300086	-0.918796570300086	-1.90478327769361	-1.48014191624725	-1.48014191624725	0.370254899567088	-1.23174264354595	-1.05550055480089	-0.435765525324882	-1.48014191624725	-1.23174264354595	-1.23174264354595	-1.05550055480089	-0.100937555059475	-1.90478327769361	-0.918796570300086	-1.05550055480089	-1.48014191624725	0.706653711683689	-0.918796570300086	-1.23174264354595	0.198973388421606	-0.245755936152428	1.0865578317155	-1.90478327769361	-1.90478327769361	-1.05550055480089
FBP1	-1.64367107744498	-2.37239473060285	0.602908514870776	-2.08733949704276	-0.563298737325617	-0.822898173029732	-2.37676089774286	-1.32121130826098	-1.82615705423541	-2.54600597092608	-1.37624742436022	-1.74420355113555	0.496013314424043	-0.256414572431009	-0.620234776365964	-0.874270402656661	-0.540105985637164	-2.33409250222954	-2.51962778621929	-0.801337098027883	-0.655796395226345	0.3295275802686	-2.10296834661082	-0.0329503832324112	-3.18095194987775	-1.95315925748306	-1.73806311393664	0.748688713288785	-2.07810051787438	-2.49910849613966	-1.95052580929875	-1.03899612782326	-3.04392218276639	-2.18582014367342	-1.58392287227009	-3.10439086976726	-0.942285046101414	-1.55721819578355	-0.828376450497202	-1.57885034443308	-1.53613163031431	-1.71990782412173	-0.92360004266801	-1.4072433015041	-1.51869533933696	-0.300908954927579	-2.63648541671556	-5.60917986410608	-1.37492549664245
CCDC74A	0.301145252745236	-0.716075428448194	-0.0504359274751844	-1.17058220590247	-0.557663106978551	-0.519953083296373	-0.786676606531144	-0.857799760024785	-1.54024816728403	-1.51686511328622	-1.26203366741522	-0.90107505554725	-0.455275746163087	-1.46683856263635	-0.733588710836092	-1.13561581743068	-1.11209835492669	-1.3760194318237	-0.735560798614576	-0.821373122852954	-1.39039349693215	0.816386317292086	-0.190642642497009	-0.0246095645899473	-0.984970183614684	-0.253197022543103	-1.00183227222873	-0.584464789967165	-0.755580080444003	-0.300624790979454	-2.04078546218657	-1.66990736483592	-1.57057028092098	-2.07702386789219	-0.597425805269948	-0.390915671561815	-1.19981242681562	-1.63527253605506	-0.797343337262622	-1.45617183190487	-0.436676172577764	-1.0989920290127	-0.629162230459468	-1.35728358274718	-1.91150961095952	-1.65585581488537	-0.850829995775972	-2.04078546218657	-0.879117066850707
CYP2A7	-1.00321732505549	-1.00321732505549	-0.0333711681453169	-0.49082739499844	-0.49082739499844	-0.6799352727521	-1.00321732505549	-0.252579645239401	-0.49082739499844	-1.00321732505549	-1.00321732505549	-1.00321732505549	-1.00321732505549	-0.49082739499844	-0.167545342695049	-0.6799352727521	-1.00321732505549	-0.6799352727521	-0.6799352727521	-1.00321732505549	-0.356653220448708	0.0215625350586105	-0.6799352727521	-1.00321732505549	-1.00321732505549	-1.00321732505549	-0.252579645239401	-0.6799352727521	-0.252579645239401	-1.00321732505549	1.2560990033855	-0.6799352727521	2.42052939153876	-0.6799352727521	-0.6799352727521	-1.00321732505549	-1.00321732505549	-0.6799352727521	-1.00321732505549	-0.49082739499844	1.20162412699051	-0.0956498643086815	-0.49082739499844	-1.00321732505549	-0.252579645239401	-0.167545342695049	-0.49082739499844	0.680905450363845	-1.00321732505549
PCP2	-0.91518689357561	-0.711360980445158	-1.1585902793924	-0.489475020556996	-1.36365546956307	-1.1953829377653	-0.969074091830287	-1.88635769552646	-1.31793844775244	-1.1235095398234	-1.5805964942944	-1.71808516372868	-1.1953829377653	-1.27483529306234	-0.250674496899906	-0.654060014888144	-0.889621736533239	-0.91518689357561	-1.08998846970233	-2.10329872025778	-2.10329872025778	0.282724361023785	0.0257975895527213	0.168247460495053	-1.88635769552646	0.0763303600964824	-0.504408180004135	-0.551068416333308	-0.178801098958006	-0.941649254661067	-0.840953243599687	-0.969074091830287	-1.1953829377653	-1.64621176578678	-1.1585902793924	-1.98705370658784	-0.654060014888144	-1.27483529306234	-0.551068416333308	-1.52023629570094	-1.98705370658784	-2.10329872025778	-1.41232396249662	-0.91518689357561	-1.41232396249662	-0.551068416333308	-2.10329872025778	-1.5805964942944	-0.67268071180191
CIB3	-0.688061117250649	-1.61806697855347	-1.61806697855347	-2.13263434435013	-0.937845920994674	-2.13263434435013	-2.13263434435013	-0.122275942112092	-1.31706436546755	-2.13263434435013	0.341073614342682	-2.13263434435013	0.0130729792116937	-0.352523729194245	-0.501494386584972	-0.802496999670887	-0.688061117250649	-1.1034996127568	-0.802496999670887	-0.688061117250649	-1.61806697855347	-2.13263434435013	-0.588932246960137	-1.1034996127568	-2.13263434435013	-1.61806697855347	-1.1034996127568	-0.501494386584972	-2.13263434435013	-1.61806697855347	-1.31706436546755	-2.13263434435013	-2.13263434435013	-2.13263434435013	-1.31706436546755	-0.937845920994674	-1.61806697855347	-1.61806697855347	-1.61806697855347	-1.61806697855347	-1.1034996127568	-0.802496999670887	-0.287929633874222	-0.688061117250649	0.0532105263377116	-0.501494386584972	-2.13263434435013	-2.13263434435013	-1.31706436546755
MAGEB17	-1.4675412410575	-0.659857927332483	-0.827467358701325	-0.529849952102579	-1.06369958419499	-1.06369958419499	-1.4675412410575	-1.4675412410575	-1.06369958419499	-1.4675412410575	-0.256016270469973	-1.06369958419499	-0.529849952102579	-0.529849952102579	-1.06369958419499	-1.06369958419499	-0.659857927332483	-0.827467358701325	-0.333814377932637	-0.659857927332483	-0.827467358701325	0.95550870011756	-0.827467358701325	-1.06369958419499	-1.06369958419499	-0.529849952102579	-0.659857927332483	-0.659857927332483	-1.06369958419499	-0.827467358701325	-1.06369958419499	-1.06369958419499	-1.06369958419499	0.514065587116112	-0.659857927332483	-1.4675412410575	-1.06369958419499	-1.4675412410575	-0.827467358701325	-0.659857927332483	-1.06369958419499	-1.4675412410575	-1.4675412410575	-1.4675412410575	-0.659857927332483	-0.423625701838814	1.35017504364223	-0.827467358701325	-1.4675412410575
LMX1B	-3.38666834373372	-3.8169946794554	-3.91115235561206	-0.35793948304035	-1.25289810364921	-0.630872849118914	-1.24212534852104	-0.489173692662049	-2.2991792692181	-1.42886026970483	1.28890446761404	-0.720835661236269	0.163839418237197	-1.47536484616215	-0.645097644975953	-0.930147448091688	0.552362970227731	-1.41063579407054	-0.707371908284359	-1.50603984090701	-1.30030771102895	0.296090443517783	-0.841324323576493	-2.74291481256211	0.474270658401987	-0.983278420936141	-0.463099815578939	0.301116949996432	-0.591435889010242	-0.293570119418806	-1.7185256192511	-2.87507166203343	-2.23931469980228	-1.2170863324146	-1.06452570360519	-0.758092621503674	-1.81668091546597	-1.33848008623516	-0.733069949588161	-0.314769404271952	-1.60343894982959	-1.86338488166223	-1.24480547051995	-1.13319179416274	-0.488093280157134	-1.28608070074305	-2.94476351086057	-2.04948761722391	-3.56327227559328
AZU1	-1.88572166831365	-1.2013549117512	-1.2013549117512	-1.2013549117512	-1.02214697017277	-1.45393431924321	-1.45393431924321	-1.88572166831365	-1.02214697017277	-1.88572166831365	-1.2013549117512	-0.883142491490055	-0.883142491490055	-0.673541328618539	-1.45393431924321	-0.769567562680761	-0.516988155188756	-0.769567562680761	-1.45393431924321	-0.451355142419611	-0.883142491490055	0.119436685333545	1.24792658945867	1.22722908867826	0.190033369522347	0.0398044886586616	-0.241753979548096	-1.2013549117512	-0.673541328618539	-1.2013549117512	-1.2013549117512	-0.883142491490055	-1.2013549117512	-1.88572166831365	-1.02214697017277	-0.451355142419611	-0.673541328618539	-0.769567562680761	-0.590359621102323	-1.88572166831365	2.79314778889071	-1.45393431924321	0.0940071354601254	-0.769567562680761	-0.883142491490055	-0.516988155188756	-0.769567562680761	-1.88572166831365	-0.241753979548096
DNAH5	-0.150564816159042	-1.61729981309867	0.616347552359836	-1.99187240162887	-0.621085333848653	-0.910514817923833	-2.25087313962441	-0.821613244887234	-0.893501176719513	-2.09808263297305	-0.462589691628354	-1.32543302630858	-0.0749908042440494	-1.11916909839154	-0.204225695548718	-1.70387639041081	-0.0670693218464519	-1.83337675940857	-2.31009789239151	0.262982780796015	0.550153358382988	0.853042120726664	-1.10205295548279	-0.901957057058408	-1.62904033758518	-0.732488276484864	-1.13670790454371	0.242902699805545	-1.48007887287325	-0.527314747246224	0.580336952365371	-1.18571254487745	-0.560715882107579	-1.46113680207048	-1.65312012018905	-1.99187240162887	-1.55066170604626	-0.378421119367322	-1.29520354676401	-2.71534766647519	-0.0213106040029746	-1.51954933569862	-0.674604951046816	-1.1985108291419	-1.04260275102053	-0.413890616177628	-1.99187240162887	-3.75686571197133	-2.52480363063151
C4A	-2.12814638981666	-1.77564283750814	-1.3187587906829	-1.38626996288996	0.0868516059023447	-1.90405768930983	-2.28765443131743	0.0635506921665227	-1.3187587906829	-0.555179255323877	-2.12814638981666	-1.01336486646196	-0.58008790131389	0.535841090440733	-0.577463949785866	-1.52783614429602	-0.903385499004723	-0.257829782119622	-1.47694708365456	-1.71194209281673	-1.15397024581516	0.186697171602822	-1.36397640754327	0.802552269882179	-1.28483148716146	-1.25267512950989	-1.12783811704745	0.558076450112678	-1.10481984176203	-1.49216243331546	-0.0714091204010914	1.33001690550674	-2.05677194255552	0.0696880970156385	-0.685980371739385	-2.8736368467673	-1.39607691290812	0.537415378576029	-0.906355096813405	-1.74586939633817	-1.62966133690025	-2.15015552773264	-1.15619878478204	-0.215663506635558	-0.301419682665898	-0.0721774376486274	-2.346383644626	-2.91099315386606	-1.81990116222582
CYP21A2	-2.39007535035027	-2.39007535035027	-2.12781212777349	0.107124520286526	-0.212038725048264	-1.28740900641222	-2.8384172906515	0.819995257088129	-1.34905760304853	0.100279792986474	-1.79739954334976	-1.13142039748075	-0.334444366568558	0.548621733287706	-1.34905760304853	-1.79739954334976	-1.13142039748075	0.367114205570372	-1.49339146974781	-2.12781212777349	-0.900715662747294	-0.128461903232976	-0.869157174903965	0.67904494140291	-1.94173341004904	-0.638452440170511	-0.258259861716222	0.908623791267421	-0.596707589145342	-1.41720696489547	0.0351814778056051	1.30032632485838	-1.94173341004904	-0.39072512580976	-0.128461903232976	-2.12781212777349	-2.12781212777349	0.711941218128285	-1.34905760304853	-1.23112824717102	-2.39007535035027	-2.12781212777349	-1.94173341004904	-0.900715662747294	-1.17935496745238	0.00400336086056193	-0.0121679987802275	-2.8384172906515	-0.78278630686979
[truncated: 118 more rows]
[truncated: 996 more columns]
