# Supplementary material for: Analyses of hypoxia-related risk factors and clinical relevance in breast cancer
Source: Front Oncol. 2024 Mar 4;14:1350426. doi: 10.3389/fonc.2024.1350426 (PMC10946248; doi:10.3389/fonc.2024.1350426)
Supplement: Supplementary file 10 [file Table_9.csv]

	TCGA-3C-AAAU-01A	TCGA-5L-AAT0-01A	TCGA-A1-A0SB-01A	TCGA-A1-A0SD-01A	TCGA-A1-A0SE-01A	TCGA-A1-A0SF-01A	TCGA-A1-A0SG-01A	TCGA-A1-A0SI-01A	TCGA-A1-A0SK-01A	TCGA-A1-A0SP-01A	TCGA-A1-A0SQ-01A	TCGA-A2-A04U-01A	TCGA-A2-A04Y-01A	TCGA-A2-A0CK-01A	TCGA-A2-A0CL-01A	TCGA-A2-A0CM-01A	TCGA-A2-A0CO-01A	TCGA-A2-A0CR-01A	TCGA-A2-A0CV-01A	TCGA-A2-A0CY-01A	TCGA-A2-A0CZ-01A	TCGA-A2-A0D0-01A	TCGA-A2-A0D2-01A	TCGA-A2-A0D3-01A	TCGA-A2-A0D4-01A	TCGA-A2-A0EO-01A	TCGA-A2-A0EP-01A	TCGA-A2-A0ES-01A	TCGA-A2-A0EU-01A	TCGA-A2-A0EV-01A	TCGA-A2-A0EW-01A	TCGA-A2-A0EX-01A	TCGA-A2-A0SU-01A	TCGA-A2-A0SX-01A	TCGA-A2-A0T0-01A	TCGA-A2-A0T2-01A	TCGA-A2-A0T5-01A	TCGA-A2-A0T6-01A	TCGA-A2-A0T7-01A	TCGA-A2-A0YE-01A	TCGA-A2-A0YF-01A	TCGA-A2-A0YH-01A	TCGA-A2-A0YI-01A	TCGA-A2-A0YJ-01A	TCGA-A2-A0YK-01A	TCGA-A2-A0YL-01A	TCGA-A2-A1FV-01A	TCGA-A2-A1FW-01A	TCGA-A2-A1FZ-01A
PPP4R4	0.77617922099087	-1.05308574233058	-0.815692218241336	-0.260795560883159	0.119926062080462	-0.702984931045959	1.95356776756116	-1.16579302952596	1.4046732682528	1.55961394545826	-0.702984931045959	-0.815692218241336	0.576756709682016	-0.434970595277715	-0.434970595277715	0.265231027291526	0.534990058073473	0.600253444100805	1.61642530436407	-1.31109799473702	-0.201304680020666	-0.570467704664169	-1.16579302952596	-0.815692218241336	1.1422315275806	1.07516005405148	-0.328240758960781	1.77311517015559	0.786869328051587	1.08257705523352	1.26066373515542	0.58074952655614	0.626352392952707	-0.498189084972402	-1.05308574233058	-1.51589384081058	-0.282291941383393	-0.815692218241336	0.328012399949626	0.353591977337511	1.25858944598031	-0.0155710473059921	1.60136241696406	0.825055418411308	-0.498189084972402	-0.465591406956716	-0.702984931045959	-0.654844835826612	-0.406100526094223
GRIA2	0.751967244883563	-0.88190751631644	0.435240860028867	0.725185126966099	-0.468055875267708	-0.671098011832717	0.311333485917367	-0.729167189169728	0.196294997711356	-0.500833408823904	1.82141625430989	-0.222976938257243	-0.576426862023016	-0.409986697930697	-0.88190751631644	-1.40413014412048	1.9288139848961	-0.620796202414421	-0.729167189169728	-0.990278503071748	-0.294948209724686	-0.990278503071748	-0.88190751631644	-1.14301883021846	-0.468055875267708	-0.671098011832717	0.730435441888638	0.435240860028867	-1.14301883021846	-0.110533436186825	0.435240860028867	-0.797848448478427	0.366559600720168	-0.359684888512401	0.232198723463859	-1.40413014412048	-0.797848448478427	-0.88190751631644	0.0381343756447771	-0.88190751631644	2.51338931620525	-0.0648163161906639	2.368099271768	-0.620796202414421	0.514705919739561	0.797156398433542	-0.294948209724686	0.507708121031672	-0.383996807429695
NPY5R	0.0161601417139249	-0.374953684267463	0.953401155205475	0.472754147990324	-0.639716167533341	-0.775822799146452	0.633550629136656	-1.29559247678061	-0.119946489899187	-0.161112855718044	0.679371710288708	1.60001050280185	0.800692302613957	0.297524845958209	-0.775822799146452	-1.29559247678061	0.771657748928576	-0.0820771043174207	-0.0143739845403231	-0.967654322156974	-0.161112855718044	-0.639716167533341	1.22510432161744	-0.44788464452282	-0.161112855718044	-0.0143739845403231	0.811824927999292	0.868770761363056	2.11699918933166	2.11873922347175	2.41655990950734	0.0974650329530402	-0.534143662174478	0.227305152431652	1.03212306596481	0.608860779603435	-0.311778012909708	-0.206205507550845	-0.311778012909708	0.187856083414401	1.64651896042756	-0.775822799146452	-0.256053121512298	-1.29559247678061	0.686594976539743	-0.311778012909708	0.263716556121856	0.227305152431652	0.280922624979802
LRP2	1.01906702053407	-0.964856363773877	-0.650793475104903	0.769692724885826	1.23055654509352	0.092784921979492	0.567815138944314	-0.481684305482807	0.00179807043992793	-1.82807232547007	1.25137629580518	-2.07988932412599	0.414921325809595	-0.655391898186522	0.28610466452402	-1.06846255260278	0.732169024590695	-0.347782938473949	0.244621387603887	0.633614928747911	0.0621508752048439	-0.309005322246391	0.213944390988669	-0.884110545579613	1.49121179236552	0.472682272178742	0.485875398213198	1.14073416219847	0.678007036900438	-1.34954858370895	0.703495286730267	0.248002151080365	0.497421975337245	0.200362354354753	-1.45499583956253	-1.30519013775132	-0.0467138288246954	0.83559882464869	0.348289029667353	-1.30519013775132	1.47000251956786	0.349914336672968	1.42793980417719	-2.29873500929427	1.34145029249862	0.615596607464144	1.79249109821868	1.36173048848866	-0.361530074203256
NPY1R	0.597292297694624	0.799979936431027	0.116386151141595	1.2370542047485	0.0960651810215408	0.112739962064354	0.410583592590949	-1.50664493885974	-0.81320479404814	-0.719583551183716	0.719620613500246	0.745935557731151	0.282591607451778	1.11782744641654	-1.08668720633741	-1.08668720633741	0.823676199500619	0.485115191275267	-0.0628695438376599	-0.59002187913089	-0.291291639727648	-1.41517547569952	0.404683486388511	0.506362406933447	0.635693097142093	0.449169204588578	0.599446338869773	0.790006927992998	1.85219604442018	2.0672685541888	2.16462394866733	0.982876710137678	0.108776683059613	-0.188946141247651	0.444053802094661	-0.15999907589578	0.247229008821717	-0.769746548267309	0.0299812621372925	-0.116865225988517	1.22676772458738	-0.302774550034229	-0.255184412577512	-2.42222363345713	-0.112449602403421	0.23944431833402	-0.353977060672973	1.52012173388976	-0.571664494090882
BEX1	1.89093147003059	-0.00386298030275557	0.312478602845589	-0.114796788222311	2.17259357695559	0.343885155867271	-0.965215968777532	-0.611460386545232	2.13494741580613	-0.217137938735832	-1.134501826915	-0.751941010344455	-0.293259066254873	0.023082516893472	-0.15277844245565	-0.965215968777532	-0.266313569058645	-0.0180172272474234	1.27708071509584	0.511149168416478	0.0604965159774265	-0.965215968777532	-0.50653402468795	0.156040229089752	-0.611460386545232	-0.114796788222311	-0.322064300593115	0.116247247511897	1.45974333336473	-1.134501826915	0.378697836267786	0.285533105649362	0.588619280301502	0.192368375030937	-0.422751942814483	-0.84510574096288	1.96987011691317	-0.386423796873297	-0.293259066254873	-0.751941010344455	-0.84510574096288	1.08381638502658	-0.114796788222311	-1.42389791286711	-0.032668214640998	0.285533105649362	2.31108819738582	-0.675819882825415	-0.751941010344455
ROPN1	-1.05440582488542	0.471410426370703	1.24645096119944	-0.111443023557183	1.1236601622712	0.186028620377354	-0.5829244242213	0.046370061350668	0.921952997951518	1.6472759809046	-0.111443023557183	2.13583294140089	0.291225586622592	0.432952394787267	-0.75693418095088	1.79404557643013	0.231245230467588	1.11003486342371	0.974404022991972	0.046370061350668	0.966740232452649	1.53987388769546	1.66052995835594	-1.05440582488542	0.209232155853396	0.458970109957191	-0.75693418095088	0.75008369885358	-1.05440582488542	-0.5829244242213	0.624481354016981	0.186028620377354	0.695513673688327	1.15219495718163	2.36898411616712	1.82705341090853	0.107783343262631	-1.05440582488542	0.709820360663353	1.34502698672265	-0.459462537016343	-1.05440582488542	-0.111443023557183	1.94711650407641	1.43950847325787	0.962856397208203	0.046370061350668	-0.459462537016343	-0.0662264134669491
GABRP	-1.8849914615637	0.494828137882744	1.62651378857502	0.422184953530773	0.841507826810825	-0.140164185598895	-0.490685272216935	0.273613996233358	0.332175452718765	1.09682110511843	-0.136958119480237	1.42027448251918	0.110658281928937	0.165978032861581	0.34466996280684	1.55295651717347	0.392722430335142	0.648842291620487	0.741971727890617	-0.367620379761055	0.81745732102976	1.31187445673267	1.56910689061722	-0.115214389880613	0.0241164041142282	0.883993090806608	-1.14385700070696	0.757947722545054	-0.973289796434897	0.294291179423844	0.834636999435734	0.38167598207277	0.636020136348284	1.70965214410033	1.86086605831238	1.93429646253585	-0.0120301600540757	-0.715691599882812	1.03707525000886	-0.150766901576605	-0.00567638837278799	-0.607856341136069	0.155820165500788	1.61616361146554	1.43645033687795	1.09433599966283	0.277556602089252	-0.10184155026252	0.302532065733078
DCX	1.51430981499359	1.02486455275933	0.512232613481834	0.493632303720995	1.39654634331781	1.73390954245972	-0.345131315931599	-0.345131315931599	2.8690691475622	0.363913673768794	-0.402085118083365	-0.876363564969929	0.746296834557783	0.454137019934088	0.399748467467142	-0.0981223867773439	0.595810484530507	0.711326292084185	0.919328383235851	-0.876363564969929	0.538856682378741	0.311587164646432	0.129147130954965	0.108567496156495	1.47108566276662	-0.00996108395663429	-0.131483781571188	1.28681052846079	-1.40759581400826	-0.73725535005833	0.762877262256783	-0.466654013546153	0.203686450403776	0.186100933106731	-0.73725535005833	0.399748467467142	0.129147130954965	-0.876363564969929	0.653616354623496	0.220654803058619	-0.294184403840709	-1.40759581400826	0.44373772813146	-1.40759581400826	1.36318494852397	1.09258361201179	2.44413125411077	-0.294184403840709	0.734918699442107
ERICH3	1.39485596858987	0.563866694363888	-0.454276636188143	-0.117571962493607	0.51796661788163	0.486324409563844	1.09084913524137	-0.422926264564616	-0.393477117141024	-0.0712738833975361	-0.0426913948353803	-1.76974495934276	0.630717952553691	-0.151086088977533	-0.151086088977533	-1.09633561195369	0.575667165250914	0.327527405343082	0.727880651196089	-0.0290070487069031	-0.523789611519763	-1.09633561195369	-0.487790762672069	1.03531368967912	1.10149640342046	0.321007009952773	-0.759630938259152	1.44732976224681	0.457458760304086	1.14068181849783	1.7509584420307	0.871868208234193	-0.268233491326393	-0.487790762672069	-1.23608067771937	-0.987940917811535	0.791678711634854	-0.268233491326393	-0.0862215908700804	-1.23608067771937	1.47799331571036	0.710530158133689	2.19819667093994	-1.76974495934276	-0.117571962493607	0.820688056255218	1.59824960651402	0.140187164482369	1.54685898565697
KLK10	-1.98230886076801	1.11590939935347	1.32206423232667	0.254356377131764	0.213701404237971	1.27344123426785	-0.628904024703557	-0.514215900696247	-0.0212409376468403	-0.486358491112682	-0.668171086318125	1.47628502373485	-0.628904024703557	-0.0854886696930938	-0.173886137328657	1.84662443729693	0.546209616588146	1.63848213493524	0.512891478169037	1.27731247130158	0.197411167710934	0.775974850452015	-0.222280451919372	0.0877463427111066	-0.514215900696247	1.3021983851822	0.893765975626106	0.665111290967165	0.701027220151155	-0.785548565043748	0.87460387197834	0.75444405698806	-0.237166066198288	1.44837995335115	1.21235886822975	0.357411061151152	-0.285175503335109	0.44054195682909	0.438963746529958	1.80249171366082	-0.500062500394349	-0.311343517275019	-0.161000403241707	1.0935957060157	0.469481048353687	0.475333884277735	-0.0352413012387706	-0.400968980151196	-0.689230874533911
SFRP1	-0.16424589265694	0.215331448533743	1.48230870416743	0.467317521116374	1.2625709771738	0.718803031286758	-0.328445959374809	0.0705552518282356	1.17536561515727	0.676239447530208	-0.088894139293476	1.16481641751256	0.168423595324881	0.588013636540694	0.0285510052141846	0.65711644080028	0.72213612959822	0.760573459034204	1.01952303777933	-1.27944195308292	1.06465563723198	1.53482364100143	1.2014274522581	-0.72650686148292	-0.0291445882241558	0.984558711961268	0.309978567173165	1.34765075097675	-0.696715755610962	-0.0137465699964121	1.04072102035243	0.711025926947435	0.678180941459713	0.706840749145473	1.27119266572769	1.19089785940889	0.381096440262418	0.359341611648106	1.24026794141646	1.39698462673558	-0.0319746579587916	1.85757758129317	0.358427688192545	1.92052499504986	1.48433627619801	1.44176241689621	0.475986951573452	0.200941070620384	0.572678778340819
TF	-0.896582021867446	0.380560899917252	1.56989002852412	0.342376908865332	0.609652986195363	1.18202043969414	-0.938121187811345	0.094231781236253	-0.0134588646930027	-0.351832558894223	-0.923929993576349	0.435225841856562	-0.0302757929915502	1.44856789366203	0.888666865887318	-0.998777307782226	1.09969091432902	0.641439139977653	0.706217894220146	3.40043078482614	0.168794204848055	2.72406646403664	0.78724418137918	-0.377667649167082	0.921900669400626	0.584571585434895	1.60141875966697	0.829303071265529	-0.410328667591806	-0.0417740881203996	1.48173522095139	-0.0134588646930027	0.174746709267708	0.818767793807897	1.65666918571287	1.77146620343642	0.518076355190138	0.81751522964024	1.24156796137142	1.7583965899379	-0.289753957008788	-1.34120543001731	0.352528947364753	0.186465370901639	1.41244685047418	0.388704223268221	0.655844888179585	0.407257480231782	0.704686411759837
RIC3	1.81529322640934	0.283019893548998	0.743175257498885	0.974983411043131	0.653783403897272	0.255194757475589	-0.382307584322196	-0.456946063392859	1.2794115063667	-0.9149019218408	0.408958436615661	-2.17509232912965	1.82560969841192	0.0258561643882215	0.818948096296457	0.0465198921549469	0.722067054318327	0.579275361379614	0.515709648414058	0.335011508788468	0.624086902426415	-1.93633184198029	-0.223514624524462	-0.711840595849035	-0.9149019218408	0.775449406331076	0.767545182738394	1.25122303271224	-1.93633184198029	-0.711840595849035	1.46769259887969	-0.172277469114188	1.02329935887445	1.23074676899426	0.173844127160117	0.829786239353439	0.0397122346447677	1.14508561134041	0.972179330429478	-0.524317264109941	0.363346808044002	-0.621068071471564	0.386594135500018	0.0188039146352168	1.00630566988776	1.00497792227645	0.15725554241265	-0.162544093523564	-0.152968991234829
DSG1	-0.374410114623388	0.168242232693655	1.09769009134718	0.380022594480645	1.03409614414257	-0.107894682009683	-0.598248010692349	-0.511417886111675	0.328486181557999	1.49811069708055	-0.438004061828005	-0.318316277781639	-0.268138630874028	0.47891025334329	-0.70451949444171	0.458641357623703	0.847139745787252	0.488730130422344	0.55232407762696	-1.03462887426003	0.300463560222255	-1.36473825407835	-0.374410114623388	-0.841527265929996	-0.438004061828005	0.672011861673326	-0.841527265929996	1.64721977355671	0.392080128762616	0.498351612511977	1.30500908875052	-0.107894682009683	1.14406426092934	2.47407109318624	0.0619707489442943	1.44896949707867	-0.318316277781639	-0.70451949444171	1.11626475843825	-0.268138630874028	-0.181308506293353	-1.36473825407835	0.823674548370611	1.54371408411094	1.70652703866803	1.441140600258	0.507782557625588	-0.70451949444171	0.354951165641888
KRT6B	-1.89564170085258	0.244383868275349	0.260151789020329	0.914487957465138	0.268999460656571	0.49136449398662	0.118733666850392	-0.623163476756547	0.0808196265635357	1.85050514041099	-0.280477506126728	1.28935226001374	-0.690202319328793	0.23495723299034	-0.00975322284251427	1.23245273230857	0.655162257518606	0.888083254723021	0.83363935880903	0.606758735876673	0.141385498170425	1.98155704011798	1.68633101852391	0.217216049861225	-0.0434993136498808	0.774833402578653	-0.990954979636099	1.23272657825161	0.957020901528412	0.214484401887687	0.53085933411899	0.558836996675488	0.447956001238793	1.30605666947525	1.04651219754137	1.32609339997613	1.21458895235016	-0.919320757767438	0.848110416182272	2.02886949025549	0.0690903838820577	-0.33202298469369	-0.229222507457369	0.773514205645295	0.65337227514756	0.7603005769962	0.373791825677653	-0.0578534378773711	0.0515049845397754
KRT14	-2.62060955063381	0.62805297847255	1.20015350887531	0.988377286707886	0.918090754125401	1.0300256118944	0.351359717172418	0.297066369876123	-0.861444892429304	0.685313749987741	0.306346348816252	0.133279716025793	0.307402721281501	0.910939730139144	0.2954370311876	1.33737252997418	1.1805253260532	1.335706334284	1.12937741883821	-0.357374211345274	0.813558950548857	0.279316937006575	0.079714461923687	-0.0961936357762347	0.227497837372128	1.10281303838772	-0.357374211345274	0.883869815025712	0.260302782948172	0.213137216957786	1.05323045045867	0.872223997497091	0.721447768769155	0.313853112435512	0.375636867801829	0.172550996144933	1.30860441189824	-0.622591067152666	1.02521552806553	0.16033609288059	0.0501615741684101	-0.471414480100087	0.342162889625999	1.38014661910935	0.986161581066307	0.846954478071563	0.275703884799562	0.131889075468692	0.456049408484573
FDCSP	-0.650296638866695	0.907925826169838	-0.134704030487306	-0.221590404590084	-0.14253424495548	0.39607115327019	0.971246973156058	-0.424861732139891	-0.193329615916623	3.0086093813937	-0.193329615916623	-0.322117175843592	0.0778305732319719	0.78883979474571	0.000268306798519437	0.76202303315598	1.05431805429398	1.25245193891607	1.0466360989354	-1.05889411383186	0.756419590823749	0.466966953741776	2.16183053744282	-0.335168390376667	-1.05889411383186	0.32900495561814	0.988656771617631	0.479063026346982	-0.682658036329586	0.0506046570909506	0.73760243058331	0.522538319845077	1.02738876780203	1.18158031255305	-0.718105936565379	-0.297313223163297	0.0212271726506208	0.741295821904712	1.35627222772209	1.30845321471423	0.933335218426472	-1.57448672221125	0.388557333078532	-0.80109780964217	1.15038298943518	1.07883575625675	0.451271736725492	-0.14253424495548	0.360994988647167
PTPRZ1	0.484544238716688	0.146039134099651	1.29065993563872	0.606172624537987	1.10894435454225	0.596343579040404	-0.305753018845196	-0.184124633023897	-0.67592996483277	0.247732658523325	-0.184124633023897	-0.102584191964102	0.261572072695252	0.281586084843677	0.467372425732197	-0.542564599038559	0.509165207343256	0.540082391300991	0.865139284850744	-0.582901850580102	0.824464757232984	-1.69453239977453	0.853877533977686	-0.67592996483277	-0.184124633023897	0.870669202663457	-0.471102510256386	1.51698608783038	0.951203713009164	-0.184124633023897	0.927505916170533	0.233467350020745	0.993845456187569	-0.863897890671105	0.576037298764418	-0.166628747361889	0.640528038938044	-0.730532524876893	1.15581109355041	-0.730532524876893	-0.381094510569841	0.866989929808675	0.12820670690104	1.13244913699707	1.07128938211123	1.37505820520623	2.29860858014863	-0.0463230042246886	0.247732658523325
COL2A1	-0.845259674878325	-0.457260350133965	0.434351930694244	1.14331442687334	-0.0535083214329303	0.473844344269346	1.00224461129773	-0.64318577009344	2.26098003510861	2.19041854794819	0.128837137937081	-0.265201738400087	-0.428651529820135	-0.676170112541537	-0.419557268489744	-0.102783210130347	-0.136470186769035	-0.428651529820135	-0.0754908068227228	-0.33854409155392	-0.0226680652380879	-1.09392653981473	0.295180947438495	-0.967951674916568	0.112782293293267	1.19192024345551	-1.09392653981473	0.484047518086317	0.77130442231498	-0.933531458132261	-0.33854409155392	-0.558091376976676	2.49013421490789	0.0268443394948645	0.51401690017232	-0.845259674878325	0.248218801123642	-0.751748305815427	0.595783927637001	0.825067382457596	-0.0680267562282178	1.91804349368187	-1.36812374302814	2.28231898709787	0.0708433038248096	0.466254990238475	-0.173295170504862	2.50680292942529	-0.533359390020691
SERPINA6	-0.195433831139083	-0.87126812448688	-1.10376201138059	-0.502774032113443	-0.134279939740007	-0.56392792351252	0.783842156077888	0.361828476888846	0.133553737168611	-0.195433831139083	-0.066971421026895	-1.10376201138059	0.923044464899774	-0.735267919007154	-1.10376201138059	-0.735267919007154	0.612904099250475	1.52123227949198	1.39803959498038	-0.366773826633717	-0.735267919007154	-1.10376201138059	-1.10376201138059	-1.10376201138059	0.107404050186005	0.973266453295271	-1.10376201138059	1.97314773613712	1.29837332527588	1.18815830710095	1.08188498897981	-0.134279939740007	0.246412507019902	-1.10376201138059	-1.10376201138059	-1.10376201138059	-0.502774032113443	-0.735267919007154	-0.63877423759317	-0.56392792351252	0.594322363782556	0.726049673546482	2.60076652918216	-1.10376201138059	-0.406280350699459	-1.10376201138059	-0.87126812448688	-1.10376201138059	1.15193382755403
MIA	-1.0389245233752	0.268419604466473	1.93531984817873	0.535751106842406	0.775461765636203	0.697478137482355	-0.317217916665587	-0.414060711602235	-0.693190653316309	1.45698654781153	-0.581889207190214	2.06531979178992	-0.451024918820427	0.828342425852141	-0.347456783257413	0.79477212063593	0.649170554196832	1.62157653483032	0.902270840288525	-0.317217916665587	0.556536970229629	1.45109361888107	1.63522656740724	-1.0389245233752	-0.0864666056753445	0.730866784300928	-0.581889207190214	1.40126226977798	-0.927623077249109	-0.0864666056753445	0.525024058143574	0.4855512695783	0.881484976901302	-0.0508236933749755	-0.124853891005223	1.11458906838512	1.16813826697343	-0.83668317416155	0.765518807693739	1.26673489121282	-0.145215434043759	-1.18241704422045	-0.0339139879176633	2.21495359361203	0.886763211762298	1.04512674517013	0.121894925105408	-0.166443681974217	0.07069220949724
KRT5	-2.17536753670911	0.442462614878955	1.61661997331245	1.01048437643863	0.991181327985499	0.915583812363391	0.22743982245218	0.0623182780553715	0.528579845633176	1.61851200346578	0.155499687407227	0.53972922176205	0.091185979232673	0.502865477378867	0.47157964219126	1.17857378383686	1.00185957909682	0.863442538472877	0.833398566621749	-0.662175341932393	0.778290843750533	1.1472022299777	1.2335508426055	-0.091477222223461	-0.100946505211409	1.06844145485278	-0.0601438829260913	1.27111387742663	1.17940364472166	0.111811968755849	1.01229636401317	0.49616853193581	0.529531549701017	1.89639825058424	-1.02230592762643	0.602246567872618	1.15526363262591	-0.688358725143086	1.08437336291457	0.341452024829842	-0.100946505211409	-0.465332590669555	0.164642237901597	0.854471984302749	0.991240898822491	0.941407125067675	0.19427285094248	0.212399023824355	0.355633703133636
KLK11	-1.43896457140687	1.63586766419081	1.20495259010874	0.459867478754954	0.22083735232133	1.93209798593136	0.0820938307037877	-0.152579052251482	-0.0665795363202789	-0.540703287453876	-0.91965308733896	-1.43896457140687	-1.02741995718612	-0.117975632291839	-0.540703287453876	0.933507635757977	0.304427830680886	1.92405274015755	0.0755788134235241	1.79586567562302	0.344965077900466	-1.17930882937291	-0.540703287453876	-0.508108473118214	-0.478124150541024	1.22442508021756	1.6025950349557	0.811039656143332	0.663735958109023	-0.177561911330168	1.41153496207565	1.37529239722704	-0.836062608979404	1.08782829256309	0.932841672824587	-0.61587534296538	-0.233160646551937	0.759697830950769	0.233982702890578	1.43213072808689	-0.91965308733896	-0.204330728744634	-0.140685861237093	0.207213885476111	0.729977965886413	0.27474069499066	0.325244522057546	-1.02741995718612	-1.43896457140687
CDH19	-0.904573955916855	0.0341475176541696	1.09022151377227	-0.408627844506262	-0.0957206866492535	-0.408627844506262	-0.178026034997313	-0.0957206866492535	-0.408627844506262	2.0833207683417	-0.904573955916855	1.9133504264987	-0.904573955916855	0.177906959671611	-0.904573955916855	-0.178026034997313	-0.904573955916855	0.700415414759615	0.548521885922229	-0.904573955916855	0.599681809554089	-0.904573955916855	2.8983594681922	-0.904573955916855	0.253320119107863	0.659961833368186	0.599681809554089	0.615523070191874	-0.904573955916855	0.749266230518456	0.972868991225194	0.56622727696487	0.583264378314925	-0.0261325061599273	1.19204159267889	-0.591666798059847	-0.904573955916855	0.286774651697081	0.687329582441928	0.979868040027404	-0.904573955916855	1.8232493967419	0.843000786921771	-0.278759640202838	1.2677885263299	0.782720763107674	0.424632969097365	-0.178026034997313	-0.408627844506262
DSC3	-1.91238674872622	0.338365471725606	1.03395972949686	1.20432693576722	0.88847752101254	0.616142888461568	0.145708637792602	-0.207130040604045	0.885227936605289	1.83175679067667	-0.139689259292761	1.13376208493455	-0.0680342795762659	0.320749128098317	0.0110463363354318	1.19638209615173	0.59363810420051	0.225864727923804	0.705305189085103	-1.07603337835503	0.597536966155539	0.681056107626857	1.71402816822198	-0.123237240797874	-0.294658502885392	1.2116760805351	-0.930223840221988	1.15579974098541	0.840273191126305	0.0626448186145696	0.761992868260163	0.559815174133413	0.701867929785917	1.84469763225017	-0.19050006843959	0.523348613305467	1.29138607560281	-0.729713568399729	1.10178238152072	-0.15457637039478	0.15359168142111	-0.370518715580761	0.529877079215816	2.13895434667385	0.912593535261141	1.10557497122639	0.613232015843446	0.253712609356087	0.204332379011273
FCGBP	0.235245640764929	0.275498496579195	-0.269417619880613	-0.414952278015259	0.0881434657672203	-0.109898149994812	0.920248219046696	0.0481802150578329	0.744443101605642	0.632501423642898	0.816188305253131	-0.201191494930136	0.199565804534902	0.0501336460294332	0.146262763434452	-0.906522350322851	0.224057637896081	1.07024693682088	0.19584677122742	0.763050966943932	0.471961869387719	1.33186857391345	1.17062873577368	-0.797057989879968	-0.642451697371136	1.23499841348308	-0.183965511422371	1.43847189572924	-1.33720526782651	-0.300278148875137	-0.278539618555385	-0.263398982711952	-0.230199757799888	1.38455575711304	-0.38131606772036	-0.979989653805493	1.42721360246516	0.715741581586424	0.58374906310983	-1.01548577486166	2.61559957224176	-0.549570662422783	2.62046732755917	0.181321840264217	0.298533944716094	0.232211326803309	-0.251508508193638	-1.19185049814605	0.993306664184228
CST9	0.872441656312282	-0.0525356712338395	-1.09279263699888	0.557873997114026	0.810338983666879	-0.417082525926035	0.773752933806146	-0.711303578029581	-0.533921267165256	-0.470610780063873	0.0516745399090211	-1.09279263699888	-0.611407041067466	0.526569361700655	-1.09279263699888	-1.09279263699888	1.23994022779647	0.708507921890764	-0.711303578029581	-0.852099839033174	0.698670258117619	-1.09279263699888	-1.09279263699888	-1.09279263699888	1.25594141172762	0.523277902876893	-0.852099839033174	0.823122499843029	2.19517728523726	1.06659328307274	1.13990370038457	0.865105193860994	1.2395200870241	-1.09279263699888	-0.852099839033174	-1.09279263699888	-0.711303578029581	0.0107748158675439	-1.09279263699888	-1.09279263699888	-0.711303578029581	0.748760401931239	0.387407203976255	-1.09279263699888	-0.611407041067466	0.763970700842601	2.52866468097373	0.529829914351462	0.56964618570117
HMGCLL1	1.95878546244441	1.19437518255643	0.069300530896692	0.815741229515025	1.31416788829101	0.262085663246782	-0.0174114116963147	-0.970463933257085	0.73913153331182	0.95672274002887	2.09444016842974	-0.188053787668579	-0.188053787668579	0.651594908323336	-1.06521044381731	-0.462357772117174	0.0529092742598471	0.159408259459757	0.42697028566495	0.0187540600553454	-0.21314444272918	-0.0558386548949768	-0.0174114116963147	0.722593252228122	-0.970463933257085	-0.356732469647375	-0.188053787668579	1.37700247831187	1.5083468459368	0.360200049067204	0.462101887202882	1.19437518255643	0.73366806891918	1.09004521396362	0.0529092742598471	-1.74045677374937	1.24417047362887	-0.21314444272918	0.815741229515025	1.66780723060316	-0.589980337841351	0.89238843895924	-0.096829554353191	0.000937285120883303	0.503368099407979	0.843897405629278	2.66204658996495	-0.970463933257085	-0.751238780436943
SORCS1	1.04291592025759	0.616075184686701	-0.673582589450602	0.495440554225863	1.04023068609103	0.863594196712648	-0.209789426947522	0.335685808008816	0.584690256437062	1.3501296029832	1.03480949901967	-1.54196285276732	-1.14706107391872	1.72449702552387	-0.52857022584947	-1.24323118924046	0.211700965423219	-0.129583310352987	-0.113619311625787	0.304171670137605	0.952727100947679	-1.84069451629418	-1.24323118924046	0.0938121040949125	-1.14706107391872	1.40892372879509	0.593892998038688	0.531986054472026	-1.36721603182606	0.998992382381065	0.495440554225863	0.0637316180814143	1.51924033295085	0.295161334511829	-1.84069451629418	-1.54196285276732	0.301189106749506	0.135328759185853	0.351951085105172	-1.54196285276732	1.6292618480692	1.20553698978245	0.813744342908083	-1.54196285276732	0.301189106749506	0.545778549576821	2.18821260207678	1.6844871350015	0.222612401129977
MAPK4	-1.17554023399293	-0.183571800820326	2.30002050820557	1.27796765283041	0.670399568297876	-0.0419413939211202	-0.634676133069113	-0.634676133069113	2.52397966352272	1.24664372249315	-0.38318864783263	1.46159139957335	-0.38318864783263	-0.183571800820326	-0.0179212290735037	-0.12195201786242	0.0872246580878029	-0.0419413939211202	0.574813510074488	0.581796828876755	0.615300618696356	1.14303552233184	1.62591318314256	0.105804814867006	-0.558785329997318	0.437849637838823	-0.834292980081417	0.507060342209358	-1.51678748790444	-0.72443590174414	0.714682499277433	-0.38318864783263	-0.0419413939211202	1.20738714745323	1.25906315601646	2.0361120458242	0.482232440148662	-0.293428879157603	0.399216827909801	2.37300249501062	-0.493045726169907	-1.17554023399293	-0.0671938891266643	0.574813510074488	1.01453431272096	0.507060342209358	0.157675453091184	-0.38318864783263	0.173818398353619
NTRK2	1.86803645899645	-0.115388777571513	0.602053635337174	0.885866838499402	1.11060007122143	0.445013076325222	1.36151330360644	-0.143380274615981	2.01616508226147	1.70292272828505	0.583421625893836	-1.55649054701569	0.18126303632592	0.511869299418066	1.36083124486702	0.0923896191173836	0.679386899459458	0.706950980175469	0.960340555707115	-1.37221261962778	0.864037826609832	0.0386426624178101	-0.059725296108183	0.214387627713997	-0.434118476590595	0.83348666110633	0.758380989655204	1.60650519407213	0.00967436326552553	0.00816959413969328	1.36664572930266	0.287664020921815	0.975960102342132	0.564752914546316	-1.83112470199879	-1.68873583680167	0.943693620140826	0.787857272484106	1.44141605574865	-1.15607568230937	0.145287623574898	-0.71451964286163	0.414371212358809	-2.33367828661069	1.7291810795443	1.52790144570333	0.929288122960075	0.32280070045702	0.253924991733996
SOSTDC1	-1.07233880736514	0.242162975773249	2.12066254373923	0.844212332178832	0.798766411209416	0.260080289133279	-0.496922534451798	0.508928615521175	1.83317739642025	1.84010337413756	-0.131078415120493	1.61342733145527	-0.43761830098616	-0.161638817794141	-0.496922534451798	0.106040348486522	0.260080289133279	0.556463116133504	0.924006261290689	0.645447890763964	0.651358907155871	1.42236402513586	1.37122303532676	-0.368398683481646	0.117984465342916	0.969703495125201	-1.14690336494732	0.842896107814815	0.0483108711224767	-0.51842439233239	0.821334336370597	0.879683560334877	1.7817025404474	2.07324337100284	1.25649556142266	1.37911697189279	1.22762588756128	-0.737055090707478	1.13836259763746	0.618964401259399	-0.368398683481646	-1.07233880736514	0.020261729743746	1.94128475610931	1.25817414779884	1.00771856623532	0.285770157204176	0.141022731572853	0.0683294032306981
TFCP2L1	0.610566809013919	0.790954660692536	2.2930711313629	0.106332432909433	1.16247901518924	0.691650217249832	-0.0440499003850759	-1.22984968866683	0.790303094352546	1.48538250551344	-1.61530185231343	0.0809940148243569	-0.829177270540711	0.247360156764746	0.22082904009403	1.03384816079444	-0.49469117229053	0.0835088997646559	-0.534720608229988	-1.32660532714285	-0.0799560202315599	1.42128906487521	1.16023761043633	-0.904901955035907	1.15182771842059	0.61255577063872	-0.687412006575715	1.28064195450058	0.654875151199794	-0.646774403584996	0.711019169923607	0.600820791705273	0.27523280982754	1.82934750244963	1.608699408304	1.27531079445336	0.323342891463457	-1.20336499627382	0.271930073136503	1.67745091996153	-0.826713520162353	-0.217534474717686	0.238467521541117	2.63735725319375	1.14688309286266	0.249320286761095	1.56558628366019	1.13726983282797	0.444703973831884
OSR1	-0.792118388220901	0.354646357060664	2.3890438017527	0.322883872485605	0.703816562708499	1.31174117226341	-0.339195460003277	-0.112230922128257	-0.932034239441158	0.87375307791458	-0.0263843119478394	1.78270085529142	-0.243127327387073	0.937356065567976	-0.122560956527084	-0.177012992547746	1.31716298871356	0.733935518354693	1.11474155227945	0.259506568018942	0.941914482022836	0.553902582364589	1.28491970490632	-0.480791911883374	-0.0353470828706847	0.496329901246451	0.745327577866123	1.75987555528763	-0.875736632339989	-0.519500629464827	1.06931275785285	0.791209399055601	0.239708065728094	-0.665571032767592	0.451309372534062	1.54736007559576	0.775898551917374	0.0906356987221427	1.22745273032428	0.713141776486544	-0.317296429689163	-0.218248059159756	0.327879453232363	1.94526776842325	1.11405715306232	2.01344195775616	0.335296876700396	-0.143761613742552	0.622051193629806
NCMAP	-2.01690069984993	0.0600684447880102	2.14986046022821	0.362253512849018	0.637873589801417	0.199121102041684	-0.816651140000022	0.00832982043463425	2.14263500166525	1.60505830767481	-0.878383243684046	1.12116056419208	-0.911732244183098	0.164198213831718	0.101204102015903	0.620973731025518	0.688525443245359	0.594722694461296	0.878635417520845	1.59454431004671	0.107801023287462	-0.158918905619542	1.32195364190648	-0.911732244183098	-0.576426834109155	0.432000203426634	-0.269356975482573	1.0978820936666	-0.946987911607631	0.158180544059206	0.557887496700498	0.439710382061092	-0.0829082416637618	0.789791032390796	0.597695260500045	-0.0314779433649125	0.591735733373496	-0.661638827599819	1.29765207042187	2.15129545023389	-0.22278344447589	0.0740873723141545	0.817397985656773	1.46742196851585	0.889816501801128	0.886111948567662	0.181906786843355	-0.245630732698424	-0.211669517499744
EDN3	-0.868463673788636	0.836569231923647	1.66784103173333	0.626618178905145	1.77644601596296	1.90319810849926	-0.542379904846442	0.0469691999543266	0.138307845955249	-0.437404378337191	0.138307845955249	0.478028495405772	0.464391614897443	1.39918686906621	0.138307845955249	-0.216296135904248	0.861013142220003	1.6514857541208	1.74568738754721	-0.542379904846442	1.3718507479806	0.280512688943764	0.88988351476372	-0.279114568987867	0.405509936472202	0.937766108106832	-0.437404378337191	2.37529927100728	-0.67771689686363	0.389561309609918	1.14017038790705	0.596256713397208	1.32761582190586	0.528936433171206	0.138307845955249	-0.279114568987867	0.8550202021134	-0.351633127921437	1.54484298628104	2.07313146424117	0.552463307238841	-0.437404378337191	0.138307845955249	-0.111320609394997	1.78236357117455	2.17273360414582	0.563799745821526	-0.0664829421277855	0.994859041272971
LGR6	-0.637872776343545	0.254380140412018	1.82632841238522	0.24557841176174	1.2304420803134	1.13060397457797	1.40345710971742	-0.239140738325934	1.93211047660332	-0.335399577244246	-0.498716726028315	0.969304627409171	-0.367122920516737	0.847408939847518	-0.130452255488432	0.66189788144437	0.365116057718987	0.77977477499533	1.24320861773496	1.16367443957878	0.845870456179597	1.33778034044781	-0.0106968913593822	2.47532342534316	-0.659297965295377	0.527983898900639	-0.335399577244246	1.11259528192644	0.35239904313762	-0.498716726028315	0.745898784890698	0.0792967647215111	0.294420115912578	-0.249654004077133	1.48023563538368	-0.808242191296258	1.86663586365203	-0.78054400894882	1.26681156049468	0.763089424876268	-0.41474244954318	-0.429115372326367	0.252192468625711	1.00065060008877	0.938748366813459	1.46749497215181	0.803503010213293	-0.627455968009283	0.763089424876268
DSG3	-0.99471482296595	0.46741104144382	-0.786957982425679	1.22574199107521	0.66935633053327	0.723876970692803	0.330378930014267	-0.161901871262151	-0.0383918203112533	1.56071290937682	-0.120364994026796	-0.390596832349881	0.128660282305246	0.489155619951844	0.525425112758259	1.37834907102127	0.897441753789362	0.411637627107412	0.775014869328943	-1.06886644896044	0.501323004404154	-1.35077491549519	0.39530177875207	0.106670713761108	-0.244002439793662	1.11786647516266	-0.547900474872556	1.40230545212146	1.09065178015656	0.246731745548774	0.930939685591813	0.221975142004351	0.66992238204657	1.10370870132429	2.00583598589212	-0.33342103587608	0.791285356824899	-0.448207223287105	1.0886363749092	-0.430897889896437	0.0562175157435129	-0.622052100867042	0.350718565477506	2.45574564585281	0.676097500552604	1.18909315029572	0.691405520560569	0.427342587819334	0.356871601846713
IGSF1	0.923607970379735	-0.951711166673009	0.275357569144713	0.556554013719262	1.16052466350415	-0.951711166673009	-0.826196413179987	-0.513358765394	0.626781862238694	-0.0562432213781324	-0.69785923960634	-0.380540071309652	-0.494595622657141	-0.136161697695999	-0.757737139007653	-1.12234403756521	-0.119074209267868	0.845412214022269	0.739498185299801	0.182210632976577	-0.0866279594784989	-1.72166435847486	-0.726861986906326	-2.05326514899771	2.89728874122615	0.48620383267392	-0.288509585627318	2.12077410742161	-0.951711166673009	0.466871957376269	0.520471375364447	-0.0945355579619616	-0.906114889497854	-0.162994832134295	0.0832200075197559	1.02501428735847	-0.64464902745607	-0.513358765394	1.32404756608732	1.33300508220474	2.26092029461876	1.23583774157054	0.647509962863754	-1.72166435847486	0.0122160527942012	0.929269560906562	-0.553248428390133	-0.864488749763816	1.77184128478847
PRSS50	1.80869918345957	0.846345912447427	-0.423896041607538	0.740386628550714	-0.423896041607538	-0.50207805457919	-0.962175228673926	0.169402308940338	0.532187041926012	-1.8823695768634	-0.290694865154398	0.138523257084185	1.5188147793684	0.418116293610284	0.687255887143478	-0.179807719638759	1.14735306123821	1.00952622208391	0.0720898678312755	1.57194552077563	0.514485195240795	-0.13061633644901	-0.423896041607538	0.036201132487199	1.52275413758588	-0.179807719638759	-0.232938461045995	0.687255887143478	-0.290694865154398	0.106137326234925	0.0720898678312755	-1.42227240276866	-1.15313280923547	0.727497293241056	-0.290694865154398	0.227158713048741	-0.290694865154398	-0.423896041607538	0.598620431178922	2.20731607320836	-0.423896041607538	-0.179807719638759	1.05076805024184	-0.353959847859812	0.169402308940338	0.352773750800733	-0.0848202543266175	0.549429047989172	0.714352707049039
CAPN6	-1.11569726273365	0.325036181271256	1.66943356820995	0.668411362547505	0.981228906006156	0.724107559888731	0.0997032102655855	0.385407278369972	-1.91948624412402	-0.122908733837582	0.299272305391131	-0.282807496562555	0.581268607006572	0.621372178825075	0.825921462630759	-0.534793956433935	1.12377761877833	0.901736751626632	1.17819752912447	0.205861107761939	0.787649130279118	1.17464651851263	1.72008313512342	0.108389032223038	0.638046394960589	0.535835283748602	0.560811596722251	1.38472341496583	-0.519425907760325	-0.583957111622003	1.40854878760882	0.404804752368479	0.448061940705641	0.265863841194088	1.82158964145293	1.74033388487049	-0.32199796135556	-0.0834601697240253	0.840047475911289	2.46452744178096	-0.0019786226160536	-0.0128360540080409	0.481791020034805	0.145707628124554	1.70199623299734	0.982726424891747	0.395200183782551	0.129464825012604	-0.0410595049238898
CYP24A1	1.61942408814763	0.312041068267726	-0.387556845344957	2.02585057492126	0.705602573073335	-1.09886216818777	-0.475081941343492	0.542259790306397	0.705602573073335	1.09916407787894	-0.868643446149101	1.80195665908703	0.903367363257332	-0.0360730490793284	-0.387556845344957	0.509805858451723	0.335219357155202	0.148698285500787	0.803177298346906	-0.244863219304822	1.16604001715068	2.11155556691505	0.602082356497738	-1.49242367299338	-1.49242367299338	0.419490637766077	-0.578602157919089	-0.475081941343492	0.76186532051134	-0.475081941343492	-0.0360730490793284	0.693648674049331	0.236223381499323	0.00600465946065257	0.179397071502626	-0.578602157919089	-0.705300663382163	0.116244353646113	0.0818223462290558	0.00600465946065257	1.08721017885494	0.911656404358102	0.287876177513822	2.1754405112214	0.542259790306397	0.236223381499323	-0.868643446149101	-1.49242367299338	0.236223381499323
NBPF4	1.19246028169529	-1.47201320259468	-1.47201320259468	1.13996881659178	0.949992402855281	-1.15269644852771	0.249844093745799	1.15250501048871	-0.965908121546533	-0.833379694460741	-1.15269644852771	-0.411265906091376	1.66373446804048	1.27289420768108	-1.47201320259468	-0.833379694460741	0.957134820307104	-0.290400803177375	1.15558647146007	0.817463975769489	-1.15269644852771	-1.47201320259468	0.491704085938249	1.56335168757522	1.91597014848163	-0.965908121546533	0.71386646047061	0.0948391749567698	0.124570567740166	0.801183953141418	0.49814722170252	-0.833379694460741	0.574612706679064	0.390526303558044	-0.965908121546533	-0.965908121546533	0.935366517363727	-1.47201320259468	-1.47201320259468	0.0289159508895934	1.79613547797774	-0.575577741369316	1.35350035270574	0.0289159508895934	-0.730582660158345	-1.47201320259468	1.91212252118825	-0.459803040498388	-0.194746186326803
PTX3	-0.855689612271399	-0.398849823997219	2.44214968557479	0.0122680893812462	0.0886578084795628	-0.270781353795765	-0.331439109727698	-0.0964253794082748	1.32246054057319	2.3501443511238	-0.242586886947635	1.11309481637498	-0.347601980655277	-0.215645929834021	1.01942322128282	1.00023661432636	1.41050754111843	0.55480763758927	1.15432074109439	-0.435592694064138	0.569412482618757	1.86090337952563	2.04334326672009	-0.474707667905112	-0.242586886947635	0.375504111313723	0.845639282558929	1.18120194255199	0.191130194121919	-0.270781353795765	1.01597962258347	0.0886578084795628	0.217485291605003	0.879009457552763	-0.516522297615536	-0.141340127083102	-0.118466780812088	0.749155796839434	0.134710719382009	3.70612278843469	-0.561437045290363	-0.38128129706902	-0.215645929834021	0.492591855759245	1.20314943030557	0.687084956237073	0.562154051665431	0.20445098837324	0.278756791124159
BMP5	1.00012006778951	0.332782954514518	0.138616381509509	0.267384862029414	0.952848509518488	0.193616613240159	-0.556154978394305	-0.156163543769876	2.32299765100618	2.46356588541263	3.41625194775434	1.63409149227889	-0.0273950632499711	1.26153430428328	-0.0273950632499711	-0.556154978394305	0.332782954514518	0.427596603105108	0.566762944379467	2.3862160562218	0.21926819890762	1.34931047956771	1.65322249264585	-1.19012640288368	-0.322174988529356	0.853239623396997	0.538607816133937	2.07677089844514	0.0448322883376553	0.0448322883376553	1.10641121385571	0.619259633532049	0.523997778581738	1.68177573450437	-0.790134968259253	-1.59011783750811	0.523997778581738	0.427596603105108	1.63624874959169	1.04381076010341	0.0448322883376553	0.55285707489406	-0.390143533634825	-1.59011783750811	1.12236796300892	1.56042147579205	1.11709792036198	0.427596603105108	-0.206374821384269
SULT4A1	1.61873739502119	0.585723511810049	0.854497332425073	-0.688971915572064	-0.565441165123153	-0.0155837474113565	-1.0726934745498	-0.512678098624897	1.13301204699933	1.84498188043247	0.979728831339848	1.50764746453676	-0.181719606145419	1.41837051622825	-1.45641503352753	-0.128956539647163	0.202001952832315	0.0955061830730733	0.972894260701057	1.77611918790542	-0.0155837474113565	1.53695843749914	-1.2319523108073	0.686655484081374	-1.84013659250527	-1.84013659250527	-0.240046470131592	0.417160369305391	-0.104348346594701	-1.0726934745498	-0.688971915572064	-0.623768029109326	0.291278901140818	0.625759737572688	1.48083383674635	1.18460348726086	1.28709707746537	-0.565441165123153	0.291278901140818	1.14573888773495	-0.949162724100887	-0.379172426231773	-1.45641503352753	-1.84013659250527	0.254765019330571	0.686655484081374	-1.0726934745498	-1.0726934745498	-0.271688978797128
SCRG1	-0.536909078440033	-0.323446014626498	2.3759333618351	-0.165432997599729	-0.487854145252999	-0.648646575171926	-0.867238200229965	-0.400153434871828	-0.442436371063566	0.024648394294572	-0.400153434871828	1.63909438027738	0.1854408242135	0.230858598402933	-1.07344840433833	0.768612710610357	0.0642014395926673	0.959906485674123	-0.223844746005526	-0.165432997599729	-0.785402218740132	0.259368831566671	0.904153567869431	-0.648646575171926	-0.193943230763467	-0.165432997599729	-0.785402218740132	0.932663801033169	-0.400153434871828	-0.0870891024373209	0.498505156648006	-0.360600389573732	-0.223844746005526	-0.442436371063566	1.4499452968202	-0.487854145252999	-0.0399227978398366	-0.112107249273634	0.428673335712868	0.7865513422462	0.101355814539902	0.200957083160873	0.418014641104278	2.74712900361537	0.449450223460972	0.72459362738702	0.216090185176542	-0.193943230763467	-1.63500587707293
S100B	-1.04221206015249	-0.241097344138541	0.240596877301329	-0.158603002851495	0.101003622541704	0.223368360490454	-0.506937015247835	-0.399170323457291	-0.181038716862818	0.624571042267269	-0.857694965705393	2.01285126897046	0.403240940666578	0.965061589695595	0.701520781009971	-0.626264522320683	0.815941840551379	1.05380514758682	0.349061117643249	-1.48265628293995	0.561677360347775	1.29954737534612	1.48275143446439	-0.996028859142154	0.556683555244644	-0.105930135887343	1.3302550223374	0.765008655475051	-0.857694965705393	0.00431824539120958	1.20070909505987	-0.136975961345403	0.289499661439958	0.178000255782933	1.19265413586216	0.864891803073624	-0.676300612650928	0.963366431929639	0.645113870480552	1.99058990766458	0.237759588563624	-0.974205165020801	0.332291171426369	1.21147070820058	1.1336615693573	0.780171971183879	0.304953359654772	0.257344534980308	0.566629950633595
KCNC2	1.82520080031632	-0.85774679670155	-0.85774679670155	0.835196084527429	-0.0882171430335969	0.250870479977273	-0.85774679670155	-0.451188248616002	0.534143749097292	-0.601236912145566	0.144409258950852	-0.85774679670155	0.0914525682052009	-0.601236912145566	-0.85774679670155	-0.85774679670155	1.43231649769365	0.777513831873098	1.96888714888373	-0.137632509736879	-0.00563940457871162	-0.85774679670155	-0.451188248616002	-0.85774679670155	0.436190156509973	0.0296316084244253	-0.85774679670155	1.00384492100555	1.9123756853226	-0.601236912145566	0.38837334753379	-0.85774679670155	0.819612075029019	-0.601236912145566	-0.85774679670155	-0.85774679670155	-0.601236912145566	-0.85774679670155	0.118877374819105	-0.85774679670155	1.33560427408456	0.5509678070364	2.00921197761382	-0.85774679670155	0.28614149298041	-0.451188248616002	1.8066060465165	1.02727461377358	1.68037176546707
NTRK3	0.556132823323152	0.434644122110328	2.78028199921922	0.912625538455544	1.25613429522632	0.707874510008375	-0.328990396549191	-0.687663896175625	0.065861419439686	-0.396409141717786	-0.291674219124197	0.949116703227691	-0.0646721585100535	1.3166607122909	0.0930921501860825	0.065861419439686	0.744190721764005	0.526128943030149	0.583246000990247	-1.60678062745243	0.587914860966416	-3.31328560987144	1.49890651934203	-0.256394508670669	-0.322619563759924	1.00921359876262	0.665282373922843	0.905073519214997	-0.97834224206981	-0.108677861908478	1.16567666414135	1.22736518157933	0.845433646335762	-0.463749805101886	0.0227364893408965	-0.927929635468905	1.40832315086489	0.491072429821567	0.932039891981033	-1.09275170624784	-0.521449716575894	1.36691000678145	0.793414914109771	-0.710355147110413	1.33547682032892	1.71907489771394	0.834936105767974	-0.180868096222128	0.225272292971558
ROPN1B	-0.559425273830294	-0.0540415602539712	1.6168343999675	0.113611661091695	0.912025907785994	-0.17488815937816	-1.44817236106807	-0.17488815937816	0.48784761311908	1.20417636104858	-0.364083971901707	2.16850139326095	0.10041256839071	0.0288846413814138	-0.433698735977507	1.81367739178983	-0.17488815937816	1.01638658066227	0.92866571327916	-0.332478155007375	0.819785504505751	0.858660873379466	1.77423415001099	-0.332478155007375	-0.609113931685883	0.455048351260273	-0.609113931685883	0.468416681526228	-1.80953515745686	-0.725446768290496	0.455048351260273	-0.302679398204144	0.591307294085097	0.518704921177994	2.68865765640018	1.96265585731133	-0.364083971901707	-0.970476728074672	0.512677844637003	0.739981432748554	-0.17488815937816	-1.44817236106807	-0.152700286858531	1.72862684384951	1.42089618596699	0.871000770521917	0.0133212076016709	-0.0912957131609676	-0.51406308324732
GRIA1	1.80165195283332	-0.632435540665953	0.734369370062388	0.720527606570546	0.322353540943287	0.106290132408895	-0.848498949200344	-1.21786178573777	-1.21786178573777	-0.848498949200344	1.26213098387608	-0.263072704128529	0.404497036512543	0.0599236897293564	1.13684086166246	-1.21786178573777	1.7514161348418	0.106290132408895	0.866768945526723	-0.848498949200344	-0.180929208559272	-0.632435540665953	-1.21786178573777	-0.848498949200344	1.16801219934163	-0.360227838374235	0.6612579200852	0.845015805483744	-0.632435540665953	-0.632435540665953	0.845015805483744	0.259589560411928	0.291895083547776	-0.848498949200344	-1.21786178573777	-0.848498949200344	1.20879871739666	0.612034216229969	-0.109773276125496	-0.848498949200344	2.15320366659039	0.998315233486777	0.291895083547776	-0.47913611266292	0.497406108989299	0.734369370062388	1.46621910344528	3.20198744187343	0.291895083547776
SLC6A15	-1.06746253847203	-0.0114021241604521	0.294275578249963	0.34773437873315	0.20095763380016	0.0850469962325447	0.165338836985439	-0.734312569992944	3.29168563872503	2.48893833476629	-0.734312569992944	-0.734312569992944	-0.293912266849598	0.884123645405817	-0.401162601513856	2.27379418506016	0.0850469962325447	-0.539432331316242	-0.293912266849598	2.34226656609393	0.165338836985439	2.41194891694182	1.44934849933685	-0.539432331316242	-0.734312569992944	0.418196964711633	-0.539432331316242	-0.293912266849598	0.34773437873315	0.126867605641934	0.598287303923409	0.0392377016294903	0.783048562378668	2.4516659666554	2.08870223339383	1.59961102774732	0.294275578249963	-0.206282362837154	-0.0114021241604521	-0.293912266849598	-0.206282362837154	-1.06746253847203	0.516628082995338	0.598287303923409	0.395837872476862	1.01403431569133	0.234117940306192	-0.401162601513856	0.439561984601565
CA3	0.156221689676877	0.447383687865307	1.69211979264481	0.251423318430816	-0.362925175774617	0.504180730352121	-1.41222997514869	0.221144115624896	1.06259007878762	0.59938235910606	-0.251006882236708	-0.66388834885997	0.454747758541148	1.207954904825	1.73927442259486	-0.627059384982857	1.68252569174345	0.289809242764454	0.454747758541148	-0.0101179302684712	1.71437839929889	0.16748095268638	0.133128973004786	-0.0247673099962969	0.562882383355683	-0.210926504533864	1.12833039945448	0.713630053504377	-0.66388834885997	-0.66388834885997	0.789393608601953	0.775815021368279	-0.467927979425479	3.3044959403827	0.189456081079609	0.587431703400041	-0.387697720432857	1.35946858501417	0.109225822086986	0.261224493327739	0.270886639771651	-1.30722717149782	0.0969521584385363	1.62588616339844	1.88029527845181	0.587431703400041	1.60048139731608	0.16748095268638	0.0455186862082828
PDZK1	0.803587979801375	1.02758375344001	1.31481642610459	0.325311083997965	1.13412727294914	0.64727202921479	0.993186664623382	-0.331047352156091	-0.911464769087026	-1.03830078896541	0.409921735009193	-1.03830078896541	1.27417828826195	0.734751061000486	0.310596362032014	-1.20919758943787	0.13480349565063	1.17158963997331	0.00997991328755413	-0.40006315128805	-0.153790270790336	-1.01807013586711	-1.18087089801492	-0.536969402329371	0.330555388825062	-0.851320490821859	-0.645681711408803	1.58465537036586	-0.429396101293306	1.33926009310793	0.384852464157731	-0.321233522920846	-0.927714821013259	-0.810564754693622	-1.30541785062952	-0.979929615208912	0.300999726700331	-1.10447656782352	0.0528936276214018	-1.4249334688464	1.75911713799327	0.0752209251004882	2.28017096823689	-0.609623471887617	-0.529516898259639	0.182740974948458	0.941998275036639	-0.655121657426375	1.67452590663569
ARHGAP36	0.00407013038084487	-0.947571391652392	-0.947571391652392	0.740617859137626	0.226259303535618	-0.947571391652392	-0.630357550974646	-0.947571391652392	1.02215315896812	-0.0570395546809261	-0.947571391652392	-0.947571391652392	0.593447417751522	0.0579726927155322	-0.947571391652392	-0.630357550974646	-0.127585508790684	1.25095441792458	1.65658084032361	-0.313143710296901	0.487365069972189	-0.947571391652392	0.0579726927155322	-0.947571391652392	2.16396780734416	0.593447417751522	-0.947571391652392	2.94008050186642	-0.947571391652392	-0.313143710296901	1.08557612360498	-0.313143710296901	-0.630357550974646	0.189628331887061	-0.947571391652392	0.833492282290539	-0.313143710296901	-0.947571391652392	2.40803483789475	-0.313143710296901	-0.947571391652392	0.349028394848198	-0.211023662895611	-0.947571391652392	-0.947571391652392	-0.0570395546809261	-0.947571391652392	-0.947571391652392	2.5028536844856
RBM24	-0.310253942518945	1.82399466489299	-0.324567005982116	-0.29632776636577	1.25603905519907	1.72841612170777	1.14910748232754	-0.674495952966604	-1.3887663098687	-0.0169021439088048	0.638177626895748	-1.59767699695092	0.945364713705348	0.959364930595969	1.02417145051883	0.26511773690156	0.195987228201794	-0.0209117917779041	-0.475216147241403	-0.237936617435404	-1.09231732713105	-0.883406640048825	-0.0414418841719214	-0.883406640048825	2.57710254540026	1.81915037480988	0.840323615262448	0.58139687495546	2.03465906667778	-0.127895306496431	0.460766478265363	0.770766135869296	-0.928238134022961	-0.174531485856348	-1.69161583641714	-0.689010635352668	-0.842165663398525	-0.213967777120867	-0.446847304517625	-0.689010635352668	1.40813183778205	0.999773760926683	2.03398813634237	-1.51825283987077	0.298659109802245	0.979965390391644	1.63255692317383	-0.571102955571914	1.25265155351041
FREM2	-0.273726308260025	-0.801881094034805	0.726411003747115	-0.243948955565508	0.273846776151551	-0.834398675299217	1.95645747682667	-0.339598625514074	1.23968467910004	0.336782523243035	1.13513231461974	1.00873433752152	1.25312273281456	1.4189361348076	0.35060515573497	-0.600419041672622	0.0922656771795841	-1.31967682575186	-0.206963871786945	0.124154415140051	0.389795419904777	0.00444519558169257	1.04129686828636	-0.542634362097471	0.490938605804457	1.76445087781141	-0.351531363793008	0.522240927298751	1.39726584611816	-1.31967682575186	-0.643295676994754	0.799064991763765	-0.0826233099555627	0.418958410592181	-0.992984092339267	1.0487881727973	-0.206963871786945	1.90247637020834	1.78150437805734	0.953726509211576	0.466017312820424	0.759582739157327	-0.801881094034805	1.76213882418678	0.158137994433633	0.720233746432005	-0.402534372605558	-0.491166771693447	-0.444770194795136
OCA2	0.00787615323439042	0.14896197640228	1.23239724003962	-0.467789796065995	0.397003197052559	0.824862263274045	0.261616830517163	-0.306287480897933	0.261616830517163	3.47345389912277	-0.467789796065995	1.51187957988453	0.397003197052559	0.597237534623938	-0.306287480897933	2.42522510804139	0.20811049080577	0.650743874335332	1.23239724003962	-0.695414524716101	0.506000763598086	1.22326871929361	0.35539959981331	-0.467789796065995	-1.08454156853427	-0.0786627522478262	-0.306287480897933	1.40952577911996	-0.695414524716101	-0.0786627522478262	0.597237534623938	0.14896197640228	-0.695414524716101	1.11163550632764	0.805830215024566	0.911401168756261	0.471966606738404	-0.181016553012399	1.16514184603903	0.927216064038617	-1.08454156853427	-0.181016553012399	0.35539959981331	2.13410838756544	1.2924504954228	0.911401168756261	0.261616830517163	-0.695414524716101	-0.695414524716101
DYDC2	1.09946022296343	-0.155835445066472	-1.14821430517143	-0.123666273652326	0.865712527600892	1.21744989751704	0.895143032145505	0.819076040216014	1.91079371100625	0.937065714769624	0.484345701725305	0.666776784025248	-0.00814628915490605	0.156717909095093	-0.74175249039933	1.65002821941	0.40126441060074	0.323484481256592	1.45270251726181	0.858154938925372	-0.301958320623923	-0.668894378848371	-0.542816746823686	1.23529637137313	0.923371950843555	1.04944958286824	0.0179516186711535	-0.436219627813892	1.07767850156629	0.636037835418157	0.40126441060074	-0.155835445066472	1.0017401511553	1.07767850156629	-1.50145659946981	0.415823105822442	1.75731581524272	0.289745473797757	-0.343881003248042	0.113484301944334	0.603868664004012	0.963665628048369	0.254275520552262	1.44623973675664	-0.189574452525307	0.95711095830239	0.895143032145505	-0.48746621547797	0.40126441060074
DRD2	0.772798282682957	0.192628968420758	2.36085402336582	0.741321837091365	0.719493442141557	0.66162729565897	0.168021836255904	-0.144999213269884	3.62916367509975	0.741321837091365	-0.276369358817453	1.19401524136648	0.450670479792968	0.192628968420758	2.24915750500598	-1.59301412122643	0.751977514964628	0.282979187726417	0.649435586340811	0.239311032816666	1.06734387554184	-0.439544806128769	-0.186019139511794	-0.504033728756848	-0.380671032414702	0.303799955444745	-0.439544806128769	1.03333563443911	0.66162729565897	-0.035035401518637	1.12455722741432	-0.97303205599506	-0.035035401518637	0.239311032816666	-0.380671032414702	-0.326512410610629	0.598345548303631	0.399256776807788	1.29595523172524	-0.326512410610629	-1.12401579398822	-0.276369358817453	-0.745367686055664	0.822208663521065	1.38452876319808	0.841004915548088	-0.326512410610629	-0.106324598079399	-0.035035401518637
ANXA8L1	-0.813559307563362	0.102045259885692	1.60758990345069	1.02561660634186	0.875817817740303	0.621268819713737	0.497662788599559	-0.0612532128971857	0.417061692091553	1.67144869859584	-0.494847527733393	1.11575202694523	-0.568814646094009	0.525787130947277	-0.146641984451555	0.616633390533493	-0.110892125650748	0.759452812017292	0.784076001506975	-0.654203417648378	0.630424905109187	0.330559491912036	1.50815022581296	-0.225909914119876	-0.344215133926347	1.70441847349583	-0.755196898701862	0.525787130947277	0.557753531326558	-0.205004393313055	0.839679099285403	0.255476702369622	-0.165421089769918	2.34552961043685	0.912477998117404	1.16803140358962	1.61684801123422	-1.42211422181367	1.47357834949601	-0.165421089769918	0.0263918980478446	-0.0304713744331208	-0.344215133926347	0.237313417631091	0.893039843875959	0.842782359807969	-0.146641984451555	0.218534312312727	0.0655091262126164
SPHKAP	-0.549828656430176	1.05880014103906	2.39610652379029	0.78747772632105	1.71139489873071	0.19433427921425	-0.308975348390945	0.10276610126147	3.32397066984132	1.6632978709715	-0.308975348390945	0.950497973472595	0.19433427921425	0.19433427921425	0.273654242874655	-0.961570106082591	0.10276610126147	0.462821283548531	1.33799045021872	0.755360858953116	1.89695088057871	1.52715749089259	1.87731215487104	-0.961570106082591	-0.549828656430176	0.900967851296838	-0.961570106082591	1.05880014103906	-0.961570106082591	-0.961570106082591	1.28630418285336	-0.13808720677776	1.68438945986867	1.64880892468399	2.18274478563138	-0.549828656430176	0.19433427921425	-0.308975348390945	1.48036028279326	3.32745720866962	0.343619409300701	-0.961570106082591	-0.00553606630499773	-0.961570106082591	2.75216925568297	1.89210173244567	-0.549828656430176	0.273654242874655	-0.308975348390945
SERPINB5	-0.172993498760386	0.207097164072513	1.39928429743145	0.780192760405667	0.576621915327856	0.386384275395391	-0.327810958791791	0.0836525074902555	0.421132746998797	1.49300824295055	0.289726808494477	1.49241263345201	-0.360525181290194	-0.191553356213783	-0.241430137590086	1.19409688131763	0.380803227254911	0.140725400335539	0.80563695107004	0.595233217083992	0.365105259476525	0.502022341291413	0.799042873901745	-0.377776026990756	-0.309220567333413	0.677139553104019	-0.370799670878662	1.26022468182328	0.708954256824069	-0.334174507317473	0.552395022954182	0.413992913910696	0.304810157850798	0.496565786324072	1.09564811707311	0.338232302617713	1.02955026615989	-1.20765649916763	0.854281756223112	0.95242712911015	-0.0290709631093504	-1.11502652162461	0.428165939073784	2.015208622834	0.750422505967128	0.835689641548944	0.223061249645298	0.0480446167910014	-0.0994307180173707
CHST4	-0.332150874064047	0.0384862513784998	1.95825257484733	-0.217185459311784	0.0384862513784998	-0.0357834936978851	0.36059451293042	-0.909930846306251	1.63947183566269	2.40689655789105	-1.34700452261043	1.50427268412151	-0.909930846306251	-0.909930846306251	0.0384862513784998	1.38380012497241	0.572761800858393	0.317090090168109	0.754163766472291	0.731231638372966	0.439517888171592	0.50965277236404	-0.472857170002068	-0.332150874064047	-0.909930846306251	0.104922802240136	-0.217185459311784	2.19012659240833	-0.654259135615967	-0.472857170002068	-0.119983586136074	-0.119983586136074	-0.0357834936978851	0.979070154848502	2.46176280201315	0.70743394524369	0.270360268939508	-0.332150874064047	0.104922802240136	0.1650219728703	0.1650219728703	-1.34700452261043	0.0384862513784998	3.10236576780476	0.439517888171592	0.979070154848502	-0.654259135615967	-0.332150874064047	0.401290182606298
CA6	-0.777070190492353	-0.777070190492353	3.69156519533275	0.335461482128173	0.643620971808548	0.247329194135807	-0.777070190492353	-0.777070190492353	-0.148962583536934	-0.380778412819613	-0.380778412819613	1.35986086675633	0.247329194135807	-0.380778412819613	0.335461482128173	0.771198428814259	0.14309082185884	1.20438869787135	-0.148962583536934	-0.777070190492353	1.37331391527148	1.25562249447937	2.75027013967063	-0.777070190492353	-0.148962583536934	-0.380778412819613	0.335461482128173	0.842757725038015	-0.777070190492353	0.479145023418486	0.14309082185884	-0.777070190492353	0.689383643580596	-0.148962583536934	2.28544114416003	1.69893211058063	0.0155133648531282	-0.777070190492353	0.593874115394708	-0.148962583536934	-0.777070190492353	-0.777070190492353	-0.148962583536934	0.731753259800914	1.78274944841293	1.10725263037391	0.0155133648531282	-0.777070190492353	-0.380778412819613
ANXA8	-1.36124761757249	0.21283365255641	1.59333934061036	1.33951936973984	0.636890493523722	0.0621575398271263	0.624008071824733	-0.0181825190864531	-0.433939206105527	1.97581142682907	-0.249589333517025	0.967825530833789	-0.537733969038909	0.0366958405434171	-0.206798931728843	0.507966552702679	0.49705607949999	0.307166316598119	0.337722897764291	-0.717610220281096	0.462921425382412	-0.0793456785786363	0.803263062530773	-0.186623155009863	-0.296105148508129	1.01376989239668	-0.620142094868848	0.480261149661215	0.856471049847808	-0.14842157651461	0.677719077949942	-0.130297988999781	-0.347057458929273	2.07948381488926	0.632630752808861	1.39161032730325	1.65171669582459	-0.990694856220671	0.983583144957598	-0.320974499109416	0.240254772352043	-0.296105148508129	-0.403382624939356	0.41372861615855	0.981360295055689	0.322662898181981	0.21283365255641	0.394048063774373	-0.206798931728843
KLK7	-1.71566191983174	0.0802428025107053	0.869620379835797	0.73313463122022	0.571924659995575	0.883390831486611	-0.44931950200333	-0.518018769938559	-0.156315456117783	-0.409030413221079	-0.237634033818454	1.70245882687961	-0.893095569432158	0.328709327029734	-0.390239964893097	-0.277923122600704	1.01305046492512	0.789741483628383	1.02029907640156	0.774827314487263	0.162315556118759	1.3939514883258	-0.0705292190325766	0.0423623554815404	-0.135691098258439	0.739529843725966	-0.893095569432158	1.11632060874641	0.231014824053987	0.382209349864286	0.851508039507991	0.634924306967583	0.0862388673561188	0.989123234580991	0.195768126877996	1.16262442572134	0.791989975546645	-1.42265787394619	0.871482565596071	1.01305046492512	0.218139245421066	-0.543645736289553	-0.0792453110013806	2.0590046153306	0.837647273684425	1.09332092529761	0.364090198301109	-0.00660154647606681	0.136688589767764
KCNH8	-0.382210386688964	0.423847717174314	2.1962050598631	0.65334103413602	0.812176800630631	0.153703561286246	0.324663427874933	-0.61170370365067	2.55727740068191	1.23773663908679	-0.828198108317879	1.06632540504761	0.459602708326079	0.770651149503849	1.02434806961004	0.726259461236077	0.922749427480458	0.640342121841523	0.493474964339927	1.80189871298216	0.640342121841523	-1.86374952914286	0.525652882905186	0.627075171936697	-0.71088799295005	0.78128650361635	0.914227127071001	1.591849346587	-0.450001900015069	0.256871914548828	1.17796654740615	-0.165715982021754	0.125102218213133	1.68112466314152	0.0637773349399521	-1.41776180751395	0.324663427874933	0.860577375850143	0.896836223154744	1.47752496406775	-0.450001900015069	-1.15687571457897	0.181087450307781	0.493474964339927	1.48816031818025	1.57055203629169	0.0637773349399521	-0.0407912893307699	0.324663427874933
FAM189A2	-0.105444481565232	0.122922462047853	1.49097794062178	1.13190571405583	1.56426116131673	0.824878178686338	-1.10566012359817	-0.760247850443728	0.115666229836124	0.154730924031573	-0.720148560994099	0.722149136102071	-0.533560138930458	0.911416178790678	-0.00472662905135683	-0.398745379207263	0.504706405717575	1.06128035993867	1.05870405250297	0.93309901870678	0.809908572880441	0.539622506469829	0.30470940186843	-0.35642920783358	-0.537918087412107	0.613389042413246	-0.432132937588749	1.50588030337339	-0.0884852374453113	-0.0198695561212164	0.763112047320924	0.574954556642643	0.208138356647275	0.322888069058286	0.0686453145587831	0.42956329384558	0.997977439831463	1.12011332604437	1.33011406395714	-0.709075972592685	0.320119969423524	-1.17409616640511	0.955356827575214	0.860031443071356	1.38177409400043	1.61694431240755	-0.177413475686434	-0.597012798617355	0.728599109656819
SLC7A4	1.93386773831357	0.673841597551806	0.341605273115344	0.455981902859508	1.38485352125722	1.20432433310044	-0.706336798286274	1.44255520404172	0.9600373575395	-0.239009979168307	0.96727502109217	0.970850541301317	-0.434348260068231	0.965476520039037	-1.19931205020695	-1.51034480441809	0.977917229271026	0.303875041698222	1.38201347752322	1.14801931939269	1.01812848210414	-1.51034480441809	-1.01736955249741	-1.01736955249741	-0.706336798286274	1.35333821764813	0.869382875701089	0.528347018840836	0.697375663824154	-0.706336798286274	0.121932543988685	-0.888279295995811	-0.359386847092373	0.817367028793191	-1.19931205020695	0.710289516550372	0.963670781537623	0.334308764186935	-0.0842712898639951	-1.19931205020695	-0.395304044075134	1.14197985524904	-0.637165470962314	-1.51034480441809	0.722842094834851	0.998473132202691	1.23697330433164	-0.788149113985049	-0.637165470962314
KCNJ16	-1.32397619409425	0.707402549474044	-0.342830542790977	-0.342830542790977	1.19200775467893	0.7494619885536	-0.342830542790977	-0.137710314669901	0.0797258892809959	-0.654240094821651	-0.901419762022281	0.843435336633376	0.137828887674092	1.61946075981558	-0.654240094821651	-0.901419762022281	1.88741586055831	1.27463900686854	0.93989186561721	-0.654240094821651	0.982941751818038	0.728794922280305	0.968926880130564	-0.654240094821651	-0.478863329950308	0.788805966265611	-0.231683662749678	2.94134125782058	0.0154960044509529	0.284846117402072	2.42033307318284	0.909404509573467	0.807564986946696	0.239668410300863	0.284846117402072	-0.137710314669901	-0.478863329950308	0.190872769322295	2.07523428316261	-0.654240094821651	0.807564986946696	-0.654240094821651	0.366249534193638	1.99118608968896	1.9990862443407	1.98586186310338	1.81048509823204	0.471012899686835	0.438052436522926
MYBPC1	-1.15672327331373	0.63896421565284	0.505896511178766	-0.193051350756491	0.659657742400659	0.425772943205106	-0.153419903669895	-0.0896940551738609	0.980862722959858	1.76588794477124	0.203080675838506	0.341755230572979	0.379496535701622	0.0526122950125728	0.431553834024919	0.834212990021827	0.441471661639188	0.251137632023829	2.47378041501165	-1.02348565508963	0.748824680370358	-0.244936444689884	-0.460639684180313	3.04991647784403	-0.607772903179505	0.341755230572979	-0.421658991534906	1.78740418963593	0.289906133547782	-0.313977594312654	1.0705834151497	2.14334674353873	-0.474535284955413	1.17627349958535	-0.304659894100462	-1.35900204116059	2.66164973478852	0.291952566982762	-0.261101300892147	-0.0301847090333515	-0.304659894100462	-0.519411629756994	0.811792814560309	-1.15672327331373	0.437251543668428	0.9259848212926	-0.237094921353465	-0.607772903179505	-0.237094921353465
FAT2	-1.63403376183864	0.430123101553062	2.35927551458298	1.3619528321329	1.36399618632448	0.742582746315565	0.217007398746264	0.480405256873436	-0.362196085553537	-0.221554874462558	-0.233036615925381	0.0254188099286252	-0.289801377991092	0.326505198618474	0.441266056575436	0.336850739352425	0.885880479185778	0.43633970705419	1.05473940196717	-1.11277531034132	1.15562703840836	0.202456469411119	0.326505198618474	-0.188397650991989	-0.24081770633996	1.18539634678802	-0.671997981362731	1.49119646152101	0.0754967332069158	-0.101947871204316	1.0935699651567	0.314454237832605	0.895581412146355	1.38232061697513	1.02189677463927	0.613326963261863	1.47453561463568	-0.759842452721064	1.58703992627828	0.974874586405719	-0.0544501963096018	-0.195605885449132	0.558706666623563	0.99909333903861	1.51038642803571	1.74937688279078	0.545504678725667	0.305250962333125	0.594734786962026
ABCA13	-1.33048486736787	-0.228764943271638	3.04385442487457	-0.596004917970381	-0.228764943271638	0.067728057877702	-0.477780052549132	-0.477780052549132	-0.38118330400583	1.53668795667267	-0.477780052549132	1.55299125194264	-0.228764943271638	-0.299511916821041	-0.0139433293070874	0.838761485511648	-0.0139433293070874	0.229523925191249	-0.748423278704573	1.26049687573808	0.307196687431268	-0.596004917970381	1.61970919246105	-0.748423278704573	-0.963244892669124	-0.596004917970381	-0.477780052549132	0.897225573456163	1.26049687573808	-0.477780052549132	0.138475031427105	-0.110540077850389	0.0284645210964912	0.742164736968347	0.889258276094562	1.66983818345243	-0.110540077850389	0.505715006125848	0.0284645210964912	1.79099832114778	0.104281536114162	-0.748423278704573	0.0284645210964912	2.48795690176182	0.0284645210964912	0.623939871547097	0.0284645210964912	0.0284645210964912	-0.596004917970381
FAM181B	-1.66247991707703	0.436614356148161	1.92536416675785	0.245433759073248	0.505299496601328	-0.036728343882706	-0.830231594064489	1.52428691482074	-0.122637542161072	1.1860938904717	-0.49427170408531	1.66416370362062	-0.49427170408531	0.622812847748763	-0.280145374007907	-1.66247991707703	1.3767997225838	0.852738517654429	0.359043351133822	-0.696269535514175	0.337976618927226	1.43124852025914	-0.280145374007907	-0.696269535514175	-1.00293872544556	0.316143657817382	-0.036728343882706	-0.078147542579042	-0.343397533814087	-0.696269535514175	1.14839198082992	-0.122637542161072	0.316143657817382	0.0727266276921807	-0.343397533814087	1.54760403061528	0.0727266276921807	-0.078147542579042	0.609321487529228	1.36915197248293	1.2313291915327	0.505299496601328	0.245433759073248	0.861766360924452	0.861766360924452	0.824810679177628	-0.414107432558221	-1.24635575557076	0.19319732602296
IRX1	-1.87237513913855	0.692939337277672	1.02583848396341	0.917263699408117	1.20877380700418	0.865426747488512	-0.312248973694534	0.0231446396665394	1.95471302069472	1.08448629798473	-0.103301846595356	1.1039150196292	-0.439423530690087	0.975667201210089	-0.207563262104369	-0.897116925078023	0.825719321319159	1.43483603226762	0.962432938680598	-0.776207048079705	1.3147415585087	1.9993968233494	2.16012338829103	-0.637471842450247	-0.150416998703573	0.881937492397383	0.195004384024806	1.02282394472877	-0.716771189730861	-0.155890428730519	0.753001897831191	0.470303060167948	0.503821463791657	0.274684290725067	1.165231085197	-1.07438085302109	1.07209936782945	-0.184040862348403	1.27161966518279	3.04798443623237	-0.485482492848587	-0.578625426287796	0.185797022008624	0.444861876984931	1.44827410805498	1.55506993529147	-0.08350458157824	-0.430625400081419	0.428646181376709
COL9A1	-0.156656162922556	0.180064624138316	4.43781630210333	-0.284486678163305	1.18487596305883	0.112591170185017	-0.681564526511627	1.22732962218572	2.30275339410603	2.53607156099981	0.344866821335828	2.47339521620975	-0.156656162922556	0.240421685425766	0.544398575347455	-1.07864237485995	0.906746866881661	0.390720266362187	0.544398575347455	0.472697336576576	-0.0522110270124943	-0.681564526511627	0.637499533774088	0.036096077140756	-0.156656162922556	-1.07864237485995	-0.156656162922556	0.344866821335828	0.036096077140756	-1.07864237485995	1.237469041617	-0.156656162922556	1.20649597198577	0.692099137125024	0.240421685425766	-0.0522110270124943	-0.156656162922556	-0.0522110270124943	0.112591170185017	1.26685303327322	-0.284486678163305	-1.07864237485995	0.180064624138316	0.97422032083496	0.765330049014836	-0.449288875360816	-0.0522110270124943	-0.284486678163305	-1.07864237485995
SERPINA10	0.834288985460919	-0.312543041457325	-0.580616423709632	-0.312543041457325	-0.312543041457325	-1.03889089758073	2.11524872470811	-1.03889089758073	0.483463952341384	0.705922676165741	-1.03889089758073	-0.580616423709632	0.941738426212478	-1.03889089758073	-0.312543041457325	0.0251894784702909	0.0251894784702909	0.834288985460919	1.56063684158432	-0.580616423709632	-0.312543041457325	-1.03889089758073	-1.03889089758073	-0.122341949838538	1.0341420778546	0.705922676165741	-1.03889089758073	2.12636075620697	0.247648202294648	0.872079288537169	1.16419715003683	0.335932524032555	-0.312543041457325	-0.580616423709632	-1.03889089758073	-0.580616423709632	-0.580616423709632	-0.580616423709632	-0.122341949838538	-0.312543041457325	1.34846860270888	-0.122341949838538	3.0317976724503	0.145731432413768	-0.580616423709632	-1.03889089758073	-1.03889089758073	-0.580616423709632	-0.580616423709632
GPR12	-0.369726698212056	0.436587051103366	2.54572032406374	-0.159905294121111	0.834600545070764	-0.0110346387513686	-0.254253646858652	0.347657420709319	2.67008805276009	0.240207526276723	0.0499161099698346	0.488378565048142	-0.0110346387513686	-0.0110346387513686	-0.0801348985034912	2.19936619816313	0.278557160957196	0.436587051103366	0.882773280244613	-0.254253646858652	0.871143953640375	1.48468434781258	0.347657420709319	-1.08711081713343	-0.728418757672743	1.43175675601219	-1.08711081713343	0.808720989828356	-0.728418757672743	-0.254253646858652	1.29078676182227	0.347657420709319	0.153759834719001	2.39977027108557	1.80997880325693	1.45510582574575	-0.0110346387513686	-0.728418757672743	0.916170884260952	0.436587051103366	-0.254253646858652	-1.08711081713343	0.31425981669298	2.6657056701366	1.02294653331427	0.986617004993779	0.578603523416126	-0.518597353581798	0.198786765339577
ENHO	0.832641620683257	-0.520199012333242	0.446059875442949	0.168522232815842	0.583659310787377	0.109593680096563	1.88673891541196	-0.114242933110722	2.0406309317408	1.28095822201093	-0.0836971925235908	1.46785243155681	0.366922564077504	0.142375331477258	0.528957076717567	0.163373620852833	-0.378903509504141	0.335666204097413	-0.334094203650553	0.0751301991182902	0.659408672591808	1.20206572412001	0.385744259051544	-1.49595366234551	1.93357148816256	-0.40248103649394	0.217948228258111	0.702462652353196	0.838343696547621	-1.38371159761026	0.0134455722070034	0.442657890588004	1.19431092407967	0.873374732598425	-1.43749153836653	1.46636758990628	-0.799813260256307	-0.439475181757415	-0.334094203650553	1.34712978554317	0.1316248529552	1.33909378920418	-1.00036788549684	0.213166068757643	-0.272029440619699	-0.047369936221479	2.31610862821997	-0.645564357018904	-0.40248103649394
SAA1	-1.30902388960918	0.163373658542963	0.265915725167007	1.03190206397299	0.436303052359433	0.346631771541175	-0.151873600154763	-0.513351810647788	-1.53940188861778	0.434103210589897	-0.454168284352978	-0.0404690373169356	0.702816364752387	1.50975160447421	0.605210049408348	0.0637187998070946	1.59040526396015	1.41349570246045	0.274841155477276	0.410069545519061	0.806415061235056	1.35090273152333	0.6192599207296	-0.405888004223529	0.610022362590656	0.812510736067282	1.12355494268563	1.0826816391879	-0.477077659425206	0.322834590347646	1.89459999111413	-0.301809124529325	0.0152946844349634	0.308226985480587	-0.549976006664786	-0.18969219235328	0.52524596621919	0.445734578078982	0.728049534360431	1.88350416237551	0.256333394587193	-0.435785178483518	0.480225624851573	-0.639355190943139	0.665648349900954	0.484931918312056	0.559876579392282	0.675652521533461	1.44541229073248
PCSK1	5.43077965558881	-0.393337089714144	-0.596695683855503	-0.0551139987493728	0.124892513555458	-0.486503366523176	0.194040352926578	-0.258472592890732	3.20156288019063	0.177480838454414	-0.770566260521614	-1.07930133401114	-0.539091691422132	-1.07930133401114	0.868817424518205	-0.0309353958224545	0.744556435971187	-0.770566260521614	-0.486503366523176	-1.56941496232262	0.439097167082317	-0.731560180678915	0.671313767544783	-0.539091691422132	0.194040352926578	0.291855763962204	1.03393353268879	1.17325845174414	-0.660373943189288	-0.162844461479288	0.13398117308479	-0.567207666380255	-0.415317129033549	0.770278805942377	-0.438126797130074	-0.627696554359044	-0.241446552367437	0.241159097788199	0.0036102617883023	0.0967765385973344	-0.0803003292448646	-0.512225736494366	-0.461831187032091	-0.596695683855503	0.34502272410807	-0.224887037895273	-0.461831187032091	-0.812264480535995	-0.351638869699764
ARTN	1.1563351632437	-0.257761543609854	-1.82542017319449	0.410816902871341	0.756588862634361	0.389444013592145	1.04812894975227	-0.70020909734931	0.672402827246701	-0.418586233079631	1.83439902690844	-0.469650370966633	0.421293337678881	-0.964265541099045	0.151632424583504	0.471714732849254	-0.31653185481671	0.657039369228651	0.847169858035488	1.18091263489308	-0.889659538724247	0.333376692638586	1.64009475945046	0.428202310211428	0.111801328452292	0.230222196357475	-1.53956808617954	-0.144696097238985	2.04645010466569	-0.964265541099045	-0.632821872802681	-0.773786958658909	-1.88481295887956	-0.619998625628869	1.51920225539689	1.83380382758631	1.27709910108478	0.47820412741797	0.494201382108363	1.30060330322852	-0.370581715043718	0.313780707831269	-0.361316457511289	1.14375788218246	-1.32929995876923	-0.459173936159092	-0.43862317297395	-0.632821872802681	-0.594951716848228
MGAM	1.54862336911066	0.526650730516822	-0.869041633500922	1.46445478962599	0.397571928747908	-0.909781204699489	-1.05063929125044	1.54862336911066	-0.472236023685588	0.428622988179733	2.90947521464435	-0.0139924551359997	-0.515787377986764	0.433652849555902	-1.23223694899996	-0.4515376361499	-0.112998365431445	0.261996251791262	-0.668019542760756	-0.760562144752922	-0.4515376361499	0.185175759784701	-0.244986363231046	-1.74413199552872	0.835117109761808	-0.0242568156466718	2.26096058510516	-0.412072019496374	1.0259301758899	-0.112998365431445	-0.393227507780151	-0.493636183681342	0.824417798319014	0.0626158895780882	-0.58732546039902	-1.23223694899996	-0.909781204699489	-0.101199063707775	0.154748459556607	-1.39087774001457	1.36042477917454	-0.668019542760756	1.41563864865274	-1.48818447226434	0.866168169193634	-0.697385035736282	0.983358254310914	0.185175759784701	-0.515787377986764
CHST9	-1.5287368236947	0.335725518899743	2.19551601166164	0.813084934149352	1.29910092912165	0.513672052854524	-0.643570137936128	0.405289900621218	1.69408504706556	1.48553229109024	-0.320296297991839	-0.989295461914927	0.27017362404691	-0.00385465751976347	0.187708794422682	-0.866569859243824	0.118870945151339	0.457213809497196	1.00586786549335	1.13259867277834	1.06143407234863	-0.432930149911968	0.57295854801488	-0.866569859243824	0.0809259017773393	1.3107693220936	-1.75173654500239	1.38891257117957	0.145704802848998	-0.766295740607231	1.02207154111583	0.580929484415456	1.34534538106012	1.72508547760558	1.59024435299246	0.918951439493372	0.830951446702245	-0.72227345324644	1.83369657686987	1.5503111921619	0.100225600769305	0.335725518899743	0.57295854801488	-1.75173654500239	1.44017160748633	1.67493469905476	1.94195670772325	0.698087584888549	0.476684337807128
SLC16A11	-0.0472611422308786	0.490608022953619	1.60364801761035	0.112771138404654	0.857870654464592	0.285877270011125	-0.141191587694563	-0.571034316191473	0.589538403594472	-0.923390213717254	-1.01732065918094	1.05087211844066	-0.46454476001125	1.69509020193385	-0.210582033912033	-1.39214246623128	2.04029370130651	1.77109883591372	1.6917603973115	-1.57009655835063	0.828867929255497	-1.57009655835063	-0.141191587694563	0.828867929255497	1.52127890899309	0.548632665647808	0.677539550008819	0.857870654464592	-0.630134464171333	-0.839366567061593	0.520147957377003	0.0367625044247834	0.0882311391584386	1.18122382678128	-0.516013394744905	0.444139323397132	0.411584311475125	-0.516013394744905	1.42008438033326	-2.12287245752032	0.204011911678099	0.857870654464592	-0.141191587694563	-0.141191587694563	1.07292385654669	0.972624399091561	0.972624399091561	-1.24674338603394	-0.571034316191473
SHC4	-0.830757040701717	-0.564378132116543	1.46840594369484	0.841961369617786	-0.104771415611735	0.123678129259833	-0.415543016286281	-0.784655282648659	-0.380638354593933	1.53844500708143	-0.505890031721116	-0.119206504796715	-0.0769046602539065	-0.240225952831667	-0.465490869182183	1.35077298676547	-0.286685445869338	-0.213986989817708	0.174988071583769	1.23397468834847	-0.296425940384238	-0.213986989817708	2.10799091734797	-0.403680703628522	0.103873773049514	0.355089935206761	-0.612325892289772	0.869227194765783	-1.09809516040287	-0.492118684669343	0.188251208531308	-0.337053521310661	-0.0976822534190587	0.345078105263961	0.86641485526239	0.284948241552402	0.84049136344712	-0.721541466495744	1.02520230418532	1.71728004415807	0.420845551513264	-0.995152179782646	-0.149164107701107	2.58660250578778	0.966159446189651	0.671586392783569	0.230453670707413	-0.358449624818766	-0.762870074083721
PI15	-0.711300022521189	-0.80261499530106	2.27620192890537	0.68290206384239	0.368905448794752	-0.437007409766383	-0.946810973259713	-0.854646571567045	-0.310496135894837	0.471030674173602	-0.609156207167781	0.799322022127574	0.232606164413977	-0.836751901170008	0.308278903914171	-0.791689807207783	-0.641148007415701	0.206659189901517	0.736604522233158	-0.905413763294625	-0.0631935165144778	1.05741368454929	0.16625016159374	-0.463214636004284	-1.15287985859199	0.405912185407165	-0.395918653651782	2.15247875268589	2.44656209646617	-0.108317071399161	1.50548032443126	-0.653639951726368	0.408989181502958	0.620900872725851	0.754935243931403	0.118505448281017	-0.196506234288323	-0.628932660371718	0.842084120446459	0.466072741926989	-0.487603312731719	-0.463214636004284	0.205772918273372	1.17457985899276	0.925567951764546	0.615018215637244	-0.546771097579254	0.0875207042399823	2.84929358078005
CHI3L2	-1.47416054191293	-0.402754341054435	-0.176373192918658	-0.382290856632149	0.405645198181714	-0.559454537590046	-0.431819023966775	0.958632342718729	-1.8422886164805	-0.235171486305507	-0.94707543620759	0.0266738019170474	-0.737448263603308	-0.623988220103223	-0.214007813026372	0.675911116918907	0.0495603066554872	0.780686445111319	0.858033046560545	-1.7315581774281	0.493887000130279	0.380644219851584	0.643678905697431	1.09864356671698	-1.02093182140716	0.489113345229068	0.161636891735061	0.52874543279598	-0.395233056481455	0.0750712880184732	0.260041597167042	-0.747377683145746	0.686705662910706	1.68605574645287	1.94801041349546	1.66019720362938	1.09270576521478	0.0201079437276551	0.393528368013618	1.85244692753285	-0.272170498964336	0.0810718333317596	0.631050504226914	1.90206379474243	0.421920704742834	0.110216230634386	-0.74074006552255	-0.965909068335376	0.515958940156164
CHGB	4.73859646112318	0.109975645148154	0.236665250794033	-0.0611719722023621	-0.326018925702569	0.659342734194527	-0.600997587649059	-0.49135144026508	2.66228308839379	0.0145731168227758	-0.49135144026508	-0.941589630174404	-0.260405545123714	-0.49135144026508	0.668702454342633	-0.49135144026508	0.318750691669182	1.33098534564554	0.189832644785611	2.27495465180773	-0.0611719722023621	-0.260405545123714	-0.202530441806355	-0.0611719722023621	0.0484741751816178	-0.326018925702569	1.07837231330747	1.69279091771875	-0.941589630174404	-0.150759397739735	-0.0611719722023621	-0.401764014727707	0.13806160071899	0.29947879216959	-0.600997587649059	-0.742356057253052	0.13806160071899	0.213806689744128	0.0484741751816178	-0.49135144026508	1.34756327052282	-0.401764014727707	0.109975645148154	-0.600997587649059	0.864835887953838	0.435898823715385	-0.742356057253052	-0.326018925702569	-1.28218167269975
KLK6	-0.595859129084573	0.121529036034684	0.906263397475685	0.383500513864161	0.493513090660874	0.69154582152597	-0.623018080878794	-0.278658615596744	0.643212899320668	0.694006750740512	-0.425232236319636	1.74092453164831	-0.391548848462784	0.337448816967129	-0.71692083610951	2.26550909476838	0.458510523992066	0.799764309521941	0.835424918070577	0.741522162839861	0.398621339213721	2.03067175705133	0.166821924202192	-0.443142075219056	-0.0258423435932875	0.633409714329496	-1.08533357343361	0.827459676553104	-0.0258423435932875	-0.076256808524474	0.554127406629098	0.386058684030337	0.175323580956608	0.834547300033197	0.67902056072626	1.36235918330563	0.808265966276357	-1.30029803568926	0.821158545190008	1.92182314878512	-0.443142075219056	-0.623018080878794	-0.304170529294699	2.73270990942199	0.774192751901215	0.734894975538432	0.0542618739316709	-0.124866675587682	0.0428877302806178
PRSS12	-1.51406315719985	0.26496229951651	1.57195894218678	0.505913040492258	0.617409764865991	1.14675332158221	-0.304429193001846	0.298906677110153	1.86062143109666	2.70309808408622	0.130383706923935	0.736238069147579	-0.0956091630079566	1.34146514274204	-0.227332553533214	0.854094440183515	0.82464427007306	0.315252691713761	0.459865204000001	0.415054492796947	0.53751320979692	0.777879153659609	2.43323047657923	-1.01097407045462	-0.180476202220786	0.700947263992884	0.485375146122255	0.875359460567732	-0.0759774858884215	-0.869940273994146	1.23645648952142	0.235293908412634	0.210571493110285	0.849275438003274	-0.346596617968046	-0.588810233308149	0.65726810813705	0.455517117596323	0.931103771273132	0.396252435302482	-0.631885107635665	-1.30151793296362	0.164973255087326	-0.780817563174373	1.50390922981535	1.00398653485582	0.600072974485692	0.0227486841764068	-0.0292851018787297
ERICH5	-1.41149712165114	-0.0425865812231784	1.6627691359741	0.082434881310332	0.664526387229549	-0.115967536750763	-1.41149712165114	-0.0425865812231784	1.75430944502986	0.315875658216029	-0.979653926684347	2.24518071281524	-0.0425865812231784	-0.295198656470367	-0.0425865812231784	-0.727041851437159	0.082434881310332	0.641868688990802	0.232683192262758	2.25218098911233	0.747718853182821	1.01317711624307	0.0230549202949678	-0.408788274671824	-0.547810731717555	0.618355783979717	-0.408788274671824	0.422941467741679	0.275666995542156	-0.547810731717555	0.641868688990802	-0.115967536750763	-0.115967536750763	2.31187728323214	1.64917547592282	0.275666995542156	-0.295198656470367	-0.115967536750763	0.389256613743613	1.4321741233968	0.082434881310332	0.514278076277124	-0.115967536750763	1.15978203648581	0.664526387229549	0.389256613743613	-0.727041851437159	0.232683192262758	-0.408788274671824
PLIN4	-0.0552783310234711	-0.472231067686636	-0.133610148753609	0.882656917370436	-0.481777875627014	0.263125769477218	0.141500992168461	-0.4000720213873	-2.46763156457145	-0.0375449635786232	-0.553870427339145	-1.68094998055425	1.16088483055924	1.58795106075443	0.874148502309014	-1.03315631635963	1.96201697805352	0.945023214877771	-0.00769912990249927	-0.793474434318401	1.34604803222511	-0.919665514730419	-0.402833767776931	-0.568780934163535	1.16484724645039	0.241664579209162	2.21025611912544	0.941144300758371	0.242902711846567	0.736795685321918	2.00545177828122	-1.06575259385431	-0.126143656630082	1.16565080645567	-1.17164722524308	0.0261646714368746	-0.101984724249456	1.46695046557188	0.101117377711474	-0.523506206288212	0.638308190730709	-0.693898571859129	0.703113232932525	-0.870858748258559	1.32929162951365	-0.192747764763321	0.717858259388205	0.503427289132763	1.79399367546413
CBLC	0.812970350525564	-0.362184627221929	-0.397283895670375	-0.343703476275763	0.612856193971058	0.925791338673824	0.463960571327007	0.255360449457044	-0.143042533097298	0.524366220237823	1.7096780019129	0.131977951931198	0.106375103713124	0.721368314583424	0.00303664083313057	0.267001639683962	0.379809343430913	0.619713160443297	0.405144791496082	0.848488510055005	-0.0591367886891507	0.442166522646289	0.26427858329755	0.644062069066141	1.02070992691836	0.121346406632143	0.0135536372723156	0.0276637214615627	0.227242580198211	0.492245449974737	0.108053265249616	0.631985419288283	-0.208864024184297	0.920646689247436	0.965737376942858	0.81922548179566	0.377463553247639	0.333325553195884	-0.0115441097661183	-1.62329842667891	0.450746256206712	0.0996250401478896	0.367412119375283	-0.639594266298762	-0.138386975445734	0.36023584198289	0.155170262916628	0.306714988670037	0.146456538166029
CD207	0.0374413164255059	0.361076947350968	0.733340599427506	0.173137529951821	0.173137529951821	0.267400933551816	1.48940583076549	0.273654084181992	0.525137212824512	1.32497227491789	-0.930782479705212	-0.428498349450184	0.187440385393321	-0.110350168143398	0.550347999189776	-0.329950197344889	-0.217654963988756	0.70445845005865	0.45763484235376	-1.66927937771673	0.267400933551816	1.29295627910235	1.49144282882521	-0.155941117314361	-0.658225247569388	1.61636971426163	-0.167838929598865	0.104718302536959	0.542049019147252	0.00109685204616819	0.285988537498616	-0.48377952650674	0.58647537690638	0.601929134406491	0.871935286268666	-1.20333971184104	1.65572976632674	1.63879259468537	0.096667800982206	-0.58740097699753	0.55854576963444	-2.13521904359242	1.91053255152865	0.837858926429347	0.787629097723334	0.781809071364144	-0.377419950660546	-1.05334064287322	1.53285294525027
CHODL	-1.3610029191467	-0.450890275727496	1.5219565122548	0.0243678706428997	0.0814914921049422	-0.411089756901846	0.166872346023505	-0.338069293409251	-0.10737394568844	1.82950036637631	-1.3610029191467	0.675707872901564	-0.24182301327332	-0.304394861013074	0.242416223892493	1.22985431343453	0.043966564807755	0.256535208887682	0.3229055676987	0.469400982413123	-0.016677212533972	0.479424192352501	1.61644507380753	-0.639755713520878	-1.54986835694008	-0.373564829604659	0.166872346023505	0.784244305758422	1.51992082845737	-0.696879334982921	0.213233308436282	-0.696879334982921	-0.016677212533972	2.06619982566774	1.49286597806922	2.11243979889223	-0.450890275727496	0.043966564807755	0.66078660563782	2.0231196808336	-0.759451182722675	0.00416604598210493	-0.272363752375203	1.44208547357208	0.580625269581957	0.58909645161492	-0.411089756901846	-0.905946597437098	-0.157899446298651
BCAN	1.42411878684715	-0.0696117611807358	-1.57562308958468	0.238963671452817	0.193650638366399	-1.05753983915926	0.0384534738425807	0.107073753726322	0.577792264764245	-1.36059911290986	0.849951526964785	-1.12257528657804	0.132849967919766	-0.797202829398021	-0.997713027008257	-0.508944754879425	0.729049786067314	1.32559795779467	0.799769185867595	-1.87868236333528	0.351034355798658	1.69966196677034	-0.539456588733841	1.45929874530134	0.260630004010051	-0.301432762402019	-0.32443261205902	0.193650638366399	0.0526907830922301	0.958203411042926	0.431674464698221	-1.05753983915926	0.504455433618657	1.20909481017233	-1.27256381583408	-1.36059911290986	1.37767924844402	0.341512747593179	0.271232112781228	-0.797202829398021	0.936907493692491	0.472979787720752	-0.301432762402019	-1.71189680953277	-0.539456588733841	0.302164918843989	1.86893483114166	-0.372671034931334	0.238963671452817
PLP1	-0.557332562917564	0.0714699248581711	1.21883007144554	0.503862471468465	0.656106224225454	1.06140975969485	0.175575081914747	0.186110824711334	4.22635940427782	3.20333847413027	0.00483248900296098	-0.00942204964200027	-0.213253546114991	0.844635668655022	0.325452464704522	-1.43386152866134	0.516101068348515	0.631576964807073	1.18162934221597	-0.633155135941021	0.357768923224754	-0.674950323509455	-0.102804980926435	-0.348431664967859	0.711216012404968	0.579321315906211	1.29543409294908	1.12671183778392	1.77276929040954	-0.522706570752466	1.18965316735141	0.349849987699354	-0.155515597885712	0.0323731379264333	0.357768923224754	-0.942608160578496	-0.277079886711042	0.646413378380359	1.14842706384672	0.901732908266878	0.0961994785224843	-0.522706570752466	1.625290445561	-0.374213851288517	1.50188960980926	1.05894218014736	0.753596221690817	0.62654963353707	-0.193389801271702
CLEC4F	1.10270914983359	0.533184679865046	2.24545378881889	-0.0682947948845794	-0.475463216938125	0.76488704779674	0.303374603401442	0.38210925573367	1.30155346117816	-0.475463216938125	-0.684776567309152	0.786607635673865	1.33251922629719	0.166550496549161	1.51873267907117	-0.0344474986354049	0.486227377409015	1.51873267907117	0.957473554391869	-0.867629341316724	-0.103793818652103	-0.538771447036991	1.87378439053287	-0.31310716902313	-0.538771447036991	0.502218914746018	1.47020899138289	1.0065428631476	1.62752982432775	-0.141114084069842	0.28228368727228	-0.103793818652103	-0.141114084069842	1.45328763199045	1.59304063508647	-1.4841111137413	1.1688989110626	0.191216779378456	-0.266149866567098	-1.77912171177186	0.114557979122993	-1.4841111137413	1.33251922629719	-1.77912171177186	1.49487527421219	0.965885042981305	0.577294285302839	0.087098657703111	-0.0344474986354049
PRSS33	-0.255072993776611	-0.639703173281682	2.18683945581418	-0.639703173281682	-0.255072993776611	0.129557185728459	-0.639703173281682	0.25338044665271	1.68515322184655	2.54533117447399	-0.639703173281682	1.10019527387883	-0.255072993776611	0.514187365233529	-0.0300787621204985	0.824720433828847	0.579545649040685	0.354551417384572	-0.0300787621204985	-0.639703173281682	-0.639703173281682	1.65046042239085	0.739181596889642	-0.255072993776611	-0.0300787621204985	-0.255072993776611	1.30052304234148	-0.639703173281682	-0.639703173281682	-0.639703173281682	-0.639703173281682	-0.255072993776611	-0.639703173281682	0.25338044665271	2.36817366479384	1.42097301596232	-0.639703173281682	-0.639703173281682	0.129557185728459	1.18917006020187	-0.639703173281682	-0.639703173281682	0.354551417384572	4.70995655032621	0.440090254323777	-0.0300787621204985	0.25338044665271	-0.255072993776611	-0.255072993776611
KBTBD12	0.389610896162721	-0.465420779362151	1.43667402002295	-0.00927473387519401	1.1125852731118	-0.732249110824268	-0.465420779362151	0.180042980149646	3.08301783597807	0.81514306661277	-0.732249110824268	2.29502096521809	0.257553597586923	-0.276103065337311	-0.465420779362151	-0.732249110824268	0.092168689663696	0.389610896162721	1.91675287161152	2.67592599138358	0.180042980149646	0.326889207563667	-1.18839515631122	-0.465420779362151	-1.18839515631122	-0.465420779362151	-0.276103065337311	0.389610896162721	-1.18839515631122	-0.276103065337311	0.81514306661277	-0.12925683792329	-0.12925683792329	2.28837363963047	1.97840538103511	1.62599173404779	-0.276103065337311	-0.12925683792329	-0.276103065337311	1.65285585741372	-0.465420779362151	-0.276103065337311	0.676084854799999	2.47350241756516	0.955691833168661	0.092168689663696	0.389610896162721	-0.732249110824268	-0.465420779362151
ALDH3A1	-0.0936238955136403	0.195986954582306	0.710602980895596	0.55272277936617	0.661982556321745	0.851173210270501	0.422193721009969	-0.340841420153317	2.23796825452008	1.09349421258222	0.644961658744362	1.72696993851711	-0.736004248896574	0.78455543254644	-0.50979748246891	-1.07942697441132	0.977961081767317	1.46464414787089	0.710602980895596	2.08269098643856	0.445785248393914	0.694783673528532	-0.270008647157134	-1.07942697441132	-0.886021325190442	0.397744134104686	-0.613431372671879	1.48963920299572	3.9418321743216	0.372371706225799	0.977961081767317	-0.270008647157134	-0.0438018807294704	0.811999632615613	-1.07942697441132	-0.0936238955136403	0.0459698782884376	-0.20593260986599	0.863739735844125	0.125154181586123	-0.736004248896574	0.956616763864162	-0.270008647157134	0.422193721009969	0.998648546131452	1.07556542891993	-0.50979748246891	-0.886021325190442	0.161503009103344
CNTNAP3	-0.0210383522522345	-0.21203905099296	1.47416473857565	0.727783116375721	0.775247742803514	0.366929054279489	-0.331987941492645	-0.519068605630446	0.889670786635307	0.69911379265775	-0.66191705748489	0.819647935605699	0.579513326683842	-0.0640501203421092	0.0576718747768189	0.111306625177005	0.889670786635307	-0.0640501203421092	0.768664302981233	-0.776844289108722	0.466167622679364	0.51568281459382	1.22538778099217	0.486403323020823	-0.269402613835664	0.748527327503465	0.570749332860305	1.39372704243695	-0.365553828311703	-0.240123122262667	0.973162712924443	0.0760186743512974	0.579513326683842	0.637921105580465	0.878484130216081	-0.299983835620014	1.13837121446605	0.69911379265775	1.18325435864746	0.561872252127424	0.291803849492525	-0.842414281800411	0.304908325924975	-2.42651041958528	1.5020590004328	1.44756175337087	0.637921105580465	0.0576718747768189	0.51568281459382
CHRM3	-0.905492626223467	-0.77126967098558	2.2951777937421	0.405952421233648	0.232628061634933	0.0201460875019071	-0.316037980665255	0.0783093170370596	0.0783093170370596	1.71242553147386	0.460431270571637	2.4084401159992	-0.465207443153738	-0.183223445627883	-0.544710727383459	-0.207657121434796	0.146027527589719	-0.523882722092026	0.303278279207761	1.19762786788918	0.153124777405212	2.1155832940844	1.63312424986953	-0.635607989764111	0.568214698686325	-0.148249626565062	-0.316037980665255	0.396400402882974	-0.015649142835593	-0.207657121434796	0.420016403507	-0.0634308531557121	-0.287160405664518	1.683914332429	0.401194367149199	0.494316490824412	0.510604492238233	0.146027527589719	-0.137006903861969	1.83346698545568	0.631087687175477	-1.46910517577425	0.244962376375348	0.989871061293338	1.20170401396376	0.624401338591761	0.631087687175477	-0.259538782136122	-1.24254623217213
FERMT1	0.169870714227729	0.0918495802556407	1.60044574736401	0.828788004376111	0.498660377784639	0.447304021986917	-0.255016057044911	-0.150962927155496	1.27407207870318	1.9560527932646	-0.685850331586322	1.07530582766685	1.07434892085731	-0.0169292200476215	0.00773011597342713	1.63928652422322	0.400219696514276	-0.105196493340844	0.482928906251724	1.05980237588166	0.397145912427467	1.57072605654439	1.66056456795499	-1.06782182510355	-0.90113683538505	0.74722340948726	-0.431278239051791	0.37195033671846	0.394055734748017	-0.431278239051791	0.578288292896223	0.165290398347647	0.122351724862624	1.20344827228453	0.273986337450699	0.981028736512903	0.961579885892916	-0.381937213778022	0.873813129310875	0.86149941327138	-0.418543507932747	-0.325639863463565	0.896381659256169	2.0097344115696	0.60040574695927	0.902855547181988	0.18783826065337	0.00773011597342713	-0.0907105652969359
TTC34	1.54271900400807	0.371043848808092	0.33885895887998	0.460776609954535	0.795290331018674	0.902249020620194	1.56195442520397	-0.133485368963838	-1.11248863271022	-1.21103816639065	-0.0776844310721963	1.23027219236237	1.63823621347967	0.15624533344998	0.935065147071085	-0.487291375318284	1.46956237848464	1.31104585929589	0.766268786904933	-0.291824901590053	0.488669325179929	-2.37095616367116	-1.32276441288709	0.32229002197994	0.910574501960363	0.35510614843083	0.80474471377308	0.694360414591172	1.22459960133782	0.35510614843083	0.488669325179929	-0.0776844310721963	-0.193275367909626	-0.580354305920616	-0.804811848849678	-1.32276441288709	-0.000395307280360993	1.15952269000015	-0.133485368963838	-1.45174289887056	-0.871783900230307	0.176407850553756	0.35510614843083	-1.32276441288709	0.672626621962225	0.694360414591172	2.4709638565764	1.21313772386171	-0.327434699989436
GPRIN2	-0.447688364552426	-0.234384140016588	1.29661872319347	-0.044158730809587	0.565287272478002	-0.250772315513591	0.370330852671418	0.457480319873042	1.58927872156626	1.05925331563164	-1.62330577108868	1.49599983804514	-0.52318066685663	0.267254910666041	-0.447688364552426	0.0313335714946177	0.649061491042633	0.991434020856426	0.66573976445114	0.132724408027505	-0.0105635534212573	0.918574943934251	1.00602457173091	-0.794308491112095	-1.33450924424864	-0.0105635534212573	0.652436739679627	0.293252707903927	-0.579763097104172	-1.14428383504164	0.802316060519636	-0.52318066685663	-0.131308198011211	1.58476876343652	0.652436739679627	1.87640431799205	-0.234384140016588	-0.267649761891381	1.06900101344293	1.09880457632087	0.0211467649486615	0.573085361180047	0.428231428695536	1.81270426755335	0.736694372097964	0.789258841172632	-1.23143330224326	-1.06879153273743	0.476171359928729
ADCY1	2.80429246187041	-0.855655166329566	-0.918534625598735	0.138340293176129	1.34431120158755	1.0620864983578	1.45786570589171	0.00622304605545677	0.502794956274456	0.0231935650357903	0.285929744267943	-0.812696047079072	0.544385009577527	-0.377094977165598	-0.780254935180098	-0.586565252513883	1.62550556085387	0.974622314172008	0.193560712374107	0.646230136044597	-0.324847658179901	-0.8992640593421	-1.59306083666853	0.0895942398996349	0.354432662834857	-0.716246162440442	-0.601434757074001	1.54660490691979	-0.112430456728573	1.78345729084121	0.200201085237828	0.293609162527155	0.42459555893512	-1.08153146364423	-0.806489252073943	-1.40356288243374	-0.16883879623593	-0.439734800974416	0.0202989127393836	-0.940916579081231	0.0748185041933847	1.41683662807612	0.476217944389959	-1.04491945561712	-0.212932740077722	0.194005511725644	-0.549418866214508	-1.06296879977175	-0.172726496966711
WFDC2	-0.436764288173815	-0.0018583721373273	0.90085362751108	-0.355031099045971	-0.491905160881448	0.0848631687078128	-1.43708350144698	0.836790908322115	0.34428126192175	0.982290741006739	0.0738238020872746	1.04825637571815	-1.1277430590429	0.415161902473469	-1.18275864795859	-1.40788714365912	0.68141537407661	0.639811098694312	0.22022059240685	-0.51946370816694	-0.528331461697971	0.978835381052982	-0.792611048606856	0.226278794672586	0.842483973816086	0.263461058596159	0.671354328460098	0.494904655169852	0.830696129749255	-0.222440117574377	0.811397836909574	-0.34942041553544	0.451420126885874	0.294597677193583	-1.13101139615416	0.167444331610278	0.43057469225305	-1.1277430590429	-0.189376623259485	0.918825910280598	1.10023108276717	0.641480052766169	0.866459040852685	-0.350817252721687	0.201363019332845	0.299058622426403	0.769448974210631	-0.670954586161359	0.853036850653834
KRT17	-3.05637251145905	0.268093514614475	1.26323115900574	1.14041113840813	0.584477944292183	0.710542232357619	0.211705076535348	0.430818009151001	-0.0896341424043052	1.80631786229532	-0.0514502649371179	1.05676651171164	0.17169273978354	0.358517017452239	0.157527449236078	0.670622286745177	1.11501177766169	1.02342440190093	1.00439723323927	-0.281260992165773	0.556744882901258	0.797287116466055	1.18106806666929	-0.0867744987512456	-0.00791939548459411	0.88947852682324	-0.605394511003172	1.36549168472401	0.76430828628125	-0.166212841866847	0.721056388815882	0.418042114514593	0.440883486724892	1.41138782603813	0.47731896469073	1.29596925991158	1.51976806712365	-0.859829356578661	1.04992838995646	0.792740030262998	-0.176138500472175	-0.57828688164987	-0.150990685836816	0.325530748819984	0.812656261425213	0.760047936276663	-0.0925119940278129	0.0204353486385856	0.0169238244164427
KRT15	-1.78775209564862	0.504768407435796	1.93850616474157	-0.0169790872622196	0.939839767208992	-0.0262679573333699	2.19150166206079	-0.403688631563077	-0.285494570446431	0.0542353536325128	-0.585827751878653	0.840040340012982	0.106370897993865	0.627698237175822	-0.928588034826477	0.835094835646177	0.439905120357184	1.54383969129099	0.525354090243066	-1.08984915698602	1.13960213829731	-0.545810362603311	0.445147937698703	-0.938898066567008	-0.364245497418809	1.33524492688323	-1.48716174079938	0.757872679803508	0.821407740662981	1.43130283977309	0.983042690849892	0.0520155869258419	0.418909337904638	0.636604784117404	0.72149317788831	0.320162891369819	-0.657473208187303	-1.41883230969312	0.786558924351054	0.790562452955132	-1.10208506932981	-0.384978840584678	1.85145829908736	0.712390893732211	1.41104815569621	0.918954304827734	-0.329591767220381	-0.704761003594616	-0.132474348546262
KRT16	-1.8805027056461	-0.357677859129742	0.357633205882499	0.335365080927342	-0.398744246285775	-0.347975692287996	-0.28958432069975	0.672857507625576	0.226605116918776	2.68292191102775	-0.574351305644084	1.42857803984867	-0.934267046869967	-0.0386365144792682	-0.191686617433871	2.15760548640669	0.748421502091283	0.602272806221498	0.38908123753802	0.314109535311377	-0.230518237287296	1.37977197816979	1.09389343786616	0.222614490348573	0.459581548628501	0.398189351582863	0.437846655478989	0.448443805929537	1.20968154273999	0.292933628412771	0.633139175583409	-0.0787788022285756	-0.043461232797152	1.54674725924065	1.67992163095583	1.77051964720386	0.274287277764222	-0.624927869061239	0.334326006889199	-0.191686617433871	-0.771533353197901	-0.558690677824936	-0.735811725705578	1.96158613543087	0.0599876777925194	0.244770267955916	0.102173016793444	-0.810364973051326	0.0502643716618616
SCNN1G	1.72211016422039	-0.115825935477462	1.23176650353608	1.51588770978636	0.614429333011281	0.0865055597230217	-0.0447106088826504	0.586558164812699	1.18817184892555	0.941687540440393	0.153638056785416	-1.38032226864628	-0.522951067981516	1.82948985267132	1.42883942140773	0.854846712593578	0.0382948600010088	-0.0491897722506578	0.518050389355819	0.920109561503227	0.187496667418736	-0.157649362691948	0.594023503042721	-1.22471607216707	0.310919888827012	0.453733015429426	-1.59362057645421	0.980292945543324	0.0720936687090437	-1.29731679976262	0.474152840856451	-0.105824846797012	0.255151760404808	-0.660068088837986	0.372758734922803	1.23521478665675	-0.0863255729237159	-0.455762965419027	1.5085760738094	0.987865491393016	0.681953014856373	1.0172041730765	-0.251599472759848	0.91416029115776	0.273484398778235	0.89857595386795	1.39739962231777	1.02993746235544	0.0105739440435998
PCOLCE2	-0.624084342543048	-1.44408983123088	0.435663254849507	0.57037946013296	-1.16314380035945	0.056610760471089	-0.318061135010391	-0.762044285875833	0.403908120679723	0.805007635163336	-0.641890802263651	0.565910987886437	0.768254695942194	1.2811470739619	1.59710363635828	1.05908854209282	1.15978929380589	0.435663254849507	-0.111666085222083	-0.606809499102782	0.991170774596113	1.48682486554976	-0.832989870370705	-0.660262639929033	0.71876606898721	0.274782918121768	1.80797325598248	1.0416107755253	0.0726117139517574	0.460408015414017	1.56688538299287	-0.913865114189308	-0.698854556165427	0.915435439748556	-0.268572508055407	-0.943546711477912	-0.512765599705695	1.25719892762982	-0.590035446936048	-0.20570998461917	0.791497349575648	-0.590035446936048	0.446791757061552	1.68452287683351	1.10592119112576	-0.395330982240744	1.19183696338479	0.729008182033677	1.27459361455823
CHRNB2	3.1554624021269	0.621434292782212	1.48579060199273	-0.473097336544035	0.610733230146763	0.409633644996769	-0.0579310796557745	-0.718997088999998	2.72160497296478	0.715078329290407	-0.534291132194879	1.76561088899005	-0.365840446036597	0.402211031745807	-0.718997088999998	-0.295729161266789	0.0410411940316155	0.0142852853449306	0.29698701542827	1.25183756240954	0.160280682321064	-0.341609310148284	-0.473097336544035	1.55879967442075	-0.979325513729218	-0.365840446036597	-0.763293885919333	0.724185558516726	0.192124343588105	-0.918131718078373	0.869260675026751	0.394701602336879	0.103425071386055	0.103425071386055	1.01684364021802	-0.273962707465659	0.820568921860587	-0.862266159606723	0.511760956459373	-0.638636231338524	-0.365840446036597	-0.763293885919333	-0.391022061588154	-0.105512021307377	0.479490400964328	1.00234982169183	3.22070605522518	1.92875051033217	-0.862266159606723
CIDEC	-0.345531108336066	-1.0838480586352	0.0359809949729629	0.942112881274207	-1.0838480586352	0.933854574694	0.21481371690824	0.0586041979784017	-1.26268078057048	0.383206761846045	0.0694950170228148	-0.624508827019057	1.16815860948767	1.69984551183177	1.11721098511874	-0.552828916844539	1.78192447650269	0.906499570705259	-0.510791812931763	-1.38956461604667	1.31973242351451	-1.38956461604667	-0.0329763401287135	-0.148693610530071	1.40688738354391	0.317850892945957	2.14476656133932	0.900001394063962	0.286106566275735	0.88247369315733	1.82405221762398	-0.0909028405032308	0.018217959728354	1.02586118505576	-0.281497746457738	-1.38956461604667	-0.742828203854652	1.43598404205924	-0.306007149463882	-0.905015336699924	0.922338104197167	-0.651247665747537	0.879911890632955	-1.26268078057048	1.62004498687769	-0.0538174972298641	1.37906142071104	1.13485556843265	1.42864110173694
SERPINA3	0.349252434449075	-0.199847194307495	-0.820441211285388	1.16574494164748	0.373133205914031	-1.01614892176952	-0.964481095160094	-0.377997070767644	-1.54977261370193	-1.31953778413426	0.745216055677045	-2.0967061221931	0.216466939354206	-0.0189113694858977	-1.02973896547977	-0.492690845179999	1.06272077412257	-0.0275759725116284	0.87090591597634	-0.517052348920647	-0.398329562200709	0.776919334279108	0.593445501758456	-0.010361532792295	0.968652798893052	0.896417596713895	0.86655419230344	1.35793560740057	0.0793626903275269	0.368427207670443	1.9182770352791	0.0146288099979404	-0.736733757045834	-0.475004718751075	1.38359253253547	0.638498891762033	-0.0665276579774078	-1.58126682242901	0.419852773727818	-0.155818548374167	0.887320923641123	0.830642087362058	2.16128333378216	0.460694296526137	-0.52958678612689	0.409594844729656	0.293381126913915	-0.728069154020104	0.374694278581398
SERPINA12	2.30704725551443	0.33806906013042	-0.387717839910975	0.475615668724132	1.02233908711027	0.215874327112442	-0.197705973132803	-0.387717839910975	-0.668155022015325	-1.62845874064671	1.06303692058106	-0.197705973132803	0.526068546423713	0.541980696028569	0.0961400934499549	-0.197705973132803	0.0258624603342698	0.853023060824759	0.0620353684788872	1.43941892963474	-0.559369173475755	0.457803293792907	-0.972949473720999	1.62144739863958	0.642863511836094	1.31579504563848	-0.972949473720999	1.22809514564612	-0.801298140156219	-0.14578887323051	0.33806906013042	-0.387717839910975	-0.972949473720999	-0.31744020679529	-0.972949473720999	-0.668155022015325	-0.14578887323051	-0.559369173475755	-0.0980297709784874	0.159005578475165	0.18811721783855	-0.197705973132803	1.39224109410981	-1.62845874064671	-0.197705973132803	0.0620353684788872	-0.801298140156219	-0.801298140156219	-0.559369173475755
SLC27A6	-1.42280847186288	0.459603792820696	2.14657920396464	1.19134904593249	2.08491361772729	0.837891517415899	-0.491239151404337	-0.267171725781866	0.26672576732513	1.65187301028569	1.02243809128818	-1.22298440451613	-0.250441610772268	1.13808470545838	-0.131267336641329	-0.187870127942324	0.601040036539119	0.319549883259822	1.26000274528576	-0.516514447052123	0.608854357284194	-0.770364816590622	0.819121744506059	-0.491239151404337	0.692024892639039	0.963509396982096	-0.902885266044521	1.76003837541552	-0.466995793128609	-0.17320568391338	0.943964970413771	0.484046741018717	0.724844281650786	0.344298456205059	0.161204503867916	0.601040036539119	1.18402614417135	-0.732036692036407	1.51700188846262	1.5529066555181	0.612723294799496	0.072400626378533	0.287089355705723	2.25713457822792	1.22666740689657	1.59567225881153	1.15843040400697	0.444440080323344	0.127259276020054
NBPF6	1.09401832616419	-1.39436142468684	-1.39436142468684	1.11070839179698	1.04958678294355	-1.0589031844674	0.267564551297221	1.1934458012902	-0.279993271840385	-1.39436142468684	-0.862672693381109	-0.0231883329986186	1.69256683953678	1.12947942927403	-1.39436142468684	-1.39436142468684	0.871621249669258	-0.52721445316166	1.1841385156079	0.880501571107201	-1.39436142468684	-1.0589031844674	0.123104708615687	1.54810699685525	1.87349394772714	-0.0231883329986186	0.794021189054584	0.235288330958176	0.251695459465351	0.498916640786626	0.922611939904248	0.0306408635527184	0.562329594858454	0.640558180158339	-1.39436142468684	-0.723444944247947	0.8892218780158	-1.39436142468684	-0.862672693381109	-0.723444944247947	1.78435143685374	-1.39436142468684	1.14754951535415	0.200704769230362	-0.153018428801081	-1.0589031844674	1.8056280032613	-0.279993271840385	0.508500398307117
CD300LG	-0.312036100442643	-0.0130691773538376	1.10380597478815	0.650224927996316	1.07916890902592	0.967207188497866	0.113206132422436	0.259411195874822	-1.55318907003445	0.323470468253472	0.393953851960411	-0.973296132760219	1.44594060242032	0.935067792369785	1.08275968000783	-1.18731736202219	2.11800831337274	1.20659286563314	0.461957162355807	-1.55318907003445	1.52045503812316	-1.18731736202219	-0.160185621692356	-0.973296132760219	1.84195790294384	0.79799939190738	2.13118327981129	1.64135353704662	0.0783907930402465	0.700533577088409	1.58504946563257	-0.287480914972011	0.323470468253472	0.79799939190738	-1.18731736202219	-1.55318907003445	-0.973296132760219	1.02014141671076	0.739650825357822	-0.973296132760219	0.633728544843843	-0.287480914972011	0.387314251223638	-1.9190607780467	1.80502471627536	0.677908343671864	1.15301935474819	0.932695467932648	1.29618414120313
UGT8	-1.781167460945	-0.386381459570876	1.63808800030659	0.10908966162662	0.57857809725448	-0.429907639863816	-0.251271413509419	0.246995533667953	2.07492770612604	2.06071124309761	-0.837914034523152	2.28073303826116	-0.460989639690748	-0.0529832450314116	0.15218443614111	1.54776661182322	-0.152127329270415	0.114667012623696	0.342502233406967	-0.161266820965615	0.536822250446623	1.90504733862318	1.78148345235056	-0.586345398112248	-0.74953836068679	0.44528370214596	-0.547486945665595	0.608476664720503	-0.429907639863816	-0.0454826163867719	0.157338853455412	-0.161266820965615	0.353342199432479	1.72765842246345	2.01231034259698	0.799064733838452	0.414201702319028	0.0920059439324408	0.628252915212517	1.14099899222095	-1.02731867128019	-0.650394276447787	-0.460989639690748	2.23740489456215	1.02217203551974	1.4191153887059	-0.100298896793648	-0.723006905868666	-0.209421003279844
RGN	2.99755206810287	0.0293203803081837	1.34554033310546	0.0442962851112456	1.49695698925937	0.240685353935435	-0.792580249080314	-0.350269757928151	1.90670808935483	-1.03724823369754	-1.03724823369754	0.677346195731	-0.326351934642372	0.569400114892882	-0.350269757928151	-1.39123914702476	-0.481907321891077	0.656889231301709	1.72137005890264	-1.59258914550401	0.462416421653325	1.64262723671836	1.33967080077702	-1.30682561051358	-0.511044626695219	0.205071153878314	0.914538036712276	1.57748832517898	-0.751484698707118	-0.157053713368	0.914538036712276	0.378980539417781	-0.0014983261192954	0.663766420132571	0.471172657218823	0.479834228924168	0.488403161723305	0.240685353935435	0.924490805440786	1.19123712779354	2.46999234101265	0.986334185223584	0.569400114892882	-0.712394625174464	1.05642804682612	0.748179956643748	0.205071153878314	0.0140592030864176	0.790199421298995
SRSF12	-1.10694496548062	-0.434176017525245	1.8856434927892	-0.15097003057038	0.330312132351326	-0.264594540354539	-0.361942874520343	0.116194662309168	2.99750430541202	1.77670346296693	-1.20046670404529	1.1880594924217	-0.814965220188952	-0.361942874520343	0.42543632766665	0.358672898946679	0.285776139479874	0.18842780531407	0.510374014513611	-1.3064929065592	-0.0752921227245014	2.06363723634853	2.61806524259148	0.828475097310461	-0.650096024210877	0.205504098949944	0.475078557109912	0.685248958292793	0.23859293043013	-0.361942874520343	0.412525196845294	-1.10694496548062	-0.295736455328967	1.76730670181241	1.42380214435798	1.96317010240257	-0.0752921227245014	0.399400649264033	0.254634224505447	2.13516263614725	-1.10694496548062	-0.601959040811678	0.0573516688450023	1.31464783385692	0.915978269589438	0.597476825230874	-0.472916239769922	-0.124934352167764	-0.264594540354539
SLC7A3	-0.662058215212981	1.35281268033908	0.91911915061664	1.46425487910033	1.97229564526783	1.95658915084592	0.514567562922339	0.93369012163071	2.45045687042355	-0.488106636555309	0.454050494670111	-0.0689840778469385	0.224586009041326	1.71141817079522	0.730236787761432	-1.32635175397205	1.62611273388366	1.69529278751903	1.77909113365259	-0.149725975836729	1.30800210650876	-0.662058215212981	-0.149725975836729	-0.149725975836729	1.16918623868924	1.96449339460224	-0.0689840778469385	2.26546805635289	-0.488106636555309	-0.907229195263679	1.11834403342918	1.03911569326841	1.11834403342918	-0.353179309706007	-1.32635175397205	-0.488106636555309	0.0659432490023637	-0.662058215212981	1.15935405397458	0.00223532354608684	-0.662058215212981	0.91911915061664	1.78966865184053	-0.907229195263679	1.99759917139132	1.77909113365259	1.63520562759417	1.02689980229859	0.961819195124594
DAPL1	-1.10734403241748	0.635031718335298	-0.0652221185453375	0.427582682015813	0.663409020163813	2.15416689312565	-0.23254356825941	0.620306392216049	0.663409020163813	1.119467751286	0.231883930473226	3.2543044421253	0.231883930473226	1.1131111927772	-0.704196244555409	-0.704196244555409	1.03086344351556	0.753066032862891	0.820250559062815	-0.574411645250918	0.589687780044383	-0.574411645250918	-0.704196244555409	-1.10734403241748	1.93827175134383	-0.704196244555409	-0.0186677337940228	1.17375141010968	1.55039043873289	-0.871517694269481	-0.11582961596582	-0.171263857388846	-0.0652221185453375	0.102099331168735	-1.10734403241748	-1.51049182027955	2.03626596222765	-0.468369906407409	0.820250559062815	1.20185442788959	0.313172175561859	-0.11582961596582	2.3055303366809	-0.468369906407409	-0.0652221185453375	1.0936137476204	0.95214630157193	-1.51049182027955	-0.468369906407409
CADM2	0.798411883431252	-0.36825073535223	1.58691485138923	-0.939080480615019	0.146293005589112	0.484156691168733	-0.710156096974349	0.0215979949757281	0.302962336075483	-0.462431323296464	1.45435004758177	-1.98062099022383	0.0215979949757281	0.657210834006578	-1.21522733085188	-1.21522733085188	0.0442288957863295	-0.135248709431771	0.644867697697602	-0.120525961674345	0.555516893537771	-1.557132692474	-0.837016370812236	-0.673116607216879	1.59486677883112	1.31469378903581	0.146293005589112	0.801635977810399	0.733681066934297	1.23942578734011	0.615058641049119	0.249801476506755	0.751391421950813	-0.544014259424172	0.146293005589112	-2.40410928797366	-0.32609854239477	0.0552375623975976	-0.306065125769445	-0.306065125769445	-0.165803299384524	0.445086292725555	0.42158476196066	-1.98062099022383	0.433448522437246	0.75487271038429	1.66994122990965	2.74451860498837	0.191570343299292
C10orf90	-1.21074314779646	0.465782975410225	1.87921617227528	0.10625655819786	1.60252002394903	-0.158767327679136	-1.21074314779646	0.326184679892833	0.10625655819786	-0.757681822411894	-0.757681822411894	1.58461125088035	0.385646502089356	0.465782975410225	0.10625655819786	-1.21074314779646	0.440147167053623	1.13154992549579	0.824341769459418	-0.945719261919462	1.12240810756167	-1.66380447318102	-0.611828653063699	-0.611828653063699	-0.391900531368726	0.852764913926368	0.326184679892833	0.779246005277396	-0.611828653063699	0.294293997705428	1.37190562617935	-0.304620497027331	0.601502153741795	1.6156367716875	1.20041664847455	0.95550602115338	-0.492657936534899	0.18806685913601	1.4762445708675	1.02318324548294	-0.492657936534899	-1.21074314779646	0.0611607940158375	2.51741635446887	1.9212196571127	1.58005632424274	0.490451160603655	-0.492657936534899	0.385646502089356
PCSK1N	0.62017462735119	-0.443961242956933	0.693659331561538	-0.205337827666989	0.0144296363409994	0.0665477122691109	-0.443961242956933	-0.516614324583578	1.82262606499438	1.67435550713271	-1.26108168089583	2.42453039438838	-0.226945576871679	-0.1092586285712	-0.297903480049231	0.482372419897484	0.671581702199445	0.64056714659739	0.352433644911201	2.0106390322363	1.17236686275282	1.24660696287409	-0.273132446631147	-1.00173271553512	-1.11502391798812	-1.26108168089583	-0.226945576871679	-0.0753990526807055	-0.90916706315288	-1.26108168089583	-0.90916706315288	-0.028500612413961	1.25143080413973	-0.60142859779341	1.9917263582296	1.89173403058729	0.0144296363409994	-0.18461227759623	1.02537323695555	0.581267519022806	-0.830903919209336	-0.90916706315288	-0.47898930146639	-0.1092586285712	-0.649818097792177	0.177356242421282	-0.90916706315288	-1.11502391798812	-0.830903919209336
CITED4	-0.772181432734318	0.046287215318436	1.20100650700336	-0.770705507965294	0.748250187417283	0.471823827192308	1.34983854523356	-0.00862253451353176	-1.39479432717169	-0.559816868444118	-1.02619619452954	0.925139863964341	0.431827568198917	0.946666972013665	-0.803861687084896	0.0752042079780594	1.13061045924878	1.78493959208081	1.19459351307935	2.5526400134995	1.10191328900809	1.03389928760795	0.918402822887833	1.27585660935689	-1.90471355207147	1.62876515397461	0.405903187488567	0.0880767980562422	-0.337357205003197	0.819324423921393	0.854729455458986	0.780289570235696	0.377447484286678	-1.16177168216936	0.675883015377239	0.965234344749975	1.42650300202803	1.06420928868466	0.621686935752703	-0.662378793649495	-1.06437521451177	1.17176531444367	0.419129118341581	0.291543595879168	0.444315951327892	0.973472223766642	-0.970397223205803	-2.64077419029458	-0.0831051913899012
POLR2F	-0.936231106163611	0.241284750268706	1.65289197848189	-0.118926710202736	1.03832377318542	0.200130357299025	-0.465695363425883	-0.118926710202736	1.66280222138753	1.57355983859988	-0.270405385438703	2.7680231226361	0.00484037931184527	0.416309355211723	0.384729727215181	0.959909053105696	0.00484037931184527	1.01317869177863	0.384729727215181	1.03832377318542	1.08598120284052	1.52712536003237	2.17853136355194	-0.190449598675335	-0.270405385438703	0.649113826924513	0.109483962464633	0.62685479728554	-0.589462452940464	-0.465695363425883	0.670666100036753	-0.118926710202736	0.200130357299025	0.475376122049573	2.35928460656421	0.838907098097087	-0.0542263875260054	-0.190449598675335	0.649113826924513	1.32580121269064	-1.21147687091416	-1.68201261365189	-0.589462452940464	0.959909053105696	1.37263630477382	0.886845097949451	0.241284750268706	-0.270405385438703	0.316789113982321
SCG3	3.94350576882492	-0.851693668786564	-0.851693668786564	0.207251695885691	-0.282517596598545	-0.282517596598545	-0.421128591616828	-0.599829244522158	4.35927696439517	1.0959941339052	-0.0735097572977305	-0.599829244522158	-1.2822587459563	-0.169264167352423	0.440001562722642	-0.421128591616828	0.261300909817313	0.261300909817313	-0.282517596598545	0.0826002569119833	0.00943648555290681	0.665429056735467	0.0826002569119833	-0.599829244522158	-0.421128591616828	0.513165334081718	0.477660007715079	0.741586444016809	-1.2822587459563	-0.851693668786564	0.870566639892377	-1.2822587459563	-0.0735097572977305	0.977315568850715	1.03948482130615	-0.0735097572977305	-0.282517596598545	-0.0735097572977305	0.0826002569119833	-0.851693668786564	0.261300909817313	-0.599829244522158	-0.0735097572977305	0.850845170739443	0.765029758346124	1.47740115707283	-0.0735097572977305	0.0826002569119833	-1.2822587459563
CIDEA	-0.487471210545124	-0.487471210545124	-0.281743666530044	1.11147262083425	-1.18780441864546	0.983600635748702	0.310978581310673	0.0731263613127795	-0.999010490525295	0.546964573886035	0.418589541570288	-1.51054977050547	1.14681270915185	1.73649307792361	1.23912322963771	-0.865059066785446	1.75445322080101	0.647487194852424	-0.0929497384098825	-1.51054977050547	1.57623502188171	-1.18780441864546	0.0731263613127795	-0.604489018390054	0.963401767211637	0.380086366956234	2.13138809449813	1.08220016276604	0.0883940608739094	0.872506469399338	1.61966207975765	0.158019493174896	-0.761158270527402	1.25287417341047	-0.761158270527402	-1.18780441864546	-0.865059066785446	1.56313558396276	-0.438412918667392	-0.487471210545124	0.338109932028682	-0.999010490525295	0.669558773155067	-1.18780441864546	1.5780766450548	-0.0117667705493371	1.22364402740722	0.981399103899873	1.40405607191318
TGFBR3	-1.63530625591992	-0.751747554734854	1.76119231674818	0.293765632471802	0.898933640375521	0.360985279166383	0.183508503150768	-0.0847784173052348	-2.32330294453436	-0.808641656931166	-0.49795379946161	-1.84040721216674	-0.0192890366990051	0.598138993502159	0.358500230026689	-0.383963876485049	0.875410183289523	0.306800519399048	0.590460001554345	-1.53966770624919	0.751146315374283	-1.00303517142618	-0.0719909219606262	-0.881201150935019	0.165164300185456	0.352880905367192	0.876725944845592	1.77642029880341	-0.672693375955135	0.0666587984883383	1.37555240142722	0.399153676623131	-0.163674329020304	-0.0312669675672399	-1.68385339829685	0.407982931857898	-0.69972463789747	1.10251838327617	0.634817167951756	-1.45122131318865	0.44349164223946	-0.752969510078507	0.528538742381209	-0.738426031634979	1.47469029376366	1.30393772140825	1.53910886888647	0.42104937249915	0.461228629748511
LEP	-0.304501974569591	-0.696945860727938	0.224702181864515	0.836604157851342	-1.64037538351028	0.201822021390135	0.143469127621267	-0.696945860727938	-0.757528212044458	-0.0972735658569083	-0.696945860727938	-0.552465409820569	1.57559100809581	1.64401082843134	0.774640698320698	-0.910183545345448	1.6678030864443	0.917710596954444	-1.14194191161586	-0.643508439721434	1.09896860208784	-1.32589887591617	-0.354964344273157	-0.696945860727938	1.21741819369742	0.808737014850406	1.93165357712621	1.51705986319098	0.416036442010257	0.560960169648523	2.31187682554072	-1.64037538351028	0.096655089910246	0.925712456897109	-0.757528212044458	-0.696945860727938	-1.14194191161586	0.976675500219243	0.492202935938382	-0.382469353133822	1.28616239603653	0.00997453302452464	0.938228938909906	1.34269508912419	1.42888016685839	0.439795467015482	1.17183534723852	1.10754935333034	1.98351413547494
BCL11A	-0.576541991717234	-0.072515725033168	1.85510471561049	0.277245777661364	0.63903960127594	0.121204476587435	0.172416823192666	-0.505254878591396	1.70842748960242	1.58808202580389	-0.670836489729208	2.12041883546835	-0.260664113547748	0.118042255946367	0.933642456478437	1.12940968254791	0.412687110844417	0.929891911728578	0.461330534459369	1.23906417275157	0.595850496439051	1.41456767702068	0.86790637162472	0.197758206866926	-0.697094940880799	0.484993786059398	0.944746845577198	0.663692205233087	-0.400750323504118	-0.633606191078577	0.534107784864701	0.105213183072336	0.719897564844039	1.57045626327752	1.81921114350242	1.29692289031337	1.0756642328712	0.118042255946367	0.776961764205382	1.16474764975332	-0.868509969863219	-0.610083833060094	0.121204476587435	1.53242808614915	1.10455885035057	0.807687983720656	-0.179890139996638	0.127476262314001	-0.354958611559723
NLRP5	1.37091673980223	0.38677415444223	-0.877748061827655	1.67545119796615	0.671552094281576	-0.877748061827655	0.646723698199589	-0.877748061827655	0.293994146351972	-0.525018509980038	-0.318684949253003	-0.877748061827655	0.500327707079007	0.695225254509371	-0.525018509980038	-0.318684949253003	0.671552094281576	1.4006843582046	2.24010032903754	-0.877748061827655	-0.172288958132421	-0.877748061827655	-0.318684949253003	2.17499782591925	-0.877748061827655	0.91675042620798	-0.877748061827655	1.66866601510739	0.342495702661755	-0.525018509980038	1.50016656708112	1.07057547153488	-0.318684949253003	1.01201885576158	-0.525018509980038	-0.877748061827655	1.4006843582046	-0.877748061827655	-0.0587354054956448	-0.525018509980038	-0.172288958132421	-0.877748061827655	0.0340446025946134	-0.877748061827655	0.500327707079007	0.869743382500224	-0.877748061827655	0.240378163321648	1.07057547153488
RTN1	-0.285267743184107	-0.546331912881375	-1.32104951889781	-0.442064747274653	-0.184798709286844	-0.48409540504341	1.26139733689942	0.497612780086601	1.00404358798232	0.328758971526977	-0.0850676435762322	-2.05544535980374	0.443604695671069	-0.382834446936517	0.433598553326953	-0.945955200030459	0.206310681163254	1.1052985498791	0.224545121588032	-1.4209450292857	-0.395628593525596	-1.20255777410397	-0.538606864013971	-0.339577990075891	0.850301207803608	1.2320796044441	1.38822706178168	0.939783120087032	0.305520093942791	1.29588006467427	1.6357560125672	0.284393448484439	-0.52589280925893	0.397168541922013	-1.22015582358417	-1.83848047706221	-0.771469271212466	0.268417229996122	0.364105524777806	-1.57058510914445	0.872259612565378	1.05173663594065	0.741288644705773	-2.45403306807721	0.47951823438353	2.00019188214793	-0.0748668268216857	-0.835359853650998	1.30599872634946
PCDH8	-0.645815580964198	0.825195573190143	1.25041315697744	-1.0710331647515	0.590245414434482	-1.0710331647515	-0.397079239801371	-0.397079239801371	2.84602371797387	2.68352020217359	-0.0837085105156448	2.56652843705264	-0.397079239801371	0.927676454934315	-0.220597997176898	1.30379109534783	-0.0837085105156448	-0.397079239801371	0.122703512039221	0.341509073271655	-0.645815580964198	0.903616143720208	1.80126377767348	-0.645815580964198	-1.0710331647515	0.590245414434482	-0.397079239801371	-1.0710331647515	-0.645815580964198	-0.645815580964198	0.629837170397703	0.204619586610403	0.590245414434482	3.13188994112546	0.276874685148756	-0.397079239801371	0.341509073271655	-0.397079239801371	1.30379109534783	0.825195573190143	-1.0710331647515	-0.397079239801371	0.122703512039221	1.88104607861714	0.766726657058956	0.453355927773229	-1.0710331647515	0.903616143720208	0.204619586610403
DLGAP1	-0.29526875170431	-0.503367588448425	1.9146226748444	0.470093938813596	1.1525403074367	-0.674101330267519	-0.991235707600195	0.919231041778315	1.8552667873666	0.895217088995285	0.567681426176952	0.818901254929514	-0.872402853468003	-0.492100159154971	-0.319618661869726	-0.242136486956849	-0.00204816698471349	-0.167380649288516	1.79001489553881	-0.538545290554899	1.08148528739828	0.268872394229579	1.87144485738777	0.277822510634563	1.5816460205202	-0.287374012559682	-0.644338171736181	-0.130330553249926	-0.112656464815351	-0.991235707600195	0.0305851756809855	0.509134617854355	0.975247596401376	-0.409065268413401	1.11180397912291	0.0305851756809855	0.899289066239842	-0.991235707600195	0.59744458470829	2.16239590536944	1.49287712906088	0.704657917947928	0.195242899928957	1.65061575363417	0.262828023157119	0.576594879113939	2.03889572780325	0.482708661195038	0.792684072433246
STC2	-0.88165900754001	0.918403372077762	-2.53701080341758	0.451872820873253	0.425644686687767	0.528456779503503	1.94046795088674	-1.18194379628635	-0.713811490238663	-0.6170149484916	0.811179637788319	-0.937927212292383	0.739350518655495	0.216620848784276	0.188980643707723	-0.966700833809546	0.0557186154506173	0.233733918032422	-0.0981317098375537	-0.0846206738467094	1.47314410589573	-1.01243548140383	-0.601435900396409	-1.58102168185061	1.01298100126868	1.70447710441801	-0.298061352883344	0.878486212656778	1.89599401549543	0.714977085432822	1.04244709749775	0.795432366737526	1.43781262999209	-0.761661032734224	-0.354273583953793	-1.20265332832081	-1.25254464902715	0.864716496841884	-0.137049990660933	-1.32425851215911	0.718199687146688	0.747909772851307	1.12507905062423	-0.441633203056605	-0.186155535286907	0.403327771345982	-0.025943570965233	-0.699292727178749	0.849397325092076
TRPM6	-1.82274470409378	-0.0253969374543966	1.90519509020565	0.936553085812628	0.761436929611503	0.0359644278368984	0.170136696629279	-0.568203423966362	0.324472146309576	0.417750002301818	-0.128249157614502	-1.01426486284071	0.531191039181977	0.170136696629279	0.962078537061513	0.119364148058037	1.64635344110766	0.21763124394339	0.283577733509438	-1.82274470409378	0.417750002301818	-1.31265071708449	0.119364148058037	-0.247848473657356	-0.092343984707474	0.531191039181977	1.31420432319327	1.4552543062095	-0.339957290380013	-0.292462743065902	1.20849621279526	-0.247848473657356	0.750370404296001	0.38184482939479	1.1779561431077	0.919030589774132	0.38184482939479	0.0359644278368984	0.451984550052221	0.500523682446541	0.145188203516921	-0.292462743065902	1.01061766945583	-0.715879008596925	1.42912457678342	1.09205757476251	1.07790502194755	-0.0581094369570705	0.642483432008908
PM20D2	-1.64696802625595	-0.5512013824762	1.54962078284098	0.786072146993177	0.139079455132165	-0.584896330703705	-0.739164511072416	-0.615993585065353	1.82117708767319	1.79833126336988	-1.41857662245113	0.113970348321477	-0.403112728002945	0.187206542524058	0.130790674626755	1.33689929571875	0.115667213008567	-0.136525375429013	0.832355047657618	-1.71494453333371	-0.0730676201848982	1.06247990333676	1.60988058164909	1.88933861178847	-1.30587029070491	0.509048775729114	0.205730089284444	0.872763688195648	0.933984777804373	-0.690352476945149	0.569224131607607	-0.258255807920711	0.745375167132397	2.00208480268641	1.68703146143572	0.628287205289226	1.00214035625671	0.107149321374834	0.314625657499959	1.8825847538308	-0.477347921880192	-0.748343910573782	-0.0794199586815049	1.80935372625695	0.789960641250077	0.733859289989417	0.0207917671768432	0.844823213650857	-0.396949448831998
CRHR1	1.09540563800902	0.319044534294055	1.55880799000872	0.319044534294055	0.143896158449655	0.377901526916017	-0.525485181726599	0.721525078251885	1.20484667199281	0.182831209127536	-1.44280303564739	0.431948285110977	-0.124402114443179	0.219602055228972	-0.377829987167157	2.32253603596338	0.457401613903834	0.884087898653697	0.182831209127536	-1.44280303564739	-0.257186908833765	0.822329691224143	2.4878377418752	0.550425387829923	-0.715845835794158	0.418844788420238	0.457401613903834	0.631969037156584	-0.4234829123923	-0.472520525096399	0.550425387829923	0.349127212686071	1.29169027935479	2.21517176362349	0.785353314771812	0.975713968839372	0.431948285110977	0.391832672194189	0.884087898653697	1.5611670119703	-0.221410360379045	-0.295008914742251	-0.0949881626966443	-0.882141839352693	1.28098861818454	0.815097871051522	0.0808289397932369	-0.984144108686992	0.457401613903834
NEK10	0.257516921534837	0.45108195974942	-0.18682601398524	0.493580267935997	0.525911746881213	0.960707282365376	0.0713189459483644	-0.0415792100373954	-0.936170386472527	-1.33482128247704	-0.774367026185409	-0.979740151622797	0.0907037175216145	0.185165220267798	-1.09276479337077	-1.40440501017613	0.973396236315312	0.439500002063305	1.94938625703802	-0.564127841339003	-0.404897441515812	-1.83358716830832	-1.01487050004352	1.74876374453359	-0.0728113783749687	0.237288068971935	0.546217140149962	1.24950718091863	-1.18369758972061	0.217536914441411	1.27783351995122	1.02023642483205	-0.420908345042741	-0.543388895832912	-1.20044757207832	-1.78170683752989	1.44371321858073	0.475883127734926	0.860178603437771	-2.48894746103785	1.29041261015861	-0.393190937101036	1.8022605228981	-2.33235305413961	1.14742431602151	0.887287847271584	0.267929530811548	-0.504140803493814	0.37192690969123
DMKN	-0.281353911384921	0.344690751969109	0.50680723173493	0.402032324836312	0.473488332164962	0.239186320025798	0.336777420248263	-0.0271496356556482	0.20405471113474	0.920758655228201	-1.29044133719398	1.02430015133817	-1.33699714307256	0.824870170274323	0.22016827624856	0.732446697959484	0.616087372216464	1.06848145286254	0.34917531232265	1.63146440294126	0.422069460349005	1.3519267987713	-1.18317674276898	-0.179465450443364	-0.775007408958254	0.0883017339866869	0.2134964674072	0.551175831416093	-0.631259892575237	-1.12873200185983	-0.491570915159951	0.485226519284714	-0.477922359898194	1.66573250188089	0.0340827021830788	1.88997483604654	0.473488332164962	0.627726822911605	0.0835321159243455	-0.992494474581113	-1.3005392966234	0.509066796885979	0.63233230822128	1.34473541582279	0.320113991436329	0.716892774039012	-0.459553582692703	-1.22793488788957	0.639566767224354
DNER	-0.00273429313348315	-0.375998696500184	1.0546827078072	-0.447906246579884	0.258714920352792	0.0299124721225812	-0.375998696500184	-1.12252750323359	3.07270317060973	2.15401621922931	-0.375998696500184	0.192692748019641	-0.447906246579884	-0.749263099866885	-0.447906246579884	1.93444247441472	-0.629098801601775	0.192692748019641	0.588875789056793	-0.157653017676608	0.621522554312858	0.387100854708541	0.503991545909555	-0.749263099866885	1.21664083590537	0.477060599176368	-0.375998696500184	0.353433223357781	-0.90418182441001	-0.375998696500184	0.258714920352792	-0.447906246579884	0.0299124721225812	1.1915894956308	2.06411222945467	-0.157653017676608	-0.114549483013909	-0.749263099866885	0.735313917800669	0.0299124721225812	-1.12252750323359	-0.204509227481736	-0.629098801601775	3.1649114519678	0.799689782817716	0.370530110233218	-0.00273429313348315	-0.629098801601775	-0.447906246579884
CHGA	3.28110047748079	0.129107328678467	0.075705440737595	0.075705440737595	-0.222213731508883	-0.051673063944052	-0.686634911296154	-0.129804205185605	2.99708100191801	-0.129804205185605	-0.335313851108804	-1.0379559714835	-0.051673063944052	0.702557528657868	4.22602605738018	-0.481125265372954	1.73990121535106	1.29617062884044	-1.0379559714835	1.86798318878032	-0.335313851108804	-0.481125265372954	-0.335313851108804	-0.481125265372954	-0.051673063944052	-1.0379559714835	0.221516855001745	0.367328269265894	0.764069176030568	-0.481125265372954	0.551266610741607	-1.0379559714835	-0.051673063944052	-0.129804205185605	0.262086433453202	-0.051673063944052	-0.686634911296154	0.0160072090785451	-0.222213731508883	-0.222213731508883	-1.0379559714835	-0.222213731508883	-0.222213731508883	-0.481125265372954	0.924158975376443	0.0160072090785451	-0.129804205185605	-0.481125265372954	0.0160072090785451
RSPO4	0.247469269946068	-0.00747549465852183	-0.0430231488394274	0.703193749438798	-0.885200577183357	0.498207549014362	-0.0806031738707604	-1.03191109065999	2.75388367412729	2.0279349530648	-1.94336004964545	2.17339194576786	-0.256979085201373	-0.663979689039391	0.118137868231751	-0.00747549465852183	0.314388485210415	-0.309604880003342	0.247469269946068	2.245792808574	-0.162894366526712	1.74950656902291	-0.366812375901272	-0.309604880003342	0.27054081074464	-0.208255209546661	0.85923025540274	0.748554592458747	0.790986827310933	-0.663979689039391	-0.00747549465852183	-0.576186611167256	-0.256979085201373	1.69208169125936	1.4294018792427	1.58461596324237	0.292830112966017	-0.0430231488394274	0.588002063581465	2.47499281705964	-1.48763557015272	-0.366812375901272	-0.765329359496071	-1.48763557015272	-0.0430231488394274	0.247469269946068	0.314388485210415	-0.663979689039391	-0.366812375901272
RUNDC3A	3.67873521965872	-0.241932317909841	-0.768120020414319	0.373832171916616	-0.320834112479732	-1.08736565312177	-0.821666631291051	-0.768120020414319	2.7950459305345	-1.01123756096458	0.560126231614493	-0.768120020414319	0.955030616682711	0.122163660665839	0.592244790036629	-0.586533134310455	0.207267627147209	0.283395719304406	0.444627777942973	0.425098248786941	0.122163660665839	0.778181771105442	-0.475151777767973	-0.127000346894704	-0.718269318318233	-0.00957252334193859	-0.441538806008146	0.207267627147209	-0.320834112479732	-0.768120020414319	-0.0466344209399278	-0.193744559220299	0.584348005520415	-0.170804581980506	-0.170804581980506	0.535064230555183	0.0256807410433462	-0.671637100791825	0.72135829025306	-0.671637100791825	-0.349172983514691	-0.0857006154991356	-0.510405042153258	-0.942371324819466	-0.320834112479732	-0.193744559220299	3.41902856008008	-0.29356489166411	-0.768120020414319
TMPRSS3	-0.835785823416092	1.0701505238277	0.732487492435197	-0.264873500945884	0.873346493723801	0.339768125069835	1.21195046111023	0.587904120966249	1.42790644197217	1.11104374354441	-1.28005402955774	0.231089567259773	0.360165411200505	1.33930559739507	-1.02398114666969	-0.414813057226534	1.00946359736963	1.14526731944018	0.376202909484575	0.0988022047113656	-0.185783363564474	0.344616497760664	-0.514391228657771	1.58822064124465	-0.914094281028097	0.801691496826183	0.598998373716474	0.897136481509431	-1.01643696647624	1.19206927099061	0.871483082009446	0.905976428923999	1.17828849482762	1.53719020500302	-1.12812303679029	0.317916787986426	0.606674478178193	0.724434944717665	-0.19252495044678	0.451155795346902	-0.252455491888748	0.172843851764467	-0.195926732224554	0.813835598619832	0.656890476366122	1.49441578192349	-1.03938460079743	-0.566785332701864	0.344294588497271
PI16	0.0904826235415408	-0.100984896180776	0.558603454805015	0.76510004092828	0.131802694933411	0.384009585340136	0.375550283061577	0.0408043594901178	-1.39091333028458	0.0275135010605559	0.826695665063978	-0.495013301967768	0.412466598559837	0.89955219628285	0.963175431804805	-0.495013301967768	1.54291321024966	1.57151539691731	1.52153915740225	-1.81915434920503	1.24024005933277	-0.353738197824506	0.240386225525973	0.408505865605394	0.0494594900173656	0.48703960371001	2.16193963197521	1.86254368723863	0.371262512698152	0.58659767136732	1.50507967135018	0.606545095416368	0.281289605112095	0.981622478711872	-1.02241698776772	-1.49520252415744	-0.177985510102358	1.85719723780216	1.28803681995132	-0.40751742456921	1.00661507005622	-0.944341974082218	0.446679211693292	-0.792251359723803	1.89430976662702	0.497019278787273	1.25736876418994	0.351465326108147	0.786841807163255
CSN3	-0.508830161315226	0.504023430625461	0.274820349404461	-0.508830161315226	-0.508830161315226	0.504023430625461	-0.508830161315226	0.666645604764305	-0.508830161315226	1.09274101023156	0.792785162751053	1.5903940209979	0.591162397905708	0.941095576189115	-0.508830161315226	0.112198175265617	1.09274101023156	-0.117004905955383	0.666645604764305	0.792785162751053	3.13213613534323	0.274820349404461	1.3748129086254	-0.508830161315226	-0.508830161315226	-0.117004905955383	-0.508830161315226	1.33292083154896	-0.508830161315226	-0.117004905955383	1.1846104181109	0.73322651184646	-0.117004905955383	-0.508830161315226	-0.117004905955383	-0.508830161315226	-0.508830161315226	0.112198175265617	0.40095990739121	1.33292083154896	-0.117004905955383	-0.508830161315226	-0.508830161315226	0.112198175265617	3.83239179336322	0.40095990739121	-0.508830161315226	-0.117004905955383	-0.117004905955383
SMYD1	-1.27832398497496	-0.527329418942425	0.892560879593249	1.48110347056395	1.43967732801367	-0.151832135926159	-0.30767758925523	0.370979273423475	0.0678196937610351	0.370979273423475	0.818814259793566	0.957460552120789	0.840928680019986	-0.527329418942425	-0.151832135926159	-0.30767758925523	0.862175641185031	0.344548272046914	1.3060897800312	-0.224169839279986	1.55260966482425	0.599162430106372	0.581963269104523	0.223665147090106	0.020683188603911	0.892560879593249	-1.27832398497496	1.65813196811291	-1.27832398497496	-0.30767758925523	1.53182850598203	-0.088025759568036	0.999476024576275	0.344548272046914	1.41396337249703	-0.088025759568036	1.08182747087223	-1.27832398497496	2.04899007279732	0.316761254773151	0.443316976777301	-1.27832398497496	-1.27832398497496	0.983058766141838	2.32080339185863	1.72565427915517	0.188702818717842	0.581963269104523	0.256507206344492
ETV3L	-0.551297534360437	1.23464441101041	1.58358660289673	-0.551297534360437	1.65376092445158	-0.551297534360437	-0.551297534360437	0.238292597003102	-0.551297534360437	1.20405613898183	-0.0531216273567846	0.349083143213125	0.673932042967659	-0.25988331000055	0.238292597003102	1.67028385697496	-0.0531216273567846	1.13867327457666	1.10360700731099	0.107255193303685	1.8040385263327	0.238292597003102	0.673932042967659	-1.04947344136409	0.238292597003102	1.52605863537029	0.529706821362988	0.94323018665052	-1.04947344136409	-1.04947344136409	0.238292597003102	0.107255193303685	0.445054279646868	1.56491760753509	1.81747285973018	-0.551297534360437	-0.551297534360437	-1.04947344136409	1.5058117778809	0.986802066919524	0.445054279646868	-0.0531216273567846	0.238292597003102	0.896845324667224	2.02423454237395	0.847259050216777	-0.551297534360437	-1.04947344136409	-0.0531216273567846
ZBTB8B	0.0354404276808591	-0.475299589612072	3.20810036265904	0.334204185414899	-0.310878028862221	0.447788894534093	-1.49677962419794	-0.475299589612072	3.59682024419962	1.12295047257688	-1.49677962419794	1.73208204030951	-0.310878028862221	0.447788894534093	-0.986039606905004	-0.986039606905004	-0.176535831878033	0.334204185414899	0.546180444973791	2.46053252579035	0.0354404276808591	1.73208204030951	1.53228526614877	-0.310878028862221	-0.687275849170964	-0.687275849170964	-0.475299589612072	1.45599213586431	0.122227925856007	-1.49677962419794	-0.0629511227588383	-0.475299589612072	0.270090540528592	0.546180444973791	0.0354404276808591	-0.475299589612072	0.746552652268133	0.0354404276808591	0.546180444973791	0.0354404276808591	-0.0629511227588383	-0.0629511227588383	-0.310878028862221	0.546180444973791	0.710602005723643	0.447788894534093	-0.310878028862221	-0.0629511227588383	-0.176535831878033
FOLR1	-0.871756481234576	0.355838554866561	2.03847343669036	0.259244402366752	0.976537941699786	0.464568266517699	2.06902179039052	0.214290021415372	0.0346933418743469	1.06135964913924	-0.472116580509012	-1.06299977727923	0.558586421335401	0.658884303092317	-0.43957512655182	-1.38993235126282	0.355838554866561	1.32297460307848	0.927190118440242	1.47150598199892	0.810755105854967	0.973403950081724	0.313207646609758	-1.28468357056366	-0.0266480372227364	0.897673547065316	-1.1259817284762	1.36659886303378	-0.0536076035105458	0.259244402366752	0.725869084564209	0.190096820847675	0.344046340583361	0.820638997282207	1.38403263735325	0.921959040755935	0.372991863502829	-1.38993235126282	1.20960162707775	2.00536808637585	-0.525569641897308	1.21197777317718	0.344046340583361	1.43425373729042	0.941704002151836	0.978097162965006	0.0733306997874539	-0.455565268129565	-0.0399352258262551
NME5	0.765226778367767	0.279524660883175	0.332776567513923	0.0645776251687023	0.724465166326587	1.00131592265469	0.218493753978214	-0.491707363185325	-0.0175399998463053	-0.35350839022456	-2.37615297320196	-0.0965229198722651	0.416631681426714	0.624663687810234	-1.1813585371838	-2.11180049297101	0.31725265704118	0.466391772548678	1.47309723645169	-0.258259883581308	-0.251960574313476	-0.35350839022456	-1.0411116316166	1.46908233431103	0.0410097541676757	0.787241875759074	-0.346223695027822	0.563014003671748	0.775679482213681	-0.500826021440246	0.589413295714398	0.25694323707201	0.775679482213681	-0.519455101287318	0.0722479893724165	-0.406916178132149	0.959666305249747	0.907806328417129	0.703087072832834	-1.71661604965795	0.591135815705216	-0.729444987332225	0.0947320601242281	-1.71661604965795	-0.158662625407199	0.771779330380007	1.58630833076093	-1.65988694311943	0.37245259080263
CD164L2	1.84763501139199	0.480700558137888	0.695488277256646	0.176415616840007	1.03729556462246	0.647366688828131	1.37599073625963	0.530896979865131	-0.665998568138286	-1.04278495367933	1.19106127708026	0.530896979865131	0.0387893026438511	0.816913902409187	-0.154731300678755	-2.66346384721839	0.250984390793382	1.45770613559766	1.15447843683817	0.356535966780776	0.829969159175131	0.491016848699261	0.997144006498114	0.790089028009261	-1.64092931229933	0.404139757538793	-1.64092931229933	1.09370031549825	-0.665998568138286	0.27882176054973	0.292356135715977	-0.8947696965946	0.292356135715977	-0.31932259807027	1.11158247012403	2.40237297292078	0.796887258172737	0.344138990068639	0.755125006181285	-1.1296620448398	-1.22815516742894	-0.350714686761233	-1.04278495367933	0.480700558137888	0.663758535663777	0.849128749413382	0.0934515468001248	-0.31932259807027	-1.04278495367933
GDF5	1.79303408241443	-0.437531187527736	2.73367685856608	-0.28407789515231	0.317972037850429	0.317972037850429	-0.760747358962597	0.471425330225855	0.12013633560802	0.12013633560802	-0.914200651338023	2.37234843496762	-0.218534164214403	1.10154808641157	-0.158697425959858	-0.103652962649993	0.258135299595884	0.12013633560802	1.98750699716582	-0.914200651338023	0.288704273147712	1.17948293946251	2.29602977225301	0.157317751179522	-1.11203635358043	-0.103652962649993	0.258135299595884	0.258135299595884	-0.914200651338023	-0.529359213536229	1.29247228654193	0.192591568657977	1.33293623183794	1.26410997117552	1.60958338211497	0.192591568657977	0.992477203903125	0.0391382762825508	0.12013633560802	1.98497407101838	-0.356533128202267	-0.103652962649993	-0.914200651338023	1.31971104210103	0.808821151886139	-0.103652962649993	-0.914200651338023	-0.437531187527736	0.317972037850429
SAA2	-1.76669994823892	0.184105736310054	-0.23577526653851	0.798053470737212	0.184105736310054	-0.221418516836974	-0.488833854791901	-0.912287638029391	-1.43760844544234	0.491009208150189	-0.990537912144862	-0.802152974869296	0.955957646728681	1.26518231653914	0.83145597268548	0.293012317029529	1.72624787560489	1.27944447923421	0.312464287953167	0.118590262003307	0.772226216040995	1.27749875161062	0.89087766283983	0.0218914346431539	0.580708723452384	1.0591889217707	0.800343382151014	0.792287378988293	-0.414071956822267	0.428034746823167	1.56844941508235	-0.348127289270891	0.0868153497509884	0.0309954166990248	-0.646106201533002	0.159530142843339	0.472849262920734	-0.0360791857670475	1.20029514649935	2.25567880010791	-0.0210141721377904	-0.822514584596113	0.357068677360258	-0.488833854791901	0.325956086825793	0.597373125029811	0.220668922000681	1.10211812291985	1.06775872010594
KIRREL2	0.591402689339045	0.181636825553391	-0.0366358274316521	-0.708909951613667	-0.358782905777171	-0.358782905777171	0.181636825553391	-0.51172862498976	1.54158828445526	-0.51172862498976	0.296138037780812	2.3977973016324	-0.51172862498976	0.913549767684563	-0.128160116447105	0.346932681111003	0.79709858537095	0.822025478669111	-0.51172862498976	1.90528832873278	0.89178876464778	-0.358782905777171	0.181636825553391	-0.51172862498976	-0.708909951613667	-0.358782905777171	0.744348408551633	0.716368441060656	-0.51172862498976	1.81376403971733	-0.358782905777171	-0.128160116447105	1.45978634317442	1.60691521822771	-0.358782905777171	1.61466009185241	0.241275643502549	-0.358782905777171	-0.0366358274316521	-0.0366358274316521	0.116309891780937	-0.708909951613667	0.913549767684563	-0.51172862498976	-0.358782905777171	-0.0366358274316521	-1.46191422010598	-0.986821422547867	-0.51172862498976
MRGPRX3	-1.192423890491	0.839254169107035	1.28838652969682	1.73751889028661	1.75831086761272	1.03266599321826	-0.294159169311427	-0.743291529901212	-1.192423890491	1.22944036265105	-0.480565941095816	0.154973191278358	0.918695695927696	0.231292008299366	-0.149570844114494	-0.294159169311427	1.41584713443544	1.11130309904259	1.56043545963238	-0.743291529901212	1.18142128473309	0.780308002061269	0.417698780083755	-0.480565941095816	-0.149570844114494	1.0731767480817	-0.149570844114494	1.80437825420776	-1.192423890491	-0.0314335805060305	0.989452581550963	0.361318798686513	1.90968418705004	-0.480565941095816	-0.294159169311427	-0.149570844114494	1.72327741526566	-1.192423890491	1.76509586185311	0.417698780083755	-0.0314335805060305	-0.480565941095816	0.154973191278358	-0.480565941095816	1.36782805651748	2.35339424796967	-0.0314335805060305	0.299561516475291	0.469563335337911
ADRB1	-0.678981071516069	-0.518512336814131	-0.334822214131763	-0.283713520888999	-0.451237772632494	-0.777409023761114	-0.518512336814131	1.92149954085381	-0.893824582261845	-0.236394261886718	-1.0363057107081	1.02535724802183	-0.00865096300314314	0.809248092073922	0.133830165443109	0.107764595497587	1.58856040627353	1.55083108165948	2.18811721420474	-0.893824582261845	-0.00865096300314314	-0.334822214131763	-0.283713520888999	2.05930286233135	-0.390380526743217	-0.334822214131763	2.123565544535	0.999555038688583	-1.21999583339047	-0.390380526743217	0.417769975687335	0.271182609324829	-0.593718901078747	0.25024572394384	-0.390380526743217	0.509142410890824	2.53184956847024	0.523176333954531	0.417769975687335	-1.9214793299668	0.022502425060265	0.648779357371983	0.25024572394384	-1.9214793299668	0.228598979906732	-0.283713520888999	-0.390380526743217	0.523176333954531	-0.283713520888999
BDNF	-0.274161788752695	1.56831328333701	0.285396128013247	-0.532697561960745	0.201490473075888	-0.171560034187747	1.75752570094071	-0.0810588727843622	0.429890156891607	0.688425930099657	-0.92520155854903	-1.0652922986694	-0.0395151454424309	0.107286307949103	-0.613653609493012	-0.613653609493012	0.361034702520903	1.05542146682209	2.03586313140063	0.605725564484663	-0.221149612904728	-1.0652922986694	-1.23674950760505	0.844039860512572	1.33045243777104	2.73610451131926	-0.274161788752695	0.107286307949103	1.18078258427578	0.551465018280121	0.407616951428417	3.00347669620212	-0.221149612904728	0.258432947955955	-0.459463908932637	-0.171560034187747	-0.532697561960745	0.107286307949103	0.804627540322237	0.763083812980305	-1.0652922986694	0.928828194220697	0.588061067319644	-0.39260682184038	0.791027684664604	0.532491911456555	0.336639898511115	-0.459463908932637	-0.124977785280233
KRT23	-0.0339726396742284	-0.263879135641576	1.62678875954648	-0.200313556125391	-0.168350877806223	0.448460228181183	1.22405630705499	0.322490128079493	-0.518206163138782	0.706343748251069	-0.938703267141045	1.10667571194263	-0.388057772867766	-0.933041090329903	-1.36614318637444	1.22170875544918	0.154815378002111	0.160118484053289	1.10223084773657	0.527957043211807	-0.285691731306183	-0.0655808818427002	1.03472487007734	-0.159456616728146	-0.944425046908331	1.25519654637163	-1.29044533182472	0.841828788519834	0.191962036473621	1.41861301194824	0.7592913379863	0.503664011901843	-0.564786733556007	1.17523820710676	1.1933376816238	1.51523566037305	-0.792382622612124	0.789720373372261	0.637748090899333	1.85620345100541	-0.958998682828404	-0.415612727835791	-0.147376918299291	1.19361927726743	0.00299042282612872	0.41554844341386	-0.7648276676441	-1.30142679741197	-0.193046548707093
ALDH1L1	-0.260967610426339	0.0699340763700661	1.05856482661024	0.770911351855844	0.569764238806927	0.897372400474813	-0.540735374156553	-0.465388713980263	0.171586981060259	-0.193597827582657	-0.688099838413095	-0.757156644601713	1.05067911558606	1.24719191246128	0.890737808930957	-1.0190015252095	1.50746517549411	1.02372286709067	0.454498222684662	-1.27272875684197	1.39033716614595	-0.92026305866165	-0.376233626548605	-0.355635314698603	1.09173164998405	0.746698614745746	2.29703946784963	0.963435743381063	-0.465388713980263	0.502938613881314	1.45212268674627	-0.10347091998422	0.132703894147796	0.989920571826643	-1.67829697344481	0.0699340763700661	0.28466832347029	1.28960701947272	0.460742538644047	0.435418881628294	-0.376233626548605	-1.27272875684197	0.268432463692799	-0.875731982196504	1.60874438422394	0.770911351855844	0.945197002068478	0.758911184964609	1.43416092096602
FGFBP1	-0.996049349106662	0.277060593119836	1.04652965323525	-0.661667614729644	0.660543405604725	-0.131685104815968	-0.996049349106662	0.37072356495224	0.690703905405648	2.41617284868106	0.277060593119836	1.41790874152545	0.611442327496854	-0.661667614729644	0.114742728737517	0.840326014187852	0.840326014187852	0.850928877698596	1.35579883275464	-0.996049349106662	0.628370761614688	1.47292649833784	0.537078363938068	-0.219639005639501	-0.466066839192986	0.660543405604725	-0.996049349106662	0.516547143321578	2.18911081988292	-0.661667614729644	0.690703905405648	-0.466066839192986	1.2255348065817	1.92806335631527	0.71908920220998	-0.219639005639501	-0.661667614729644	-0.661667614729644	0.881407066592298	0.00709585402439204	-0.131685104815968	-0.131685104815968	-0.661667614729644	0.71908920220998	1.32540069212628	1.19568543924557	0.00709585402439204	-0.219639005639501	-0.219639005639501
SEZ6L	2.37555359765458	-0.0274843057208474	-0.0935602377349503	1.29608813887607	0.775552949547864	0.419506312193024	-0.00323332325961503	-0.0274843057208474	2.1564034714412	-1.2532611964422	0.646438542697548	-1.04189137871588	-0.830521560989559	1.28918337418014	-0.600193213501209	-1.2532611964422	0.912733019894701	0.122484966606875	0.346121282360136	-1.97593937655028	1.06575979138772	-1.40323046876992	-0.961532303555251	-0.341399615545558	-0.891922106388156	0.167067856354223	0.636115391239151	0.883296855901385	-0.0661169482169822	-0.202887993738363	0.904490917560454	0.246204651674006	0.592648382288845	0.0199394745084837	-1.61460028649624	-1.2532611964422	-0.0796580241730053	0.643020155935079	1.47163179255782	-1.2532611964422	0.0737296349171864	2.24779819944957	1.30483339339722	-1.97593937655028	0.149689510018861	0.536883590302088	3.04538291647485	0.688950660685295	-0.137640182809133
FGFR2	-1.47924171158789	-0.364044421062199	1.99544886519479	0.0796092291335669	0.243663010398006	0.162846634241002	0.82427597233905	-0.240194857474541	-0.212503386289853	-0.170365758215645	-0.62172370792317	3.51222647758425	1.06116074705386	-0.283539736343418	1.70119333329346	0.187742805139321	0.14685168640602	-0.734546103937781	1.39831491889034	-1.79933894613823	0.424755724504636	-1.2757734955432	0.568091816455758	1.12636289308198	-0.139970059337201	0.796200730161196	0.160958510633918	0.738551947055303	-1.56484514625267	-0.204841630657002	0.761468068107734	-0.234096124399174	-0.0260321279609864	0.951701055447916	-0.232881721059825	-1.14079942868298	0.136015060319787	0.298949888902106	1.18968852847052	-0.226836136454335	0.890896283770846	-0.0389093713893745	0.391036366204844	-1.43180951609801	0.610351537979874	0.223919634236256	-0.878161289378488	0.0529237489018561	0.0114459100032613
PGBD5	1.92220414178446	0.316787313365637	-0.707507176745046	-0.177906287029619	-0.289011830802496	-1.07888574815492	-0.370303148641687	0.174895339602467	1.95398567833524	1.15184132754854	-0.649928120183653	-0.989848523331435	1.07514482220244	-0.836517411805061	-0.802301294076789	1.99440073841911	-0.370303148641687	-0.909583983726877	-0.467984792633107	0.578499582761498	0.150962588272322	0.869114258586525	-1.47475157996977	-1.12733749498434	-0.922424634748884	0.0396037470483956	0.293817780680731	-0.431740403987361	0.807914556628344	-0.237133697833894	0.184941025052002	-0.687858888930797	-1.35637532479227	2.74367922526588	2.59876421535942	1.62963186222607	-0.948728996165843	0.696820327540474	0.319613536258971	1.04788776084348	-1.07888574815492	-0.044096804755938	0.382051294755681	2.72262884739223	-0.259784167909222	0.258102677667573	-1.21509571642655	-0.748283897730111	-0.103505360705929
NDP	0.427706188142027	-0.208869322595047	-0.114519966237923	1.32255581069424	0.243719354663478	-0.564672288885362	-0.175387314580743	-0.933015710441282	-0.933015710441282	0.461744923579235	-1.18662103090811	-0.114519966237923	1.26966117645526	-0.519508291834444	0.275179936320978	-0.885697863472627	0.157821978875985	-0.0037377556198614	0.668988510280673	0.798332195913603	-0.208869322595047	-0.0689410409327225	0.20513982584464	-0.32545816814749	-0.387596865782648	0.938872719546714	0.692083912947109	0.0738820689160454	1.08283843433562	-0.13399154531582	-0.0689410409327225	1.94631206063839	0.123569665622039	-0.208869322595047	-0.144021414267546	-0.84250005365441	-0.0866736983471643	0.965594592884088	0.458745146311469	-0.270238908337655	0.351709833685094	1.76829066844627	0.576103103756462	0.0738820689160454	0.135251654658654	0.692083912947109	-0.40442768529724	-1.18662103090811	-0.541576886218926
WDR17	1.68038413716435	-1.00837942758097	0.257403091280345	1.0564837046027	0.680458381279669	-0.433295600487717	-0.705251458303229	0.285385984980733	0.940734236803619	0.647179052247554	1.13352382834492	-0.433295600487717	-0.528178064834295	0.860225510562146	-0.0888422052379096	0.603898006315436	0.264518981528227	-0.954822389206458	0.957024879762288	0.544008809180455	0.148037190441097	-1.80811103795078	1.13179726998704	0.578941169536798	-0.245327804898952	0.865577871688557	-0.101533740462132	0.647179052247554	-1.13189578267539	-0.817473594666821	0.534956915883962	0.534956915883962	0.776881566458238	0.988367094210534	-0.245327804898952	-0.581735103208804	0.356361846359442	0.173163848617141	0.0358150540775047	-1.20439332010969	-0.332164172305576	0.441592374997162	0.212888447546439	-1.80811103795078	0.570392175845256	0.676848296731523	2.22331460174756	1.79166005097266	-0.581735103208804
KCNK3	0.878938267435459	-0.926828821687159	-1.48054870615176	1.21850823464016	0.12010310021271	0.12010310021271	-0.0436248239366361	-0.441503753218642	2.30021896361429	-0.33337386252807	0.15994949081569	-0.765931052560761	0.323182335119188	0.0076957060816499	1.0949817187722	-1.19848824259345	1.20539499332373	-0.30563382397795	-0.0347729292368646	-0.73819101401064	0.502709789565439	0.814767249334551	-0.000569952677441479	-0.551917027770173	0.146948018198705	-0.476182013969327	0.690539558655721	0.690539558655721	-0.476182013969327	0.303050004929411	0.52818467821311	-0.926828821687159	-0.926828821687159	0.226984894261327	-1.82977588259606	1.83206573350344	0.843388228038281	0.566227087881648	0.388932366096055	0.419379775977048	-0.279074576911551	1.12309674868841	-0.080344126941631	1.36503200339351	1.08629413373977	-0.241241896068029	0.866621128515604	0.308144303529294	0.0076957060816499
SHISA3	0.706943131536798	-0.346112382776269	0.466056559949984	1.09310121862797	0.117536676493706	0.520478481833132	0.466056559949984	-0.522129131414525	1.38706934644253	0.0246288292407612	0.275826724107447	0.200645577879017	0.466056559949984	1.09310121862797	1.232665045595	-0.749054188115695	1.88874046456003	0.344461733194877	0.407599821093548	0.0246288292407612	0.344461733194877	0.857648457266472	-0.346112382776269	-1.6156450527251	0.344461733194877	0.571386789896047	1.84091945984487	1.14241758871685	-0.202296227460409	-0.346112382776269	0.822584684762733	0.706943131536798	0.344461733194877	0.466056559949984	-0.522129131414525	-0.346112382776269	0.200645577879017	0.117536676493706	0.275826724107447	1.16596575526649	-0.0807014007053017	-0.749054188115695	0.7858894639041	-0.749054188115695	1.42137062009675	0.619207794611199	0.466056559949984	-0.0807014007053017	0.706943131536798
CD1A	-0.930196973294305	-0.466968880207403	-1.87576092208435	-0.0597366533042209	-0.522964746391123	0.122483062335589	1.32930522921184	0.548979700813208	-1.87576092208435	1.78818051378549	-1.23031311335764	-1.06129646827798	-0.211214326857966	-0.930196973294305	0.141747473910026	0.17847892851931	0.611827095541974	0.373611513718444	-0.211214326857966	-1.06129646827798	0.456832880151709	2.1719560558416	1.8513444155004	-0.584865304630923	-0.823080886454454	0.979436766465947	1.96206330241694	-0.368822615144769	-0.522964746391123	0.261364285841761	-0.0336207131847376	-0.584865304630923	0.76136642383948	0.652928599852186	-1.46852869518117	-1.23031311335764	-0.930196973294305	1.6530431203351	-0.368822615144769	-0.522964746391123	0.46781473099897	-1.87576092208435	1.81624276824863	1.44100639150943	0.410729871149905	0.0819489283391418	-1.87576092208435	-1.87576092208435	1.48306096655131
LEMD1	-1.22820822290941	-0.139755573233411	1.523802848965	0.286550522902311	0.247959083407951	-0.0650642529853265	-0.327962668854227	-0.613695031152876	1.76271782921968	1.90947233326426	-0.840493566268051	1.49446670252827	-0.840493566268051	-0.225980374511513	0.418775534402762	1.16396213052775	0.356561029120289	0.388532817245025	0.418775534402762	1.07122556755389	0.059751987787135	1.37500317257831	1.99832527099395	-0.613695031152876	-0.139755573233411	0.615331352360201	-0.452778909626689	0.474757618523127	-0.452778909626689	-0.327962668854227	0.418775534402762	0.322650403656036	0.322650403656036	1.93744586267533	0.937163595412574	-0.327962668854227	0.388532817245025	-1.22820822290941	0.525643047679161	1.1867960769575	-1.22820822290941	-0.452778909626689	0.356561029120289	2.19888063877562	0.247959083407951	0.674265179543673	-0.225980374511513	-0.613695031152876	0.059751987787135
KLK14	-0.250521897958278	1.07696976199548	0.697744070762765	1.15765856603861	-0.735080473369977	1.66753147880297	-0.814870053396698	-0.735080473369977	0.543682348305299	0.0344565679199479	-1.56343882935745	0.669946768290366	-1.3211595416516	-0.664701075952016	-0.187565381662701	2.83788659146679	1.27956414563146	0.762057078551533	-0.40069087540296	0.992015636022937	-0.664701075952016	0.594208283415457	-0.320901295376239	0.24136847798023	-0.40069087540296	0.669946768290366	0.852422762037182	0.458850255264073	-1.14925965136372	-0.664701075952016	1.42054452496509	0.371782458017411	-1.14925965136372	1.82244516998058	1.97969374930479	-0.735080473369977	-0.664701075952016	-0.444972926676134	-0.40069087540296	0.111665002481139	-0.601744559656439	-0.814870053396698	-0.735080473369977	-0.444972926676134	0.468893084036887	-0.359465271950589	-0.40069087540296	-1.14925965136372	-1.14925965136372
CRISPLD1	-1.43879348403568	-0.35915562558984	1.48187315034493	0.646798715583043	0.748383919554362	0.222718647353217	-0.474958756941516	0.706419523855664	0.296438950207823	0.771862134680681	-0.837177331301936	0.449646379724744	0.195372984623393	-0.131752610127941	-0.532433171606378	0.279037346290445	0.182632122079596	-0.197083422397221	0.654966078367488	-1.40313372901949	0.451016951892496	-0.339931125736052	-0.362162013293584	-1.19518540521326	-1.19518540521326	0.281968671130537	-0.324077705361241	1.21162363881131	2.02463359866504	-0.421960081936539	1.16702886252614	0.629462094137411	-0.155801346324077	0.235364242124046	1.31391944988594	0.252071608282603	-0.290718592370781	0.23599039914177	0.831563123756802	1.45451484745226	0.46278109061566	0.183984546970621	0.259367524958191	1.33642165259346	1.02063899016303	0.806576363956758	-0.094144824401389	0.0582102327571526	0.573492514861027
NOVA1	-0.954729264111707	-0.570192424757478	-1.46265213460795	-0.00321964689473162	0.279466390210932	-0.275287636107421	0.0229732045002672	0.453439390733794	0.262693367131257	-0.0306383320648338	-0.676146436499571	-2.03068934052806	-0.113412139933752	1.59685248386747	-0.433301718080449	-1.36944539563096	1.15885150336258	0.2196773862133	0.180637872339834	-0.186484323533144	0.136176982993317	-1.9797035028349	-0.846481086367832	-0.645298920417053	2.32595265509675	0.172011486491476	0.35590010610825	1.1183087008315	-0.812204211288732	-0.660519710842141	1.97736356715108	1.15468912803869	0.724607056852972	-0.552829154854336	-2.62345458201181	-1.25974551925353	-0.620777874676637	0.0750254073365891	-0.212219566560919	-0.325305732070377	-0.275287636107421	1.27961342313408	0.278432025450813	-1.81113116251892	0.35590010610825	0.14273883750529	2.8246474715433	1.11583417230416	-0.142405844618819
SNAP25	2.93791160026859	-0.510728299322304	-2.12591595399432	0.470425554942531	0.172893211151296	-0.326688403344358	0.00971632762904611	-0.624729979162068	2.98366486007884	0.567333470259932	-0.546708857050359	-0.203306890144889	-0.30021480546229	-0.667256155947022	2.28611249717608	-1.48316816468717	0.495936260311479	0.00971632762904611	0.0735300357645353	-0.476503605053387	0.117847955760337	-0.869055660907067	-0.584635233184678	-0.412689896917898	2.27363872475611	0.00971632762904611	0.802279318645226	0.198876444046137	0.357950463486924	-0.226307871599916	-0.0604889243679255	-0.812908336026791	-0.0791958219283714	0.132019489984846	-0.760924032775775	0.337317591153259	-0.181036223264589	0.0423485874214194	-0.226307871599916	-0.476503605053387	1.44718215445741	0.1033842044578	0.0423485874214194	-0.869055660907067	0.965252553716151	0.1033842044578	3.81241262337791	-1.63969602131189	-0.382835728224633
OGDHL	1.39542541173053	0.435198692267084	1.17694693473073	-0.356668575150327	-0.430194549038868	0.0760280455026488	-0.513551423249972	-0.723593970940832	2.70080433879327	1.86473345738168	-1.04247649307406	1.94611172686557	-0.723593970940832	1.20028607428962	1.12747557242075	0.172256494673763	-0.723593970940832	-0.513551423249972	-0.231400040233382	1.66643262141238	-0.17708325176811	2.54058503556339	0.141799270365121	-0.609779872421086	-1.04247649307406	-0.290897350287856	-0.0808548025969956	0.738276591277858	0.255613368884867	-0.609779872421086	-0.356668575150327	-0.356668575150327	-0.723593970940832	1.60366983258381	0.00250207161410826	1.33382978283037	-0.430194549038868	-0.356668575150327	0.589910236373027	-1.29558779034482	-1.7282844109978	-0.231400040233382	-0.290897350287856	0.281096469116133	-0.513551423249972	0.305579970624882	-0.609779872421086	2.14237890724392	-0.513551423249972
MMP20	-0.923798423615007	0.486990368315714	0.638381217673947	0.486990368315714	0.762076548221438	-0.453535492971433	-0.923798423615007	-0.923798423615007	0.0167274376721405	3.1308329331633	-0.178449313065709	1.52601438315669	-0.923798423615007	0.168118287030374	0.0167274376721405	3.47877669194208	-0.178449313065709	0.0167274376721405	0.291813617577865	-0.923798423615007	0.913467397579672	2.31857878401156	1.28664413355148	-0.453535492971433	0.0167274376721405	1.57890707896109	-0.178449313065709	0.486990368315714	-0.923798423615007	-0.923798423615007	1.26003499767575	0.168118287030374	-0.178449313065709	2.56454263911704	-0.923798423615007	-0.453535492971433	-0.923798423615007	-0.923798423615007	1.23233947886501	1.50742565877074	0.0167274376721405	-0.923798423615007	0.638381217673947	0.168118287030374	0.957253298959288	0.913467397579672	0.396396529388463	0.0167274376721405	0.396396529388463
ASPHD1	2.04311453924912	-0.0204030607320567	-0.811265390144144	-0.54565929490818	0.0396649451943121	0.729741436918883	0.387386112374687	-0.717636748224026	1.42773513117456	1.15896800482267	1.3936017865685	-0.633712145573483	0.431408540779638	0.111637884031124	0.793859105780943	0.142816618485449	-0.620532226656448	0.528858539579461	-0.747660445569302	1.15751149561832	-0.455505672905051	0.187445164187311	-0.827978294706184	-0.89850511870068	-0.975758513699182	-0.274637302428397	0.550724335965949	-0.32751782176175	0.328766805947669	-0.477121544682709	-0.827978294706184	0.544536923064097	-0.148472955213057	-0.249436915559045	-0.477121544682709	2.27568310586956	0.282913868541516	-0.209102865601523	-0.0393272001758847	0.632726771474019	-0.811265390144144	-0.778839180023627	-0.0785548786404255	1.2458215675755	-0.355310732687066	-0.266149820121085	1.61526101057074	-1.29433806493708	-0.917139207272165
SUSD3	0.623464407421029	0.722831176380862	-2.11645242362663	0.613056768305305	0.991837480013959	0.529495740875164	1.29960713303507	-0.756737425740505	-1.6369625012218	-1.5560553510637	0.521681806567199	-1.05652811999963	0.868141314056344	1.22847006777576	0.240608209240878	-1.29495028795475	0.233781892097826	1.11772342899762	0.758035151535967	-1.60683561816469	0.111031551127475	-0.624917077833663	-1.00562091721802	1.00215576481027	1.38840778380393	1.05051457960366	0.250272525245322	0.409251908368175	0.16302741249597	0.199417533521629	0.444608397766193	0.797718700593945	-0.245539368156477	-0.752300434556388	-1.39072677448381	-1.70202036663578	1.03895758501172	-0.296912936880082	0.120425789680275	-2.15809597236923	1.47348855097807	0.351611665198654	0.94489249615132	-0.586566477414389	-0.0522118841624712	0.746175072382005	0.880306168458795	-1.45624527297863	0.591699965376109
TSLP	-0.61683830894947	0.42788677734515	1.70687083134729	1.26620660344564	1.36295591525616	1.03901177639018	-0.16004839661101	-0.500668838163475	0.544056248131145	1.01057029345951	-0.311275809426957	1.31613279298203	0.42788677734515	1.21273667630367	0.42788677734515	-1.13920085209678	1.09286395555684	0.849618747653658	1.50337572082912	0.733449276867663	0.918175975831068	0.620760689178104	0.0736874125537709	-1.44476335161929	-0.16004839661101	1.32573304829424	1.43230226376802	1.80893822035163	-1.44476335161929	0.0736874125537709	1.34457427591269	0.901612455223594	0.918175975831068	1.47261186363977	0.690374133156363	-0.61683830894947	1.14312323232541	0.644686820969946	1.41555468897706	-0.231875086968743	-0.16004839661101	-1.13920085209678	0.667876646058813	0.122324277822636	1.44868573184793	1.56137431953749	0.774194867408526	0.211086733720353	0.901612455223594
SYN2	-0.873263322628164	0.135399687512927	-0.0291274878900208	0.639731192583472	1.33195350190024	0.887017853812776	-0.481091322126513	-0.807072569627662	2.86066703058713	0.224937787839955	-0.613747859906006	-0.0973896915745854	0.217238281479446	0.744428102899445	1.06884496243752	-1.78476935066613	0.822586706413109	0.357594325619449	1.09941086329822	1.25622220222291	1.07363179918554	1.09941086329822	-0.638414512328961	-1.28043784559559	0.62662098993943	1.12652940198864	0.871437032287817	1.94629079542941	-0.461155922723289	0.108938714670549	0.974085335258888	0.160932011140115	0.532606978431167	0.517395346447838	0.926032375558589	0.193638486375682	0.849047679255487	0.290795468478802	1.53623469815567	-1.34374702428977	1.24875960796999	-0.908762878304537	1.46041638794731	-1.67260984609724	1.13753712421486	1.73312966804796	0.755593486626368	-0.0855585925028544	0.960278534609192
SOX8	0.0108029688466057	0.165587256267254	2.21258338534436	0.0224123795898195	0.614094579704665	-0.431531174537517	0.258712891295985	-0.507677685709693	1.74442673063028	2.23647423041824	-0.594481786357152	1.03566153283624	-0.408091208170296	0.296828247360348	-0.212398973075131	1.40595589464814	0.819895656098089	1.06424749874145	0.281861610112196	-1.24651097118558	0.538719124362304	0.165587256267254	1.23262965913228	-0.773156918851681	-0.104782438293032	0.0667944981855883	0.790547579627891	0.0108029688466057	-0.564178928159882	-0.816007383425469	0.192400861516798	-0.535286026053147	-0.104782438293032	-0.212398973075131	2.05518949160071	2.05953276378392	-0.535286026053147	-0.037934605123767	0.94626417000312	1.58463102714267	-0.17970271927193	-0.965789613813262	0.258712891295985	3.58189084214351	1.29494608474406	0.18359099194455	-0.481244530941354	-0.773156918851681	-0.733072986206941
NXNL2	-0.987888079358672	1.30018695233205	-0.884404403924918	-0.436122057032104	1.02536072483393	1.07509218367505	1.43202617413836	-0.244357650384737	-1.11292300811733	-0.916962253285167	0.868301702953185	-1.40528296222753	0.205018563344034	0.438706070755172	-0.62977120239369	-1.68830670563869	0.606635071196705	1.19157566551121	0.928979987792117	0.486092471718804	-0.212376319524828	-1.40528296222753	-1.27091182276983	1.07386700822167	0.655244452088423	1.05770864791434	-0.313916453107007	1.37083197936684	0.655244452088423	0.576588436065626	-0.0656735506077641	0.127568583229298	0.609293678286139	-0.743727724887488	-1.48569203197056	-2.24007272796526	0.505312407290998	-0.326332842018627	-0.162581557290472	-1.82267784509639	0.939802396399808	0.167537892641012	1.30186900238553	-1.68830670563869	-0.589611422150842	1.10260439870753	-0.107800760695618	-1.40528296222753	1.07631487146082
EDAR	-0.897127259327415	-0.0388017606603498	2.88997802687746	0.833365541499328	1.40996190687295	0.13338530696627	-0.422220262261286	-0.269334357447108	1.17230467774525	1.08319930109853	0.0526867348048439	2.64735268831267	0.205572639619021	-0.422220262261286	1.13804023965298	2.11792816358766	0.6082923040324	-0.0388017606603498	1.43318941836506	-0.619324474713637	1.0025007289371	-0.269334357447108	-0.0388017606603498	-0.422220262261286	-0.619324474713637	0.805396516484751	1.18881501808569	0.13338530696627	0.860237455039205	-0.897127259327415	0.527593731870973	0.43610523640578	0.569130447164043	0.745781022235243	0.205572639619021	0.483375424232799	1.15538663375128	-0.619324474713637	0.886095088646177	2.44570462046915	-0.269334357447108	-0.897127259327415	0.569130447164043	0.713908021019558	1.40996190687295	1.89075002133289	0.270874025169114	0.270874025169114	-0.144417477647508
ITGB8	-0.607533140201483	-0.940250228744751	1.21474648560392	0.691067423077223	0.190787493186437	-0.143643170083873	-0.327626717672763	0.623391926825823	0.870039892177844	1.44112119192474	-0.923060956313624	-0.781243423242998	-0.480650257805843	0.149651436631151	-0.991833955894084	0.696690171288364	0.635278340025289	-0.753257356891444	0.436007627859878	-0.793802362967828	-0.208755448462158	-0.133288750529205	0.912850541787199	0.0248680843145517	-1.95028182217144	0.591441914064798	-0.0716295372030771	1.13710133215991	-0.196671217123783	1.26596382706636	0.706989113502804	0.288962495479861	0.46272880092388	1.0496538778583	0.438333343454146	0.726117864215233	0.823850586148476	0.275789995963106	0.595903562439524	1.96344077261696	0.855703840144389	0.0622862229754235	0.229407099930577	2.31103637214716	0.528982716909298	0.637091430470708	1.24873870353687	-0.558909178757704	-0.0585502757874
GFAP	0.718894264174968	0.987559625201751	0.886086941591176	0.767498279930833	1.3439805599122	0.996098866801631	-0.120941935367938	-0.746028231105165	-0.163650696584184	-1.14026569343761	-0.366316619610314	-0.746028231105165	0.121990878816397	1.51756442909822	0.302290516748829	-1.14026569343761	1.89896099429373	0.970164202956963	1.08377419508729	-0.854624118037025	1.43154566699659	2.1679136280099	0.580316030876123	-0.854624118037025	0.481856704530252	0.823886671094439	1.14131463688606	1.50118046259992	-0.209116716922589	-0.209116716922589	2.1144678144568	1.38912275638537	0.915241949276566	1.80050166794786	-0.568982542636444	-0.568982542636444	0.178379269980003	-0.209116716922589	2.91229981294399	-0.120941935367938	-0.49475829232317	-0.209116716922589	0.150749108791266	-0.00645079389645892	1.34914159989196	1.88468052950704	0.564832356904703	0.255307856844221	0.0920085324494118
LEFTY2	0.070095090248357	0.887143850241915	-0.374159992742973	0.928961107471985	0.851413147247363	1.36122196095783	-0.0880132911642651	0.912588496399317	0.384870541337316	0.070095090248357	-0.00367307444709371	-1.59973313273331	0.0343643872538056	1.37653129175455	0.729035468829293	-0.651168897372349	0.869549227333779	0.823117661018316	1.9630485062237	-1.19120875273653	0.944891160913868	1.38029728601928	0.975514989051372	0.222053404408524	-0.135188549814498	1.49890897017262	0.729035468829293	0.656776590738677	-0.952237309808056	-0.0443358237720429	1.72337833636442	1.2267911815568	0.135648820967489	1.53463967316717	-0.651168897372349	-0.651168897372349	-0.00367307444709371	0.52845557358239	0.960401953376233	0.320511088832514	-0.452860203768822	-0.0443358237720429	0.461024847337	-1.59973313273331	1.430640466818	0.643822748478161	1.24122560334338	1.03236636426257	0.297395337988613
ATP6V1B1	1.91663534482351	-0.537873831416675	0.747488425904138	0.439405245015711	0.713232061487231	0.652447908946774	0.307672272052801	-0.470786261584529	-0.333731074179041	-0.00997933033151027	1.0255534956146	-0.470786261584529	1.38303741862399	-0.12804979084327	-0.337856436658118	-0.290026374297621	-0.433671649727906	1.718479363501	-0.227861500658578	0.447333411971756	0.0190906285305684	-0.600234154230625	-0.394058648729633	-1.94567848148146	0.612995255946711	0.212738059144637	-0.686956179169525	0.502465729062286	1.24412954756907	0.076797096345832	-0.0834371064630401	0.608771489618661	-0.628941522231661	0.569446958542371	0.0412022954971476	-0.291949470382713	0.12572764975501	-2.27231518205282	0.651127229028786	0.31068135509444	0.898083438589873	-0.916557260787274	-0.117700425579283	1.54370396803056	0.482128818118119	0.858868893922056	0.225726230118751	-0.901392226687807	0.704373332102408
CA11	-0.777244589017114	-0.46099949468578	0.259725746537272	0.762232457324215	0.146670681102729	-0.0952018805717625	-0.928996503968569	-0.295807466872094	-0.114344591728351	-0.153746731279764	-1.3896471547565	-1.5831318061047	-0.466449630637847	1.11904747982997	-0.211608981317876	0.0882203573100536	0.924728876907749	1.41232235568274	0.650232544829007	-0.215870823703201	-0.0838869445854732	0.0754747618466548	-1.13872674206505	-1.1281935087396	0.213204532806252	-0.00802437300986298	0.70346187477141	0.597903817913917	-0.895111768934499	-0.29119771783833	0.254361892824533	-0.0362608531590328	-0.477438363822945	-0.482977603252586	-0.0838869445854732	-0.0255800411879769	0.70863464888592	-0.928996503968569	0.586331230822107	-1.66859791568239	0.729066450792063	-0.224448494183628	-0.46099949468578	-0.632284776422866	0.288731416695059	0.484397399043987	-0.625871834520801	0.686026663073983	-0.79219262193942
FAM107A	-0.969956411944233	-0.382794196411354	0.279076332465607	0.307669030938459	0.296800657611952	0.596028232768888	0.513862453840018	-0.13550335060719	-1.82915176589471	-0.345742649930208	0.287990935094673	0.0315905074188612	0.480352711705984	0.883820064376036	0.782256687178698	-0.345742649930208	1.8492561930769	1.00791270797615	0.859433069727177	-1.9508488293864	0.637441483996671	-1.43180789857073	1.1750065660022	-0.791069904263375	0.616306935986227	0.483771976902323	1.26071570037062	1.93281927716753	-0.090106556072831	-0.0404037245035387	1.90929951181276	-0.0507801183932191	0.0284639150815076	0.703869567818559	2.22134412405111	0.666062207611349	-0.468960156130879	0.0915279098365078	0.301166954396397	-0.427513020979159	-0.12774351145668	-0.0101103352660009	0.721460056007103	1.99563122352555	1.27567460327097	0.567598169314859	1.09120044079436	0.339358573837958	0.475194359893709
FRMD3	-0.665655614307187	-1.06271960968767	1.09966270250923	0.39361427541618	0.506682973456113	0.449843114987656	0.510356643311295	-0.370865010662246	2.81588163566314	1.64343270038439	0.379033526726086	-0.204358849948136	0.112698804803831	-0.456238529926638	0.752515769989595	0.57077330968182	0.611266023650433	-0.0458680619976754	0.142599149162534	-1.97648034682075	-0.417365965594345	1.75247054583048	2.17049380681654	-0.908975793243677	-0.30928973781192	0.212311590865751	0.251379547219468	1.1503030140222	0.480570877635499	-0.152225338830894	1.23911136488645	-0.0329551208749835	-0.31356088543299	0.00169532437293876	0.640565264049807	-0.0993074804327072	-0.441478481271014	0.412045092839381	0.0903602458394478	-0.635382620080344	0.523106201360609	0.15059659775934	0.256154419330445	2.40430525397581	0.746783101330619	0.961305664688912	0.469161534976654	-0.292390450655694	-0.19673775582738
SLC25A27	0.314452940265463	0.232793975357134	1.20053763190007	0.432733282018223	0.640054351159784	-0.204705350224749	-1.01617651811918	-0.0494526892977322	0.998761820277958	0.0986642788071848	-1.46907244827209	-0.153316029216045	0.30842256092837	1.35434189909934	-0.123806666829016	-0.472796538236358	0.405920025421539	0.769683380058346	0.631578442739884	0.443243448456823	0.58798594294524	0.258700746366762	-0.153316029216045	-0.942566878591793	-0.732653476363365	-0.0144149447146171	1.33274875107963	1.44304961063432	-0.942566878591793	-0.89657581784297	1.08068208069979	-0.546406177763746	-0.329016071314602	1.34850296168346	-0.00586018950308751	-0.31699459877809	-0.183803778832005	0.542223788122579	0.747433192608165	-0.329016071314602	-0.714074469651282	-0.751615582249332	0.389448608018455	0.128573567077276	1.10898060742328	1.06752549645331	2.86383172682003	0.631578442739884	-0.353540979474277
ELOVL2	0.750076319262912	0.155707085522625	-1.20699485915086	0.316231477470873	1.35423269996826	-1.04425857751907	1.23513812617028	-0.613187550754047	1.19122381618225	0.0127708033817118	1.03210498695332	-0.349991072412614	1.01348785016963	-0.136059954363581	-1.01219651894458	-1.33085002711363	-0.370394033058471	0.0357376827590189	-0.85820036098774	-1.97308612275753	0.337924668134082	-0.607596336644247	-1.58401380649515	0.176614713839696	1.4490673897556	0.908823675847584	-0.161756311896728	1.01237751412163	1.73265127328947	0.847930564678256	0.582854440409819	0.710157180783212	0.733713610355988	-0.261589679920928	-0.715730070234742	-1.40647264676145	0.103704791288556	-0.206062085922209	-0.675982778376284	-1.54672237159909	1.70634090411534	0.69534994378223	0.640263929235952	-2.52591232280393	0.238218677428063	1.32476050667461	2.1211695249342	0.701778766800297	1.13741762558718
BPI	-0.8789436312607	0.194367828287576	1.3825000666089	0.648381100459406	-0.168747954532976	0.705664879819613	0.0256932659618791	-0.344400640672153	-0.52005332681133	-0.455722388735903	-0.52005332681133	1.88725279838676	-0.344400640672153	0.390720096313691	0.0788206018526435	1.42040019967348	0.448914508486676	1.2138255042832	1.115061097281	0.103745662110764	0.696483064872296	1.6086425934457	2.15636837494635	-0.295528229232382	-0.0638197642372991	-0.168747954532976	0.0256932659618791	0.326389158238263	-0.397527976562918	-0.76762188319695	0.291489420340538	0.850957471187205	0.326389158238263	2.31113163837716	-0.00271088740042335	1.45874512294445	0.273261822347499	-0.67350068631084	0.52696690463556	2.62722306820727	-0.295528229232382	-0.344400640672153	0.573957714623883	2.48596221696277	0.648381100459406	0.462635966560134	0.215067410174514	-0.8789436312607	-0.295528229232382
CCKBR	0.456884703541273	0.121315671972592	-0.00607759821630441	-0.170316088499835	0.225403552662484	-0.170316088499835	-0.170316088499835	-0.797516880540943	2.5183677200398	2.21577336652751	-0.170316088499835	0.517035313134911	-0.797516880540943	-0.00607759821630441	-0.797516880540943	-0.797516880540943	0.225403552662484	0.225403552662484	0.225403552662484	0.225403552662484	-0.00607759821630441	-0.797516880540943	0.666819796864644	-0.797516880540943	-0.401797239378624	-0.401797239378624	-0.401797239378624	-0.401797239378624	-0.401797239378624	-0.797516880540943	-0.401797239378624	0.121315671972592	-0.797516880540943	2.95061103650431	-0.170316088499835	0.313408601830963	0.121315671972592	-0.170316088499835	0.456884703541273	3.45342595476081	-0.797516880540943	-0.797516880540943	-0.170316088499835	3.51107150213469	-0.401797239378624	-0.00607759821630441	-0.401797239378624	-0.797516880540943	-0.170316088499835
KLK13	-1.3293514783721	1.2922865662301	1.13621542661093	0.161608496041005	0.307840889698014	1.95109589402726	-0.463876015136516	-0.365832572388586	-0.21113149756227	-0.583871491165545	-1.3293514783721	1.58315727285953	-0.583871491165545	-0.365832572388586	-0.21113149756227	-0.365832572388586	0.401599448099065	1.97004940270312	0.224946339991649	2.15446799074099	0.194209394929181	0.550895953409973	-0.0911360215332404	-0.365832572388586	-0.365832572388586	0.890015616274153	1.98610283782561	0.80567355522186	1.45412376659762	-0.463876015136516	1.59730940909985	0.442985258768608	-0.365832572388586	1.32027988217612	1.40317443188249	0.224946339991649	-0.0398829589702617	-0.0911360215332404	0.0898019709210538	1.73785834768585	-0.738572565991861	-0.583871491165545	-0.21113149756227	-0.147793653611626	0.550895953409973	0.442985258768608	-0.21113149756227	-0.956611484768821	-0.956611484768821
RASGEF1C	-1.02323340525482	0.345021661407015	1.89220682855443	-0.300355747894573	0.208396703598983	-1.02323340525482	-1.47931842747543	-0.420321800724064	0.0357632214965462	0.302555856636179	-0.420321800724064	0.638674826027298	-1.47931842747543	0.257159126752967	0.458097686885034	1.05404635236832	0.302555856636179	0.345021661407015	0.384912153302154	-0.033563112754941	0.458097686885034	1.22560204291155	0.931274360959226	0.0357632214965462	-0.420321800724064	0.0984765191814477	-0.300355747894573	0.155729274326037	-0.567148383034206	-1.02323340525482	0.87860693168628	-0.300355747894573	-0.420321800724064	0.42252190946567	2.08443014074778	2.57192202507052	-0.567148383034206	0.0357632214965462	0.638674826027298	1.2774391987623	-0.111063360813595	-0.420321800724064	0.208396703598983	1.63126304614624	1.37886905118923	0.638674826027298	-0.420321800724064	-0.420321800724064	0.155729274326037
SCARA5	-0.27027327495467	-0.163204214486727	1.15834641389035	0.957311245593804	1.26091110274801	0.467168506680921	0.785924518603276	-0.0742899870845167	-1.49840530431926	0.266315904666495	0.848117405789344	-1.05282646654641	0.621576350915023	0.400512044620925	0.636909278742878	-0.305345079721192	1.22165508784726	1.12953953202254	1.30935289080339	-2.07614591908252	1.16503144675542	-0.688312722845605	-0.383396514139566	0.18728517355847	-0.769377816917641	0.52257572332668	2.08195995905987	2.04110788011602	-0.0514219420387328	0.253941635618466	1.61281987673011	0.657650982397285	0.127118809767978	0.903726845921684	-1.13389156061845	0.335006729690502	-0.0295070140103059	1.24021181578748	1.12478038487781	-0.920664689555993	0.981401663825722	-0.652030601847779	0.467168506680921	-0.688312722845605	2.11132965868233	0.835839443338117	1.28876107242871	0.180130203726037	0.208183903840014
ZNF157	0.194735334785131	-0.262513549786943	0.928051620898912	1.22212933198635	0.73916452405126	-0.0851397524584702	0.0648276563467679	-0.479601532919362	2.26231231558103	0.411823317917549	-1.82827526832835	0.983658895706914	0.411823317917549	0.589197115246022	0.309322028002421	0.194735334785131	-0.479601532919362	0.194735334785131	0.309322028002421	-1.82827526832835	0.194735334785131	1.1788838811259	1.13362630451215	-1.82827526832835	1.80796317221664	-0.0851397524584702	0.504547013421411	0.667067660332213	1.41350139175575	-1.15393840062385	0.73916452405126	-0.759476620162963	0.0648276563467679	1.65799576341141	-0.262513549786943	-0.759476620162963	0.194735334785131	1.22212933198635	0.309322028002421	-0.759476620162963	-1.15393840062385	-0.0851397524584702	0.504547013421411	0.667067660332213	1.08616018562204	1.63058937488817	-1.82827526832835	0.806285098378441	-0.759476620162963
TCEAL2	-0.767737925461593	0.88062968764225	1.30004280208383	0.763171379896225	1.19070650036129	0.862523935853793	-0.474171449358217	-0.3347949383095	2.41230773734394	-0.3347949383095	-0.474171449358217	0.741253176593533	-0.275263751993264	1.47400527071965	0.410934647593004	-0.767737925461593	0.931995990365518	1.37714662409518	1.1514807622485	-0.170920985466243	0.824657512098062	-1.7730004108145	0.0323393755101342	-0.767737925461593	-0.170920985466243	1.07137250141424	-0.220916036924041	0.853270363633313	-0.653859024076134	0.212026950228052	0.956177256653155	1.05132998931258	0.784346448428862	1.31357267479434	-0.220916036924041	-0.653859024076134	1.07137250141424	0.212026950228052	0.670467547043403	2.82176657865503	-0.3347949383095	-0.557575784862746	0.185444015008392	-1.3400574236624	0.773848643325717	0.804827125894368	0.391714524945969	-0.275263751993264	0.0323393755101342
NYAP1	0.45835563797681	0.240341171180589	0.579882085741163	-0.161679234745858	0.52108032827012	0.198533320297221	0.198533320297221	-0.642121859979903	3.25126318812322	-0.642121859979903	-0.5430280001898	0.490240785723497	-0.29626869501034	1.99132755388719	0.240341171180589	-1.02347062542384	1.71224473144456	1.00757134592837	0.391146925933394	-0.226568533084602	0.784035980709761	0.490240785723497	0.318763390488185	-0.75289937039843	0.318763390488185	0.355651325459016	1.61315087165446	1.07727150785411	0.00979816048945289	-0.5430280001898	0.951682324698582	-0.5430280001898	0.45835563797681	1.25987946826787	0.45835563797681	0.784035980709761	-0.100979349929074	-0.226568533084602	1.4697508384765	-0.878488553553957	-2.05673941133714	-0.371550604954488	-0.371550604954488	1.06032471097521	1.02548658817918	0.850453340766577	1.96555822189752	-0.29626869501034	0.52108032827012
SNAP91	-0.648941002962628	-0.169016010469658	0.167142516000984	0.429895592051526	0.266223451819706	0.852880125453064	0.392460237064882	0.111722113297612	2.49492609883577	-0.169016010469658	-0.848127871688329	-0.0874647554280885	-1.1288659954556	1.73978002695848	-0.848127871688329	0.852880125453064	0.53140169814885	0.562179449853579	1.12699250098692	0.979116910698241	0.465410320545406	0.945335313038376	-0.648941002962628	-0.848127871688329	-1.60879098794857	-0.494439664440535	0.167142516000984	-0.0145146719475646	-1.1288659954556	0.310908982023312	0.465410320545406	1.16582802916391	-0.494439664440535	1.69436142584821	0.619911659067499	1.04210444234655	0.218453794438	1.16582802916391	0.619911659067499	-0.169016010469658	-0.494439664440535	-0.0145146719475646	0.429895592051526	0.167142516000984	0.790833974516283	0.266223451819706	-0.648941002962628	-0.848127871688329	-0.494439664440535
CLCA4	-1.27633637218507	0.961322989428793	1.1581996555997	0.746831320343639	1.69897531525161	0.566123994669537	-0.206821249806023	0.428142007967328	-1.27633637218507	0.64439401479333	0.105508902955885	1.43329779551541	0.317130040110655	0.746831320343639	-0.206821249806023	0.0167736727112649	1.10500910650698	1.74983827139174	1.34937219139463	-0.546278724552696	1.1581996555997	-0.815721280471418	0.183778923079678	-0.206821249806023	0.477388764424916	1.56562419822063	-0.0856636328390442	2.00275532293155	1.1232164676021	0.253793841907629	1.72125205286366	0.317130040110655	1.10500910650698	0.183778923079678	0.913836570712052	0.862693872573024	0.566123994669537	-0.355106188757766	1.39861894785222	0.88875709968098	-0.206821249806023	-0.815721280471418	0.807284533076516	-0.815721280471418	1.92149058341512	1.87099588835872	1.23836022353796	0.183778923079678	0.64439401479333
C2orf73	0.826484321248803	0.586500963472911	-0.776030282588727	0.025227019330038	1.25907515973978	0.319457689910162	0.254653417911133	0.254653417911133	-0.421468278146704	-0.169902532510885	0.319457689910162	-0.421468278146704	-0.421468278146704	-0.28667006016768	-0.776030282588727	-1.38215803266657	0.379789023772061	0.025227019330038	0.95627130775318	-0.776030282588727	-0.0669062737046821	-0.776030282588727	-1.02759602822455	1.16930846489971	0.184659471931137	-0.169902532510885	0.254653417911133	0.586500963472911	0.489238872749441	0.985916773849902	1.0423529676448	-0.28667006016768	1.16930846489971	0.489238872749441	0.025227019330038	0.826484321248803	1.0423529676448	0.674019694352185	-0.169902532510885	-1.38215803266657	0.63135476940788	-0.580900730747804	1.23748251948572	-1.38215803266657	0.108571720808361	1.54719071799278	0.860781167988975	-1.02759602822455	-0.28667006016768
FOXC1	-1.61666628285566	-0.391940829241655	1.73851496071933	0.332306414084159	0.516616932722984	-0.29065328407139	-0.632447440331954	-0.182123124717813	-0.509238217682138	1.74843958368062	-0.661732601498669	1.20954890394756	0.00606234825056893	0.0657757447506913	0.117565306958801	1.95944932468274	0.614610643805808	-0.176918284990548	0.455693092300083	-0.86680366866403	0.454215116522949	0.487486614680371	1.29877581942794	-0.841017676652329	-0.522879363178049	0.584188167763853	0.561486508537425	0.444535980875162	-0.651842146471677	-0.586065150990251	0.593446339358335	-0.14975831212642	-0.234409456557964	2.09332895096857	2.07824989175742	1.99184150908547	0.108199242022971	-0.0874373272363799	0.542024099368816	3.21788177371056	-0.403575207080823	-0.990200600334169	0.0365184257329029	2.15887106902933	0.85928060307843	0.508409803508375	0.486778931075253	-0.574170152089329	-0.262969495024453
BNC1	-0.398579400974096	-0.0265188978002298	0.11777737564219	1.01422770560116	0.859747722121146	0.441604828652818	0.149327643749107	0.311840677397943	0.849401065825231	-0.474744062779716	-0.561092434622932	-1.37119439273869	-0.474744062779716	-0.0682528759447432	0.421706267179257	0.828197454014229	-0.16078935455774	-0.0682528759447432	0.879957248843652	-1.81941955771818	-0.0682528759447432	-1.81941955771818	0.235676015592323	0.401175900845744	0.26207364908461	0.849401065825231	0.33535789533604	1.5313922927194	1.20829100735692	-0.660774314366649	0.723104227020817	-0.268815249719221	0.47965416877846	2.35789201624801	0.67028694671825	0.084608452815975	1.68863642921774	0.149327643749107	1.86461860836018	-0.922969227759202	-0.660774314366649	-0.212549149387163	0.311840677397943	-0.660774314366649	0.869931432158743	1.59368501843128	0.47965416877846	0.235676015592323	0.04964576400539
GNAO1	0.0803543813895754	-0.288768070416623	-0.693407289364541	1.46767623588005	-0.111612677780491	0.653233897323345	-0.424989333627966	-0.179050830773382	2.2240319969286	0.30685192291522	-0.334202921310393	-2.0113606242544	0.142310294100998	-0.645676376971152	2.0153778586653	-0.705806268925388	0.317143820190551	0.509688684272642	1.06470267430146	-1.06345004394089	0.0474467107522633	0.918780049488928	-0.012378432241242	0.910803092393855	0.576190181421945	-0.111612677780491	0.410255243557069	1.01853627214147	0.64653327023859	-0.105758978471504	0.520292466513074	-0.39917328540093	-0.451680667025995	0.765009771549522	-3.10281641761861	0.62377680371501	1.85598299123622	0.249567105938223	0.313728114485086	-0.657340574462598	-1.10383422560545	0.369871061892504	0.171550962474027	-1.28994758546653	0.482537065020978	0.493510328786449	2.92702272545856	0.422275613382216	0.0230695644125786
HIF3A	-0.195202488329922	-0.441816902441256	1.4988022926429	0.10563100602953	0.374324121201238	0.992634932683759	-0.570907513240667	0.10563100602953	2.37484565813671	-0.441816902441256	0.13235259659044	1.43926824110508	0.568635867220064	0.927482045390728	0.445187024212973	-1.42336614418555	1.5286188292122	0.410641728503627	0.445187024212973	0.855720616735912	0.478124968240585	-0.823446967047169	-0.385143614842617	-0.823446967047169	0.775857108049996	-0.0126496526315618	1.56420612380237	1.86503961816182	-0.823446967047169	0.13235259659044	2.31132779466711	-0.728901651957105	-0.728901651957105	2.65786863941883	1.39660243692838	1.42250916019745	-0.645506773797555	-0.154732152925408	0.0489577184308902	2.9474178470849	-0.116450499670908	-0.0126496526315618	0.316096413413562	-0.238127031084958	1.87852646616066	0.374324121201238	0.901416349375773	0.582656882058073	0.648876895569271
PCSK6	1.26401173854679	0.595018786294018	0.123994445968145	1.39074163133069	0.484244225509593	-0.0328300176258632	-0.361215677493689	0.139074181963676	0.0155782041113897	-1.1057328067985	0.532688917389713	-2.03203399245262	-0.318769777635277	1.04782984409333	-0.498414539357186	-1.89304599641937	0.991621581074524	-1.03457755928217	0.728960207023892	-1.3750888139741	1.32191581747773	-0.150610169624399	0.22119539717089	1.77785048496946	0.825295430294455	0.258825133101868	-0.88421447186142	-0.0437852249678843	-0.42160037815738	0.946123682419593	0.177773088792831	0.572700421204829	2.83621035286504	-1.25255548977817	0.0387157265046267	-0.795569148353597	1.09432291904208	0.990216678836969	0.443935199991275	0.49712780879388	0.99074380938786	0.526082518525096	0.823995492066251	-0.213172829695425	-0.223690724456564	0.308588433056012	0.432640674713924	0.202401346521034	1.36576463023745
ALX4	-1.66513341275635	0.904600939031726	1.19244778279115	0.812342135398472	1.20415916835635	0.934606871598214	0.284188084069562	0.928715809541744	0.330494376195838	0.110964808468684	0.0788253774304263	0.216801464053974	0.345222563889403	0.745246495344334	0.72530608009022	-0.359451344672347	1.01966911260275	0.895321367143121	1.32872180765421	-1.13964060690598	1.26327818918967	2.33386657737738	-0.901350403107215	-0.126165122212112	1.31419539297185	0.619991804511663	0.251370319081304	1.40823101328722	-0.766797527631182	-0.189436057619445	1.42906921919317	0.949104397137716	0.131538357493987	1.08329875954056	-0.622197747597533	-1.30249546349796	0.276138137527636	0.394284760419172	1.55311309015098	-0.173029805034948	-0.727512023176089	-0.853327520935376	0.505645851537285	-1.13964060690598	1.94322266857917	1.40255909643516	0.337900312385499	0.439892386857002	0.452354547148627
C6orf15	-1.26420310207493	0.315051536682847	0.969514854641282	0.432836830573873	-0.651828267431702	0.165519152850867	-0.367090184568583	-0.0394534327884753	0.432836830573873	1.19889221774421	-0.651828267431702	2.03503329157178	-0.651828267431702	-0.651828267431702	-0.651828267431702	2.08924859681729	-0.0394534327884753	0.507268243112737	0.631650153589458	2.04247542609872	0.120902739597924	2.56867902395213	0.507268243112737	-0.491472095045303	-0.491472095045303	0.948867768445179	-1.26420310207493	0.667624415499137	0.206827499445459	-0.179538004069354	-0.491472095045303	0.530022732937764	0.432836830573873	1.15706703514051	1.41359471908147	0.405640822461044	-0.367090184568583	0.315051536682847	-0.0394534327884753	3.52189140720537	0.120902739597924	-1.26420310207493	-0.367090184568583	2.68878782098197	1.39026882213732	0.938250159880494	-1.26420310207493	-0.367090184568583	-0.651828267431702
DDX25	0.637189269262252	-0.244815323055956	2.4339645553215	0.775808307284551	0.558944830841259	0.427112570445278	-0.35073098373504	-0.0643634509305743	1.02643959725014	-0.470808256259116	-1.59734754727871	-0.974039265506874	-0.244815323055956	-0.0643634509305743	-0.609427294281415	-0.609427294281415	0.558944830841259	0.709167175236065	1.34960442760899	-1.23273557605325	-0.773378817828552	-1.23273557605325	-0.609427294281415	1.38291356029141	0.837849716940574	0.0138809874904184	0.21454143516874	1.47602187046584	2.0383411052144	-0.35073098373504	1.05042085221711	-1.59734754727871	0.152500025512718	1.27903931653231	0.807363957902648	-1.59734754727871	0.976468754962873	0.558944830841259	1.22222608303962	-0.35073098373504	-0.609427294281415	-0.974039265506874	0.59891780126779	-0.244815323055956	1.05042085221711	1.27903931653231	-0.470808256259116	0.0858588934642312	-0.609427294281415
CNR1	1.35263115874865	0.108401184705604	0.689553388487815	0.922727015323531	0.162663098902316	0.905838676456024	0.752700183257214	-0.613221015638815	2.10046818207488	-0.38877594697043	0.0241564810788148	-2.61153547570186	0.183189449343154	0.250431602347285	0.730827608839089	-0.613221015638815	1.01595574369833	0.327983142495375	0.303121118666501	-0.805120422123257	0.426145201629301	-1.87870202398491	0.327983142495375	0.162663098902316	-0.64743640023235	0.553589314597632	1.19541385281475	1.13515277224881	-0.683502143167263	-0.102612817715287	1.60235294535874	0.173005224739075	0.453656471959408	1.75647866101778	-0.721629877711155	-1.14586857226796	0.0853970514845997	0.665469409590932	-0.279176979757541	-0.259263448610459	-0.0576258581633231	0.440042657516027	0.703597144134824	-2.61153547570186	1.19762630510613	1.26080159974754	2.16409706778865	1.16131509620549	1.05809946721987
TPRG1	1.80607602198108	-0.243159190127313	-0.185127438195117	0.956507261588351	0.884330673909124	-0.264237599635114	-0.822958510130701	-0.0188495115530791	-2.40078431284298	-1.12133661695888	0.870567371141537	-1.52080131143913	-0.124845168096201	1.30484381858432	-0.619678498648402	-1.29849155026222	1.33515418174613	0.559647339778565	1.08213754331199	0.0621804223908212	-0.0836991785509852	-0.190240659440985	-1.06602478616713	1.11005543598357	0.73172914529492	-0.0766578034557957	0.256771696211046	0.244640360485924	0.682306307905719	2.08693549255459	0.530884595096394	-0.15377893776428	0.985059853004073	-0.453968595911062	-1.42113577063749	-1.79656513521246	0.645866699662295	-0.549065842962559	-0.348311785576261	-1.47711255073654	1.20801375681581	0.81490923193044	1.11547673663401	-1.96858743462048	-0.539436502961725	0.592585560614474	-0.66354485464628	-0.758368587406035	1.6756833083508
UNC80	0.328171319350745	-0.146317418517939	1.66022961306729	-0.898364275054312	-0.898364275054312	-0.423875537185629	-0.423875537185629	-0.620806156386622	3.49583774597684	0.883287556686125	-0.620806156386622	0.90818275653092	-0.271124281758055	-0.146317418517939	0.203364456110629	0.525101938551738	-0.898364275054312	-0.620806156386622	0.131240700149751	-0.620806156386622	-0.146317418517939	1.08021817588712	1.11722948935719	-0.620806156386622	-1.372853012923	-0.423875537185629	-0.898364275054312	0.328171319350745	-1.372853012923	-1.372853012923	0.268608329547232	0.131240700149751	-0.146317418517939	0.56660207170702	2.12238391724855	-0.146317418517939	-0.898364275054312	0.131240700149751	0.0506132006830545	1.93233318057183	-0.040794719206447	-0.271124281758055	-0.146317418517939	0.525101938551738	0.932204258045137	0.131240700149751	1.27714879508811	-0.620806156386622	-0.146317418517939
CNTNAP3B	-0.355434692341451	0.196478152568762	1.71490791407798	0.835107050989307	0.938478872554862	0.95045122418889	-0.693635279293616	0.128407972447637	0.395292144192598	-0.693635279293616	0.128407972447637	-0.355434692341451	0.5916077828653	1.14767992705508	0.777520489137142	-0.693635279293616	1.39421472069604	0.395292144192598	1.19196835601812	-1.63102270423445	-0.0297053276423132	0.419827326308674	1.14767992705508	-0.593719611742075	0.288216077370235	1.16571106494001	1.38097090569114	1.46314053957675	-0.174983733047428	0.369925104276872	0.681868400150925	-0.0750680654958864	-0.426751107548655	0.835107050989307	1.98179208582294	0.258868942890954	1.00759776485006	0.913943690438787	0.343667813198761	-0.426751107548655	-0.593719611742075	-0.808979452493198	1.00759776485006	-1.63102270423445	1.60947456144717	2.04764675405232	1.08091219463221	-0.505587746998134	0.901367663085272
SLCO1A2	0.122509987888282	1.01938000802893	1.19667382352662	0.70456642538333	1.90379942590167	-0.222372185026556	-0.222372185026556	0.631978642576947	0.669340617980338	2.44861275844429	0.592204594227181	0.401061120580191	0.401061120580191	0.122509987888282	0.954448023687397	-0.399666000524241	-0.222372185026556	0.799566999994101	1.07811813268601	1.34639763008616	1.95086685938559	-0.399666000524241	-1.07672301263006	-0.399666000524241	-0.0848524178786378	0.976860815491785	-0.649547598828308	0.592204594227181	0.669340617980338	0.401061120580191	1.61609713698801	0.122509987888282	0.549685401690033	2.00712828740294	0.669340617980338	-0.0848524178786378	-0.649547598828308	-1.07672301263006	1.46676326011632	2.68003522422274	-1.07672301263006	-0.649547598828308	0.799566999994101	-0.399666000524241	1.52369144558384	1.60824628112287	-0.222372185026556	-0.222372185026556	-0.222372185026556
SYN1	2.30030531127513	-0.0651466199511802	-0.608613690060242	0.145187651895621	-0.0166953524290034	-0.463538072523333	1.46692628116869	-0.54361999728205	2.83139366874739	-0.522936845104461	0.439179447395875	1.05160884497425	-0.463538072523333	-0.21326073987849	0.632975162162016	-0.338247255176529	-0.40774150234139	0.308027870594729	0.265607388278978	0.941818737672148	0.125179004356579	1.3024140592155	0.115009160128098	-0.728309587209982	0.0515107748081598	0.0515107748081598	0.0731673395969565	-0.0285711499505578	-0.32166371573775	-0.654641357661562	-0.305373705734756	-0.993081101896632	0.52165503160033	0.062402754450781	-0.865932843882847	0.155031184637578	0.379780674814747	-0.116290973632229	-0.242952396650211	1.72401576088989	-0.32166371573775	-0.21326073987849	0.316282289494809	-0.305373705734756	-0.21326073987849	-0.184497100869392	3.53383520082549	-0.896111335650371	0.25688351691368
IRS2	0.203520962745864	-0.74149439608981	1.00167326016815	1.11740407460383	0.360020618435748	0.427889381979945	0.522200585046607	-0.230022827430666	1.24377030195152	0.491999342796047	0.494586039456968	-0.235250846952159	0.131405381694112	1.6031412509294	0.145392148923518	-0.454381146114802	1.48915495720212	-0.31702728982774	1.82493506352357	1.18086171385801	0.323064652089903	0.510819538715885	0.014170249932089	1.04246994942967	-0.20257887335654	0.915468526255409	0.628084352398838	1.42321877247485	-1.08150942501314	-0.516722631092965	1.23896847457254	-0.372386110695435	-0.242263008603197	1.61570837329047	-0.644854401447429	-1.86212612087373	1.62481833501645	0.72444986664088	0.624673901983484	-0.73580246269333	2.24576396832608	0.537595680775615	-0.223956768645201	-0.466333110673932	0.568114381545334	0.819200341979165	0.85836835785468	1.52814488715265	-0.0843632836513672
KCTD14	-1.16585364742768	-0.0541283485389602	1.35866237583591	0.225424994816054	1.00774660994607	0.421041463899623	-0.783530096013046	0.551235493066454	1.36505025863541	-0.303139438548434	-0.128292180675109	1.26903695847586	-0.0683848251337414	0.126871729352198	-0.219375325709735	-0.397473657102928	0.31681182920009	1.00432123833166	0.842017000231503	0.299405407666552	0.7169866416213	2.11578738126511	1.27503893443665	-0.375459058520215	-0.467691590611576	0.566796186435597	-0.678926333641963	1.35437329595266	0.746631799656496	0.225424994816054	1.08094258679236	0.235082449988007	0.575979643877109	0.413519366499551	-0.480062820891298	1.31575679668686	1.02797601414312	-0.00626641217530344	0.858884021472752	2.19817341236358	-0.128292180675109	0.121307076273358	0.413519366499551	0.374731288775068	1.04442595964699	1.22816890982118	0.0692708236834335	-0.905166152246119	-0.120536231565166
DCDC2	1.09500278219804	-0.284480315443175	-0.515445024455606	1.27511862903546	0.721339809942586	-1.39164280635362	0.799477471428287	-0.426986760680407	0.640116581054368	-0.768487829713158	1.00078856257683	-0.971617305136022	-0.316728563823111	0.468103654067026	-1.56309345152478	-1.39164280635362	0.139443716857306	0.743124400274079	0.681218101881996	-0.0337902515411073	0.816753331921384	-0.496552391606188	-0.505915841354845	0.594393784095556	-0.166853178363489	-1.06977645821342	-1.0973919877436	1.45349854971689	-1.18991355224033	1.52408569845028	0.511197430433446	0.172585550156165	-0.310122532599085	1.37483056739386	-0.343994379284445	-0.633183964004816	0.844368861451563	0.56806471823616	0.689485209271412	-0.888624923740061	1.24637429529806	-1.0973919877436	1.3519545698724	-0.330188884662129	0.445996774117973	0.948899506524686	-0.192618132278179	0.475784023830722	-1.18991355224033
CHRDL2	0.181242835372334	0.0912329184644292	-1.1165439029581	0.308805772657402	-0.135573957917466	0.589822662497203	-0.11347122110245	1.09791994184034	0.297082467106468	0.107094193293254	0.0749894076862987	-1.68768458014813	-0.699266238011865	-0.811872899143147	0.353760632777666	0.425867658721952	0.152554545059658	0.0912329184644292	0.0412787295305466	-1.68768458014813	0.222108260835352	2.00291127977813	0.764314320986584	-0.232034384131749	-0.0920702782899606	0.260637208816807	0.463853656147642	-0.206594645063309	0.297082467106468	-0.34464104526303	-0.232034384131749	-0.408887071579761	-0.876118925459877	0.273005869207403	0.97574243729078	0.342799853414991	0.152554545059658	0.445128199849536	0.77020145953009	1.21961536644248	-0.559302132170077	0.195141741774346	-0.34464104526303	0.627073746439961	0.273005869207403	0.152554545059658	-0.518436706707059	-0.876118925459877	-0.0920702782899606
CHI3L1	-1.14443105937206	0.133592378940131	-0.376074019942429	0.748632713619583	0.049224794931334	-0.612135437921654	-0.363020849929363	-0.715541251338064	-1.87094242134862	0.175505879513726	-1.29145276816708	1.01121504593578	-0.410283592608472	-0.280182438266405	0.593848289880492	-0.00732750211659584	0.195453599166055	0.669098703990807	0.29826863075648	0.410183388696973	0.569426778529819	2.39353385910177	1.3619644404294	-0.406315480909469	-0.119535548287292	0.825639556377858	1.4507965596604	0.754010659370791	-1.27008400312521	0.315121030114718	0.167923988033922	0.0460361375395921	0.271883399122793	1.199043420678	1.2987238620249	0.833215109653087	0.64259230114737	-0.31679306586589	0.923133286960147	0.806809638485735	-0.252260642626608	0.137470785403941	-0.336524664560086	1.10424209318077	0.245265315142324	0.658150643119799	-0.470846096317227	-0.694281531689008	0.368287429658627
RLN2	0.662978366642381	0.212823001562862	-0.658154417339083	-0.134098202887471	-0.134098202887471	0.0128134265437706	1.31417487298791	-0.154853331706383	0.748466903964501	-0.0567691158851751	0.675853645390605	0.347809035293711	0.700910237615092	0.174542956716241	0.0451562433127089	-1.82197846872054	-0.134098202887471	-0.134098202887471	0.615939017223477	-0.703024513258077	-0.40584612107891	0.161299790923878	-0.503014938238985	1.81244157613989	0.688494815143372	0.387548147166279	-0.40584612107891	0.808961144655981	1.18281747579627	0.147799460274619	0.771078496323576	0.819416156451598	-0.347875459138887	0.452054200389922	-1.46682941460135	-0.503014938238985	0.771078496323576	0.305660059023281	-0.26908423661832	-1.23289871298068	0.688494815143372	0.771078496323576	0.594762399951103	-1.34007123053936	-0.40584612107891	0.452054200389922	-0.436750994868473	-0.918658233049655	-0.658154417339083
RGS9	2.00516497168037	-0.535735233536985	0.460199024995679	0.684169436293148	0.946784835740623	-0.0656530725913818	-0.318289194878546	-0.234218213523736	-1.49765639405559	0.387108706595195	1.99114112752672	-1.43970177801789	-0.379407689437598	-0.133799240436253	-0.535735233536985	-0.555046630104324	-0.0128049084760267	1.05976910648721	0.241558943841428	-0.637063799300636	0.97885013166142	1.00058909452928	0.092935600072125	-1.04489461486901	1.73905064264384	0.589686945541612	0.036914261652727	0.736145317096097	-0.498395363830611	0.0653918618467953	0.278569720985565	-0.395408339967798	0.483214403174266	0.145453247262357	-1.11798493326949	1.08232103154819	0.241558943841428	0.136925166355035	0.399740655228449	-0.480329963171871	0.727702946994866	-0.261317620210346	0.511124238051442	-0.803239155536172	0.494489857763259	0.853546572218033	0.769091059497221	-0.428354082368921	-0.555046630104324
CMTM5	-0.98810663424626	1.09671577866382	1.31774394194587	0.344410098753507	0.952015930480555	1.06330534078048	-0.513454597010041	-0.235800954335952	-0.0388025597738231	0.819062135989726	-0.0388025597738231	2.19227072834788	-0.235800954335952	0.866306946218346	-0.513454597010041	-0.513454597010041	0.768314616639227	1.46580880004679	1.15901126376045	-0.98810663424626	0.819062135989726	-0.98810663424626	-0.0388025597738231	-0.98810663424626	0.344410098753507	0.768314616639227	0.768314616639227	1.84902145857412	-0.98810663424626	0.114001266308038	1.12857166845554	0.114001266308038	0.516504725574356	-0.513454597010041	-0.235800954335952	-0.513454597010041	0.238851082900267	-0.235800954335952	1.38515355193483	0.588653303544256	-0.98810663424626	-0.513454597010041	-0.0388025597738231	0.768314616639227	1.42666796771677	1.60322370569176	0.653919631219322	-0.0388025597738231	-0.0388025597738231
SLC19A3	-0.886304028210421	-1.09127774620866	0.419197650269097	0.691043674117841	-0.853139706404217	0.28036859687477	0.173287745017491	-0.320620413695236	-0.821871552084673	0.300263290127759	-0.37154494988426	-0.0485194172144268	1.05174584233591	1.67471003228143	1.42745438521415	-0.385052889820984	1.54722915074526	0.362956356927321	-0.560973208638996	-1.14341658649716	1.29647763822657	0.434695677482032	-0.0947760097280411	-0.145308259222454	1.31817626970846	0.406475128661396	1.8759690389306	0.898641108283185	0.192654148734307	0.796805270838249	1.94178837705363	-0.712095897870571	-0.358362534367848	1.18845589308846	-0.145308259222454	-0.210844759481134	-0.507122179872333	1.56609459859172	0.142888604021589	-0.37154494988426	0.962782681040103	-0.664496865978503	0.416044651499043	-0.34549032230301	1.54119773603986	0.0705848586829575	1.29266989358015	1.12219044960604	1.62604449745278
GSTM2	1.1899436681021	0.800251775921614	0.415671969229487	-0.671362298315646	1.08758620455772	-0.415042761732286	1.36091899232023	-0.067360020857345	-3.01545212765562	-1.94909082614529	-0.345098182861282	0.986874190559662	1.64691517053596	1.0889022046752	0.765093730442571	-1.22360527804091	0.3196756446134	0.143116741495913	0.241959255071701	-0.587914623230612	-0.514195137645898	-0.18637748097268	-1.34744534857383	-1.29583885532494	0.432238636368295	-0.478230963288462	0.864996715780287	0.487066122116338	1.25997642796517	0.480177210192383	1.05858791018984	-0.535413057263965	0.448504682010667	0.375782506284833	-1.34082970782819	-2.10476543099062	-1.01322599274366	1.01062488906913	-0.353822487757417	0.4413117426959	0.935838747019464	1.28568185243789	1.39862499787354	-2.25592140231241	0.691032688270618	0.652643919408822	1.63888187518686	-0.959957932286222	0.714632798093493
AQP4	0.235625923572115	0.451952636840959	2.62410303739796	-0.285596167551521	1.0823464491906	0.266322615334601	-2.15415781877722	-0.590491545406313	1.55639153373367	1.69888132657321	0.20362260328614	0.135215053202304	-0.0692694542826774	0.235625923572115	-0.422695510597674	0.787544706458237	0.0985265805259621	-0.422695510597674	0.377929194142054	-0.117800132742882	0.403421958380754	-0.422695510597674	0.377929194142054	-1.63293572765359	0.170196454711772	0.403421958380754	-0.117800132742882	1.13151196477257	0.540521301426907	-0.590491545406313	1.06174339255054	-0.169680324652489	0.600710578167665	2.7535347951711	0.581177933845107	-0.117800132742882	0.519337801279786	-0.351025636411864	1.26223868894987	0.540521301426907	-0.023681889270561	0.0192992103032714	-0.023681889270561	-2.15415781877722	1.42037337638933	1.13151196477257	2.21786209107157	-0.351025636411864	0.170196454711772
NPAS3	-1.69169103534199	-0.263871927701581	0.821375145338674	0.295541940102319	0.923979240957334	0.552193214225744	1.699044762495	0.804633201012416	-2.03530850619992	0.508024785367799	-0.636739199353639	-2.03530850619992	0.231021388258951	-0.139590669229686	0.329700165533114	-1.00843364775651	0.659791137555706	0.129980378188955	1.15486063495927	-1.90748743228795	0.808844488349169	0.260201537182089	0.870014610811154	-1.39789982350321	0.071127468957683	0.443994740609741	0.716541055175995	1.38692697624703	-1.3274418378886	-0.325783957738501	1.21023362351791	-0.240121189045621	-0.351639407907551	-0.433381881068464	0.382082710572821	0.573581131697645	-0.000567628536839507	0.302465598703451	1.10578280817	0.245715681083162	-0.890920736524915	0.252984293489966	0.578858847485271	-0.183054068213593	0.885726239663694	1.36522339295743	1.35296351304282	-0.139590669229686	0.274484787242859
TEPP	-0.54569295782809	1.08759700956736	-0.54569295782809	0.967419154490499	1.15892438234307	0.876242200255336	0.354891896255353	-0.126944847519671	-1.44627781191153	-1.44627781191153	-0.878072031854479	-0.878072031854479	0.0225128222289634	1.22453920474598	0.65633342468893	-0.878072031854479	1.15892438234307	1.55691827877237	1.39475108837373	0.148877481473217	1.12403623796625	1.79274498480304	0.519391229510308	-0.54569295782809	-0.54569295782809	1.08759700956736	0.590718602286017	2.14587827270854	-0.309866251797426	-0.309866251797426	1.19238811687219	-0.126944847519671	0.441260932537382	1.08759700956736	1.04946233555666	2.12512405882943	1.44444798031239	0.258339528259628	1.22453920474598	-0.54569295782809	-1.44627781191153	-0.878072031854479	0.519391229510308	1.44444798031239	1.36872516718762	2.05950923642651	0.0225128222289634	-0.309866251797426	0.519391229510308
FGF9	-0.0744571813795635	-0.643015682761396	2.22467924218099	-0.000586932510639092	0.583381395778796	0.519599362688429	0.411521407573489	-0.844715021023532	1.72387729134848	1.44852961240102	-0.643015682761396	2.57515971643201	-0.157037093808344	0.836494675581396	0.583381395778796	-0.486565521463692	0.745901888505342	0.519599362688429	1.02207562810831	-0.844715021023532	0.519599362688429	1.06935998473185	2.49012872637486	-1.12899427171445	-1.12899427171445	0.283692318180277	0.745901888505342	0.328941495144709	-1.12899427171445	-0.643015682761396	0.449428958290661	1.24386570777585	0.127242156882573	2.01807352350271	-0.643015682761396	1.25564949608638	-0.643015682761396	1.20727728990362	0.877748862248269	1.5553385736849	0.183361612060538	-0.000586932510639092	0.641841817740118	-0.25065847695554	0.0662368359374269	0.641841817740118	2.43584838227954	-0.844715021023532	0.127242156882573
KLF15	0.0226935060673033	-0.107832861142615	0.719711496888607	0.069888825683635	0.490147792258029	1.52822804296122	-0.00189687440868606	-0.973436338189613	0.545151861022438	-0.866416675612037	-0.900652466713571	0.431443270848628	0.615533619067125	1.11968831566469	0.368504249365475	-1.47146539014012	1.42999447804499	0.772630776556099	0.384669540605353	0.674937540211719	1.05526476868777	-0.427257170268501	0.627742220595387	-0.278318023373674	0.114662782360523	0.400540901114295	1.7002452213142	2.5584055249149	-1.47146539014012	-0.228424399352312	2.15462013813966	-0.447796959810374	-0.0144568145530606	0.787900567335753	-0.00189687440868606	0.32673069115441	-0.632248832482143	0.633783080551987	0.55837788344251	0.0104849045390409	0.187882995150298	0.177791544259583	-0.349614840350473	0.187882995150298	1.63964102389943	1.20820055464748	0.136216983149561	1.42514501679459	0.944522709083492
OVCH2	-0.378759987758526	0.634286328405911	1.95425073609626	1.7098660449371	1.59451426373523	1.17878865200768	-0.378759987758526	0.0130495877057189	-0.378759987758526	-0.864060274856163	0.262772096212742	-1.3493605619538	0.904304180184011	0.674305238421767	0.634286328405911	-0.0948775182171979	1.09868535240449	0.814802882863159	1.26753263144232	-0.0948775182171979	1.054912329815	-1.3493605619538	-0.580177805314834	-0.378759987758526	0.189004951324131	1.48134263652929	-0.580177805314834	2.17721303252268	-0.222528190884894	-0.378759987758526	1.26753263144232	-0.222528190884894	0.262772096212742	-0.378759987758526	0.712159879890322	0.498349874803355	1.52882797066614	-0.864060274856163	1.28400728137092	0.0130495877057189	-0.222528190884894	-0.864060274856163	1.00821900969647	-1.3493605619538	1.74444790433762	2.22551772347339	0.390422768880439	1.34628300247469	0.875723055978075
TPH1	1.3693364678677	-0.24153052859806	0.322889834328099	0.0419152049241687	-0.540024789935426	-0.0186666899101887	-1.25505583116536	0.794990525174223	0.161246241373011	-0.574960515558049	-0.506793939609703	0.549313810885887	0.322889834328099	0.897235777021577	-0.0851679903945184	-0.102859824711924	0.219495164971318	1.29066094939008	3.69984240202435	-0.335624354652048	-0.94720997222543	-0.692007265934527	-0.388042313936326	0.0562546256211315	-0.506793939609703	-1.01212548078155	1.8065014330912	0.0419152049241687	-0.286953845401955	-0.198948080669772	0.685990084868164	-0.611785555361583	-1.08388624620771	0.283394868230297	-0.415846065224993	-0.361329191104053	-0.0511060266947888	0.148973885465919	-0.335624354652048	-0.735964280072016	-0.310854449473113	-1.25505583116536	1.7319589469403	-2.58041002931902	0.341810421144538	-0.198948080669772	0.713568642792079	0.293485383535371	-0.540024789935426
FCER1A	-0.00918982875984085	-0.235137008524996	0.1900214489226	0.413022306761964	1.19609829848128	0.831038151346869	0.906971498905463	0.417926196953418	-2.40201317023971	0.755441918170221	0.155734412534424	-1.46221446042597	0.0500625488571168	0.667560182623211	0.36732367839802	-1.14733974358314	0.335170783591211	0.372546235618348	1.2491066804119	-2.69529461094881	0.456004516621782	1.26443185182364	0.891901765652131	-0.338644858523346	-0.177240434552743	1.175816940869	1.80418909471454	1.18264077480629	0.408084942658262	0.266230925911031	1.70410225223942	1.18433672173253	1.20931000884233	-0.272238527190528	-2.19392667651278	-1.28777687244797	0.914390241197991	1.76958087711057	0.0336227268168794	-1.789144806884	0.492178105676187	-0.298074167583313	2.01853969690812	0.295758333143137	1.61549321122974	1.32267827878103	0.518168483695549	-0.247293950701835	0.646491090172589
PEX5L	0.905155154049025	-0.522754241201083	0.217514985001998	0.369183117080143	-0.522754241201083	-0.522754241201083	0.774672205292627	1.02430079932223	2.25096161954278	0.175771716237143	0.164885927845944	-1.49802353283826	0.415002376191492	-0.196465605630231	0.407594987305618	-1.14775046654676	0.175771716237143	-1.06417089043558	0.361209543573418	-0.760283267876284	0.0702278845500889	-0.556595837146881	-0.864845268686453	-0.280045181741409	-0.326430625473609	-0.864845268686453	-0.302808310502531	-0.158519620841726	-0.0262576550970581	0.593223846859359	0.266060006686803	-0.713897824144085	0.722842577866423	0.5104350694076	-0.556595837146881	-0.713897824144085	-0.713897824144085	-0.460110297499734	-0.258080926165533	-1.06417089043558	1.18530097761366	1.1050923215778	3.07515405910146	-1.06417089043558	0.392511918772374	-0.350979538771824	2.98297768601806	0.00286001611889872	0.415002376191492
PMAIP1	0.39662301586489	0.0962331928859349	-1.50158864817161	0.00448876927450129	0.786820957037291	0.0998201640905862	-1.58238235331808	0.102203966232897	0.975101831589877	0.827030761965145	0.645474692010598	-1.47611724577537	-0.740137694001734	-0.146833900070219	-0.258387434109296	0.878298002260935	0.280721067901195	-0.236022326327625	0.398367047152905	0.36376633804037	-1.48242127397558	-1.53442073926571	0.357420142114048	0.137260395876964	2.30669543072713	0.93092065888428	-0.15773027788046	0.110500420442616	0.571490317518413	0.931914117355701	1.56845515128927	-0.242847915144979	-0.910804559338578	-0.336361319538302	-1.16319231299866	-0.338253150182132	-0.58811930035513	-0.975272936927684	-0.537731207349631	-0.700482553078875	0.789132170734503	-0.310264313605138	0.91387073195259	0.852740827212047	-0.292053528918601	0.176586743650345	1.22875259367017	-0.175110081592858	0.420752451832961
CLDN16	-0.66968876192408	-0.136215906835179	0.897974279476628	1.10246970325551	-0.136215906835179	-0.136215906835179	0.256935232786955	-0.0175755868746904	0.863762485275518	1.72087068726479	-0.448277522214837	-0.0175755868746904	-0.0175755868746904	0.256935232786955	-0.136215906835179	1.34288533179823	-0.136215906835179	0.256935232786955	0.790408087875856	-0.981750377303738	0.618668187962964	0.458860909128457	0.51589726821421	-0.66968876192408	-0.276537622301946	0.568996848166613	0.397256948253722	0.930729803342622	1.04937012330311	-0.0175755868746904	0.930729803342622	0.458860909128457	-0.981750377303738	3.38861546015627	-0.276537622301946	1.76549992152427	-0.136215906835179	0.790408087875856	1.48007205864326	0.790408087875856	-0.0175755868746904	-1.51522323239264	0.568996848166613	-0.136215906835179	1.51086171006753	0.897974279476628	-0.0175755868746904	0.0851953328740633	-0.276537622301946
BEX2	1.01660621108908	0.598299662556818	1.06374234852721	0.265269464053295	1.30170850426426	-0.06746426569973	-1.96546825752519	-0.565327312274707	1.4305259159923	0.845846787672713	-2.05169715582154	1.79249834768574	-0.670396716054272	1.41882475047254	-0.376807716870406	-2.08258450373347	0.511806374795907	0.779018754637888	0.941949417705116	0.691517044917934	0.84408674918704	1.00799876017669	-0.78450011475648	-1.0754890720559	-0.924742720740398	0.34359782413447	-0.298448279017468	0.5454802022436	-0.851621119901258	-1.96546825752519	0.694695369613094	0.325537726432646	1.12097037899488	0.703111048706652	0.848479768754682	1.1063950000805	0.337076534009824	-0.0515205618612283	0.289911854920383	0.858927794654181	-0.664810226237333	0.353283352327499	0.680832590555065	-0.924742720740398	-0.0410614089008692	0.142082661769369	-1.45464939808571	-0.555525786975621	-0.0837247525036309
RERGL	0.021108554019881	0.729895831737809	1.13426549812679	0.818539135038628	1.16667957711686	0.560535367573912	-0.296202485798579	0.111858145971255	0.589258481183129	-0.116422155817143	-0.255585895965757	-1.44177350889556	0.589258481183129	1.82386024231017	0.498508889231755	-1.20307334128962	0.901093136860939	1.1154553660671	2.15543736808736	-0.902346695341528	0.45320138175217	-0.55631254191385	-0.181901471329058	-0.902346695341528	0.226159160440776	0.889985127131223	0.737209056837692	1.16316489772321	-0.181901471329058	0.570266284161463	2.16963932335525	1.63148676798234	0.799235535179849	-0.181901471329058	0.878663488786321	0.758618945347027	0.441307905528566	0.598529649953612	0.659635554144406	-1.03371287712572	0.391174903410014	-1.03371287712572	1.35669854864171	1.3935816133937	2.09710185512605	1.05087484011882	2.03475464288883	0.625498046764968	0.498508889231755
S100A1	0.342894289984436	0.111712063544335	-0.326958156512159	-0.983740222468437	0.876909973386266	0.244644706277584	-0.906699718491166	1.23381052630489	-1.28562654229545	0.154011067959398	0.15866559583027	-0.36851222479761	-0.405397319980083	0.852239246430762	-1.03811891878026	0.791240696113727	0.334255353602768	1.69394444114958	-0.22750098773965	-1.48701039575311	0.14846140782172	0.607826533299385	-0.0122494739881806	0.25436572404615	-0.38666005745303	0.037668015533392	0.525175661857184	-0.152728278117155	-0.888298945680093	0.00395639141745616	0.145019507935361	-0.696394257120815	0.444294805843808	-0.259655901853462	1.8451877855653	2.34768841464647	-0.0430971415177077	1.03114834898647	0.30262954102656	0.360090838901644	0.642371073340535	-0.829325429860479	0.403038245646587	1.66758425275869	0.54233355881479	0.255792045557104	-0.388833117488442	-1.35680966847728	0.182605304682932
MYOZ1	-0.461834643690038	-0.272594526577506	1.0410780656666	0.873000879585973	0.199209271680696	0.322883550776651	0.783735065015228	0.130175370626266	-0.461834643690038	-0.331264986238907	0.614758358558389	-0.615218697388167	-0.461834643690038	0.480870523288302	0.278517972984196	0.130175370626266	-0.362135902889357	-0.217593439707376	0.857430015556848	-0.301440745323216	0.182451986903593	-0.801113826245288	-0.574293604431669	0.593811396313302	-0.331264986238907	0.572353482492191	0.69388859736989	0.739958329849369	0.539152151627887	-0.116943124069418	0.841578580372008	-0.272594526577506	-0.048357950824406	-0.116943124069418	-1.87770682849371	1.27969920544542	1.02823505142402	0.147948315533065	0.91812517312299	-0.116943124069418	0.712606981219152	0.703297573169357	-0.048357950824406	0.684377900942306	0.757731274756168	0.392189519515726	0.308342213899887	1.81072352435707	-0.116943124069418
TMPRSS5	-0.241767278044759	0.925384930392949	1.75823107207721	-0.0674670703941188	-0.10787380923757	0.0776341442033521	0.142003457845352	-0.291414404538937	2.20192820528654	2.60472212164675	-2.15025072253965	2.57696933757315	0.886774651853327	0.473254835337974	-0.0674670703941188	-0.460056036819832	0.573202702810687	0.818346507240217	-0.10787380923757	-0.460056036819832	-0.752311867082871	-0.524425350461832	0.230410709898808	-0.241767278044759	-0.460056036819832	0.284715157188143	1.00931386424371	-0.241767278044759	-0.194805125086657	-0.241767278044759	0.610169483703348	-1.06211553148502	-0.946131733209282	0.230410709898808	0.110414949537503	-2.15025072253965	-0.669526565059303	0.451807122247498	-0.10787380923757	0.573202702810687	-0.843826772709943	-2.75231021720484	-0.291414404538937	1.53371584759031	0.534592424271066	0.230410709898808	-0.460056036819832	-0.150252372417687	-1.1960090002922
C6orf141	1.7861498560424	0.171332821175295	-0.486444163135109	-0.413722532008318	0.27244826590037	-0.589122644692512	0.528397461108167	0.27244826590037	0.352659957707797	-0.111418470986664	0.99763199261475	0.0300815051510831	1.5298779306823	0.965357629708634	-1.15141844600341	-0.884903996193371	-0.495091248438737	0.782322519455477	0.40604174311554	-0.262875782864882	-0.631246467431395	-0.700497414295794	-0.394981540323285	0.408982408058953	1.88980328695833	-0.0755391880172851	-0.231087368930767	-0.299570998121776	0.215982415360162	0.381987491386116	-0.0314607961995004	-0.239592694033712	-0.362644052146311	-0.0294398070866845	-0.284010098026787	-1.97777923980759	0.202379917592417	-1.84271364429004	0.832918850702814	-0.495091248438737	0.432007143243594	-0.670674354042959	-0.149559317876439	-0.0647494963101071	-1.24903174589398	0.0586548656981853	1.58611508636533	2.0468865353796	-0.134973415055713
MAOA	1.58393224681005	-1.03906052961597	0.626598166541909	1.84516500791595	0.379854210206903	0.771241676863175	-0.533933600640848	-0.955696577416878	-1.87750814932154	-0.621989996422697	-0.679296700267051	-0.137067027029152	0.18720308147779	0.418656647968679	0.528414610992815	-1.16185601979178	0.883174666908231	-0.5818116091563	0.516000640697843	-0.0815774805938106	0.56548816979281	-1.77528105390696	-0.751368521452129	0.353964515970979	1.0736500818101	0.147534991468059	1.27506331221616	1.54342090527232	0.54500580827059	0.21450620846897	1.40382009424494	-0.700479760098019	-0.735076965157094	0.0716032196884503	0.0447716797081008	-1.31709873958418	1.75062549315135	0.687437210040279	-0.398706860192649	-1.76179121635074	1.51376034735765	0.510286554658594	0.518840806884414	-1.56426895976554	0.939754824329072	0.200543300437736	0.491691379816588	0.229898184476503	0.778003175780492
ZBTB16	1.26957998545905	0.90120008365936	-0.0330686775992275	0.15678107350727	1.46266125114775	1.87646990567293	1.48261109689357	-0.750834230102621	-1.94224197809422	-0.915660527551912	0.458204017145286	-2.33937789409142	0.343230541538305	0.389090692055179	0.635906047835922	-1.22447642559083	0.531445638136339	0.431550559496591	0.500043477361412	-1.94224197809422	0.445032264255626	-2.33937789409142	0.73503668871508	1.09626544362405	0.462528158550299	1.76517682160857	1.13350970220727	2.51245101697637	0.275747220439687	0.681766198352796	1.94456151435025	1.75713847596335	-0.0433923085514964	-0.184413270289482	-1.70993235954631	-1.54510606209702	0.623030314594577	1.17596956964868	0.219346372850664	-1.54510606209702	-0.869800377035038	0.561215763578606	0.310481856015358	-2.33937789409142	1.93409047903468	1.45433009816805	0.535252602418916	1.87902038499811	1.10052528493174
TTC22	0.272862094561629	-0.296099726855667	0.341989244989534	-0.486677902230806	0.622759084134318	-0.319592829132281	0.593693930966342	0.541897116986261	0.617858483603724	0.45908231674012	-1.86138112111204	0.752820420729371	0.483160415666222	0.22517353309888	-0.346965365151255	0.821576359282326	0.515014426403845	0.25280682271375	0.547336788378609	0.232181182967843	-0.278966187142259	1.29719562358046	-0.131372961277109	0.719404017723005	-0.102041687410447	0.209514146975484	-0.159542953252365	0.250090392125742	-0.245867541347207	0.712244175579112	-0.054956441761639	-0.574456838762323	-0.51347252099277	0.973449554005987	0.972947452138116	1.45633537131039	0.484146528828561	0.358581481108782	0.834457043273718	0.872934933465182	0.986876557432189	-1.14377360847448	1.01300710231151	1.15343424705663	0.402896215407071	0.67761245990916	-1.18195537763287	-2.06174386055495	0.158857572698806
MAOB	0.282670257657107	0.10693475639992	-1.39662623804567	1.71933204778674	0.55569598061885	0.122833175348237	1.20068228844607	-0.764600943153411	-0.688207508211958	-0.155381606579693	-1.06440167042823	-0.551146810286804	-0.508067269982923	0.476781336760412	-0.522573755277062	-1.35969203665291	0.209164249796007	0.487961842769466	0.962530771957077	-1.02055579253676	0.269766662132023	0.994418805810335	0.984154107484058	1.02808746880094	-0.728283796742894	1.19612176197389	0.100506603695087	0.689230705794172	-0.0911031209023897	0.103600757447235	0.812805536480276	1.38358418523625	0.21729728155817	-0.681462662533071	-1.456701615767	-1.06988635671686	1.23438004940818	1.10524040680365	0.766957450978785	-0.397805809762629	0.243498273994543	2.2480527668162	-0.398401828275902	-1.25585713470212	0.805073810068033	0.909826873439654	1.40343569555171	-0.698962979223744	0.758947370152364
KCNIP1	-0.5092299777536	-0.0280560339906994	0.525611625742357	0.655742809665594	0.414665492388031	0.592922641315552	0.194611184156848	0.332704828180004	2.35856834730675	-0.093044105301921	0.143682380125596	0.332704828180004	0.624856323888497	0.655742809665594	1.43633270741108	-0.0280560339906994	0.9856171860592	1.46249976285139	1.08700025838328	-1.27308846898712	0.742754174558039	-0.409985279607461	0.194611184156848	0.414665492388031	1.30865516754479	1.33856096252966	1.64917319866389	1.64917319866389	-1.54407158124956	-0.093044105301921	1.19580801755967	0.453117909772201	0.089841816678843	0.822403295468998	0.242927078271736	-0.5092299777536	-0.162850363184186	0.453117909772201	0.332704828180004	-0.0280560339906994	1.0274886758755	-1.06289763748666	1.96913345703106	-0.5092299777536	1.53690316710028	0.847523542036044	0.685648604650467	0.143682380125596	-0.162850363184186
EMILIN3	-0.112166126107797	0.171896311817127	2.57996002376255	-0.00278316914330713	1.33731805789997	1.61151205687716	-0.295276214583708	0.625689978147518	2.15195406480406	-0.478386303059619	-0.85251343339454	1.82945462948575	-0.0735784596257763	0.760188546332201	0.531719434299538	-0.994544652357003	0.118823787485072	0.662071397838277	0.696485268629987	-0.411324170269938	1.1149399163866	2.01162245048832	-0.197159066089785	-0.0735784596257763	0.573701783825581	-0.00278316914330713	0.196860357002075	2.41867281495707	-0.350659091949667	-1.17765474083291	0.707555140032052	0.625689978147518	-0.0735784596257763	1.21140166326601	2.806984182707	-0.153244995621246	-1.87692317860621	0.196860357002075	1.10326066096288	3.41313840024474	-0.85251343339454	-0.0735784596257763	-0.197159066089785	0.560013050609674	1.83507912760454	1.42129014511781	-0.478386303059619	-0.994544652357003	-0.994544652357003
KCNQ5	-2.22405271127538	-1.663100482024	1.1700765209166	-0.16768218008013	0.344954256718044	0.845747677518322	-0.377644793071668	0.58158699035793	-0.175631484879211	1.62163142554354	-1.60119576992897	0.190988540508971	0.190988540508971	-0.800089001429092	-0.251479554219574	1.17846783579211	0.589811999627762	-0.61490919140106	-0.585866163864295	-1.60119576992897	-0.316625526489635	0.76739846507547	0.421450183481717	-1.0511056658315	0.616561593152228	0.237203185148701	0.411012998091294	0.67451742159675	-1.39652281236671	-1.07900945312825	0.664771305107549	-0.544410435816951	-0.571777478178497	1.13674988156422	0.115498496192285	-1.73090942201143	0.276375759729822	0.214471047634782	-0.432824015995047	1.18321880755646	1.97812373971902	0.441876142710955	1.53398833729503	1.64798463748362	0.146662107647355	0.20517084490375	-1.27425902288811	-0.781115733624156	-0.925967305259
GPT	1.75881660150658	0.457142247736047	0.745976888555976	-0.82301619058781	-0.536669615977633	0.430716692427061	-0.052331387998762	-0.100249931745203	-0.64291909172145	0.589911675805055	-2.03269426657166	0.843139238361085	-0.200180392922591	0.26234209950226	-0.690076508051198	-0.932632927114167	0.683608610237099	0.492625846916016	1.05866436411928	0.766795441097762	1.07803945492669	-1.16907836740079	-0.766953363391388	1.47069550121865	0.231329157109152	-1.55613076649063	1.08140671570923	-0.308368459140985	-0.932632927114167	-1.38267647487001	0.044230423543815	-0.852719340628872	-0.837719239955237	1.14573087687003	1.43470178197055	-0.175428776604374	1.07916357282493	-0.0785701512541413	-0.169367683925405	0.561138369003822	-1.83789411833788	-0.0471930994642977	-1.14623103458339	1.40488501388302	0.234839706107545	-0.128271360274625	0.0966625357794813	0.638237169262952	0.269061418935299
CD1C	-0.365054363763732	0.435460284713605	-1.12858878210152	0.0996800366654508	0.746047895511271	1.13592124579959	0.631055820599304	0.526699156575621	-2.46099261475602	0.913487947927455	-0.169702146768281	-1.56923909441666	0.287188324080469	0.0386286908371479	0.588190265230817	-0.582434002117332	0.753870275400296	1.76175395619078	1.2739934163798	-2.17237062749812	0.738138598511543	0.404371090182	0.61705216753912	0.20801464625325	-0.213746878673387	0.861930259442061	2.35373956528693	1.06419995362643	0.0799057260345015	0.31654627477574	0.757749464327608	0.697217596702651	0.97022555121348	1.06168020088384	-1.96759006860635	-1.67896808134846	0.734150748269316	1.40064633643714	-0.533322847354589	-1.31534738076215	0.653799908926112	-1.24750279203938	1.33154631633693	-0.608321560683002	1.85786681628878	1.11045471368879	-0.229055627971723	-0.663104692917947	0.0491745045587143
KRTDAP	0.215544707879383	0.669930255062365	0.449359320581316	-0.605691247333618	-0.151305700150636	0.303079847032347	-1.0600767945166	-1.0600767945166	1.14731955815897	-0.33989274136191	-1.0600767945166	1.44974992728547	-0.605691247333618	0.511838934460018	-1.0600767945166	0.449359320581316	0.511838934460018	0.511838934460018	-0.00502622660166677	1.19103840683045	-0.605691247333618	0.449359320581316	-1.0600767945166	-0.605691247333618	-0.605691247333618	-1.0600767945166	-0.605691247333618	0.511838934460018	2.65449128490669	-1.0600767945166	0.114492805821072	-0.33989274136191	-0.33989274136191	1.56688950237495	1.05002434131327	3.15486006911135	-0.00502622660166677	0.114492805821072	-1.0600767945166	-0.605691247333618	-1.0600767945166	-0.151305700150636	-0.33989274136191	1.23202298761471	0.303079847032347	-0.00502622660166677	0.114492805821072	-0.605691247333618	0.215544707879383
CYP39A1	-2.26482550224838	-0.24512553283234	1.42599869232753	0.240031350776838	0.4634958232655	0.0773303723952245	-0.820745885680105	0.57904677906529	0.872888905230253	0.981626620836989	-0.820745885680105	-0.195217734435972	-0.679713394228577	0.824581830409804	-0.104344781482021	0.00687417706782291	0.123000854902402	0.498906990737387	1.02872522177349	-0.195217734435972	0.189603679956723	0.525342413500881	0.521622246701909	-0.967009872085464	-0.866416368187282	0.471510071677631	0.154006558089062	1.34799816012352	-0.843235085455126	-0.392865195019763	0.632402328311956	0.648329607538982	0.796630378939394	1.67108750524935	1.1080966956586	0.30241170816946	0.369206391685497	0.154006558089062	0.770287406595831	-0.166786728397292	-0.643833649117737	-0.431506087678117	-0.0466846732854212	1.35296247624881	0.740204808235748	1.08726590546002	0.961098586493321	-0.0080437806270679	-0.48631805544677
ABO	1.81583553043907	-0.776914792509673	0.216788497998403	0.500031296086037	-0.209298171667072	0.168994411800606	-0.322208988008185	1.51726549311635	1.08834719321829	-0.151750681736739	-0.165723762454581	0.216788497998403	-0.0855860508847225	0.682305462495821	0.614187783548902	-0.465991478317058	0.822913022722886	0.265633757271589	1.90838242009095	1.96050301113971	-0.0545961189164538	1.96607408432472	-0.151750681736739	-0.124571436537004	-0.592594499220585	0.533698516640246	1.09480365353326	0.684546164076001	0.591707265574761	-0.918400997855362	0.0258528140520891	-0.0366061336773037	0.680057960596931	1.0219037289235	0.296494527068558	-0.658172833385124	0.0525904224388517	0.288899062461716	1.3715598293547	-1.39372673233761	0.782873471330646	-1.09345901647514	1.21116088944272	0.835792500523891	0.976564615519562	1.0345630338948	0.414956557515696	-0.0730340333177834	2.40039055542807
CRYAB	-1.0128959699874	-0.163855549282312	1.52605679489923	0.655471780379692	0.474944081195025	0.191329853102628	-0.156487843572799	-0.318014952789642	-0.924761564551562	0.206656376747553	-0.995167634839859	0.335730364166723	0.110261053346435	0.672773156293723	-0.505189122071106	1.2514013001102	0.602225021098935	1.08454812222432	0.540329486772406	-1.7562160462612	0.746588540264593	1.90413651217441	1.96506529736764	-0.847788288737319	0.093590128979935	0.675681439984022	1.09362053685949	1.15950541282089	-0.838325790114411	0.0179950651159538	0.890858677471102	-0.0850009088790647	-0.212344318421196	1.83775946858844	1.40860039825684	0.347091454623866	0.579381220755332	0.35587309516977	0.815006400486056	0.812447985322528	0.0685127882052035	-0.744413450393658	-0.333449883767979	2.79105257242876	0.848078434654899	1.00314168465062	0.292039366833558	0.00540568976566396	0.945119040647634
HS3ST4	-1.01971743265569	0.828361776015135	1.78174271327847	0.314036921669911	1.75721340559169	0.0679123975568659	0.242540526493575	0.58223725190209	1.66259732138033	-0.598964779605934	-0.352840255492889	-1.01971743265569	1.00298990495184	0.242540526493575	0.161484598852335	-0.352840255492889	0.161484598852335	1.8812954335507	1.66259732138033	-0.178212126556179	1.94881137009677	-0.598964779605934	0.856600251979915	-1.01971743265569	0.58223725190209	1.00298990495184	-0.352840255492889	0.909417703656375	-1.01971743265569	-0.352840255492889	1.00298990495184	0.161484598852335	1.48552646171865	0.0679123975568659	-0.598964779605934	1.36697057920548	0.161484598852335	-0.598964779605934	1.34268663036036	-0.352840255492889	-1.01971743265569	-0.598964779605934	0.537252396202862	-0.352840255492889	2.39634856364735	1.52347742914271	0.242540526493575	-0.352840255492889	0.624117150621731
KHDC1	1.00903140159681	-0.799048500066943	-0.162677544732306	-0.420942115334424	-0.359765287677145	-0.929437170399366	-1.5295612313352	1.17328544535267	1.39759496391705	1.50910339756805	0.972709947376066	0.918443722543356	1.62346434930553	0.131685715295269	0.434073448082036	-0.359765287677145	0.143770992756859	0.143770992756859	-0.0402112594040408	0.895892871095151	-0.130639660009247	0.45193424366927	1.5634996642646	0.224542777979582	-0.46388938854534	-0.555689792906117	-0.799048500066943	0.155713245824931	-1.41070535632258	0.945941571268469	-0.555689792906117	-0.768923618014945	0.722120911168785	1.37302414917622	-0.929437170399366	-0.265387337580941	-0.229976384736389	-0.486068492482701	-0.8952268228205	1.53364220201191	0.0427759133314714	0.278518670328552	0.469484400926587	-2.11016614198555	-0.580006839606686	0.425023086011132	0.107072090015997	0.528612276394089	0.425023086011132
SAA4	-1.36072030620735	0.742556980556464	0.0552873777212647	0.447506508197893	0.559679491736823	0.447506508197893	-0.561277719833223	-1.36072030620735	-0.856328192191794	0.384189721209378	-0.856328192191794	0.384189721209378	0.447506508197893	0.742556980556464	0.314834028180559	0.152456035839322	1.01014442002853	1.40932708691326	1.2053558312665	0.559679491736823	1.08960699777245	1.78104672091148	1.84597878936581	-1.36072030620735	0.447506508197893	1.2668868897477	0.314834028180559	1.08960699777245	-0.351936078176236	0.152456035839322	1.08960699777245	-0.189558085834999	-0.561277719833223	0.152456035839322	-0.561277719833223	-0.189558085834999	0.505752306012969	-0.561277719833223	1.69896724437457	2.96375972351595	-0.561277719833223	-1.36072030620735	-0.561277719833223	-0.856328192191794	0.854729964095394	1.18363230758351	-0.189558085834999	0.854729964095394	0.609884500539131
OLAH	-1.09293262091623	-0.317315684602285	0.818942589318007	-0.317315684602285	-1.09293262091623	-0.603572818421823	-0.114213015927417	-0.603572818421823	0.71791382869575	0.172044117892121	-0.114213015927417	0.770233831767984	-0.317315684602285	-0.317315684602285	-0.603572818421823	0.907307387781259	-0.317315684602285	0.0433256530040624	0.0433256530040624	-1.09293262091623	-1.09293262091623	0.985832348073076	3.03667289335287	-1.09293262091623	0.661403920386527	0.0433256530040624	0.172044117892121	0.818942589318007	0.0433256530040624	0.172044117892121	0.45830125171166	-1.09293262091623	0.45830125171166	0.375146786566988	1.6829243240952	4.15396048139844	0.599974152723021	-0.603572818421823	1.12071676447104	1.89633370078498	0.45830125171166	-0.114213015927417	-0.317315684602285	2.79667879768505	1.52883796991718	0.0433256530040624	0.599974152723021	-0.603572818421823	-0.317315684602285
DCDC1	0.992847721417327	0.468022573149777	-0.117529826065653	0.10255929724115	0.457555120091566	0.137801178185669	0.354998191324246	0.41393530914465	0.31692183788004	0.607822338421009	-0.217509530284085	-0.590490392688085	-0.949947315579089	0.610615086075336	-0.626049922073631	-1.4058240363822	1.44872444222044	-0.0610062562175355	0.96742654405462	-0.791337180924854	-0.892720708695178	-1.53780336367985	-1.61526821611983	1.14889245047167	0.829117128581237	0.564442371061882	0.488470575073235	0.417682846830239	0.160288533942692	0.432463043764231	1.24798896668332	0.2624611332946	0.432463043764231	-0.335460460121745	-0.920711787652192	-1.04636711349119	0.552374306154135	0.761818485891771	-0.188700935890102	-0.791337180924854	0.880991184381087	0.0589050061723685	0.645881199848449	-0.791337180924854	1.38666289532037	0.860348685610326	2.31302523783556	-1.70309062253107	0.346725238414696
NAGS	1.52937810807186	1.40924939050093	-0.236437057825549	0.763741212606166	0.451467755566736	0.527971356424234	0.778814818310319	-0.64630419202305	-0.264282623115947	-0.699352331271794	1.17857185525698	-1.7897382000334	-0.864824292928161	1.31451009361041	-0.0780045971702536	-0.973294981121578	0.596060085587211	0.156165297155925	0.0689471907222449	-1.21503001241211	1.29979065305076	-1.21503001241211	-0.826994298084588	1.08018637807779	2.23063719768436	0.89853863154097	-0.337481257805083	0.201529413418892	1.78599563047929	1.85563918889515	0.991456772152156	0.294643865618357	0.0536434447599776	-0.095746226514548	-0.337481257805083	0.00627829226176428	0.274228172326661	0.160795217118619	-0.101730577959967	-0.433017884094511	0.298677576855778	0.165403850017807	0.210360976186339	-0.360525396591897	-0.264282623115947	0.306696626742717	1.96981486018914	0.773815426950221	0.90954177045388
L3MBTL4	-1.17623031193114	-0.203107402436285	1.18176292998174	0.212819063027579	0.370182641997932	-0.071625061164099	-0.950498117043721	-0.102698750446717	2.30913978199222	2.13693470712938	-0.812587488876886	0.437717171437897	0.0691370677459465	0.841961198738435	0.109805305353112	1.22193342117827	0.434289120709022	0.162819895527902	0.522455439054544	-1.07505055237814	0.158130316954624	0.0691370677459465	1.79927982590802	0.719285391793712	-1.17623031193114	0.516219285977165	0.588283670319352	0.941918998537662	-1.03762814310874	-0.210227229986499	0.37754079287207	-0.535155429026975	-0.27704117434354	1.49773059881273	1.1209930602105	1.33495335667956	0.347731365343167	0.494037723105757	0.599740430421608	1.24818294951982	-0.0777525695725117	-0.182087423815782	0.811182770079212	1.82578600746162	1.01762375573288	0.98702087931267	-0.32458215210066	-0.308447866431967	0.0319408434033807
CRIP3	-0.109156856373953	0.905780017309787	0.365918313875904	0.0200667699874725	0.279850847394709	0.0200667699874725	-0.109156856373953	-0.807366585132794	2.46148116812512	1.5864547308471	-0.972007492435447	1.89785427973271	0.64599593990255	1.12516646823468	0.4060593627434	-1.43329575504787	1.17678193971304	1.67733834159441	-0.441221492624953	2.15197674041647	-0.260010856039174	0.550852769797966	-0.441221492624953	-0.260010856039174	1.87499166847188	-1.17351167764064	1.72413766880666	0.279850847394709	-0.441221492624953	-0.807366585132794	-0.181437415217717	-0.668164681450267	0.279850847394709	0.4060593627434	-1.79944084755571	-1.79944084755571	-0.807366585132794	0.279850847394709	0.133092205811759	1.99750132405835	-0.807366585132794	0.0783466621895197	2.4286402795432	1.01214103241039	0.133092205811759	-0.260010856039174	1.38495054564191	0.0783466621895197	-0.181437415217717
CAND2	0.419226966134299	-0.726272019622412	0.865749766021622	0.108600588017208	0.325006058211091	0.354979642561973	-1.24650287931457	1.47543089425835	1.36289004059707	-0.298300496195096	-0.704133234118556	0.569379691230655	-1.24650287931457	0.245770147916022	0.897970938574416	-1.86599704282193	1.05023431375166	0.0698267274011612	0.476245302807954	0.572335883579227	-0.00731630977729071	0.98096326798854	-0.571332726509779	-0.897170370973362	0.929160304196153	-0.291111794701964	0.405311520456586	0.0942406527936984	-1.07209832977982	0.432946413092862	0.809559758437223	-0.145060400427809	0.262141367420532	0.629650333534143	1.32137722429581	0.313523827438785	-0.661310310516628	-0.06804254826832	0.975124701269769	0.852556815387041	-0.283975758161467	1.19287127073593	0.643467084786399	-1.5590877393261	0.64620707149102	0.469707931751132	-0.437689966681461	-0.820230553232597	0.0747587107541579
DUSP15	-0.0588850541298305	1.29605945320233	-0.562724252125998	0.270977055461856	1.22590725624659	1.74778449396347	1.32545854043472	-0.916804518225774	0.322901441325381	-0.547099824616233	-1.71810025674568	0.919326480067746	-0.00333626230176296	0.843755008664785	0.968803879985723	-2.06765780318858	0.21531398467425	0.730913337688392	0.0903033343549393	-0.193335289428075	-0.20318743358263	-0.10115693339208	-1.58890349143065	-1.1820321097372	-1.05283534442216	-0.0345883065223778	-0.356182472200227	0.0484886722844095	0.782491303453284	-1.21800989234905	0.408392631996442	0.322901441325381	-0.011031677607745	0.0484886722844095	-0.916804518225774	0.685137679214089	-0.719675221912473	0.149069532205601	-0.193335289428075	1.18582663718339	-1.65080714939465	0.362068436115451	0.390194548676417	-1.4283187662172	0.41733357385735	0.757132216589139	1.30457384588527	-1.25574336892096	0.955620898449534
TMEM139	1.22118682215962	0.390149096817163	0.776627532706544	0.640685874985319	0.190446167931782	-0.321713431939995	1.57040669451179	0.865577136858169	-1.02726803584006	-0.518481589634088	0.554119007409314	-2.1020162290447	-0.170313658759706	-0.0773170038152242	-0.145032667886056	-1.17168715577464	0.30960379665278	0.347436892151718	1.25105280925004	-1.61491677574908	-0.193257389021923	0.594786983932566	1.18949508463181	0.464398562466274	-1.26618884039969	0.387385974637207	-1.15717261023949	0.860186207022316	0.65653215262283	0.958690374950199	0.102796791090477	0.898946936931595	0.441840516751704	0.732982598504897	1.33364263289102	2.10754682713602	0.40917385554038	0.282580654566236	0.490962427436183	0.800013119981679	0.880835334910469	0.312711497623531	-1.17168715577464	1.70277975556614	0.212461047750148	0.238986108757442	-0.282393174521714	-0.960052247077006	-0.843209819334787
KRT31	-0.695812991698005	-0.307144758548543	-0.468456650084023	0.892853968874844	0.536236157828884	-0.695812991698005	1.10910638858193	-1.08448122484747	0.783984918831031	1.37265139789035	-1.08448122484747	0.260089950069674	1.38649727994326	0.763592499442866	-1.08448122484747	-0.307144758548543	-0.1820215347075	-1.08448122484747	-1.08448122484747	-0.1820215347075	2.42865944830189	-1.08448122484747	-0.468456650084023	-1.08448122484747	-0.0797884169345607	1.59531541310496	-1.08448122484747	-1.08448122484747	1.21133950635487	1.71760427674498	0.00664845253210731	0.924904390978346	-1.08448122484747	0.00664845253210731	-0.1820215347075	2.05885866832323	-0.695812991698005	0.260089950069674	-0.0797884169345607	0.00664845253210731	-1.08448122484747	2.00931866195574	1.87224640718194	-1.08448122484747	-0.1820215347075	-1.08448122484747	-1.08448122484747	-1.08448122484747	0.924904390978346
SLC52A1	-2.27136422743904	-0.150676045031484	-0.0118681606775288	0.269422721269768	0.15294912854603	0.475493260230601	2.1524015165686	-0.0859051632117253	-0.432581241424097	0.930408524191651	-2.0478926279637	-0.923925129147038	0.619630609143102	0.218633356238932	0.218633356238932	-0.319803772607602	0.428871235727838	0.685653385795652	0.249503666409098	1.01015033015504	-0.133970012436493	-0.509049546649249	-0.837524991770006	0.186485296501577	1.1827301451155	-0.0406418418404244	-0.055438490658132	0.379271375534682	1.38700154382784	0.807859850116302	0.896069206088364	-0.319803772607602	-0.319803772607602	0.175466663874902	0.600605970703201	0.208064477890353	0.298375162202321	-1.1323127483512	0.882790240415006	0.186485296501577	1.38232200813635	1.10290632462682	0.644293016268971	0.971302206665775	-0.240061966644213	0.412687305029247	-0.408677799259061	-0.723643328630249	0.164289484339704
ANGPTL7	-0.307788256411079	0.370340237584711	2.82490924896982	0.68565203093708	0.870894338363197	0.744483112074476	0.508077637719775	0.192765844367407	-1.16349114362417	0.798191681191259	0.192765844367407	-0.485362649628383	0.547914630802016	1.52572726936384	-0.170050856276015	0.192765844367407	1.56407868012627	1.56407868012627	1.19977281312502	-1.16349114362417	0.620617287973954	-1.16349114362417	-0.735639700017626	-0.735639700017626	-0.307788256411079	1.87790130712081	0.620617287973954	2.37145806318167	-1.16349114362417	0.465491156100666	1.70330166258114	1.29874578196974	0.316631668467929	-0.735639700017626	-0.735639700017626	-0.485362649628383	-1.16349114362417	-0.170050856276015	0.585335733692904	-0.057511206021836	-0.735639700017626	-1.16349114362417	0.508077637719775	-0.307788256411079	1.9168990626082	0.798191681191259	1.0484687315805	0.771921369518477	1.19977281312502
CLEC4G	1.74199796894928	-1.26385580907162	-0.342340406143142	0.480378649174286	0.0861398551523145	-0.342340406143142	0.667551341234285	0.368372588121421	-1.26385580907162	0.239071079938829	-1.26385580907162	-0.682444322989655	-0.342340406143142	0.368372588121421	1.06179013525626	-0.101032836907684	2.09749313354318	1.4690338326915	-1.26385580907162	-0.682444322989655	0.820482566020799	-0.682444322989655	0.368372588121421	-0.101032836907684	0.667551341234285	-0.342340406143142	2.71619073440729	1.58906674416277	-0.682444322989655	-1.26385580907162	0.579174996785342	-0.342340406143142	-0.101032836907684	1.11264203576457	0.0861398551523145	-0.101032836907684	-1.26385580907162	0.887622346609535	-0.101032836907684	0.368372588121421	0.368372588121421	0.239071079938829	-0.342340406143142	-1.26385580907162	1.06179013525626	0.0861398551523145	1.36619507018335	-0.342340406143142	0.480378649174286
RGMA	-1.71146079268422	0.00362608044499428	1.29100874857362	0.0880190241988401	0.757711291535402	1.2835088307598	-0.0495200451664992	0.213054036988598	1.82864204146531	0.969706084007651	-0.555629189152871	0.441442087008123	-0.404025439218642	0.141133051260733	0.435015865833306	1.02764155494231	0.822265901484942	0.894834247814235	0.442356022518746	-0.0992478177617022	1.02045021431853	1.0754454800517	1.29360142409741	-0.438044162862736	0.29134269675097	0.353697453297682	0.527315940788936	0.722125235380246	-0.596729660850122	-0.401466132818107	1.06353899986905	0.3516595465701	-0.210800711799211	1.277261102145	1.67201633679248	2.07898268033219	-0.204747126862457	0.245039230022029	0.748958465720359	2.46772948217149	-0.894405445424545	-0.409168133405569	0.0781107082900204	1.92023925018471	1.66484531665792	0.717566431068003	-0.252341589969284	0.0282049092077535	0.78522901675841
TTLL10	-1.10127261261313	-0.349802900724357	0.346057615547259	0.014980657232346	0.287441090327062	0.401666811164416	0.804494329665067	0.804494329665067	0.804494329665067	0.804494329665067	-0.246473167348302	-1.65507993533315	1.15313652305319	0.553188550724594	0.599329200333171	0.0897787011583066	2.00793596831801	1.59271812493585	0.225473274565874	0.553188550724594	0.50499654454047	0.287441090327062	-0.46402862156171	-0.349802900724357	1.64561357288644	-0.46402862156171	1.86316902709985	-0.0653628802513246	0.50499654454047	-0.46402862156171	0.553188550724594	-0.903610223444373	-1.34319182532704	0.346057615547259	-2.09466153721581	-0.246473167348302	-0.0653628802513246	-0.246473167348302	0.804494329665067	0.841248413047079	-0.152140511555601	0.287441090327062	0.0897787011583066	0.50499654454047	1.15313652305319	-0.152140511555601	0.553188550724594	-0.152140511555601	0.50499654454047
MKX	-1.28137590590012	-0.915998013368687	-0.667546785451853	0.282905322394862	-0.290493492967054	-0.317533186134541	2.99486876199206	-0.0206165161761898	1.38584986493909	1.26385162016118	-0.596284359466948	-0.878485089410544	2.6015878589651	0.628917599609423	-0.475594272920964	-0.391207435426226	1.46318777079038	-0.810023866837458	1.67623057600885	-0.956100022155455	-0.129921609261474	-2.49004835536887	-1.21291468332704	2.04044211303915	-0.878485089410544	3.09621142120584	0.0116833810633548	0.0990346986312754	-0.720424002624122	0.118965174002058	-0.0460767285267164	2.31807457827786	0.209497273512212	0.252572427313286	-0.0206165161761898	-0.407133050347878	0.138234847527308	0.623459826336631	2.61715593948939	-0.457708289925301	-0.42350733266577	0.528350455631388	-0.0460767285267164	-1.28137590590012	0.00377511508556115	0.909863384302008	0.231433785673036	-0.0818571666032078	-0.239918253389631
MAT1A	1.45378600096866	-0.606773621316113	0.162373270679405	0.676343910405919	0.84060350544968	-0.233397220732029	-0.816735691444987	-0.652476096401226	0.720974129541564	0.591413917476315	1.74759239212764	1.83692775363648	0.0490625226268113	-1.15234784386762	0.206316187745555	-0.525066456088508	-0.0748761275117581	0.79721736670682	-0.256705604989792	-0.525066456088508	-0.525066456088508	-1.44401707922409	-0.281006128724449	-0.110573758692674	0.206316187745555	-0.390094107527483	-0.360806861044747	0.575021132462914	0.7035383892729	1.10590983426406	-0.420965200033553	-0.883986992768899	0.195643426064881	-0.306387023879431	-1.44401707922409	0.00567638388395159	0.666983436421471	-1.15234784386762	0.127043892413731	0.612563599256155	1.59991784726578	1.37890061491966	-0.488216501357465	0.195643426064881	-0.256705604989792	0.458592140667821	-0.306387023879431	-0.256705604989792	-0.606773621316113
ADAM29	-0.241879480301023	0.572773943305762	-0.0615021582736591	-0.496107036967228	0.0784093623529145	0.192725398392545	1.0352501795142	0.192725398392545	0.44695295505875	-0.241879480301023	1.31616271244589	-0.930711915660796	0.192725398392545	3.99302920956626	0.289378229689841	-0.930711915660796	2.24354683040513	0.572773943305762	-0.496107036967228	2.06580952197591	0.513014241046483	-0.930711915660796	0.0784093623529145	-0.930711915660796	-0.930711915660796	-0.496107036967228	0.192725398392545	2.18971160343599	-0.930711915660796	3.10977322465425	0.627330277086114	1.06193515577968	-0.930711915660796	-0.241879480301023	-0.496107036967228	1.22240597083902	-0.241879480301023	-0.496107036967228	-0.930711915660796	-0.496107036967228	-0.930711915660796	-0.496107036967228	-0.930711915660796	-0.930711915660796	0.192725398392545	0.44695295505875	-0.930711915660796	-0.241879480301023	1.20184667640626
MRGPRE	3.26533635646611	-0.237707160473837	0.465126684787502	0.293966118866841	0.465126684787502	0.191541878528367	0.191541878528367	0.191541878528367	1.19804448013205	0.465126684787502	0.0733017705759042	-0.769380439814515	0.191541878528367	-0.237707160473837	-0.769380439814515	-0.237707160473837	1.13664832925726	-1.30105371915519	0.465126684787502	-0.0665465945531758	-0.0665465945531758	0.191541878528367	-1.30105371915519	-0.769380439814515	-1.30105371915519	0.0733017705759042	-1.30105371915519	0.666371200791376	-0.0665465945531758	-0.458371508764774	0.384310701625645	0.191541878528367	0.191541878528367	1.48912911165953	-0.769380439814515	1.10400330032237	0.872141053835541	-0.458371508764774	1.19804448013205	1.40381433317622	0.666371200791376	1.30780889517792	0.776135615837243	2.3113556457115	0.384310701625645	0.776135615837243	-0.237707160473837	-0.458371508764774	1.25488843720972
ZSCAN1	-1.66533358003113	0.549238670591833	0.0595343341115644	0.624495179896133	0.524719812332823	1.26185736400947	1.03215961997889	-1.10749331475364	0.44461577135559	-0.127663179198797	-1.66533358003113	0.158476296078397	0.827314416152173	1.01001890026397	-1.24334370975379	-1.4184853302347	1.02118990530224	1.05352330998633	-0.685503444476293	0.384685189912557	0.36332149990511	-2.08732345030848	0.216501390228309	-1.66533358003113	1.21807679066561	-1.24334370975379	0.572808169871601	0.243563742996897	0.294326691078547	0.524719812332823	0.704017098731974	0.463349640024741	0.4725047402636	-0.263513574198948	-0.902648110926924	0.631533439708988	0.0595343341115644	0.722374349577079	0.672135328113956	0.0771820246279159	0.801404008274392	-0.902648110926924	0.454054761873856	-0.62747835032638	-0.399363969199099	0.282027228454629	0.979186859332518	-0.62747835032638	-0.205488480049035
EFCAB1	-0.841364591601351	0.503881610807683	1.55160149922222	1.09061641624131	1.5740280125977	0.93862812993003	1.31723001064135	-0.0823486572730223	2.39931066811372	-0.545859927106215	-0.841364591601351	-0.841364591601351	0.25481329799038	1.01857715906003	-0.0823486572730223	-0.974241303785069	0.576822853471909	0.999396994825862	1.87100352356017	-1.64203781669795	1.09914053887734	-0.841364591601351	-0.336196030999892	-0.399610286013227	0.137954904833436	1.34798580527295	-0.173568078688474	1.87976680562174	-0.729018932226145	-0.729018932226145	0.860666402357249	0.522812653802993	0.746358953971939	-0.545859927106215	-0.277860571293602	-0.631700695495029	1.5142187320106	0.443946141288191	2.09232853527628	-1.13686925609649	-0.46907274318361	-0.46907274318361	1.07326311601166	-0.336196030999892	1.31723001064135	2.06806957573507	0.610726835189691	0.610726835189691	-0.0406913665047563
MFSD6L	0.468660354536199	0.192257652703586	0.566718685181592	0.128316282397928	-0.114816802734581	0.179976082878349	-1.03244099490889	-0.366343712834855	-1.86842641386923	0.250324180729761	0.933980903632848	-0.33758962627073	-1.43002401108557	0.148186428741033	-0.222274710738422	-1.17357504523107	0.528584996760445	0.0263172475876063	0.950699435767274	1.7794325398441	0.0263172475876063	0.436425048732845	-0.615480678495261	0.432277617658929	1.01678773444791	-0.709353507657534	-0.296770239663749	0.347821552604537	0.472576657899737	-0.296770239663749	0.227733173112985	-1.0760776733563	0.739352073097096	0.98979778465271	-0.709353507657534	1.40180633114179	0.932095713049648	-0.819628707501804	0.460754239435798	2.06408956179904	1.22104964191576	0.0646611673460411	1.15825197583602	1.74956194108663	-0.323688385976735	0.313625063920017	-0.444527187908397	0.721168616225765	0.612147095627267
NWD2	-0.048097184745101	-0.406456370765243	-0.690902058963088	0.674211092454008	-0.690902058963088	-0.204638943212637	-0.690902058963088	0.187947976703557	1.42801475584713	0.281624172537815	-0.690902058963088	-1.17716517471354	-0.204638943212637	0.991291938641111	1.75129016224491	-0.406456370765243	1.05233297648611	-1.17716517471354	-0.406456370765243	-0.406456370765243	1.35599985021387	0.566069860735659	-1.17716517471354	-0.204638943212637	0.674211092454008	0.0798067449852083	1.02247615632895	-0.204638943212637	0.767887288288266	0.767887288288266	1.13496123713135	-1.17716517471354	-0.406456370765243	1.35599985021387	-1.17716517471354	-0.690902058963088	-0.690902058963088	2.41744612790321	-1.17716517471354	-1.17716517471354	-0.048097184745101	-0.690902058963088	-0.690902058963088	-0.048097184745101	0.767887288288266	-0.204638943212637	1.18509180023367	0.767887288288266	1.74041351978917
FBXO2	2.01561956962585	1.19087466373236	-1.38513845944992	0.36495089995161	0.663658182181599	0.366038000196138	1.08827545920787	0.344009706441848	-0.653503211573503	-0.457609725487674	1.64195597273071	-1.54645167240732	1.59043822878823	0.778469220779707	0.710170329280362	-0.295442151064091	0.980648343484071	1.1397803742498	-0.00642859720487749	0.641656053609204	-0.00990023313578503	0.958715041568209	0.539199586954522	-0.544451060403747	-1.23470528689216	0.0679402680064644	-0.752923688406496	0.671847741216882	1.1685245302026	-0.0382304776994762	0.165835157907596	-0.693435282455315	0.458272153464773	1.50019187802441	-1.0549192847206	1.30255513597103	0.50251248966419	-0.757347383966641	0.925990402013587	0.724166743852618	-1.66163137973361	-0.831677760107754	-0.958015673663446	-0.292958556507263	0.138861881819423	0.65840256843173	-0.568596852920147	0.622977423944168	-0.146140443916384
AZU1	1.02394954646833	1.15967337535764	-0.632520652412117	-0.475381389021076	1.25823395682005	1.13372485664257	0.297928641561504	-0.245454275505186	-1.84923904593753	-1.16231021747931	-0.115623700096413	-1.41583520947725	0.678757863852324	1.63485928501515	-0.549027536556693	-0.982431373016973	0.874878389413324	0.656424433860961	0.408558028586973	0.472744546899409	-0.549027536556693	-1.84923904593753	-0.842906501628441	0.633263654009469	2.32178811347338	-0.632520652412117	0.163426042680651	0.950303398932709	1.01760157757358	0.256228554801886	-0.0419775525607958	-0.295502544558744	-0.728906381019025	-1.41583520947725	-0.728906381019025	-0.728906381019025	0.544693896743626	-1.16231021747931	0.163426042680651	-1.41583520947725	-0.349908110448132	0.211547439437153	0.72116526920045	0.408558028586973	-0.728906381019025	0.355686867309481	-0.155977673170212	-0.549027536556693	1.31227757215486
NRG2	0.387455772552307	0.0237028670628282	2.64909812793296	0.202811215960665	0.918590303294307	0.625747093615754	-0.131525607081765	-0.061209386229737	1.31813385652292	1.31425892138526	-0.462040343800878	0.762557448996493	0.249439155948998	0.0629446823415776	0.135990202539182	1.56484685139393	1.30251796262362	1.71819135639639	1.30251796262362	-1.04421837581343	0.879018585647548	0.644210834215764	-0.969431072945577	-0.901155614676252	0.264385755874461	0.448313607191051	0.980407513001518	1.82238921021783	-1.2193130444984	-0.627848835813639	0.879018585647548	-0.208768851769084	0.0818533749074378	0.92499583087204	2.15531422813762	1.44294759118668	0.17011178581136	-0.131525607081765	1.22377763995581	-1.04421837581343	-0.390657266536032	-1.12689190356242	0.0237028670628282	0.0629446823415776	1.29856494282366	1.39537710121024	-0.208768851769084	-0.208768851769084	0.0237028670628282
CNKSR2	-1.98437887875134	0.021585761610159	1.90563827365294	0.24608284266292	0.0576255672499383	0.0750743156076772	-0.0160927690998418	0.596055702075291	2.38686557793764	2.12147550897232	-0.88892755181859	0.813499251751222	-0.314457611353458	0.586795438873731	0.339003970214045	0.202832076652723	0.596055702075291	0.313500883109192	0.528949762907137	-0.73782219235897	0.548683669819182	-0.118542153468336	1.64478476937184	-0.287281900201075	-0.342554706629921	0.455927786996797	0.968138880678688	0.854947134878948	-0.835438997821072	-0.0160927690998418	1.37006817376049	1.00829548605741	-0.433057434641145	1.32545911473785	-0.785194224615079	0.769868918555894	-0.401778819395352	0.813499251751222	0.24608284266292	2.61138064496972	-0.314457611353458	-0.835438997821072	0.55837717136529	1.63957226832672	1.12801453292403	0.925937076881989	0.433825545592276	0.363745656315186	0.021585761610159
REEP2	1.74813328870013	-0.423216075222601	0.988977687271466	0.247751171898118	0.632176242119091	-0.296569606726734	0.331344152005014	-1.04511631645821	2.026935542786	1.2589279376382	-1.33464472342623	1.54901881593615	-0.613490874585026	1.15531165546233	-0.682753729055693	-2.07713848247828	0.136290713820227	1.2471501488788	0.193702271347358	0.111273690213442	-0.0310184353975025	1.72193271225247	0.990935422196158	-1.31066748778744	-0.26553906562381	-0.036954608080577	0.0483125868867862	0.584828855158674	0.225614099681566	0.393162839751467	0.136290713820227	-0.379041537787678	0.69893339604982	0.819505186097331	-0.636005933977989	-1.43731395628331	0.525255174609599	-0.280923949611656	0.27363338161595	2.04770789234001	-1.13843527798832	0.351110896001189	-0.423216075222601	1.22313392146984	-0.137524359355594	0.252115585092491	1.20470259355844	-1.33464472342623	0.0151447670887932
LAMA3	1.5366049409625	0.35145983429906	0.697040632499584	0.672501372583572	1.81892994348796	0.567851364082447	0.24814433869192	-0.123464671329062	0.303040457402713	-0.333132358359789	1.68225840778445	-0.0401212331801287	0.536775469324993	0.303040457402713	-0.338504695210851	-2.10165766894214	0.567375303180188	-0.394391185596415	0.314029175998324	-1.54072412123136	0.444519178073808	-0.179041037250671	-0.263695110083566	-1.28473629513813	1.0559061775321	0.925207931639784	-0.323253315442102	1.75670660973185	1.43961927719059	-0.52882049359967	0.631539468542044	0.320613641697122	0.605921618893235	-0.916153643780055	-2.59244682826417	-2.02948410584202	0.736663650107205	-0.623046497343301	0.84095093663195	-1.08267510618852	0.21578650975083	0.435532820943639	-0.216253809878636	-0.747217932875568	1.08078565979929	1.04444326288161	0.900557858552359	1.57192757739139	0.600922401363075
SLC6A2	-1.12952281279247	-0.708760757860561	0.62502339972635	0.799655430796719	0.553525406935175	0.0517056131357023	-0.152543576183527	-0.0418686790671052	0.132763352003263	0.84824386209615	-1.12952281279247	0.590326451749851	0.132763352003263	-0.287998702928649	-1.12952281279247	-1.12952281279247	0.590326451749851	-0.0418686790671052	0.427481807164238	-0.462630733999017	0.472467668067614	0.893229722999526	1.25721853054331	-0.287998702928649	-1.12952281279247	0.472467668067614	0.688980533680297	1.09437388595769	-0.287998702928649	-0.462630733999017	0.472467668067614	0.84824386209615	-0.152543576183527	2.38144028038213	2.65614891419807	2.76662579097999	1.25721853054331	0.0517056131357023	0.590326451749851	1.18124058140338	-0.462630733999017	-1.12952281279247	-1.12952281279247	0.974287461867087	0.914531253537579	0.688980533680297	0.204261344794438	-0.152543576183527	0.472467668067614
SEC14L4	1.22124178289287	-0.547332504776112	-0.285699152049432	-0.547332504776112	-0.285699152049432	-0.285699152049432	-0.994597675456511	-0.547332504776112	2.645940149436	0.161566018630966	-0.994597675456511	1.74681713926585	0.161566018630966	-0.994597675456511	-0.285699152049432	-0.994597675456511	-0.100067334095714	-0.994597675456511	0.552685597910467	2.50594486955007	0.161566018630966	1.20008358429837	-0.547332504776112	0.66048012667039	-0.994597675456511	-0.994597675456511	0.0439198902108975	-0.994597675456511	0.0439198902108975	-0.994597675456511	0.423199371357647	-0.285699152049432	-0.547332504776112	-0.285699152049432	0.66048012667039	0.423199371357647	1.56730164429744	-0.547332504776112	0.0439198902108975	2.57336179109299	-0.285699152049432	-0.547332504776112	-0.994597675456511	-0.994597675456511	0.552685597910467	-0.547332504776112	-0.994597675456511	-0.100067334095714	-0.994597675456511
SGK3	-1.18698040130143	-0.506455851275212	-0.792022483564708	-0.737503003877778	1.25574828554103	0.355968577513988	1.4026597927118	-1.33723171579962	0.88075519677434	0.0609537949159457	0.0253661375043346	-0.488770175916773	1.80595488748213	0.280872757489089	-0.0435125819113848	-0.246759962258783	-0.0426338081431791	-0.0338866691740971	0.94760595197711	-0.0792866570541393	-0.863003506377672	-1.18698040130143	-0.5161049607127	1.79939975011285	3.15246963662709	1.04710101785114	-0.126759294540915	1.26328293834198	1.88678834039284	-0.455582015534063	0.312564078795588	0.934300499381785	-1.48091203173909	-0.648866507788995	-0.357169611953111	-1.14304719184537	1.16493309475941	-0.345350976898778	-0.390994664508186	-0.945445056241279	1.16245453983679	-0.283752329918291	0.208934294683631	0.242858655581992	-0.348882486888903	-0.0295405337529256	0.514491904693023	-0.667921001546737	-0.203833711945683
STK33	-0.689179466707724	-0.485051733128059	-0.126177318471786	-0.322058885718763	-1.37738902590747	-0.580719873979075	0.121865996932395	-0.322058885718763	0.376631340280071	2.10377814405526	-1.14372202221501	0.311617418800339	-0.580719873979075	0.436824829764151	0.0779504151078784	-1.14372202221501	1.16938607303098	-0.0177177257431381	1.13328055529659	2.05383747466981	-0.186370807955866	1.72053048647943	0.121865996932395	-0.814386877671536	-1.37738902590747	0.203157826071691	0.907776840490974	0.684868145168332	-0.399473664979988	-1.37738902590747	0.663207117297145	0.0779504151078784	-0.251384729435598	1.63892426197826	0.640952563343816	-0.485051733128059	0.822198772342904	0.0315240417716216	1.26896863305949	1.82674735231444	-0.485051733128059	0.16352848325595	0.27704878025157	1.46261569984007	0.465327417659292	0.465327417659292	0.121865996932395	-0.322058885718763	-0.126177318471786
DACT2	-0.517239061806899	0.519910297773335	2.92858040477678	0.960781342825325	1.51191156815633	0.229407722462815	-0.668893486882796	0.424924281401525	2.71810108485541	2.73078321553862	0.0186179996169017	1.61372806605766	0.229407722462815	0.990991969377546	0.65359996258641	0.077753297386917	0.628883522717921	1.30485607004278	1.45464594747051	-0.393328374217294	1.64829282932502	1.89907215594663	-0.393328374217294	-1.61105683009122	-0.197811815278585	0.677448977714968	1.11243576790122	1.25663534099351	0.519910297773335	-1.13997515848701	1.07431584120973	0.548834968991128	0.390063963795306	0.229407722462815	1.17157106567124	-0.393328374217294	1.01991664059534	0.273269856325627	1.51191156815633	-0.393328374217294	0.489699671221113	0.458083403647701	0.458083403647701	2.06987227501685	1.70742812709504	1.53220045365902	1.17157106567124	-0.393328374217294	0.0186179996169017
PTGS2	-1.19749792433028	-1.31718311978608	0.462448071667958	0.695817704131052	-0.351697734211583	-0.73332834526176	-0.432368858765335	0.469177114246237	-0.362665685121566	-0.0135655785410113	-0.566716711350181	-0.73332834526176	0.724248202172947	0.441861829395253	0.771369100981494	0.413431331353359	1.8362639698326	0.356778120984994	1.24757230451136	0.643088168866994	-0.137869998272971	-0.17065018922177	-0.0408808633919951	-1.12779475068651	-1.00636624896649	0.259834211630117	1.92032882713974	1.5379430850915	0.807309269916809	-0.408350944579948	1.59938368797799	0.0976089144011589	0.217894757146378	0.479150322698872	0.114527572017799	-0.444695737889705	0.136464834091297	1.53214533682135	0.794835196352727	1.38971461522097	-0.205049797819643	-1.03479674700839	0.328675441489472	0.00624003541655238	2.04445288314224	0.879656637582741	1.2962062044193	-0.645052057899259	0.0860970739759047
DOK7	0.400262402644178	0.618835638266123	0.965647258593708	0.834678571043323	0.123188823409186	0.358383868899903	1.08372698992147	-2.19901431659077	-0.569260190790779	0.206147175766525	1.2758490687545	0.600910130913567	0.549028347122743	0.864042548057064	-0.305957625457231	-2.98448585442969	-0.0846410716509697	1.55247188075774	-0.880383548370009	-0.119627365637884	0.157400296925997	-0.0175285928956863	0.74093861296211	0.216211347048142	1.25646027153107	0.602930090080437	-0.205167239420699	0.451242391009556	0.833337510189574	0.224135923026084	-0.674161513159846	0.533288503153348	0.480766063048649	-1.53119081638544	-2.36201438800046	-2.0725816387084	0.867213221950663	-0.938547181229332	0.0060830712974842	0.664941227075759	0.667645757013654	0.0315206673512792	0.999684300994036	0.356829415397613	-0.791071312322612	0.445947044557916	-1.969278619081	-1.73954292157122	0.118467146532876
TRIM7	1.24772999275367	-0.157042461571531	-0.897652070357443	0.200294099888618	-0.201220524368569	-1.04744799615131	1.37174854456426	-0.690111434691158	-1.36367721941385	-0.994908172944828	-0.945063913234715	-1.721013780874	0.0379592902218207	1.93141826502091	0.746234122332143	0.200294099888618	1.37174854456426	0.299683573294072	0.0201285144029747	-1.83546944781449	1.49758140962388	-1.4414587219829	-1.29166279618904	-0.40125726160926	2.35842876682821	-0.247503081799362	0.389844224383133	0.0895687638911443	0.835747155924837	-0.690111434691158	-0.429425901068252	-0.809250243309314	-1.10299168579094	0.460979633511524	1.13454541823421	0.258326267244968	-0.34725725778644	-0.0165456499684688	-0.224086285634754	-1.52601202908064	0.13857494677714	0.339352347176653	-0.224086285634754	-0.488337878369113	0.0726683376094532	-0.34725725778644	-0.40125726160926	-1.29166279618904	-0.551053187403123
KSR2	1.00017845971717	0.262124848856986	0.163804007858658	0.998370538358678	0.115198311428447	-0.116378956737993	-0.339875326254254	-0.255124070980371	2.00137281926538	0.489265410311509	0.204620538261689	-0.542995920618617	0.552408427563203	-0.0313726969225034	-0.517653675052027	-0.154705654680916	-0.237470710455376	-0.228790605744694	0.401485832580948	1.57217773875743	0.179359793082526	0.361803583855535	-2.50797762908235	1.23424920801063	1.05087614535588	0.604900270396439	0.320009606436899	0.509758959095929	0.34535185200349	-0.360018519239358	-0.146889257020986	0.513123167593439	-0.0656812710992889	0.307025154060567	-1.50175095582493	-3.7722578744519	0.405345995058895	0.35362078607745	0.684372901340167	-0.63874542876941	-0.653428874665961	0.464660309873237	0.687067728969373	-1.69916886464712	0.595888223367899	0.413009875198974	1.78275635690336	1.63014348417014	-0.446191569441693
MPPED1	1.27181920083415	-0.693106420849696	1.25720513646218	0.26301121859272	-0.252483985140212	0.390574329415188	-0.693106420849696	-0.43535881898323	2.32867386927276	-1.13372885655918	-1.13372885655918	-0.43535881898323	1.4582956522601	-0.110635243847629	-0.252483985140212	-0.693106420849696	0.937390340953746	0.587734793728321	0.937390340953746	0.188138450569271	0.445886052435737	-1.13372885655918	-0.693106420849696	-1.13372885655918	0.103254707098849	-0.252483985140212	0.188138450569271	0.496767905244263	0.445886052435737	-0.43535881898323	-0.693106420849696	-0.693106420849696	1.52956680270062	-0.693106420849696	-0.693106420849696	-0.693106420849696	0.738003311131663	-0.693106420849696	-0.43535881898323	-1.13372885655918	0.00526361672625388	0.329987191861854	0.496767905244263	-1.13372885655918	0.984499578517816	1.3000764663109	-0.110635243847629	0.390574329415188	-0.43535881898323
MAGEB17	0.329106600763861	0.067116887605502	-1.06081501767719	-0.0726708504662796	-0.424012823842096	1.6716332101841	1.11933580516696	-0.127916665773692	-1.46259246890733	-0.825790275072236	-1.06081501767719	-1.46259246890733	0.489234753439485	0.489234753439485	1.17702737235792	-1.06081501767719	0.107108076831264	0.302141630210457	1.13266150322414	0.0241607694781751	-0.334660563624638	-1.46259246890733	-1.06081501767719	1.01634427245328	0.0241607694781751	-0.188988081237141	0.067116887605502	0.24412902045442	0.527891897573672	-0.188988081237141	1.5409886550623	0.891012204669625	-0.825790275072236	-1.06081501767719	-1.06081501767719	-0.825790275072236	0.403204234899668	-0.424012823842096	-0.334660563624638	-0.334660563624638	-1.46259246890733	0.910662979291544	-0.334660563624638	-1.46259246890733	-0.127916665773692	1.60853658859009	-0.825790275072236	-1.06081501767719	-0.659037566447051
RGS6	-0.632033817603274	0.00446634310819248	-0.231927378074314	0.327610488416793	0.165597085554134	0.78936991367307	0.583591555062059	1.22134035748593	0.297913835520729	-1.14656897711986	-0.231927378074314	-0.367267828038357	0.109191430500739	0.757437363535388	-0.0183759921775079	-0.263520117117485	0.551998816018889	0.342024869927974	1.19012722332089	0.732552888521589	0.715487370896026	1.05021865233758	-0.746462537590904	-0.811052590028181	-0.687045449105206	0.356164675026556	0.842145647933383	1.08249840422294	-1.56198147072728	1.35668080744997	1.85651613368374	0.147267331478233	0.0481446655690564	2.41779857753013	0.327610488416793	1.00487220035901	-0.746462537590904	0.472591558597544	0.987126718114134	1.02220335310031	-0.263520117117485	-0.746462537590904	0.251015042399105	-0.0914497635039301	1.30390507318966	0.623726590017329	0.484468889152883	-0.687045449105206	0.757437363535388
NRTN	0.0145313244767534	0.225449484064715	1.54529213643439	0.304729863150054	0.619795842727391	0.609829238148278	1.21667623362765	1.24308131640342	2.64015572788444	0.96973634276365	0.0982250161836545	2.23708299589027	-0.98560047156081	0.747020310608451	-0.552657568469786	-1.59579922155726	0.241987900241462	0.863013709621965	0.454358700521742	0.0145313244767534	0.225449484064715	1.60907525698535	1.66045819325908	-0.313031439396804	0.478633955538401	-0.313031439396804	-0.98560047156081	0.547087275239686	0.0781580231074094	-0.90632009247547	-0.105159711682281	-0.708899472278611	0.848542732003349	1.16091238235082	1.39525801505225	1.07409110477182	0.289527979553691	-1.42789091901921	0.93146702932325	2.45672152465535	-0.247558193471562	0.712811345054123	-0.216840963393682	1.24308131640342	0.478633955538401	0.557914334623741	-0.247558193471562	0.0575411815266628	-0.507039502066983
KIF5A	2.18721017190526	0.737245631379196	-0.263956559442852	1.14663495974077	0.62451283507447	0.275480819221319	-0.80756649812249	-0.320232530032141	2.58239394252799	-0.132772769516049	-0.984259213619872	0.766987347327134	-0.425364449075124	0.845625012542308	-0.549028656103346	-0.605304626692636	0.701639324427859	-0.179146121486096	0.598566189576409	1.11438957012821	0.186364952629402	0.137178866984122	-1.22082419552225	-1.03636262419369	0.867597872659069	0.411986922975045	-0.38140799291595	0.919701283232892	-0.699187116959378	-0.340038749608299	0.292024507193599	-0.00959127743917545	0.4963272343352	0.00285284032294843	-0.211853148869029	-1.7081581636126	0.549303487105572	-0.403042755262781	1.29670016848458	-0.89037672335313	0.015080527638844	-0.935752098861759	-0.246156259341557	0.992772443960985	0.339440738413976	1.28683921723128	-0.300969015460947	-0.035160433371647	-0.666480089576444
IFNLR1	-1.15088394162204	-0.0680715305137955	1.88733888228106	0.677114264627819	0.174806079029463	0.611293529805771	0.653141108509113	-0.718366817738955	2.13579265909571	1.16868031772058	-1.80258005451701	1.50415075006978	1.14447349038208	0.761995912755239	0.613794579833803	-0.284990634036669	0.573160413050321	-0.234505188543238	1.36761157156459	-0.185992342659449	0.160491558337827	0.0155810278618991	1.3344957178736	-0.139303726098664	0.896372395217071	0.7463759468126	0.0514613354643436	1.28601629920543	0.0115295693931345	-0.0898958342527678	0.999435556318267	-0.535323213194201	0.105292652272974	2.60784225235653	-2.3967553235181	-1.95102774611778	0.648290434688277	-0.284990634036669	1.3497835216098	1.7511179569712	0.419456366577307	0.49594077634473	0.945152073014472	0.401800558445225	1.0176170073106	1.02122156983911	1.53308652732367	-0.817152962327273	0.410659841581498
RNF186	-0.951142951476416	1.23510399734855	2.85780859842349	0.893901085656882	2.67994294838842	0.24386524882203	0.0781810856716135	1.27318928597006	1.46799484204755	-0.951142951476416	0.0781810856716135	0.680297048494121	0.493695999563447	1.23510399734855	0.24386524882203	-0.951142951476416	0.24386524882203	2.42225497785073	1.4085631042309	-0.951142951476416	2.22428310421617	-0.951142951476416	0.893901085656882	-0.436480932902401	-0.135422951491147	2.05082399733382	-0.951142951476416	0.953332823473537	-0.951142951476416	0.493695999563447	1.37696257597251	0.592843104245628	1.96823892523303	2.57197077627095	-0.951142951476416	-0.135422951491147	0.0781810856716135	-0.951142951476416	2.23452465061578	1.27318928597006	-0.135422951491147	-0.951142951476416	0.379239067082867	-0.951142951476416	2.60357130452934	2.2138983147676	0.24386524882203	-0.436480932902401	0.893901085656882
CLDN19	-0.474617685789863	0.802901626111547	2.31672790727194	1.73438396725391	1.65181481867046	1.61332411495873	0.593989383536952	0.496184336753693	0.645576028984203	0.0754374725297795	0.403880573955791	-1.00209482508607	0.628888898477194	0.707870877194954	0.118098889687993	-0.603073772930316	1.32535108547475	1.06081408855579	1.72939981756351	-0.603073772930316	1.41409034342788	-1.00209482508607	0.0754374725297795	0.229867846321438	-0.136249067911481	1.6715216811528	-0.136249067911481	2.40132752891878	0.517119941843749	0.0293596317348576	0.61170357175289	0.556836771031067	1.05276268887476	-0.603073772930316	-1.40111587724183	-0.136249067911481	2.02145879851211	-0.603073772930316	2.17642080142558	0.0293596317348576	0.351511242197411	-0.136249067911481	0.707870877194954	-1.00209482508607	2.28805429136981	2.1600721982398	0.722445470677405	0.0754374725297795	0.628888898477194
DBNDD2	-0.36310005510295	0.339838814660146	-0.558078023086815	0.425101403608032	0.650956255638083	0.0116203009935728	0.133455465787262	0.0116203009935728	0.756982051739663	0.351331040037059	0.633268794578907	0.414337698321181	-0.085004869368112	0.949969096608611	0.147232201479155	-0.444786102444025	0.668371591092999	0.0269520181244557	1.23270239161251	-0.927102762926038	-0.742546066167822	-1.45913487526571	-0.804305443822944	0.484234866319886	1.46730737486963	-0.36310005510295	0.477436200376296	0.276495046970881	1.37551538656052	0.0470765388639599	0.016753980889414	-0.460292844619998	1.02176098541196	0.578485145554782	-0.113376642183794	-1.91811102890309	1.04057539875415	-0.196823056595001	-0.90376225608141	-0.384799910860515	0.83915685817727	-0.0464423990874115	0.578485145554782	0.183170917644919	0.260089332611372	0.918080382891433	0.530715421357059	0.209395437455613	0.421524862001221
DCT	-0.692612613613404	-1.53660469700656	1.54196771542768	0.15137946977975	0.838041378752653	-0.0416889949547076	-0.0416889949547076	0.433878406387782	-0.0416889949547076	0.725415502552159	-0.692612613613404	-1.00410497981505	0.0608944545679534	0.305541661561149	0.15137946977975	-1.53660469700656	0.725415502552159	1.17246782718153	1.29732050843448	0.764820791242977	-1.00410497981505	-1.53660469700656	-0.30017864314003	-1.00410497981505	-0.692612613613404	0.305541661561149	0.764820791242977	0.543813440253124	-0.692612613613404	-0.30017864314003	0.593394171759457	-0.47160526262355	0.725415502552159	1.0233104394283	-0.1601128964219	-0.0416889949547076	-0.0416889949547076	0.305541661561149	3.17026882035313	0.764820791242977	-0.47160526262355	0.0608944545679534	1.0233104394283	-0.47160526262355	1.0233104394283	1.40469048248355	0.725415502552159	0.15137946977975	0.0608944545679534
WNK3	0.925698997604689	-0.319692339390504	1.75367803700277	0.804879335922252	1.20341310253767	-0.9201466261479	-1.25391475935952	-0.0846417017308187	1.82116796071167	1.00944328345576	-1.61260386999415	0.733770935253299	-0.824416972333062	0.446190225287623	-0.428708393573472	-1.08650443677523	-0.443330812365447	-0.717705088147948	-0.400169267158005	1.1268562824943	0.729865250341833	0.191696251207543	1.65896724585418	-0.780175944141794	-0.738042448086047	-0.245929950086085	-0.504364403712553	1.0122923557911	-0.234212743085744	-0.999420785279438	0.407601843776305	-0.166992859427085	0.100884670910136	1.2282704164584	-1.73073057314197	0.630549531538367	-0.135206103489571	0.337262594933553	0.318767784815002	0.205964886273357	-0.458198997569747	0.198859336461688	-0.211233887618353	1.18019297168477	0.318767784815002	0.562291816077265	2.66881248945258	1.15149955274332	-0.659356282459356
CRB1	-0.31052009369523	0.519309654963519	0.597532204133209	0.038121155065013	0.519309654963519	0.766674557589783	0.106946286992292	0.669228307405291	0.285486057691277	1.45019907969867	0.735403652585499	-2.09853854785475	-0.557884996321494	-0.557884996321494	-0.31052009369523	-0.31052009369523	-0.209243747561251	-0.557884996321494	0.735403652585499	0.386762403825256	-0.118648968838223	-0.31052009369523	-1.153891147708	1.92741595535851	-0.71465512022473	0.669228307405291	-0.118648968838223	0.825998431308527	0.170668406203276	1.02925853218812	0.559310128540566	0.038121155065013	0.386762403825256	0.597532204133209	-0.71465512022473	0.285486057691277	1.07336333393479	0.519309654963519	0.285486057691277	1.72149787672424	0.933620600480728	-0.118648968838223	0.63412730645152	-0.557884996321494	0.038121155065013	0.933620600480728	1.8438692088748	-0.71465512022473	1.36268070897629
BSN	2.49773910127255	-0.7587943929674	0.425894759043402	0.932994739595412	0.167605511364417	-0.614307549342649	0.668345949707938	-0.119136418114941	2.43851738752216	0.367779637712643	0.0773546841755764	-0.728030497974749	-0.0297603587512173	-0.0297603587512173	0.606341421379901	-1.26743775453076	-0.271878337139815	-0.40039374405867	0.184642882443563	0.10229759143611	-0.358911192396904	-0.11134876524777	-0.968636876699926	0.19025281697307	-0.281153102527224	-0.389846984826615	-0.421855906454541	0.290832471786344	1.10582042236292	-0.348825503066115	0.573703510936404	-0.338848850350113	-0.466338318988554	0.508715450450233	-1.0724350902858	-0.728030497974749	-0.209440812646023	-0.11134876524777	0.4215520150847	0.408399801185373	-0.525137272427806	0.496756345010104	0.367779637712643	-0.513073945248542	0.249810990025844	0.925461380306093	3.13071904068058	1.08696509561779	-0.728030497974749
KCNH2	2.54645795455858	-0.326461444960027	0.283854826858459	0.336509560777708	-0.48661122347728	-0.966930295931935	-0.500610769189901	-0.459433075616134	3.09810481955036	1.50228373970835	0.153857627494628	0.591650846526396	-0.795867631344064	-0.143809511676948	-0.071645108311725	-0.514898985576922	0.549458010623994	0.420003163800042	-0.102794349813525	0.642377434049393	0.0722394084150006	0.310682200759255	-1.42007122052545	0.991447279487543	-0.966930295931935	-0.420565658490464	-0.160920354956016	-0.233930339809781	-0.77454428911137	-0.913599838951951	-0.472888914793311	-0.88839873649431	-1.08774916318182	0.231799689709229	-1.27618670379872	-0.624128584131603	0.361408788282251	0.540072486418847	1.02977708307865	1.18502649184421	-1.27618670379872	0.164770513565247	-0.348816736666943	-0.304804871682742	-0.041836041662804	-0.591124539745441	-1.23417663301511	0.31939871749864	-1.36871780894897
RLBP1	0.240551024771919	-0.725302363893653	1.3958649695492	0.0401183372210408	-0.725302363893653	-0.725302363893653	-0.242375669560867	-0.725302363893653	0.630444268434502	0.945349511965176	-0.242375669560867	3.45425240401679	-0.725302363893653	0.396018695448724	-0.242375669560867	-0.725302363893653	0.396018695448724	-0.242375669560867	-0.725302363893653	-0.725302363893653	-0.725302363893653	1.5173397547911	2.76568715023858	-0.242375669560867	-0.725302363893653	0.396018695448724	0.523045031553827	-0.725302363893653	0.240551024771919	-0.242375669560867	-0.242375669560867	-0.725302363893653	-0.725302363893653	2.10367303354759	-0.242375669560867	-0.725302363893653	-0.242375669560867	0.0401183372210408	-0.725302363893653	3.54490465758355	-0.725302363893653	-0.725302363893653	0.396018695448724	1.06173875676597	0.630444268434502	0.0401183372210408	0.723477719104705	0.630444268434502	0.240551024771919
TPPP2	-0.934854106977358	0.936843575079868	2.66026952410754	-0.268141940535149	0.936843575079868	0.613203603488028	-0.268141940535149	-0.268141940535149	-0.934854106977358	-0.934854106977358	-0.934854106977358	1.66991738607349	-0.268141940535149	0.613203603488028	0.121859675608106	-0.934854106977358	-0.268141940535149	1.371591042143	0.398570225907061	-0.268141940535149	0.398570225907061	-0.268141940535149	-0.268141940535149	-0.934854106977358	0.788571842050316	1.371591042143	0.613203603488028	1.371591042143	-0.934854106977358	-0.268141940535149	0.398570225907061	0.121859675608106	0.398570225907061	0.121859675608106	1.60355574152208	0.398570225907061	-0.268141940535149	0.121859675608106	0.936843575079868	0.936843575079868	-0.934854106977358	-0.268141940535149	0.613203603488028	0.788571842050316	1.53227407429329	1.99355735766533	-0.934854106977358	-0.268141940535149	-0.934854106977358
DPY19L2	2.33633566838478	0.122187105456954	0.876016497884826	0.639164562398183	0.122187105456954	-0.614840257855456	-0.400778501814577	-0.959001707162393	0.726790088364297	-0.358811668661699	1.54033105038616	0.876016497884826	0.473701817348746	1.74043210286858	0.551539036432069	-0.44457054300787	0.794403277899806	-0.44457054300787	-0.318523965969745	-1.26122451604222	0.000380779991200396	-2.31845655870974	0.056342857638579	-0.78790347868467	0.851601768545501	-0.422436503437132	1.63546327852018	1.34480463219258	0.905725385659566	-0.819876267586588	0.568048557989845	-0.756914625631059	-0.379576492167497	1.12574902350727	-0.358811668661699	-0.959001707162393	-0.641696736376042	-0.18899877317356	-0.0437310129941511	-0.400778501814577	-0.756914625631059	0.399070771812874	0.134854671987026	-2.18398266671391	0.899853309193513	0.526255911166318	0.418253413908184	0.455556132538085	-0.0742502655446721
TNMD	-0.947247867551989	-0.496398523489722	2.5107963886149	0.895582073304617	0.43185234571402	-0.164138068763429	-0.614987412825696	-0.396133046205765	-1.66182717136541	-0.396133046205765	-0.396133046205765	0.318446257607659	1.16354942988513	1.70493789260525	0.43185234571402	-0.947247867551989	1.49918003781365	1.3001879202344	-0.309279139178612	-1.66182717136541	1.11078228361209	-1.66182717136541	-0.760128483240879	-0.0455491794274551	0.828467113410184	0.348704648787746	1.9398660795861	0.979239717817079	-1.66182717136541	0.882701689776287	2.65785082632447	-1.21097782730315	-0.309279139178612	0.550441235049995	-1.21097782730315	-0.947247867551989	-1.21097782730315	1.18022824406258	-0.0455491794274551	-0.309279139178612	0.856149508697079	-1.21097782730315	0.932760084137125	-1.66182717136541	0.944695063265196	0.286711275298838	1.15504684981922	0.920602008415248	2.03719834733154
KCNIP2	-0.324518169818472	-0.488228215786714	-0.0850338769904658	1.07440248367879	-1.02802836226123	0.157776442280136	-0.151813860252741	-0.160542225351903	-0.272926123351662	-0.293189179136667	-0.126153379414972	-0.205579619617799	1.52136417873144	1.72763646472224	1.05359440214043	-0.224283848077289	2.07078033867126	0.5704831467175	-0.569337954336732	-0.0458099697208572	1.52500356333862	-0.980737966758004	-0.598188450668811	-0.583640948783072	0.976477547715692	-0.126153379414972	2.84273845077116	1.05989042200699	-0.324518169818472	0.16379065909235	2.25002915240099	-1.54791696226993	-1.02802836226123	1.16591314952934	-1.42315621282386	-0.814157738854992	-0.935937721201173	1.85087806017837	-0.569337954336732	-0.628051449365389	0.577883264103638	-0.935937721201173	0.270657969494849	-1.8077992309208	1.80072927437459	-0.253134344409368	1.45304453808539	0.841827631813063	1.89117953643634
ENPP6	-0.794938467978173	0.731294925994786	-0.722535993326637	0.746927040530975	0.792376459195513	0.226958496707774	-0.0453406834053796	0.0220644078931534	1.09539357978259	2.63016879450675	-0.592077650064631	2.15414059566283	0.200190073871723	-0.195943788096454	1.10618911852359	0.41819826986133	0.200190073871723	0.682839393219062	1.3517198758007	-0.958148022615179	0.863721016780672	-0.477005236049534	-0.117743158056916	-0.424182300760196	-0.958148022615179	0.327250200436936	-0.0808713740813574	1.7561685651085	-1.72846007391754	0.350793178562798	0.792376459195513	0.849862822505485	-0.0110569441626663	2.01207017678376	-1.39973130324789	-1.15420054597079	0.0851176598566262	1.28252379167185	0.715408619622811	0.631854626515878	0.303125855846234	0.278390703911261	0.327250200436936	-1.94646826990715	1.61381011960136	0.200190073871723	0.226958496707774	0.666138365758591	0.715408619622811
AP3B2	2.24740894131431	-0.0266808393243312	0.562952213530599	0.84090104387826	0.187150237030919	-0.0213485952031148	-0.350165048078754	-0.308255585523168	2.34624656252267	0.589235747820073	-0.910256042636085	0.278194592889149	0.57402841263044	0.913742119777591	0.567404542360136	-1.09120690708723	-0.231522331441666	-0.124442515778931	1.0524710243923	0.892155465794139	0.614533413992381	0.472243448861379	-0.767722698332807	0.146988056502028	-1.30277688760127	0.10867663550792	-0.473145563386578	0.701752701773417	-1.04121919985093	-1.17390528359293	0.454116916319035	0.370390734938649	0.451487184455461	0.785429360348551	0.0954068560402466	1.86749354728343	0.443535909256279	0.708986287114132	0.343102841711421	1.09640913620225	-1.17390528359293	-0.853219939305052	-0.0824584994383951	1.00547015023702	0.0539553974870756	0.648821606439811	2.40126262545507	0.97342862089443	-0.650116915594997
SDK2	-0.816082961870436	-0.396112195763487	1.88314013877879	1.10661247464761	0.765845364239705	1.26882228403281	0.0468190252691445	0.0391061538295326	1.61906481191551	0.417923650186493	0.0391061538295326	1.09937475889375	1.07835138759508	-0.637038340442793	0.216099964832479	-1.13818832233854	0.950062750101482	-0.12986957531264	0.570433952082694	-0.00354520471194053	1.71839070392716	0.358588088704494	-0.843257652514385	-0.679471953603425	-0.748432605922586	0.335379887572295	-0.331397716225875	1.07488126783998	-1.04566898767868	-0.584223006236008	0.374701973023552	0.78724832612137	0.28468109173725	-0.170638145206037	0.740009824870994	-1.05815339383896	1.50868110804434	0.144432984324987	1.18259752339747	2.26707628976379	-0.724674879728067	0.565613996671762	-0.284478109646452	-0.256193945913338	0.7985713378286	0.956970741483483	-0.400974431830558	-0.391283843149787	1.10105172412418
FGF2	-0.637104463071902	-0.585755037956066	1.66358224120917	0.673074953766335	0.75011093590147	0.378938255825565	-0.430103781550649	0.223907618123982	0.591972061442151	1.17809327990378	-0.36846943260222	0.796352581106417	0.128019735680937	0.430057702685704	0.65748458508007	-0.750612601015723	0.933395615059817	0.485673254356568	0.529296523690811	-1.35247221037021	1.84515527854409	0.954722241343505	0.808523357173964	-0.569330347476034	-0.443937400026492	0.921205416823625	0.878900154867594	1.51485326535986	-0.265029982251064	0.937705628225529	1.90054508291605	0.250214221054349	1.55018239373456	0.0272712647023593	-0.799386921501212	-1.03964637682728	-0.299376403871814	0.50632042946242	0.963932738231474	0.96891329888741	-0.140465606683567	-0.516846369989772	0.799412284141904	1.42942077475607	1.23920608315423	1.01945712158914	0.94625815754853	0.576078948306785	0.915041549862971
CMTM7	-1.82323115562809	0.367703788681517	1.58515622416322	-0.212293518526385	0.422673294000972	0.145519276124931	1.46566427546636	-0.439852642591353	-0.192826749483169	1.03640554061574	-1.46288266152044	2.28074931921573	0.297478255557437	0.374409229476577	0.322248994554321	1.47898519008872	0.446447932179981	1.52955055724425	0.428265489569083	-0.346117839269647	0.338754543204171	1.81885834763474	1.31616593825599	-1.40517919075756	-0.735968631555836	0.407353880645259	1.04476194529151	0.643212117305386	-0.290677731529779	-0.384644479619591	0.486511412369447	0.56545198990792	-0.237823874145648	0.526668943704767	1.56925421801709	1.92875388583851	-0.494285572154766	0.0405763660544062	0.603634401386668	0.881885933534959	0.629950220038745	0.156714138669409	0.261124979859508	1.18510141215426	1.0298632434215	0.750679657619515	-1.06718139168303	-1.19656198177646	0.750079913658478
DACH2	1.08272328953805	-1.46538583259308	2.541293367869	0.757628311344054	0.0948115921033147	0.852064731747753	-0.584537318414807	0.45720552196043	1.95235787448081	0.975660106281591	2.06784617417739	-1.46538583259308	0.201874775359769	0.705882430620097	-0.353878760624515	-0.909632296608799	0.45720552196043	0.45720552196043	0.296311195763469	0.975660106281591	-0.174966083558179	-0.584537318414807	-1.46538583259308	-0.174966083558179	1.67120720146101	0.705882430620097	-0.0287837824305231	0.757628311344054	0.296311195763469	-0.909632296608799	1.20631866407188	0.936540988410389	0.45720552196043	1.08272328953805	-0.174966083558179	-0.909632296608799	-0.353878760624515	-0.353878760624515	-0.584537318414807	-0.909632296608799	2.49673841310679	-1.46538583259308	0.0948115921033147	-0.584537318414807	0.852064731747753	-0.174966083558179	0.526969753553761	0.526969753553761	0.591146625460517
KCNB1	2.12490627527422	-0.522812615137522	1.81814640146557	0.5234945912149	0.369280623368832	0.307394338883116	-0.181700008382161	-0.40054966465189	2.11544689723721	1.05051165147672	-0.522812615137522	-0.85827822639697	0.406012320598464	0.421187399859701	0.416165215033411	-0.158563050690724	1.43949932521618	0.127538801774155	0.15725325494852	-1.37873835918245	0.49252223419072	-0.114447812187011	-0.54214571461785	-0.719476690932434	0.631646779040309	0.483417411228561	1.28851698354233	1.60330628233772	-0.828247567082728	-0.0830820266668136	1.64602873964936	-0.114447812187011	0.15725325494852	0.347399366510957	-1.31734191434801	-0.828247567082728	-0.85827822639697	0.612829290828322	0.589565184025931	0.295535001078813	0.5573029252695	-0.922469185732832	-0.0337182678722441	-1.31734191434801	1.11888179982967	0.784629348344091	1.08844628997398	2.46289480613437	1.12259556624111
MYBPC2	-0.0782619142934244	-0.170057716277541	-0.272676692187976	0.275001303364344	0.214890967630036	-0.523320933935309	0.214890967630036	-0.682169373698526	0.480956041977466	0.647413737940682	-0.523320933935309	-2.08439907040328	-0.523320933935309	-0.389016491775066	1.60458441500355	0.907477036796585	1.19256269166831	1.94512836593694	0.150324078461037	0.878908762769446	1.01321320492969	0.878908762769446	1.01321320492969	0.38405022946897	-1.12722839334041	0.568154185287804	1.45327934960758	-0.876584151593077	-0.523320933935309	0.480956041977466	0.214890967630036	-0.389016491775066	-0.876584151593077	0.907477036796585	-0.0782619142934244	0.150324078461037	-0.389016491775066	1.08486350138257	0.647413737940682	-0.389016491775066	-0.389016491775066	-0.272676692187976	1.34122090653184	-1.12722839334041	1.48281622217455	0.150324078461037	-1.48049161099818	-1.48049161099818	1.15106654933634
C1QL2	-0.55823715164279	0.66578493080068	0.283914998350483	-0.137161076646153	0.66578493080068	-0.137161076646153	1.2462431944576	1.06626634319715	3.80331165974236	3.37642229286953	0.283914998350483	2.81744901613677	1.21426294943763	-0.55823715164279	0.202796765063078	3.48522959581363	0.530228712174365	0.97610351059975	0.97610351059975	0.202796765063078	0.840547291973435	1.06626634319715	1.18050513368267	-0.979313226639426	-0.979313226639426	0.530228712174365	0.109152637177728	0.35546635100161	-0.979313226639426	-0.979313226639426	0.741819583248866	-0.55823715164279	0.840547291973435	2.11506038076147	0.70499107334712	0.870186553883596	-0.55823715164279	-0.55823715164279	0.776542425998246	-0.137161076646153	0.109152637177728	-0.979313226639426	-0.55823715164279	0.283914998350483	0.80938741759162	1.39717958559639	-0.55823715164279	-0.979313226639426	-0.137161076646153
PTGFR	-1.73268831441259	-0.520019573415598	1.34037255304675	0.56105827549996	0.32702890596727	0.442114894084772	0.293515862865527	0.0804838744776554	-0.955282573660294	0.22156495415616	-0.0490623447915576	-1.16831456204817	-0.540880442095037	0.650927430222518	0.107414546537531	0.625093000948125	1.20536127674868	0.174780227802201	0.846836994131456	-0.338503484532298	-0.166851638682826	2.48251856681151	1.3919072114427	-0.247715010180364	-0.884704254530852	0.570552147416508	2.32181215159813	0.346432073651673	-1.21940460207809	-0.0939555966398546	1.29922241885509	0.546585270184829	0.150230624888206	0.60735534173333	-1.07562976946055	-0.540880442095037	0.158504586567459	1.08619043046721	0.213969894075095	1.18712613700951	0.365339786773699	0.742366618031399	0.598324597293929	1.62375539569778	1.44154384204363	0.684028443139378	0.806799575200026	0.320446534925402	0.293515862865527
RGR	-0.750307157437951	0.470960173984611	1.47041885676353	-0.750307157437951	0.470960173984611	-0.750307157437951	-0.0014905215600445	-0.0014905215600445	0.747326114317862	-0.750307157437951	-0.750307157437951	0.819140081540916	-0.750307157437951	0.19459423365136	-0.750307157437951	0.470960173984611	-0.277856461893296	0.19459423365136	0.576029628128876	-0.750307157437951	0.943410869529267	1.98110026041063	0.470960173984611	-0.750307157437951	-0.750307157437951	-0.0014905215600445	0.34668938599626	1.09550602187417	-0.750307157437951	0.34668938599626	1.18081750492371	-0.750307157437951	-0.277856461893296	2.27781404835792	0.747326114317862	1.96859344574043	-0.750307157437951	-0.750307157437951	0.667044929196015	-0.750307157437951	-0.750307157437951	-0.277856461893296	-0.750307157437951	2.89753152463603	0.747326114317862	0.470960173984611	0.576029628128876	0.576029628128876	0.34668938599626
HEPACAM	-0.698651344073511	-0.698651344073511	0.250489475725295	1.15544332731655	-0.698651344073511	0.582897439873336	0.15906582212107	0.0535249595689109	-0.421045450330492	0.250489475725295	-0.224080934174108	-1.17322175397291	0.877837433573528	1.33507374351576	1.59489525094738	-0.224080934174108	1.63001373721595	0.15906582212107	-1.17322175397291	-1.17322175397291	1.05746784977274	-1.17322175397291	-0.224080934174108	-1.17322175397291	1.3858125356629	0.33113085331193	2.44744514448699	1.54507980402032	0.0535249595689109	0.633636232020473	2.22464132114899	-0.698651344073511	-0.698651344073511	1.29903066510544	-1.17322175397291	-1.17322175397291	-0.698651344073511	1.72570320136083	1.24113757194724	-1.17322175397291	0.877837433573528	-1.17322175397291	0.725059885624698	0.33113085331193	1.8603829455623	0.725059885624698	1.36931389691606	1.40192293488874	1.40192293488874
PLD5	0.775932436409422	-0.449864233652105	3.69437431452055	1.02268770336671	1.58297377030007	0.733397604260354	-0.130883714393092	0.68843092238788	2.97757062080902	2.05847191633725	1.18603816453119	-0.130883714393092	0.775932436409422	0.270984213231934	-0.00961294925906315	-0.995165033046538	0.991832660115972	-0.130883714393092	0.68843092238788	-1.54046583244097	1.27869840365479	-1.54046583244097	-0.274316586162499	-1.54046583244097	-0.995165033046538	0.891265794046758	0.0954365657423282	2.30678531959133	-0.130883714393092	-0.130883714393092	1.13526553188538	0.0954365657423282	0.477386903972277	1.88696902202016	0.345964994652325	-1.54046583244097	0.270984213231934	-0.130883714393092	0.959717884395774	-0.449864233652105	0.589964732490947	-0.995165033046538	-0.676184513787525	-1.54046583244097	1.43656659344119	0.775932436409422	0.640737365136761	-1.54046583244097	-0.130883714393092
MPPED2	-0.519503807664571	-0.207391870576487	2.40287642260513	0.450872117231024	0.314788389829989	0.526159345209661	0.398152720349117	0.0276804569689811	2.82204669994339	2.86844022751395	3.81480507771643	1.25506794484288	1.75575075476148	0.0340856205970994	-0.755290176311393	-1.10459453102949	-0.207391870576487	0.692786580536457	0.24774976126031	-1.7509757023122	0.28192100438782	-1.56893491721511	-0.0391352281775524	-1.61096718206599	1.65687273477795	0.393960544001392	-0.460876392901202	1.37203513726135	-0.13454648074849	-0.13454648074849	0.921093007747512	0.0715476331407347	-0.17425353355496	0.798864224110525	-1.7017342695383	-2.12599810235873	-0.11157203818311	0.518919886309347	0.372688091860127	-0.233109915904916	0.196455413888974	-0.104048055515318	0.232679571613913	-1.80320324046567	0.52975638817854	0.442968478863728	0.526159345209661	0.941364308655286	-0.0818625237554936
UPP2	-0.343311749234402	0.81915624780568	0.298055073964796	-0.180201219824245	0.69452719444713	0.982266777215838	-0.0389084524600747	-1.07674739614161	-1.50577974627448	-0.343311749234402	-1.50577974627448	0.298055073964796	0.390123897672803	-0.536230558835963	-0.536230558835963	-0.343311749234402	-0.343311749234402	-0.180201219824245	1.07852619638381	0.758675559999915	0.197205088071242	0.0857206008984753	-1.07674739614161	0.876366070655721	0.390123897672803	-0.0389084524600747	-0.0389084524600747	1.16675427550976	0.0857206008984753	0.474819005334238	0.0857206008984753	0.474819005334238	1.07852619638381	-0.180201219824245	0.390123897672803	1.16675427550976	-0.0389084524600747	0.930640734978447	0.390123897672803	0.62623743820412	2.88653508109153	-0.180201219824245	-0.180201219824245	-0.77234409936728	0.0857206008984753	0.930640734978447	3.04128095057328	-1.50577974627448	0.298055073964796
TMEM101	1.4241065891824	0.522372376025077	-0.139878473167475	1.46578879436517	1.26500503757653	-0.694630268471821	0.676533387215856	-0.39890791757791	-0.640067362434812	-1.90614560590299	2.19263674100443	0.117545653380595	0.27868961413671	1.54944317350074	-0.893384742766259	-0.718110938372323	0.0420920216013725	0.274810047719778	0.202032363966768	-2.79519284300375	0.911977319008085	-0.238552741501734	-0.108066458824709	1.10891533814503	1.60971766809552	0.769341611172953	-0.0646871680288877	0.377333738954201	0.95732618045365	1.10390128289235	1.42260929861471	0.0329550455236886	1.01970145081845	-0.299879430741567	0.0928029988769059	-0.209142853441622	1.23549743020755	-0.218630868474729	0.28640735245978	-0.250403544233968	1.3391695301339	-0.370350191201233	0.420088870677338	-1.01540924940307	-0.404549226175565	0.0458320418638593	-0.61918538670227	-0.0777587939697187	0.183870389619664
TRIM9	1.56775799678683	-0.971142589286199	0.719005425779954	1.65040912266013	0.964355434375071	-0.363833910272347	0.284338707493148	0.592341660998218	1.82322649170071	0.0630046538281934	0.269193415821141	-0.208676212853165	-0.814212007198222	-1.01529253341236	0.0164670931851988	-0.254228386780187	0.0822040045368316	-0.88910576238204	0.351693128029489	-1.41082818594686	-0.0696782627722164	-0.374526410537558	-1.48572194113068	-0.566593920341086	-0.157016599104106	-0.430076987591166	0.194762545941512	0.571087860102589	0.356308341244519	0.160781743587683	0.379020350299061	-0.580149085563442	-0.208676212853165	0.232782268476294	-0.489461580794284	-1.611908712161	-0.353272609641928	0.818705946959724	0.289328490756472	-1.52576335620359	-0.728920979055258	1.43919612711262	-0.477252366123586	-1.03824683246214	0.832050946095725	1.15687703820253	2.78323281163731	-0.971142589286199	-0.0772618818949111
AMN	-0.0300368759082298	0.11257278236645	0.881550456082876	-0.111400658179098	0.561684558219067	-0.547478996461601	-0.111400658179098	-0.201344146624189	3.1826031882738	-0.547478996461601	-0.703122092306395	0.234734191658314	-0.547478996461601	-0.201344146624189	0.599631853448128	1.78307472170272	0.826455625785611	0.881550456082876	-0.0300368759082298	2.38860249845845	-0.111400658179098	0.234734191658314	-0.0300368759082298	-0.415884633969356	-1.1392004305889	-0.893613846299013	1.24528744661489	-0.201344146624189	0.797514766846432	-2.07705671455361	0.341582659813079	-1.1392004305889	-0.415884633969356	2.21169734815192	-0.111400658179098	0.234734191658314	-0.893613846299013	-0.547478996461601	0.0442424376656956	2.30723871618759	-0.415884633969356	-0.547478996461601	0.11257278236645	1.5738201557577	0.175836800157941	-0.201344146624189	-0.201344146624189	-0.893613846299013	0.0442424376656956
PTCHD3	-0.282123360957705	-0.537419386286355	-0.537419386286355	0.731239056279088	-0.973850824222831	-0.973850824222831	-0.973850824222831	1.39434170529582	-0.537419386286355	-0.973850824222831	0.154308076978771	-0.973850824222831	0.335443489586596	-0.537419386286355	0.335443489586596	-0.537419386286355	1.37952602241041	-0.537419386286355	0.0395115930139618	1.52599373614794	0.475943030950437	-0.973850824222831	-0.973850824222831	3.12898850602125	-0.973850824222831	-0.10098794834988	1.42296651954421	0.409604102307422	-0.973850824222831	0.846035540243897	1.50177392436109	-0.973850824222831	-0.282123360957705	2.60474396784206	0.590739514915247	1.33286486622786	0.846035540243897	1.34880590682339	0.251367121208812	-0.537419386286355	0.641137402962732	0.687798559145287	-0.282123360957705	1.64473780339602	0.846035540243897	-0.282123360957705	-0.10098794834988	-0.282123360957705	0.687798559145287
PDE6B	-1.94633188388586	0.579131230621106	-0.0613377880004086	0.802289524359474	1.13400080017072	-0.119640534530104	0.665861320669429	0.475669015237493	0.297963309033061	0.0231547061963001	-1.72670747551521	-0.660704191362874	0.360140816343786	0.853375705824929	-0.570222530416079	-0.931020755947165	0.604791606810992	1.06688883866959	0.745915470535206	0.0912739191572148	-0.232767755446601	-0.178987507861348	-1.12289229555286	1.37886232800564	0.710729217757996	1.07137584264304	0.535092009887614	0.0424765221612475	0.276226036161788	-1.20714057428049	-0.624408387579774	-0.528233417794555	0.777677134763898	-0.236035551718047	-0.0941813636152264	-1.81983962685781	0.976169205756144	0.426004975545833	-0.283100395254253	0.38966282167517	-1.21701707797643	0.727397302167907	0.944022467295831	0.376663500859279	0.154517156727382	0.765109085816533	-1.53656237763941	-1.81983962685781	0.951742497893152
CDHR3	1.85239651628332	-0.797215732724054	-0.614128104366925	0.571678394274856	-0.025264349641562	0.831070024107272	0.743383682206712	-0.139782715008026	0.365535498236765	-0.263984854231953	0.616475724842308	-1.47898194337283	1.69217055579685	0.602719474004202	1.58336385933553	-0.374348431127148	0.533526515434521	-0.357710998019642	0.496781290561699	-0.783753520169031	-0.325349281727135	-1.3949414494265	1.0209532505163	0.176004495925488	2.88149330572297	-0.399908417711131	0.324688886960815	0.714549795559076	0.0608291319483511	-1.60516222766553	0.189398542750927	-1.3182184895478	-0.152749975097293	-0.286499042296652	-0.127003392851924	-0.108175108911129	1.10326650043414	0.236839498130319	0.394096952129146	-0.52012413950003	0.920541511520571	-0.682871301236168	1.75515226093562	-0.783753520169031	-0.391305834407662	-0.333329044736589	1.48711160289204	-1.47898194337283	-0.960696470038768
TTYH1	0.0929520172348944	0.167438763672306	2.33202706942992	0.216068518548828	0.864045623523318	-0.373869697144635	-0.180393897363211	0.0230419221883476	1.55813473655887	0.339291370205104	-0.854796632449263	1.91013356988605	0.602038883552516	-0.0503719869596016	-0.261520574363395	-0.433676727042478	-0.102729039411131	1.03913543918833	0.507431992078906	-1.39089006039478	0.733404713983993	1.92886232656034	2.14222617203193	-0.9449688502247	-0.674801047141263	0.444161827595132	-0.477091449047576	0.0659454556069986	-0.921140400111473	-0.644417336188646	0.554519094584116	-0.465943473903243	0.345133219052676	2.09386051087795	2.28770767682404	0.175178328198893	-0.293930796865198	-0.659419273684667	0.817782873382233	1.34352078524318	-0.740545950684852	-0.238299368277883	-0.393158542581796	0.0705307422710669	1.42738116819589	0.973576018045559	-0.659419273684667	-0.9449688502247	-0.587860473151033
SLC13A5	-0.0242458766323746	-0.26867865630217	-1.20212874309391	0.664771430489568	0.165350916967839	1.04018032152091	2.87267648819426	-1.20212874309391	0.564695556598392	-0.857620089532937	-0.0242458766323746	-0.613187309863142	-0.137702544940622	-0.0242458766323746	0.795747541851116	1.25371286372033	1.00928008405054	1.20514748090957	0.0758299972588008	2.41971213947396	-0.26867865630217	0.451238888290145	-0.137702544940622	-1.79107017632468	-0.137702544940622	0.564695556598392	1.00928008405054	1.74257842305993	1.54965613447054	1.38468897508188	0.451238888290145	-0.137702544940622	-0.137702544940622	0.754292350198606	-0.857620089532937	1.20514748090957	-0.857620089532937	-0.613187309863142	0.246332439319406	0.835273872550173	0.710710341703198	-0.613187309863142	-0.0242458766323746	-1.20212874309391	0.564695556598392	1.27699275517768	0.0758299972588008	0.0758299972588008	0.754292350198606
SLC4A4	-0.990587365314268	-1.25131960334777	2.09880322093277	0.952191719224133	-1.03549680549972	-0.530350051945485	-0.62648262909859	-0.601176029074452	0.256217074758025	0.483066393761555	-0.0368863397876957	-1.79997144785756	0.0364292815256267	0.756436156075407	-0.00451516327547931	-0.335799581539972	2.9481964224417	0.137992013259245	0.32516995571633	-0.768989805633314	0.248930570407361	-0.990587365314268	-1.03549680549972	-0.466071633072003	-0.530350051945485	-0.801360982145531	2.26020965283749	1.31243471127277	-0.801360982145531	-0.170414620037647	2.1008528683859	-0.426297676027511	-0.553167007785267	0.797582414917149	0.248930570407361	-0.768989805633314	0.0162581646424541	0.350945302681222	1.13208792295343	0.344590420091718	0.40566950088227	-0.426297676027511	-0.0259277698853536	0.628860013888942	1.20065225355978	0.0364292815256267	0.742161710769123	0.203532639638674	-0.0593352158478112
CITED1	0.45249230875892	-0.17864976476699	-0.624239162604455	1.13989510374838	0.985785018270989	1.04667995597391	1.1611707763781	-1.05583556723702	0.171775290592117	-0.570060485226708	-0.624239162604455	-1.1151815937118	0.467377368008426	1.06384477316797	-0.431117476923112	-1.1151815937118	0.523595555865457	1.57976071348236	1.00675204948748	-0.596560739546233	-0.206957457199264	-0.715523573971088	-0.39093179275027	-0.267753221215168	2.34772229766972	0.19498277154462	1.11613944913069	2.56406449927879	0.08750337724245	-0.17864976476699	1.50847194917049	-0.862713881555673	-0.138464080594147	-1.33726952502549	-0.715523573971088	-1.54677799834436	0.224638947433296	0.405575078022483	0.876510583430812	1.72296069650763	0.977196440827096	-0.251988784446674	0.853206583193341	-0.951817338003851	-0.192642757971895	1.13989510374838	-0.905673120392928	-1.25412460201539	-0.113045776143079
PACRG	-1.06017560046584	0.715459989987413	1.54271968398084	0.234783691588555	0.99229835504095	1.30017654217909	-0.114660221519194	-0.212714643310921	1.17092362528399	0.440252464348768	-0.511905153953561	0.266908751652611	0.516633456582884	1.00725630287359	-1.34202536546017	-0.212714643310921	0.440252464348768	0.846284240903831	1.3640944137378	1.26658262643919	0.266908751652611	-1.34202536546017	-1.19099985138226	-0.321685351321989	-0.265685735597104	0.810653894265959	0.266908751652611	1.64851902003618	0.715459989987413	-0.265685735597104	0.674632142818907	0.516633456582884	0.653561942525268	0.587487929010493	-0.265685735597104	-0.0255327549034284	1.23179578097462	0.266908751652611	0.653561942525268	-1.5206506357032	0.234783691588555	-0.381080903037142	-0.114660221519194	-2.41836499532323	1.20789882670033	1.3537268402476	0.266908751652611	-1.5206506357032	0.491828927855291
DCHS2	-0.530360111917906	0.0958543564874481	0.413583834640756	0.761639180647813	0.902772643659497	0.319344018398792	-0.379630133217486	0.0230320540254452	1.83442495130703	2.14338134153653	-0.767825483367063	-0.679491561579701	-0.16984479061995	0.358562455790127	2.24781403741684	1.86779181363187	0.0530685133427994	0.0958543564874481	0.488823683817986	1.70833878624979	0.880365991288989	-1.05398259241547	0.0382100641416474	-0.466156754993297	-0.767825483367063	1.35576119637506	-0.564793783396728	1.12752145000623	-1.12834080466502	-0.35299488659787	0.728551077295998	0.329354828357617	0.788074865476525	2.70031912856026	0.456369677785404	-0.130626353228615	0.82349629116673	0.222217693966055	0.847751264808869	0.957904287375412	-0.72227740472435	-0.0934730241690781	0.638332640987488	1.39635866483971	0.941394756326862	1.22055725639889	0.256100213313134	-0.278636674348321	0.186626105461564
CLEC17A	0.351277079666235	0.867370895161934	-0.514324025575802	-0.514324025575802	0.0948441896738731	-0.805834800947515	1.61509612177798	-0.222813250204089	-0.645404844430886	-0.307493838898954	-0.0785402440717159	-1.01266498762436	-0.645404844430886	0.773868673893032	2.16715987884517	0.234433439601801	1.75541416450488	1.54346684565934	1.76049513289325	-1.01266498762436	-0.222813250204089	-0.805834800947515	0.31439955871739	1.35689022463646	-1.01266498762436	0.812740520765951	1.9188970089829	-0.645404844430886	-0.147063882382326	-0.403496772374688	0.98069886056988	0.950100454071645	0.144446892989387	1.18752904724673	-1.30417576299608	-1.80251672504464	0.950100454071645	1.19867584471025	-0.805834800947515	-1.01266498762436	1.49386414234382	-0.222813250204089	2.07197813795971	-0.805834800947515	2.0418078077079	0.567038487216184	-0.307493838898954	-0.147063882382326	1.06537944926474
TEKT2	0.497421510477152	0.251531117414781	0.0366751165249733	-0.28368461332145	0.158470233188696	1.10690748405385	1.32135882203549	0.576060272825584	0.865320648516275	-1.05864203440855	-1.20269508240623	0.420276934762464	0.639941862919655	1.59273866141068	0.420276934762464	-2.15395918534207	1.36849631596929	1.80144595958898	1.49766550388423	0.542072051426187	-0.0320729475341589	0.00304858170132542	-0.544609993765436	1.04508008594391	0.172454745356504	0.0999172049160408	-0.127381640704298	0.367933009650149	-0.147904984489919	-1.92666033972174	0.420276934762464	-0.107377931472708	-0.478729825090729	0.00304858170132542	-1.28594088002889	-1.37900176425497	1.17600945822458	0.584333691991735	1.19523435584956	-0.995399946017483	-0.0502370649896101	0.399753590976842	-0.127381640704298	-1.12739009846768	0.0999172049160408	1.19523435584956	1.21770329114016	-0.0688286124316423	-0.882335352559809
NAT8L	1.50537945467719	-0.759857271040019	0.264682985363661	0.473799645107739	-0.134284124643224	-0.622296892284293	0.800201464113466	-1.45290760089635	1.16225477328375	1.68861951528465	-1.45290760089635	0.390087852487935	1.46003070991157	1.25648875183156	0.204956795764167	-0.759857271040019	1.00821054791411	0.0259954877443767	-0.641343447899354	-0.485601358307611	0.764824331801008	1.52524139938475	-1.08948864429641	-0.0328301359603473	0.998165681240472	-0.694718018051689	1.48495951779429	-0.112207314341753	1.46288270749282	-0.823106010736351	1.12244487113651	0.0487525377973063	0.69153511522716	1.12528101188244	0.314710719576392	-0.366169149762358	0.613461726329419	0.810749198654186	1.20508753607392	1.41166346638393	-0.667540948044303	0.954392474422189	-0.222708192016639	1.3700250685921	0.718778210208572	-0.667540948044303	1.11444429719931	0.590198878664309	0.815099313079444
QRFPR	-1.26724560202616	-0.785117292274196	2.53319976774075	0.780800509979266	0.850414972912273	0.616376957220425	-0.503090310533222	-1.26724560202616	0.943294618722676	1.31578189036861	-0.30298898252223	-0.0209620007812557	-0.147778334272515	0.971688933481131	-0.503090310533222	-0.30298898252223	-0.30298898252223	0.661267636981702	0.616376957220425	0.0862596814193331	0.568387991171299	3.00493525052668	3.24852349572046	0.179139327229736	0.334349975479451	-1.26724560202616	-0.785117292274196	0.943294618722676	1.09850526697239	-1.26724560202616	-1.26724560202616	-0.785117292274196	-0.30298898252223	0.400644316969946	1.98947689195659	0.46116630897071	1.58063357672436	-0.30298898252223	0.46116630897071	-1.26724560202616	1.41077893240029	-0.0209620007812557	0.179139327229736	2.23627791016741	1.09850526697239	1.65738772617392	-0.30298898252223	-0.785117292274196	-1.26724560202616
NMUR1	-0.216360316698455	-0.216360316698455	-0.216360316698455	0.636769658959248	0.205359560816362	-0.390382328880336	-0.52696901228288	-0.52696901228288	-0.456234543689657	-0.270916795726295	-0.216360316698455	1.61796855329502	0.545798138297488	0.302508957632487	0.271211775625684	-0.216360316698455	1.13297962502023	0.679197912116114	0.205359560816362	-0.52696901228288	0.170647425135761	-1.11782864819568	-0.0248244455467714	-0.990375800366885	0.814400289933509	-0.270916795726295	1.34079201662213	-0.60336805853267	-0.990375800366885	-0.60336805853267	1.07993939497472	-0.270916795726295	-0.0248244455467714	1.89835723495182	0.739500817493591	-0.0248244455467714	-0.990375800366885	0.390677308779725	0.170647425135761	-1.92655626754471	0.679197912116114	0.390677308779725	0.0582260459733499	1.62569716664453	1.20739224280351	0.205359560816362	-0.390382328880336	-0.115795966208532	1.06620565395033
ADD2	-0.766441354190636	-0.481813890802997	1.2506233984704	0.447520523560922	0.0287264261798894	-0.25063051150601	-0.25063051150601	-0.104614520448184	3.49674108456699	3.04114965410563	-0.824803572126814	1.62222168295213	-0.180096621150534	-0.419700373421588	0.858426210936276	-1.19855724876176	0.97262086675022	0.463481688379318	0.466112846452754	-0.109788338647739	0.411868841131233	0.166644359618514	2.56286620119514	-0.419700373421588	-0.262979878840068	0.147719260704055	1.13737000251452	0.120492007055502	0.466112846452754	-0.457983677252681	0.704857986822316	0.0418416755387494	0.258759680706083	1.99525744675556	0.981238088690333	-0.86185693944823	-0.269222834397842	0.272081477896175	0.27537940269173	1.27923200162832	0.18880938239763	-0.0742190359852291	0.836670479091031	-1.59990914802175	0.83327321894815	0.27537940269173	0.359884912705671	1.01348073677057	0.392030690858682
GLYAT	-0.251697695769613	-0.576403999887498	-0.251697695769613	1.18599200170741	-0.83413789297598	0.249485219744639	0.121928893599711	-1.27473689337471	-0.135804999488771	-0.251697695769613	-1.27473689337471	-0.393538892577252	1.79438069944058	1.73022714000586	0.908077048760815	-0.251697695769613	1.96310538558149	0.526195148647136	-1.27473689337471	-1.27473689337471	1.23687114827146	-1.27473689337471	-0.393538892577252	-0.251697695769613	1.2839778802445	-0.0378191209516788	2.54943336244804	1.07009930542657	0.188901304629114	0.188901304629114	2.16233180474071	-1.27473689337471	-0.393538892577252	1.40739314944459	-0.83413789297598	-1.27473689337471	-1.27473689337471	1.5106983058253	-0.83413789297598	-1.27473689337471	1.13068322054209	-0.576403999887498	0.446635197717596	-1.27473689337471	1.79438069944058	-0.0378191209516788	1.43483554018401	1.70145978788438	1.87543454058274
DLX6	-0.216151191958114	0.21980996063538	2.42371671790213	0.0388697340802537	0.0388697340802537	-0.39709141851324	-0.39709141851324	-1.0880734971451	1.4657786493615	2.82567180545836	-0.075803048658792	2.11568649906974	-0.39709141851324	0.13582419041415	-0.075803048658792	-0.216151191958114	0.13582419041415	-0.216151191958114	-0.075803048658792	-0.39709141851324	0.360158103934702	2.44692817086444	0.474830886673748	-0.652112344551608	-0.075803048658792	-0.075803048658792	-0.39709141851324	-0.216151191958114	0.655771113228874	-0.075803048658792	0.293890660118622	-0.075803048658792	-0.216151191958114	1.26276742163951	-0.39709141851324	-0.652112344551608	-0.216151191958114	-0.075803048658792	-1.0880734971451	1.18304579651655	0.0388697340802537	-1.0880734971451	-0.39709141851324	3.35321625456311	0.61517902997307	-0.39709141851324	0.474830886673748	-0.39709141851324	-1.0880734971451
RBP7	-0.183609744280963	-0.0767368057488327	0.492201333313964	0.241648597040474	1.56828375269222	0.674925381937981	1.23754367009968	-0.34623742536525	1.21579956726106	-0.0322391512626095	-0.0567073640906691	1.74516478015765	1.72528342416235	1.11401296056506	0.173760854832775	-1.59402622606746	1.52374014584857	1.25944769539035	0.0598862256521888	-1.51275431724382	0.949865452133125	-1.16162323326476	-0.802956439506524	-1.29432804435299	1.64140856174237	0.215810006179987	1.384755428504	0.805466409266913	0.925897191096332	-0.687054978939585	1.02166790566826	-0.482319767077095	-0.766191984801497	0.181543143543668	-0.31339055993068	1.41668763941134	-0.792309192410261	0.245284210069727	-0.490040044860548	-1.37782472966611	0.546878165518492	-0.383703559313222	0.636924835546535	-1.19313461987252	0.858922299793017	0.0880347228051327	-0.34623742536525	0.549532659604806	0.730370276405398
PRSS51	0.267113822931953	0.491528173991703	1.87298370392175	-0.207707664252663	1.02328629536659	-0.304908570236918	-0.876930963405789	0.529918996922307	-0.692780884140024	-0.542319313829226	-0.876930963405789	-2.02097574974353	2.2553111781304	-0.542319313829226	0.56660298600786	1.15637345826224	0.451263902197717	-0.304908570236918	0.812935479952359	1.8505772451234	0.213853158605409	1.37153881534517	-1.44895335657466	0.601725472508515	-0.0421033962465633	-0.692780884140024	0.601725472508515	0.812935479952359	-1.44895335657466	-1.44895335657466	-0.120758490971154	-0.415105868753731	0.86453064649887	2.37185883506829	2.84340299999584	-0.692780884140024	-0.207707664252663	0.491528173991703	1.75432218895031	1.15637345826224	-0.876930963405789	-0.415105868753731	0.698926378492771	0.15691652441514	1.92992033811202	0.317144526697321	-0.120758490971154	0.56660298600786	0.317144526697321
ANKRD7	-0.278096650818502	-0.278096650818502	0.988658373254527	-0.278096650818502	1.09628504790086	-0.0741946350240899	-0.278096650818502	0.233263801044777	1.77906759692134	1.43230113926229	-0.540972069513593	-1.54485167489153	-0.0741946350240899	-1.54485167489153	0.0924054425229213	-0.911474162855017	0.559182877012425	-0.911474162855017	0.866641313081292	1.59302485832179	0.355280861218012	0.355280861218012	2.0656786512988	-0.540972069513593	-0.0741946350240899	-0.911474162855017	0.355280861218012	0.355280861218012	-0.911474162855017	-0.278096650818502	0.233263801044777	-0.540972069513593	0.798923627225775	0.988658373254527	1.65015412215935	1.19256038904894	-0.540972069513593	0.355280861218012	0.355280861218012	1.53208424132304	-0.278096650818502	1.87052091845923	-0.0741946350240899	0.462907535864345	0.233263801044777	0.798923627225775	-0.0741946350240899	-0.540972069513593	-0.0741946350240899
PLA2G4D	2.6621842071396	-1.24207526895604	-1.24207526895604	0.0943792615114459	0.0196598808715139	-0.924206791410996	-0.155275765900144	1.16315589894599	2.94797503119629	2.0059771562868	0.435651271831166	-1.24207526895604	-0.0629385623380056	-0.259959053387124	-1.24207526895604	-0.698675517428092	0.601309175685867	-1.78547502048399	0.337528358416557	0.563059632399462	-0.0629385623380056	-0.523739870656433	-1.24207526895604	0.737995279171119	1.65959789580797	-1.78547502048399	-0.924206791410996	0.0196598808715139	-1.24207526895604	0.225343002898031	0.0943792615114459	-0.698675517428092	0.0196598808715139	-0.924206791410996	1.46257740475886	0.225343002898031	0.705992463172846	-1.24207526895604	0.0943792615114459	-0.155275765900144	1.28139503069907	-0.380807039883049	1.18117876456734	1.95455150239479	-0.380807039883049	0.337528358416557	0.563059632399462	0.162592711644899	1.04534064399521
SEZ6L2	1.7037563409692	0.175708026118673	0.318971680589987	0.356496867891837	0.750201477164591	0.738958724846051	1.0603048223857	0.154033328961367	0.221378522920784	0.478221144054698	1.1105690271987	-1.02385747650272	0.313294724904352	0.168627613386014	0.0692892624915235	-0.839697604781093	-0.909640292825371	0.0776044559317697	-1.18057642472419	1.12746850416572	-1.03152647528671	-0.247948036555873	-1.69774448668948	-0.837131084375646	-0.472989950039053	-0.253903320439026	0.170461097621995	0.227139529679484	0.491878558012906	-0.319185493691065	0.260009360445187	-0.219609389616331	0.826146205558759	-0.82191013827391	-0.994976686101331	1.32796542776131	0.0643090249373794	0.182948767229871	0.64806255331716	1.29271656641924	1.02125597356226	-0.781152363651352	0.474999033538975	0.360257318293932	0.027130113367437	0.00585624561270491	0.797130853856352	0.506182714985899	-0.266764969695688
FOXC2	-0.329850820219382	0.200900499264902	1.70117595813555	1.12440856503327	0.255814803459396	0.342087546870675	0.208976562083659	-0.378081103584764	-0.484097357130932	0.216973056487405	0.029871383625329	-0.42935947672078	0.0398302523328867	0.908074970220809	-0.124142158418345	0.0496684045061735	0.491202532757941	0.551351350653137	1.02489990853187	-0.674702003133077	0.28560301337846	1.29082008764	3.06231088401531	-0.187091338896072	-0.394816492707455	1.05944289254519	-0.0325930923789467	0.248193736980689	-0.991943802352945	-0.329850820219382	0.822182994297653	-0.187091338896072	-0.000760086231064943	0.883948084117617	1.97700380592842	1.1723886749797	1.58158138911555	-0.484097357130932	0.5618242394011	-0.314390588651476	-0.361683826367263	-1.0657799196002	0.519096605022308	0.40757770248955	0.77955738211957	0.938077312368258	0.691386070318203	-0.0545305796176688	-0.0112329749790276
SETBP1	0.714416519907281	-0.198988898685305	1.07136733331963	0.264461222216369	1.24134348159671	0.674839652709019	-0.037014862035275	0.553856657867659	1.10860349956554	0.0552359999242874	1.17039771343299	-1.50717410097742	0.0591456216804567	0.730711276965783	0.248129538919024	-1.74632960596009	0.737501150756753	-0.574228782063079	0.803602937334926	-0.241168952291941	-0.20988173715521	-0.956904568821857	0.315780192612275	-0.728268108072979	0.296419431540004	0.395205260955047	0.263163512995277	0.931442942183601	-1.71878586738074	-0.69384855412409	1.3501738335259	-0.379457819470062	-0.458777222110903	-0.407648389613006	-1.68058916176528	-0.926082553697634	-0.310878560224629	0.86447297459272	0.0473751103378684	0.0274752812349177	1.3952323219975	0.0914527573291086	0.65176864116884	-0.809005906935584	1.19502137693917	1.54694992787667	1.92241507027287	2.3614455762237	0.0777220687559029
SOX6	-0.685582922636138	-1.48012151400603	0.627192492663608	0.348460836169004	0.630241731849801	0.648277734649759	-0.0263000954104054	0.195609080814664	-0.481932438402532	1.48593408696088	-1.21638198791842	0.993213953953446	-0.524197624769693	-0.481932438402532	-0.584593583492187	1.45865259382696	-0.300679221674883	-0.802579994788836	-0.229229526973709	-2.61918735523651	0.0960878107393189	-0.0642283810473366	1.70104516298907	-0.868842760553973	-0.416452562551504	1.11960028641539	-0.0720532102013644	0.428592438160527	-0.25900963699502	-0.509839125950219	0.790970413406473	0.321239131954046	-0.538840468701228	1.59923559142069	1.00978987867638	0.53971702844978	-0.104207817666091	1.78351558050719	0.273516803070349	2.56384616445017	-0.404024716146846	-0.146473004033253	0.471301598996026	2.19033994567884	0.657133402827948	0.144593029537125	0.24333140969836	-0.0189424281892387	-0.0720532102013644
FZD9	0.670816421388462	-0.543186184643029	1.2195030069528	0.0393509065881743	-0.340727397530694	-0.628079533818828	-0.401321391310782	0.716246867831383	0.853711949909906	1.42196179406513	0.768818600734107	1.59484521426684	-0.983858482541985	0.00674090031748608	-0.468304943786962	1.17315210901155	0.128205363524043	0.0393509065881743	0.0393509065881743	0.582550354812811	0.447413198216442	1.60032590113004	2.00305234146672	-1.42453078044094	-0.543186184643029	-0.468304943786962	0.230144123489506	-0.468304943786962	-0.234521804510097	-0.234521804510097	0.357721669745773	-0.628079533818828	0.0703695334576398	0.495721674648312	2.36027783401949	1.74816537587766	0.758646291899773	0.00674090031748608	0.716246867831383	2.13704840957431	-0.628079533818828	1.19931858979873	-0.340727397530694	2.28869067171862	0.357721669745773	-0.102513886744073	-1.16675401106343	-1.16675401106343	-0.0276326458880058
SEC14L5	2.05919961464977	-0.331698076677307	0.553352104626411	-0.750215317775035	-0.161163749911828	1.67103637793655	1.45297934617835	-0.0872195870050795	0.408350824749244	0.367875471580063	2.5896195379495	0.102412662027537	-0.83121198402665	-0.608249118894593	-0.920749644540515	-0.676271154868287	0.303300993177519	0.280637736085107	0.208779026435431	1.44717849242078	-0.380272541427776	-1.02084423305927	-1.42026355188986	0.705511190627394	-0.431792665196059	-0.48663890583567	0.325375527159594	0.691464229890744	0.677181174757303	-0.545270550399157	0.647874071368498	0.130278167486617	0.0437810174640499	0.408350824749244	0.465663893756059	0.719329735349824	-0.019197551031386	-0.161163749911828	0.705511190627394	0.662653953043879	0.846405059049107	-0.920749644540515	0.569854016831821	0.501831980858128	1.21426238213929	0.346891151699765	3.18547273925884	-1.60989580092247	-0.161163749911828
MESP1	-0.510184153268992	-0.302279299537584	0.392472797589915	0.0411223097275024	-0.445740462224934	1.07581636714977	2.33260423367005	0.43388249035866	0.843110521331428	0.0703973145474512	-0.791133669361342	0.267771658195636	2.93939319917693	0.403065395247468	-0.332787345970375	1.00198159474592	0.029047935501458	0.83760590214865	0.91744922294694	0.280489531353599	-0.192392614790292	0.811307982412297	0.619977487080979	-1.59840075087098	-0.8555773604054	-0.612162595953521	1.43657721280517	-0.510184153268992	0.450415025191706	-1.16441317870563	0.659471748006559	-0.8555773604054	-0.8555773604054	1.07061521082249	0.488517893531502	2.15227359029309	-0.612162595953521	-0.112753969939821	1.45752149316559	1.71928697610249	-0.770948678231146	0.575322432735375	-0.661061993483854	0.336867755130497	1.00630203748726	-0.112753969939821	-1.00645520062026	-1.03523175573945	-0.273088565545744
DLL3	1.06928043677268	-0.0716196317809516	0.968934038957803	-0.238825668220607	-0.238825668220607	0.222343209044194	-0.802555008745339	0.0618918098315903	3.12280040614826	2.2365309130123	-0.611152631180124	2.53703907029756	0.77235400061428	0.868947374080717	-1.07232150844493	1.80902820816172	-0.00152053583612121	0.311185123349479	-0.238825668220607	1.73990110077872	-0.341386131480538	2.25693433292201	0.968934038957803	-0.611152631180124	-0.341386131480538	-0.341386131480538	-0.802555008745339	-0.462689413100923	-0.802555008745339	-1.07232150844493	-0.611152631180124	-0.462689413100923	-0.611152631180124	1.10804825938327	1.83056167512915	2.00804682975659	0.119782745784264	-0.0716196317809516	0.63420612175628	-1.07232150844493	-1.07232150844493	-0.149983753915323	-0.462689413100923	0.222343209044194	0.119782745784264	0.0618918098315903	-0.802555008745339	-1.53349038570973	-1.07232150844493
CELSR2	2.02273415632914	0.0376410854302283	-0.615892338723717	-0.335677684304093	0.846073772537129	-0.689212276139788	0.950960468808752	0.0893651092624173	0.591541762832666	0.324898199317452	2.00026611069009	0.21365980952541	0.34595960340216	0.0278607470803955	-0.698898961669222	-1.04732479521739	-0.163887491556315	-0.333184638611615	0.766989342661781	-0.330490563323758	-0.433074784876697	-0.317532577112221	0.106231766645305	1.04893197552268	1.51473920701548	0.704994225450786	-1.47393439366308	1.14820553013379	0.529404107685165	0.485753622479102	-0.282164980874645	-0.0575346825607094	0.229486931280099	0.3582026312457	-0.703035867998953	-0.209855954560715	1.551630798089	-0.214288827183093	-0.0816943726881462	-0.181314355300414	0.425483930071715	0.979142319449575	0.221968635696307	-0.00840317886548503	-0.538010450381951	0.675430802630575	1.95211385303117	0.13348413506704	0.586152913199062
RND2	0.811243515194704	0.23585266083402	0.620681131475859	0.0776638155195377	1.45144763203701	0.421241720228168	-0.383309450652057	-0.548122278311339	1.38160619573419	-0.847356752646794	0.00940372235165726	1.64950361056715	-1.48336404497792	0.708424190420784	1.05541110944591	-2.46569791528868	0.591868054260736	0.870458155858771	0.0442882699111088	0.262014122293573	0.169915517781418	0.284199734175332	0.877731435006672	0.144128753685363	0.591868054260736	0.311817802359588	-1.31736491546325	0.436779611690316	1.48248127486301	0.831490811196812	0.277925803641916	-0.31926162377412	1.33820661221438	0.258792033249402	-1.06485824415983	-1.78097561817903	0.632707700163667	0.000430490955947074	0.38372166092779	1.42696971020115	-0.00409555841127586	0.843691685191465	0.476746560193348	0.975509885232925	-0.326121128539475	0.258792033249402	1.62680523287749	-0.595480031749757	-0.279337762328886
ZNF488	-0.0344404571052147	-0.736175845553051	1.52886721063177	0.719177667089329	0.450721283617395	-0.138968938992292	1.8240305638271	-1.17578370096454	1.49177347198276	-0.260517457062508	0.257889923923613	1.28918507591567	0.433527336549226	-0.0676860973687258	-0.924134850830807	-0.102478591870739	-0.260517457062508	0.719177667089329	-0.00260996155475497	-0.824266220514823	-0.00260996155475497	0.112679911141435	0.695049647009391	-2.37948836347319	0.321130712171852	0.467528816955601	-0.354127442004467	1.04962604279769	1.12918834636574	0.89784582297995	0.235562780605221	-0.736175845553051	-0.260517457062508	0.765217046580247	1.50434357892784	1.27237754257746	0.397906139737818	-0.924134850830807	0.603887794393138	0.561138801897559	0.21254854145742	0.188803570685578	0.0572542802914788	1.92525286647228	1.10831525885988	1.14949467311368	-0.354127442004467	-0.305858839528702	-0.305858839528702
STAC	-1.67078147182898	0.188774801771249	-0.206451276246512	0.31854997073198	0.407004395901936	0.480984770347174	-0.744755584667541	0.867576643396674	1.30635361509159	2.61946244558251	-0.890161243458503	0.495918345522403	-0.771638068269171	0.150466394152731	0.0312591033849137	2.17797968208042	0.225195312287042	0.312258981017025	1.04434865927634	-0.181391695738375	-0.19381529624458	2.08818967036348	0.768871996604998	-1.2571208516441	-0.601238015868106	0.51537175322615	0.802174332437136	1.09425137764824	-0.287169954689518	-0.718816543223072	0.715924298164415	0.181270302493903	-0.273089779835893	1.7658363805873	0.0219610332427954	1.5218798320161	0.534326300219355	0.444919723569797	0.337107936981839	2.36801103863822	-0.744755584667541	-0.0466220021693225	-0.0780815086286723	2.65402671274817	1.00333920055327	0.962546128982562	0.412541401790416	-0.481106163591646	-0.346336470022594
KCND3	1.4305317786149	-0.2916523477961	-0.830183717830516	0.246721823208533	0.398492354684676	0.507507435234709	0.706147845378596	-0.191466318965529	0.297539135668993	1.03728947934736	1.51267075466267	-2.28001596960623	-0.294948900919625	0.194560408525463	-0.353773196369707	-1.29460933301135	0.518185078459576	0.339129583050817	1.47318248249612	-2.40354449710785	0.241053782786464	-2.84454783559832	-0.961701424372523	1.1033657357827	0.402922195587879	0.129310488877773	0.317413026764044	1.14060799588267	-0.557064173825846	-0.544709740409326	1.07445812873916	0.222275953800416	0.638999758946549	-0.455788534480786	-1.76824717496876	-1.09199845538422	0.0254113269397067	0.00304938739990006	0.671653299631052	-1.36164320468149	1.45717969004008	-1.06927342076852	1.71634161990704	-2.03464464539309	0.416569937449033	0.203682189569051	1.2687217893307	-0.00843339618482215	1.23127263733041
IL1RL2	0.616452562483977	0.51127342079769	1.31652858504282	-0.0612769100546743	0.449416822685412	-0.169622864709341	0.109553321998021	-0.416422052054446	1.18087337244537	1.11334417983242	0.526064970997993	1.02377792747952	0.42502024048943	0.609827906715975	-0.238290595855646	1.99320244326972	-0.0326779731764802	0.488596629339305	0.0605177670000681	1.42596191384187	0.189149718885098	1.41562578086942	0.338291028359671	0.261983988862307	-1.07973288839952	0.109553321998021	0.831318808643099	0.167151368473514	0.00850859148945919	-0.731888970545855	0.155936977947763	0.686134946213338	-0.121504347381786	1.64070510787485	0.65516087219884	0.805241157705356	0.155936977947763	0.300985643992568	0.0853858461350794	1.32812185145644	1.49739130320786	0.291400196126183	0.109553321998021	1.10963839152595	0.89562874919134	0.271901887288546	-0.121504347381786	-0.869445111594399	-0.731888970545855
CCDC74B	0.630064707670487	1.46334040756522	-0.749450271043484	0.386380672018242	1.76243295013361	0.994234841914712	0.018174561431092	-0.290809116988075	1.24158269784922	-0.242964056808215	1.79794239537565	-1.00567705285837	-0.248128072290901	0.474375872622353	0.720788513053282	-1.51216326709364	0.250543039110771	0.912181803312746	1.70499206875497	-0.709401610398517	0.438821041154101	0.0835517762173182	-0.342007845808937	2.34948687290729	0.884115821783611	0.336898653517771	-0.318808908458778	0.0736100561970957	0.210162315224663	-1.24571666624488	0.15856169521232	-0.32453995861843	0.784024070139298	-0.513953060894983	-0.884734800336963	-1.75220288048015	1.39499066872803	-0.92286719891215	-0.301880618941696	-0.073762887044911	1.40584830014069	1.1349912518375	0.460753810886185	-0.263842767193264	-0.719209880477805	1.47126677843647	1.56976212287691	-0.825295122694047	0.491524890086969
DOC2A	0.610338307746661	0.510541007394379	-0.720934807864405	-0.17202453984176	0.0330509109075911	-0.0948180316895246	0.296918041535385	-0.0372386972317143	0.192762748169629	-0.385766323471449	-0.385766323471449	-0.225809048687713	0.817233625590008	1.19325629654561	0.141729934543243	0.214823983054401	1.4938941329946	-0.150140708708726	0.713522686258924	0.160705100212787	-0.301389752520394	-0.481259015738433	-1.6961620509017	1.00779253415778	0.414867575805144	-0.210031063275681	0.244624716170156	-0.202268863671615	-0.0816220546151378	-0.202268863671615	-0.356537188987073	-0.961983843058074	-0.552702759416078	-0.356537188987073	-2.08734347469591	-1.63807035585449	0.659065243897216	0.0868354197535435	0.244624716170156	-1.25625369095693	0.174617834464011	0.717881610741776	0.323589343158789	-0.0948180316895246	-0.385766323471449	0.016106357320008	-0.10150709972923	0.021798611948942	-0.504300911174541
TRABD2B	1.12239687944895	1.01933494368365	-0.404754026583732	1.00840421839998	1.26442771316096	0.604580742033795	0.276034775199738	0.433415824436702	-2.06821266699576	-1.26847066550963	-0.744128181741906	-1.18108873698306	-0.322054421777957	2.05931763857386	0.749533051436076	-1.60750054652063	1.62456183612092	1.41398574275511	1.22227008794254	-1.85159083914668	1.03943959212986	0.753315236336506	0.134920730978763	-0.53319797217006	0.215930827077344	1.20196140004389	0.943999371347239	1.4189651727168	-0.580992689872029	0.223238524010291	1.44821366183285	0.786580603680674	1.85509795238575	-0.420744549111804	-0.470708628235713	-0.0311878457389191	0.635727661061419	0.197366906059021	1.55073599512387	-1.16064473362538	-0.307887479456801	-0.621375854432811	1.11760461019051	-0.215122230992107	1.1235905160299	1.60574430720449	0.755199706269908	0.328787896732347	0.869119968968534
IL34	-0.57685593344812	0.323134937594918	0.90612729118069	0.435228447204809	0.290430302791936	0.534294482713563	-0.0589691686646419	0.285973443905967	-1.15022311609692	2.11511560259986	-0.552641925397123	0.331648589607613	-0.57685593344812	0.560608290583982	0.448259029125639	2.73859791178236	1.30996570335226	1.70824200781257	0.76295938665613	-2.32146962068885	0.527587284838292	-0.332859587439197	1.25074460168411	-0.660661505853277	-0.500548614495142	0.686835885958307	0.941054738566285	0.751382149858404	-0.570737724186006	-0.328258570705202	0.923240376519371	0.677001364371249	0.161084505025091	2.46126195815291	1.17141634597146	2.5557501293142	0.501955132117829	0.230592731921799	0.905046244123926	1.8869618189537	-0.723911662386282	-0.746081390328901	0.223410474638113	0.921119911982158	1.19020946937222	0.962559436213597	-0.653914541569742	-0.57685593344812	0.0595878472349075
C2orf50	0.617521920428854	0.0817443272167966	-0.454033265995261	-0.164408839662215	-0.164408839662215	0.746648659925609	2.73154484442768	0.617521920428854	-0.860684119710563	-1.99410941175476	-0.355222713142085	-0.860684119710563	1.28982309117956	0.132727440511869	-0.0951418960002468	-1.23596402608633	0.195861591674068	0.371368753549843	0.739180353742877	-0.240499440283136	-1.23596402608633	0.164938921141591	-1.23596402608633	0.334259370969827	-0.489991548322711	-1.4583318185427	0.676684619859791	-0.567352426430418	2.20708463753143	1.30078729879625	-0.750072365464548	-0.527704573008178	0.225594629533483	-0.860684119710563	-0.0315748332183604	0.0457860448893472	0.716332473282031	0.195861591674068	1.64618636840012	-1.33917894229046	2.98656024359412	2.28198060338529	-0.0733668313628971	-0.164408839662215	-1.06348216622024	0.334259370969827	-0.609144424574955	-0.489991548322711	-0.609144424574955
FMO2	-1.41758453198868	-0.0747187958638014	1.92597406418748	0.921741472318015	1.38048337083751	0.764127815765194	-0.698905788836726	0.082285302534533	-0.451729000556005	1.35405289972965	-0.102321844358623	-0.776154337882126	0.573844119081742	0.518578680601973	0.745670673939249	1.32964857382142	0.636091805743731	0.226370130503932	0.548304801979588	-1.50412512467418	1.42788542719133	-1.68722113888455	-0.612948529546124	-1.51573289013806	0.137755216246386	0.666047766921996	0.694778007273574	1.44708819468832	-0.956735641641325	0.246642782590869	1.38463649694102	0.381308345221252	0.462798949673493	2.1027797815679	0.521801512424608	0.979014561912648	-0.0554371206671374	1.08352056613584	1.31898329910874	1.188047976947	-0.900931623626288	-0.281270449679645	-0.0642706185431754	-0.149210051443362	1.49049221423218	1.57432011911423	0.595598383812838	0.586273714740777	1.20550992418331
KRT79	0.19935139906716	-0.803376189531668	-1.26547860686514	1.19379723065723	-1.26547860686514	-0.0709611865655183	0.444503532084648	-0.803376189531668	0.764221891896849	3.17238034232039	-0.803376189531668	0.764221891896849	-0.0709611865655183	-0.192510021343188	0.269592395990284	3.42767193332742	1.47512945339255	0.0318068889306983	-0.803376189531668	0.0318068889306983	0.444503532084648	1.60392480371146	1.22632430923032	1.46410981628991	0.49390930626417	-0.192510021343188	1.61287356714491	-0.53306360389899	-0.803376189531668	0.0318068889306983	0.880458564178764	-1.26547860686514	-0.53306360389899	0.824870307986532	-0.803376189531668	3.39840886551358	-0.341273772198197	0.333133106706999	-0.53306360389899	-1.26547860686514	0.19935139906716	-0.341273772198197	-0.192510021343188	-0.192510021343188	0.79523552404047	-1.26547860686514	0.853243648101424	-0.53306360389899	0.661453816400632
TMCC2	0.175866275096527	-0.52307884920148	1.05452321948544	0.109372406740585	-0.245626469995741	-1.02330014471399	-0.902940571752835	-0.428488488686517	3.11129450906926	1.76870388286874	-1.06718686674456	0.732265131702474	-0.686111116372466	0.0377043787974928	0.541671956062006	0.962419896870709	0.115619528856562	0.468243540920945	-0.116843249905105	2.00004670162301	0.0511563984743999	0.627711211837471	1.9705840750971	-1.48688341831942	-0.3427105992389	-0.0931136900758762	0.517840102268236	-0.00387171014746745	-0.763589251017771	-0.561213131760984	0.00318922082235406	-0.642570088205509	-0.462832102961514	3.08039690446611	0.0774852462970575	0.587562616567082	0.215811408035986	-0.191934760422701	0.553360658032862	1.80524180990805	-1.23969237731859	0.0511563984743999	-0.363418144455266	1.8355842820888	0.152238134780102	0.336057004006132	-0.451241422051615	4.26409758919503	-0.671367650117446
ASTN1	-1.49224268346306	0.541350942583618	-0.619799455091346	-0.0959381724424441	1.02283787143201	0.473005844940721	-0.0685269978770632	1.49091114221151	1.19860353247939	0.29563320501269	0.410204917825937	0.914020516920995	-0.368200098620728	0.29563320501269	0.460906769294231	-0.411536459077484	1.34762567337454	0.938440681947593	1.57029267794536	-1.49224268346306	0.855594071278965	0.340918712066539	0.0759161055767461	0.230070873603695	-0.0168491570927491	1.44739920833731	-0.368200098620728	1.73904542374735	-0.218363548248895	-0.457863829073023	1.21468766748529	0.660156468485067	0.369496664564428	0.720847606092406	1.50909547867962	-0.289111083271033	0.632367101551927	-0.289111083271033	0.712506125764849	-0.154364618084474	-0.368200098620728	-0.252805996811593	1.15227616248385	-1.76450460964134	0.888678621439155	1.54647881592267	0.862342676136681	0.326160304107672	0.484890766373562
NPY	0.00444918723491572	0.871113405033574	0.00444918723491572	-0.542355054129992	0.992718524267756	-0.542355054129992	-0.542355054129992	0.992718524267756	0.871113405033574	0.324309163668667	-0.542355054129992	-0.542355054129992	-0.542355054129992	0.00444918723491572	0.00444918723491572	-0.542355054129992	0.00444918723491572	0.324309163668667	-0.542355054129992	-0.542355054129992	-0.542355054129992	0.00444918723491572	4.28923475692966	-0.542355054129992	-0.542355054129992	0.00444918723491572	-0.542355054129992	-0.542355054129992	-0.542355054129992	-0.542355054129992	0.727285076298757	-0.542355054129992	-0.542355054129992	-0.542355054129992	0.00444918723491572	1.09805766996473	-0.542355054129992	0.992718524267756	0.727285076298757	4.62108650036926	-0.542355054129992	-0.542355054129992	-0.542355054129992	-0.542355054129992	0.00444918723491572	0.324309163668667	-0.542355054129992	-0.542355054129992	-0.542355054129992
ZDHHC22	-0.434195537083983	-0.150152911716303	-0.919769612375143	0.207698475192353	-0.919769612375143	-0.434195537083983	-0.919769612375143	-0.919769612375143	3.0989018427105	-0.150152911716303	-0.150152911716303	-0.919769612375143	-0.150152911716303	-0.434195537083983	0.536952613498338	-0.919769612375143	-0.434195537083983	-0.434195537083983	0.0513785382071775	0.335421163574858	-0.434195537083983	-0.150152911716303	-0.919769612375143	-0.919769612375143	2.2703819494366	0.619463788942538	0.335421163574858	-0.919769612375143	0.0513785382071775	-0.150152911716303	0.335421163574858	0.977315175851194	0.335421163574858	1.1050378642337	-0.434195537083983	-0.434195537083983	0.443409157917066	-0.150152911716303	0.0513785382071775	-0.434195537083983	0.335421163574858	1.21302585857591	-0.919769612375143	-0.919769612375143	-0.434195537083983	0.443409157917066	-0.434195537083983	0.0513785382071775	-0.919769612375143
FRMPD2	0.766866794476453	-1.73643419069883	0.171595963119105	0.74851433593326	1.10376233479358	0.941824731178722	1.15713608208678	-0.628856985688299	0.505710988905339	-0.628856985688299	-0.397304729760052	-0.980395129687166	1.64433901309361	0.127182075323362	-0.78241911378986	-1.73643419069883	0.213316397730165	0.390748308613441	1.02131797516949	-0.151849447233816	-0.305411575335378	-1.25942665224434	-0.78241911378986	0.710272475250475	0.941824731178722	0.604189613777844	-0.305411575335378	2.10080244653407	0.883221136335021	-0.224356068675506	0.531682992336154	-0.628856985688299	0.478720219322229	0.531682992336154	-0.151849447233816	-1.73643419069883	1.24387433293094	-0.397304729760052	0.898346501460758	-0.980395129687166	0.690323936184647	0.127182075323362	-0.397304729760052	-1.25942665224434	0.358734331251608	1.44636299719631	1.49832551362397	1.83340235146082	0.358734331251608
CELF4	0.512845981994229	-0.570014505863233	-0.0824758859447844	-0.570014505863233	-0.812282328912862	-0.345300651389118	-1.16533637380225	-0.519602258331495	2.99799086712901	0.855175116140514	-0.88673089531785	0.288132127520114	0.234240503509832	0.0218279855972366	-0.519602258331495	-0.623906129873515	-0.0550653988533578	-0.170999044446742	-0.028584261934502	1.56922533293284	-0.74431611280561	1.21809286029888	2.12400835890141	-0.570014505863233	0.666034986744039	-0.519602258331495	-0.472247230858624	0.215417454674813	-0.345300651389118	-0.519602258331495	-0.270852084984131	-0.74431611280561	-0.307189740418899	2.05664369748535	2.37275853224877	1.12872479232795	-0.74431611280561	-0.0824758859447844	-0.345300651389118	1.7299419239321	-0.623906129873515	-0.623906129873515	0.0218279855972366	1.54529422231995	-0.270852084984131	-0.202885868876878	2.80037055158701	-0.0824758859447844	-0.170999044446742
COL27A1	1.23140582974825	-0.154716833604691	2.63416140884299	-0.113992683006718	0.0099099912481185	-0.643723737201316	-0.394865452744649	0.203364293411253	1.14396311879349	0.884459500456892	0.169918527172184	0.529185111239104	-1.01378412021299	0.85555363596062	0.108411644665044	1.81321328772772	1.26216206382425	0.589020525055541	0.759339362672514	0.578445217232556	0.575911043303263	-0.0297418187975536	1.64746987430192	-0.827011845638792	-1.07336335940179	0.0807543263667745	0.952279334549264	0.285514294109397	-1.05311446650502	-0.975914175104201	0.014319874822146	-1.81416326699736	-0.28529631770815	2.36875899477769	0.835686584923867	0.0160785036748067	0.419353054566438	-0.00882258082303847	0.710717178205989	1.34827799553875	-0.140277701944876	-0.841164761249736	1.02766927644507	0.599983062722631	0.244212924050678	0.0222099359402093	-0.919421084941279	-1.02835586063317	-0.284116439633423
MED12L	0.676321612728432	-0.969445167133587	0.413000935200635	1.21677327793692	0.12397046778657	-0.650357105241243	1.15552255394492	0.832714413273411	1.27975633019158	0.161975200164609	0.665606560079595	-0.284249798131884	0.114219221818844	-0.585284136701926	-0.413793836688921	-1.18304667925046	0.315912890523089	-0.118764536295996	-0.131474863946491	0.519959600674575	-0.564575756343551	-0.211654468268658	-1.35910105072808	0.859297530105293	1.38921347528192	0.315912890523089	0.161975200164609	0.152619950827346	-0.0116329682706715	0.885135226830092	0.315912890523089	-0.486104186143225	-1.35910105072808	1.00072083713317	-0.314968780856311	-1.46159370998898	0.519959600674575	-0.396569332483795	1.22854959341778	0.361996700162596	0.021477808525673	1.29892608246682	0.494361172797574	-3.43363074869531	0.532496993325049	1.25734831674472	-0.606468613244956	-0.06960706088174	1.12657302722268
RIPPLY2	2.98690454477021	0.403756249492454	-0.56005331855219	-0.56005331855219	0.403756249492454	0.0480428147040302	-0.56005331855219	-0.56005331855219	4.33171163981876	1.14708835422886	-0.56005331855219	-0.56005331855219	-0.56005331855219	-0.56005331855219	-0.56005331855219	-0.56005331855219	-0.56005331855219	-0.56005331855219	0.65613894796025	0.0480428147040302	0.65613894796025	2.65397933344179	-0.56005331855219	-0.56005331855219	-0.56005331855219	-0.56005331855219	0.403756249492454	0.0480428147040302	-0.56005331855219	-0.56005331855219	0.0480428147040302	0.403756249492454	0.403756249492454	2.5074232400501	-0.56005331855219	1.14708835422886	-0.56005331855219	-0.56005331855219	-0.56005331855219	-0.56005331855219	-0.56005331855219	-0.56005331855219	-0.56005331855219	0.0480428147040302	0.851902177647796	1.26423508121647	-0.56005331855219	0.0480428147040302	-0.56005331855219
KCNS1	-1.0941339283467	0.186098785758747	1.16511877205968	-0.37134650018411	0.558735732262636	0.0470765320169374	-1.36089326257412	0.32661120881176	-0.37134650018411	1.76936846138877	-0.904865168638947	1.18600654132915	-0.302028819208114	-0.035269484980695	-1.0941339283467	0.351440927978478	-0.035269484980695	0.0846815937510595	0.483464078799526	2.62929301458328	0.81954109400294	2.54979355462607	0.865729140592166	-0.904865168638947	-0.758056913143283	0.576281024556324	0.153999274727055	0.522175800962161	-0.37134650018411	-0.448837074703778	0.843040358783743	-0.758056913143283	0.300807530222719	1.09815497362909	1.43891463827739	2.39058180962839	0.0470765320169374	-0.638105834411528	0.769863960179525	2.30882131672736	0.898359437832257	0.687517943181893	0.795171290597437	2.24074614692261	0.968737408271627	0.756835624157888	-0.638105834411528	-0.758056913143283	-0.37134650018411
ZIK1	0.778574394857563	-0.848503954699129	-0.347099053856421	1.22267227189177	0.082423762354157	-0.353228890204024	-0.299501359200549	-0.514391564841768	2.24075242540794	1.55639078354726	-0.0931218929235191	-0.039394361920045	-0.591060132828866	-0.347099053856421	0.391515463610495	-1.02404960997681	-0.135622283831586	0.52663921793909	0.0356470869584024	-0.0136822766933196	0.469061312343753	0.753606213437255	1.48197163410465	-0.870032290762066	1.08580537458771	-0.0703461949882812	0.687991610334037	0.580768939809578	-0.796824323547565	-0.180219414424017	1.1614450610175	-0.287983402189858	-0.757507372732189	1.08455222484022	0.433699085812979	0.047570082568353	-0.311167939109262	-0.0839426526800223	0.900185549370513	-0.926208578987818	1.79617900668178	-0.293724039875312	1.29504267776978	-0.0179171668621315	0.591649304539988	0.500703616012484	-0.200769103498617	1.90924420167342	-0.701562887455554
ARMCX4	2.40861476643269	-0.152581836907048	0.62647953355334	0.441606026717141	0.95263173627901	1.0559571813812	0.0461954117131254	0.267721791951099	1.02389664064358	-0.420897774430593	-1.67199235663619	-0.154875817634269	0.745833763002441	0.125651505066036	1.78193078774698	-0.331221537684896	0.591888186783642	-0.720687397834204	1.04121499412249	-0.164099482318421	0.0365757565622504	-1.62779769407082	0.791763283924138	1.05903598776129	-1.38030041483851	1.64978989298432	0.559805863604815	1.28307416261131	0.165924601059152	1.12324366968732	1.32980756415122	-0.0497900082522457	-0.713064417406604	0.157293123363881	-0.9539342974892	-0.829080131745015	0.386618842114237	0.422669042308971	0.167642865207967	1.73613600446758	-0.286375077182726	-0.560694489640864	0.537890214098899	-1.08398227873281	0.669893436981842	0.657819560060111	-1.1328031356062	0.0782918945515735	1.55664082885464
MRAP	-0.491006617380775	-0.688938243593929	-0.0141060323563523	0.543831885266185	-0.212037658569506	0.139421664431229	-0.212037658569506	-0.688938243593929	-0.688938243593929	-0.688938243593929	-0.688938243593929	-0.491006617380775	0.796834664023899	1.91466788923503	0.543831885266185	-0.491006617380775	2.17246526655261	0.847822587319689	-0.688938243593929	-0.688938243593929	1.17426016707819	-0.337478920593194	-0.491006617380775	-0.105978582729156	1.39475191634414	-0.337478920593194	2.28464013474187	0.616322249455652	-0.105978582729156	0.960866719186184	1.84909237831577	-1.44480778742962	-0.688938243593929	1.00135028410727	-1.44480778742962	-0.688938243593929	-1.44480778742962	1.69556468152818	-0.491006617380775	-0.0141060323563523	0.581031328872967	-1.44480778742962	0.917851331319717	-0.688938243593929	1.63569893042376	-0.337478920593194	1.47825086913169	0.822800844077454	1.64347327426047
MT1M	-0.905352581916853	0.109963201373989	1.10777195933196	0.341050890751714	0.380663340039891	0.78915533555609	-0.151207196225493	-0.116042355393805	-1.6946628084399	1.09096325083022	-0.308262445489801	1.04744799047787	-0.226160447734752	0.922803785609284	0.693697737268307	-1.80968928431053	1.22435756500159	1.16023991521535	0.601441370707347	-2.29175294486695	0.933058894568836	-0.375419996927302	0.885917827364303	-0.784958992242753	0.277992089214233	0.85856889608434	1.31729516447966	2.41580750600164	1.23159642254814	0.0692586695612915	1.83048680827991	0.173801215066626	-0.308262445489801	0.277992089214233	-0.116042355393805	-1.09757267201285	-0.187868855815701	-0.0989839964110302	0.943193352387915	0.445882940201559	-0.713132491820857	-0.0184188750293708	-0.133445350899996	1.27722194011829	1.05632867716135	1.23159642254814	0.85856889608434	0.299528685428369	0.52307655442693
MMP24	3.51844420288507	-0.322511625179837	0.119126045189278	0.619227194989905	0.302360092067013	0.513236157531512	-0.0138807702444692	0.498329418027763	2.9837492995546	-0.307204692889537	-0.0742307954740379	-0.703129648160758	-0.620158566993553	-0.40228885507547	-0.262479378782915	-1.3520962183418	0.764731957885465	-0.233608233320488	0.839441496443398	-1.20936651168624	0.460187088704434	0.67196951214504	-0.681814086737283	0.371493339153529	-0.640342267943387	0.483225232530347	0.0655786808185164	1.34725161751928	0.428727180873532	0.129540266734528	0.734641839208545	-0.369705228850943	-0.338026821434477	1.93119582366387	-1.39075583020228	-1.17631059333089	0.556821692099396	0.129540266734528	1.70259838132648	0.412665657135835	-0.889724352523352	-0.307204692889537	-0.0138807702444692	-0.21944222091883	0.985438681934992	0.861477918082779	3.53058973778161	1.1868046007291	-0.21944222091883
SCML2	1.05042084254374	-1.8607949946851	1.12296222994322	-0.389222617627219	-0.389222617627219	-0.869127654659718	0.461747628890354	-0.456832621453506	2.5819802004986	1.30962614031192	0.564432600112236	1.001931499514	0.871380319466907	0.345863789475335	0.436008281732671	0.814351598813595	-0.621405997448001	-0.736795367109403	0.756095611468635	-0.934804214140674	-0.764571543666852	0.850414497949174	1.11771930419077	0.333413185008066	0.647813794377495	0.490292442631722	-0.153114438683978	0.212880470874328	0.254871972915982	-1.61307333747339	0.345863789475335	-0.934804214140674	0.682535556351791	1.46541853028052	1.3856841197164	0.596219494188618	0.0568631258847119	0.168839809013573	0.62390101814674	1.0118399910231	-0.54086111191908	0.0042664330190785	-0.987400907006307	1.03710430685067	-0.104310417417604	-0.869127654659718	1.31245578059986	0.769083670261192	-0.764571543666852
KLHL32	-1.39841417372152	-0.582718628175404	0.851466899192579	-0.132361983071982	0.134374135508587	-0.195080953623842	-0.790321728404559	-1.20979410469819	2.51179153126413	1.23910457374414	-1.05031810865966	-3.06345200835981	-0.582718628175404	1.25514437060628	0.61471972597862	-0.409893464032001	-0.333225344975672	0.26662366091676	0.134374135508587	-1.39841417372152	0.180361536404878	0.48916631568855	-0.681321410037532	-0.0732289647205678	-0.261849033743899	0.726671675945623	0.224391422669791	0.919703462417998	0.346243411573065	-0.195080953623842	1.13726377304452	0.26662366091676	1.36095656264742	1.80877444285955	0.726671675945623	0.30719929965199	0.180361536404878	1.02429206333598	1.40318880089438	-1.05031810865966	-0.492701341014201	0.26662366091676	0.0862470313179607	-0.333225344975672	0.55384651180222	0.672209302881927	0.55384651180222	1.38930206656592	-0.195080953623842
FBLL1	-1.76465213286799	1.04995223961372	1.19477000234844	-0.651589033699571	1.07572872113262	0.815191539635678	0.349943854415213	0.776392835678445	1.76579520834285	0.985527685213749	-1.31208289258753	-1.76465213286799	-0.542516181205701	2.04881610556955	-2.21722137314845	-1.76465213286799	-0.169996375334141	1.11258034790553	1.46880042015396	0.742200762067982	-0.0653055486752797	-0.449082864435033	-0.542516181205701	-0.859513652307074	-0.115554905370396	-1.0473468580436	0.720791650669818	0.375059235360119	0.97085472168574	0.0456248282538454	0.310360862797777	0.433920635393803	1.02766613762217	0.310360862797777	-0.0899469409252411	-0.449082864435033	-0.946698888875234	-1.0473468580436	-0.594777617763143	0.845850664793956	-1.31208289258753	0.713496385962784	0.191319581581955	0.643888821862414	-0.406944412026614	-0.494129648594774	-1.49991609832406	1.30438268075038	-0.229393614050843
NLGN1	-1.20626420629788	-0.385253838015066	2.49210316087356	0.712250365126489	0.428903028335807	0.266326331040018	-0.457101038759047	0.239581032446402	0.182721637269789	1.16414902502662	-0.0234090403082581	-1.48275804115662	0.407919289563727	0.449260292371829	0.469027406909972	-0.537419375796447	0.640403164382509	0.340791261302786	1.0740951628333	-0.457101038759047	0.211743791742383	-0.260925540937704	-0.628476796231583	1.66099012333369	-0.0234090403082581	0.891161201501486	0.469027406909972	1.36905598275677	-0.537419375796447	0.0155682939210402	1.04959248966507	0.449260292371829	1.04122529631861	1.77333963330457	-0.628476796231583	-0.733594873617791	0.407919289563727	1.22465429774639	0.777244063938532	0.449260292371829	-0.457101038759047	-0.260925540937704	0.363909329523765	-1.48275804115662	1.17114311405363	1.52640723147736	0.738995663720105	0.428903028335807	0.488237626601127
ZNF439	1.03619777614141	0.295667321987504	-0.553758040007923	0.376795287292182	0.109619535804533	0.243275831395537	0.180854216866619	0.852111283083615	1.5633392140232	0.257790494086251	0.463024799385037	0.0105712233084178	1.79720254254553	0.734683262530176	0.593758820125914	-0.549069601476894	-0.0749425127798256	-0.358907351886088	0.750799987382587	-0.71962587440689	-0.983352422957762	-0.850314783020728	0.376795287292182	0.425921089984664	0.504923880312525	-0.498659467993727	0.245707045548529	0.37023822973505	0.281601866065774	-0.379073538431015	0.733059739382041	-0.139942531144797	-0.682495097528793	1.58041507974378	-0.591933159776013	-0.433132166675541	-0.0749425127798256	1.30309135156372	0.50883974752803	0.724909339809452	1.03366494376951	-1.6204411712988	-0.494179019826836	0.520512003226433	0.483157485739267	0.881211356901613	0.541623476602182	-1.25212062498599	0.165382178883999
PAK3	-1.39791496333448	-0.105323934566219	1.95559671354847	0.413495692006201	0.95440009674827	0.389799964349823	-0.53228438783097	-0.094824544979826	2.48543210378044	1.38824844715156	-0.293065024420457	0.54361381137091	-0.205946314251373	-0.0640603866291416	1.3448977101834	0.71678695620622	0.597355280623041	-0.044134789104038	0.854288955420648	-1.66563955946576	0.674426612667317	-0.837640879256794	1.61707627974878	-0.549645124479684	-0.19417850599385	0.843619186171504	0.38377458975944	1.99206906289446	-1.19310749774263	-0.267278207992291	1.4423016278921	-0.094824544979826	0.260642073506007	1.33473898061758	1.33473898061758	-1.15731932247974	0.745266582835657	0.359250233920455	1.16130741616303	1.52174112188464	-0.361059440579456	-0.347032124494045	0.453481905068589	-1.54857411622846	1.87334688489275	1.87113302373666	0.523224786557663	0.267572453880851	0.486361579214103
COLGALT2	-1.56630309030648	0.805164147300988	0.654430673772934	0.839352314500033	0.674648033370291	1.81244932129622	-0.378342866229716	0.0685891582179975	0.799343255710298	1.43326870351613	-0.338333807439981	-1.11547035076695	-0.210359899778797	0.153556592211994	1.01261089283175	-0.113024311394245	0.432662472460939	1.17072693603351	1.09285521039919	0.757555443337205	0.2098650973674	0.397515538235051	0.293482048456634	-0.176782366565713	0.499243989698816	-0.0977382674675073	0.0685891582179975	1.2571015532289	-0.749345822556501	-0.128563028615969	1.24627528015801	-0.533529550303834	0.612642861399841	0.388519574960497	-0.399004598791307	2.06077055351519	0.11807800478516	0.0557988794430113	1.28537649630034	1.07560571747632	-0.608775377615319	-0.557948351479369	0.361003337742755	-0.0826968107642979	1.23532287291334	1.08857241944566	1.24263863737005	2.60584109940119	0.242099260561469
MOG	-0.208037166764617	-0.734791143231573	0.934979456380185	0.488293713820688	-0.734791143231573	-0.734791143231573	0.318716809702338	-0.734791143231573	-0.734791143231573	0.100094156574306	-0.734791143231573	-0.734791143231573	-0.208037166764617	0.100094156574306	-0.208037166764617	1.46173343284714	-0.208037166764617	-0.734791143231573	0.100094156574306	-0.734791143231573	0.488293713820688	-0.734791143231573	0.626848133041262	-0.208037166764617	-0.734791143231573	0.100094156574306	0.74399422531635	0.934979456380185	0.318716809702338	-0.734791143231573	0.318716809702338	-0.734791143231573	-0.734791143231573	0.100094156574306	1.37222476263625	0.845470786169294	0.100094156574306	-0.734791143231573	0.934979456380185	-0.208037166764617	-0.208037166764617	0.626848133041262	-0.734791143231573	4.90988444680407	0.626848133041262	-0.208037166764617	0.100094156574306	-0.208037166764617	0.100094156574306
RNF128	-0.598100859870587	0.902985991280104	-0.162047450909416	0.471035836075262	1.37871785225467	-0.981812489766909	1.3302701776177	-0.13742457189514	-0.24642943723309	-0.172115491392923	-0.642764182693263	-0.00390614833809589	-0.0121388320503572	1.07621724428507	1.59316054326435	-0.901370523109739	0.334093911715189	-0.286382444789338	-0.347207102133557	1.44427504164349	0.375699859390812	-1.42409390960087	-0.531507341220159	-1.58819763048828	-0.0590185315334948	1.56385497121299	-0.730128796441979	1.09274763491256	1.70860618387131	-0.783191034545089	0.550027920671247	-0.523564254361416	-0.0331037347981143	-0.876278558817136	2.19803212369568	0.191066919608958	-0.606833882317229	2.27312908440192	0.222433357139978	0.270165928441038	0.912033209339366	-0.132590731200118	0.59925494363677	-0.229906246777688	0.663395727171399	0.213153440465199	-0.162047450909416	-1.72022556705967	-0.709862801693151
GAS2	0.304171700734911	0.563297513799767	3.68170082094059	0.282855677396545	0.119575917544255	-0.0156211070726392	-0.171694617920525	-0.746763524227363	0.882750051494575	3.35814835893943	-0.634150492696191	-0.746763524227363	-0.0751955664841407	0.495774250373728	-0.356290401111182	-0.808144360051891	0.365552536559439	-0.1063510619261	0.940621442866277	1.5481631348979	0.144576538646314	-2.91352425442927	-0.746763524227363	-0.0156211070726392	-1.39068543098145	0.168974676118017	-0.241548086542994	1.38070758203473	0.769436103555392	0.119575917544255	0.984648975522337	0.0129011652701304	-0.0449702261015717	0.858642395651872	-0.171694617920525	-0.688892132855661	0.119575917544255	0.404498634655033	1.14379524657679	2.05668047912088	0.0406419063421885	-0.873487916046317	0.769436103555392	-1.18751162727094	0.74243520446798	1.0268414850917	1.37339727077514	0.168974676118017	-0.27836937019465
DYDC1	0.592337812866877	-0.871696821050285	0.127662289003592	-0.241171424014601	0.592337812866877	1.80672936094254	1.30956267380879	1.30956267380879	1.22286320990256	1.52893715283585	0.127662289003592	1.12702139905747	-0.871696821050285	-0.241171424014601	-0.871696821050285	1.59169692292075	-0.871696821050285	0.758187686039275	2.19138357469433	-0.241171424014601	-0.871696821050285	-0.871696821050285	-0.871696821050285	-0.241171424014601	0.898411755800166	-0.871696821050285	-0.871696821050285	-0.871696821050285	1.75754679609315	1.12702139905747	-0.871696821050285	-0.871696821050285	-0.241171424014601	1.01987937005677	-0.871696821050285	-0.241171424014601	1.70555230979769	-0.241171424014601	-0.241171424014601	-0.241171424014601	0.898411755800166	0.898411755800166	0.127662289003592	1.52893715283585	-0.871696821050285	0.389353973021082	1.22286320990256	-0.871696821050285	-0.871696821050285
CXCL2	0.359704845448051	0.0560421282734356	1.38579881063434	0.752838119613907	0.295077113165165	-0.839884634385843	-0.565904153262285	0.53047825289071	-0.485393734773716	0.144959925133724	-0.117439099636357	-1.03046344298705	0.914905911222539	0.783258095664436	-0.0594137864469635	0.00702854498606839	1.39484880793819	0.889724002617705	1.292495720954	-0.977816014533499	1.24303687586514	1.35222964388892	1.0555349424439	0.493079345436428	0.101891273450964	0.852127125207834	2.39833118692185	1.90678434187671	0.554360003537176	-0.538041163227266	1.68827254814894	-0.132717434311733	-0.390531006308819	0.480162349933349	1.359827739643	0.101891273450964	0.783258095664436	1.12192549245768	1.7231037975778	-0.164296641265714	-0.180628744017167	-1.08732699764929	-0.538041163227266	-0.390531006308819	1.68827254814894	1.90853198157979	1.22727424423118	0.155331133867363	-0.148331583307252
EFNB3	-1.37790106502335	-0.0181352136045784	1.83869757419692	1.10740084040077	0.79460596278387	0.521590782086444	-0.437521395942231	0.461715346335067	2.01633701277231	1.24714040727824	-1.07111846050568	0.059956047185923	-0.0138598265640051	1.42700880705292	-0.156341420626142	-1.62523742625171	0.338037664940913	0.545458417085526	1.31516239088547	0.102376019192241	1.48704079255131	-0.289339209832021	-0.528710468050796	-0.960081892652936	1.03873554901846	0.874368910018457	0.635309346703052	1.43529854394702	-1.167538902609	-0.621512014244987	0.292922777953663	0.652295774312966	0.61144171170397	-0.417673900198051	-0.131853778221186	-1.05811520294548	1.14432509504234	0.830117552183325	1.52864442782956	2.08552797393412	-1.153145932554	-0.0138598265640051	0.323237969679344	0.451355668163497	0.613636639882132	1.15549637920923	2.03253621400147	2.16532905824029	-0.566274051833463
CDH12	-0.518673690547618	0.373867718138675	3.11259316567976	0.627983751987067	1.22139679227276	0.867706198778752	0.264041782680015	2.53809986503833	1.82947272913528	0.867706198778752	-1.0125121711877	-1.0125121711877	-1.0125121711877	-0.518673690547618	-1.0125121711877	-0.229796697960062	0.552918775267571	-1.0125121711877	1.49987274864822	1.18972676387847	0.264041782680015	0.134145271346989	-0.229796697960062	-0.518673690547618	-0.518673690547618	0.469003270732537	-1.0125121711877	2.94097329276112	0.469003270732537	0.469003270732537	2.18545418739091	-0.0248352099075406	1.25171874396017	0.134145271346989	1.25171874396017	-1.0125121711877	-0.0248352099075406	-0.0248352099075406	2.54779332514	1.12182223262714	0.134145271346989	-0.518673690547618	-0.229796697960062	-0.518673690547618	1.7305575479051	1.56011636385984	0.134145271346989	-1.0125121711877	0.134145271346989
PCYT1B	-1.24086369111173	0.390460353502069	1.56945354447093	0.847575994174522	0.497928018071889	-0.143808266524416	0.249051139363905	0.677022768494058	1.88162535518607	1.25985620809388	-0.814324384925201	1.66983676437922	-0.63773790351358	-0.299476572929751	-0.0381371026360398	0.404719445769241	-0.172588100328896	0.13844937877558	1.08924226982676	1.60123927136618	0.744208640385775	-0.0381371026360398	-0.958606045811733	-0.450669703165832	-0.692335978818072	1.01441255911059	-0.883181552496864	0.981016962106378	0.0550714696666079	0.36114743903727	0.603599181960264	0.822972202833101	0.282731039662112	2.18182251824482	-0.586664814929696	-1.24086369111173	1.29732394935509	0.076753872844615	1.28348059558464	-0.883181552496864	-0.586664814929696	0.510390609657617	0.0327782148872046	1.45446121026964	0.902174069479013	1.08924226982676	0.0327782148872046	-0.371467836519919	-0.63773790351358
RNF150	0.00838109441718731	-0.359129451644067	1.60316866191848	0.877081275090255	0.703101649105722	0.0213304443461375	-0.791803823058594	0.397846747260564	0.417747182962959	2.26334766652744	-0.871369893701135	-0.73745442100683	-0.0315717991593681	0.3492031043162	-0.000351880047378473	1.37537103309782	0.3492031043162	-0.591032384568682	0.468400772919811	-1.77603015611328	0.706212300680622	-1.39933705783077	2.0698502830338	-1.1835628794392	-0.446568217097749	0.595381851040686	0.640848242826584	1.18936566212245	-1.28099168095622	-0.0997368389469162	1.30411125014788	0.355234991922922	-0.082825475645566	1.35896130942312	-0.39180534749087	-1.449135515788	0.332413228717731	0.882246729477007	1.2417724833893	2.90823018402229	-0.30000768372652	-0.270321586287462	0.683158399926444	1.52801703381674	1.10450100733709	1.35325371889409	1.11394452561143	1.72886774314249	0.374575793243588
CERS1	-0.328208429111857	0.105751479651241	0.605424859266394	0.240955635089786	0.209299792993384	-0.0137862753509927	1.24283787769077	-0.0581103644667377	2.37532212307444	1.14293308137163	-1.18013880497796	2.55779888998891	2.17817360461552	0.501876545924251	-1.00709980704933	-1.18013880497796	0.240955635089786	0.762797456758716	0.407766001567949	1.14293308137163	0.762797456758716	1.78034609979601	-0.10512236076748	-2.25515524918844	-0.395682310360055	0.300635878409872	0.382338790922017	0.382338790922017	-0.469591584944088	-0.395682310360055	-0.155169431183223	0.209299792993384	-1.18013880497796	-0.208670674109623	0.43238586133776	-0.642630582872721	-0.328208429111857	-0.551294497456233	1.12330012268854	2.13354935662377	-0.865716651217098	0.176296495394667	-1.00709980704933	2.09760357827487	-0.266138475282807	0.240955635089786	-0.551294497456233	0.679334133850427	-0.469591584944088
NUDT6	0.49591214017512	-0.501508525465132	-0.303934614251484	0.439532519845291	0.841844602641857	0.111946646610799	0.667925413379043	-0.105228624196327	-0.0592913759410378	0.219579486788681	-0.0936160702975658	0.737145335052514	0.511651043852777	0.423040144125257	-1.36530513468107	-0.727991338736707	0.534963794395423	0.329055690675634	0.487982359731097	-0.952518223542073	0.132080289293578	-1.12258102102357	-1.03521882752278	0.617564229171386	1.07629324097227	0.716701935111316	0.573055850743702	0.397967866701113	0.284376266989689	0.284376266989689	1.07084413625248	-1.12258102102357	-0.0820898558879333	-1.21516188117073	0.293415760220303	-0.972783462396289	0.90386362059338	0.550313114803453	0.550313114803453	-1.21516188117073	0.860712203035675	0.534963794395423	1.17634529002138	-0.952518223542073	0.266137601367546	0.397967866701113	2.16709094557884	0.557931158126643	0.00715888326297354
RERG	0.824140574617249	-0.482174461150123	0.352629515782652	0.704729775247631	0.671516493256982	0.591622504692731	0.166171005804101	-0.687532592716013	0.0591283281782919	0.846730866329696	0.838649257159036	-1.76131463946181	0.843791564851729	0.515968003974949	0.147219777414844	-2.07663861847781	0.135210349282875	-0.715046107206547	1.13764817975181	-0.668032579895089	-0.384671834594009	-1.51464374286757	-0.561269983424978	0.786271789865145	1.95301868993261	0.605085530141592	-0.304045196275565	0.809251714929139	1.53948055942343	-0.320092850588413	0.612969395579001	0.411086232580673	1.57520685119078	0.317125005348826	-0.764172542184013	-2.37672917150776	0.479078998182241	-0.432213739674648	-0.151493732229313	0.334765163596414	0.828487360124773	0.555464421702782	0.51842265005827	-2.56381975776503	0.195008502815579	0.57549879271571	1.21853472076527	0.498907499795329	0.864782547402473
PPP1R14A	-0.396651499670809	-0.0944822808377598	-0.20637211238333	0.96990305160103	0.374627350263001	0.662554295036993	-1.21899249357792	-0.357982554166356	-1.42553147773005	-0.285024758697584	-0.047636451657943	-0.383588045941248	-0.308733346916204	1.56816512459143	0.157426515235378	-2.05339834618151	1.36866965794909	1.74604912072433	0.966729002304625	-0.383588045941248	0.640480931234801	-0.195644078565349	-0.0205882112452924	-1.21899249357792	0.157426515235378	0.119768785240685	1.452736362467	1.53003145058215	-0.704060043216887	-0.950549357143731	1.09454154549497	-0.273386446046016	-0.0661014253079698	0.9211540522485	1.16430371398131	0.294824652560741	1.10835687791429	-0.0661014253079698	0.89410581183585	-0.296805876292938	-0.320810852548413	-0.450758717475772	-0.104132101136743	0.785293383686832	1.48292035022016	0.7135476427082	0.658180032173839	-0.320810852548413	0.448303228958548
ADHFE1	-1.25045251757102	-0.0812950514724986	-0.148980826687617	0.0996161634487815	0.318401566536046	0.0843602111567091	1.61476518239251	0.129499629979802	-0.920745308327043	-2.1135058215472	-0.313171898390788	-2.42584150167856	1.75315321147536	0.937122467398832	0.254643675780495	0.0372623366715455	0.864715815029385	0.0792268805198471	0.182237023411048	-0.397614946743383	0.587577328430493	-1.4624987235505	-0.845839926644963	0.457685188789547	1.54769366315253	0.0372623366715455	1.03528103329628	0.937122467398832	-0.0403204752382464	0.486352132251435	0.824029184004911	-0.405627510100565	-1.34174133990778	0.891828850532411	0.568073257674024	-1.50593241161094	-0.142650211625156	0.686064972170558	-0.0872768705005067	-1.9351224247809	0.962506559868632	0.326626586230648	0.859712592317551	-2.47881285640952	0.779060866253816	0.524572627701107	1.56354354183092	-1.0881063017189	0.538144022002619
CYFIP2	0.316442191792277	-0.977135076326996	0.108485324708596	1.05046520429046	-0.572281179090498	-0.35396374427423	0.527943890527101	0.252520998680156	1.30222605652749	0.175248410864675	0.300321590966555	-0.937301903734378	-0.0111848967127489	0.664457725093263	1.22161219815475	-0.954968307819185	0.480271806462161	0.605733099725808	1.59498022949681	-0.984160974700143	-0.468849857031097	-1.93622954683217	-1.09887407040551	0.662171787314145	0.926911151278008	-0.162349875862496	0.938138120198042	-0.467139665280466	1.13325856687625	-0.374065213088823	0.218352389772778	0.76707410165147	0.733989442087864	1.23434311445642	-0.711857373044481	-1.85771795320305	-0.16936882429803	1.78618168029416	1.20094429389657	0.188460206400856	0.628443812478631	0.91578447510973	1.21994725105171	-1.19803191707103	0.872374116403427	1.20787968341203	-1.90479258400364	1.21393110424509	-0.222578277059049
SORBS2	0.402068572351706	-0.522599542146074	1.22522995805747	-0.215136290301849	0.81343848447915	0.318576467769923	0.725996448296481	0.88628783255981	-0.499046294124638	1.10139622944364	0.321714411661574	-0.570132554808043	0.936023197103172	0.0982257743719665	-1.07362122760496	1.50936314069604	0.210844001326786	-0.0920737185726477	0.792939575258759	-0.914065218819774	0.193468768517892	-4.81306347414034	-0.699261580345066	1.06969335846565	0.0537213508658838	0.140158516905675	-0.0149882665176767	1.04662921055708	-0.3020090321168	-0.110830531911121	0.860583804122585	0.305326912571247	0.276089557122629	1.56058099391755	0.782584003146128	0.820742750265409	0.522139454348678	0.596358254813692	0.521464728882841	0.36257132479704	1.49663077875896	-0.249606861199859	0.821216937729585	1.68388412730135	0.921687150072221	1.24319466468539	0.291572121257189	0.620522865851766	-0.748080708590186
DIRAS2	1.29105929259276	0.113761430305511	0.570522768131718	1.52789670230888	0.524465750682771	-1.04228554562947	-0.457142224867858	-0.0296341724777297	1.97815993278612	0.421966997029984	-1.04228554562947	-0.210822753420833	0.914329644935928	0.113761430305511	0.475116239209216	0.991141992192977	0.301558667551485	0.524465750682771	-1.04228554562947	-1.80098643804881	0.692710993733509	-1.32229947096023	-1.04228554562947	-1.80098643804881	-1.04228554562947	0.301558667551485	1.29105929259276	0.475116239209216	0.746551180756328	0.195102313878454	0.654334492671539	1.46982895928156	0.113761430305511	1.09238625083494	0.333685358415596	0.364383715133408	-0.0849116114523075	-0.0849116114523075	0.763603882061164	-0.364925536783069	0.267864213667748	-0.364925536783069	-0.145001608672984	-0.84361250387165	1.36538895540168	0.570522768131718	2.57887826021436	-0.283584653210126	0.0215447422207226
DNAJC6	1.67978221417935	-0.924555709272877	0.352848579357076	0.360658121519995	-0.334249061881742	-1.14465973905878	1.2126207066214	-0.801143973070807	1.61725551312387	1.39767170990469	1.41761640459786	-0.94909610576845	0.0907468366630188	-0.299237771217934	-0.143323487695006	1.17345284310375	-0.36459107217055	-1.19327426579327	-0.527903382014774	-0.520420701101619	0.683250189432556	1.26681594532995	1.35550634494239	-0.961642407298812	0.592211460101977	-0.0408524323659014	-0.550762711390427	0.264654245881209	1.25536872271096	0.603907632904996	-0.0160690260879797	-0.143323487695006	-0.566357807116444	1.59394915604374	-0.133896118130926	0.20750775811622	-0.233336686790643	0.845858140155714	0.875734443857298	1.8819003312145	-0.606670640188693	-1.64774740912327	0.331658530393451	-1.61946289267461	-0.124574084509079	0.462946873050855	1.26856319901431	1.28924971319199	-0.55852382158344
MSI1	-0.226048209337471	-0.300148309609819	1.11677619932053	1.15136886085737	-0.226048209337471	-0.11045276153813	0.967647436474339	-0.340537295036777	2.36673783361179	1.17060472853921	-1.29827864052628	2.0639812695233	0.62927329193451	-0.738824809049264	0.955855726437853	-0.116374704750959	-0.590163400992347	-0.439083789827427	-0.0274141915277457	-0.0222296188658922	0.0826774245764927	1.2829584375977	1.15225537359603	-0.930482697935297	1.76057167747434	-0.262068561242895	-0.614840823090312	-0.0987644928844771	0.761017811347885	0.207077508372215	-0.458679738558362	-0.785871236847654	0.402385895294922	1.76340965503448	0.542252268362875	0.377347758521048	0.415899831774679	-0.8191888904225	1.50137551483488	1.48383555526374	-0.653660398545808	0.94506174050536	-1.33429899243171	-0.709210412507341	0.00310477300758543	-0.0816078136570567	-0.694882672667763	-1.60442561511162	-0.723853072808843
CX3CR1	-0.254969023139983	0.727048524727765	0.606149674448356	0.590826883450116	0.425254321984266	-1.20454830398157	0.264150161105006	0.647553759722266	-1.93209365928014	-1.20454830398157	0.168645264910005	-2.88641314350253	0.642735695390275	0.703212975926466	0.0500809685939334	-0.700793674758935	0.0857882955559072	0.328248835012166	1.21304254480087	-2.61746602190396	0.0561440655729965	-0.617096695819816	-1.2143559663238	0.145577986237934	-1.2242854660952	0.882291394147942	0.40988241645392	0.302039455734619	-0.893557992168895	0.227630935188	0.524178758351878	0.792965712741705	0.411174760231818	-0.237336371672621	-1.15723778365172	-0.776976478947536	1.17473018160904	1.98534710151828	0.485124020118691	-1.66661428478011	2.40712941648772	0.189362997987353	2.33054254756881	-2.15400871881765	1.31556247328362	1.05201193821011	-0.00884255522394578	-0.449085132606458	0.757762356915831
NR1I2	1.33083404566786	0.274122203139514	0.940833145541965	-0.0795777635890981	-0.469578663714994	0.113439465992716	-1.13628960611744	0.0217643620897389	0.587133178813352	0.940833145541965	-1.13628960611744	-0.321307202902608	-0.0795777635890981	0.53215475427922	0.113439465992716	-0.0795777635890981	0.0217643620897389	0.0217643620897389	0.940833145541965	1.22674766543047	-0.85957956384089	-0.321307202902608	0.197132278687456	0.274122203139514	1.62586579562231	-0.19286862143844	0.473842320964011	-0.19286862143844	-0.19286862143844	-0.85957956384089	-0.469578663714994	-0.644946580312711	-0.469578663714994	1.35518624689464	-0.469578663714994	0.68847530449219	0.0217643620897389	0.197132278687456	0.197132278687456	0.977134078939248	-2.19300144864579	0.197132278687456	0.0217643620897389	1.6614943343258	0.345403739499842	0.473842320964011	0.53215475427922	-1.52629050624334	0.274122203139514
EPHX4	1.80852778693518	-0.141794634356576	0.785010851026651	-0.206168315838602	0.814869645803866	-1.3077101670004	-0.18410005534541	0.800086624436876	0.876706709598677	0.83794115925892	1.31574409591249	1.29887670208008	1.00782071954408	-0.0273845408434643	1.00326201323353	-0.301455226724926	-0.75658953919966	-0.610136494324719	-0.173301268909292	-0.195054225327133	-0.410398139262345	0.595856801013133	0.26940114600099	-0.537576694408927	-0.669488746747101	-0.00988258201840193	-0.537576694408927	-0.520468071515659	2.36771244216426	-1.4657863640434	0.421081393121723	1.40978106826228	-0.353979615630569	0.680738515586648	-0.44025693403956	-0.173301268909292	0.963369594832344	1.78022334934175	0.365040592980232	0.603625252900117	-0.503735492926926	0.343594057045116	-0.649186165466076	0.263382919569016	0.898003250128116	1.08757721282688	2.98528652644655	0.547503938594408	-0.829149339115452
NNAT	0.280410710673983	-1.05525773783858	-0.117460533836286	0.565221612786724	-0.734740260279499	0.72581081903635	-0.627759428310025	0.0765289481809489	-0.950511559223563	-0.532917237284716	-0.857429362924729	-1.97466129627882	0.540725897673018	2.82884043276648	0.184663298160746	0.00108355199451643	1.90078131239601	1.64077470030568	0.0765289481809489	-0.697539594395711	0.698812439509991	-1.24200148468852	-1.17501556889155	-0.627759428310025	0.795856618256782	-0.0645875525595128	2.92002266480016	1.32881945595861	-0.346173490434769	0.506908077022375	2.4970168049308	-1.00124692200992	-0.370432498664139	0.72581081903635	-0.532917237284716	-1.97466129627882	-0.395415762398679	2.29635671724074	0.627240883834134	-0.734740260279499	-0.44773762269143	0.0320825471298727	0.396390308745233	-0.950511559223563	1.72336558808619	0.184663298160746	0.425417860839351	0.684979443839698	0.489472505044067
NLRP6	0.951902857006349	0.0591506457809049	-0.799016853191461	-0.46952857459486	1.38793593978613	0.0591506457809049	1.58832366835351	0.0230283397250611	-2.48880865107799	-0.0147746661694406	-1.59605643985255	-2.48880865107799	-0.288198089844893	1.06188368357024	0.81078076150259	-0.235752920562618	1.35275217252449	0.706263954584384	1.05153172087242	1.42165937153218	-0.0961042943334937	-1.59605643985255	-0.0961042943334937	0.219000987862801	-0.140040295998259	1.12137009336659	1.11175319908825	0.706263954584384	0.488267788243573	0.706263954584384	0.488267788243573	-0.46952857459486	1.33824074971818	0.915780550950505	-0.617686368441494	0.093735358033983	1.33824074971818	-0.0544224358126506	2.3656170598356	0.093735358033983	-0.235752920562618	0.488267788243573	-1.18095030107034	-1.59605643985255	0.92800060201657	-0.18648825664106	0.0230283397250611	1.50330354124547	0.126908048937316
SCN5A	-0.0431864267648061	-0.0959358717056785	0.0540470047855652	1.44210595355593	0.987617112978899	0.296173550874353	-0.21144443596301	0.428236174126162	3.09736377010018	0.222305013983769	-0.585633605303607	-0.497675267341838	-0.0959358717056785	0.738754303084074	0.646390877789828	0.781685952836506	1.51122967771211	-0.0959358717056785	0.364565133743476	0.458496722616285	1.14178532110592	1.06791678421533	-0.21144443596301	-1.05705620619457	-0.791564765446	0.953433055203719	-0.497675267341838	1.35619614927422	-1.22531421539278	0.142005342747334	1.47236650204605	0.00671026770065618	0.0990736929949015	0.970683352664963	0.516194512087931	-0.497675267341838	1.55761451781326	-0.0431864267648061	1.5755347710527	3.57015004178811	-0.151884155356828	-0.151884155356828	0.822708886202375	-0.275115476345696	1.61036396275413	2.07147512627109	0.222305013983769	0.364565133743476	0.646390877789828
TRNP1	0.743524944252489	-0.560560686801428	0.47996406233871	1.19897761223425	0.683034449094587	0.583523980307713	0.936960134543587	-0.0667599051579657	0.745628042554147	2.24916889811879	0.169831552087253	0.148932637204162	0.508668434727968	-0.648011710390599	0.366242953247746	0.73719267158728	0.764386269130696	0.220488441168317	1.45209297232103	-0.215605893457696	0.278493447338338	1.50677655910264	0.464002456369829	0.826770098892818	-1.43807360140324	0.595543345852503	-0.829136045017064	1.68151352076196	0.660642664938329	-0.940499446675729	-0.123137953008782	0.671892592083742	1.54008650029408	0.834580622654459	-0.264759791016299	1.51004223482806	1.02938711664814	0.40352220459615	0.900768168722568	0.869091352174462	-1.49466328293689	-0.225271436022644	0.770572195236755	0.803017902384859	0.521484679998764	1.26527327840456	1.37655159343328	-1.13589443702856	-0.380842430682325
SAMD5	-1.27276968773569	0.273980218398192	2.72517795710576	0.689742022892634	1.5457660395675	0.980385695304872	-0.582235925110811	0.10169118526016	2.84744136923322	2.27140288141208	-0.336897185042539	-1.40072001587303	0.375033763258585	0.614691611810234	0.227473468514373	-1.51840254087212	0.547871728087074	0.773038789798249	1.80003232874655	-0.112670070625101	1.3334044009286	1.48953586864928	-0.479642341146596	-0.876598813368001	-0.165301217448095	1.56310384069327	0.182953407584949	2.32120764616707	-0.46048267786043	-0.615496846037502	1.15117118457642	0.692307700979884	0.538770341170279	1.75286819458294	-1.1822995756969	0.65301546714009	0.90319767835956	0.10169118526016	2.11481071854211	0.944562825479453	0.0340649403717946	-0.26572140992727	0.81859465687031	-1.77193957076211	1.87677705242306	1.91213894987575	0.732374136809322	0.169146705361783	0.495008382658986
CLEC2L	1.09029548996264	-0.116394246618951	0.181536773538539	0.506190313370059	0.181536773538539	0.0949911762266458	0.328987254034145	-0.250361994585649	1.7869037774267	-1.43295815278261	-0.923641709779528	1.7094861025478	-0.00312612963302761	1.20016965954471	0.0949911762266458	-0.250361994585649	0.690853216541625	1.20016965954471	0.556885468574927	-0.923641709779528	0.258954448417437	0.506190313370059	4.26115337804167	-0.414325266776441	1.41155508239031	0.0949911762266458	0.838303697037232	0.328987254034145	0.0949911762266458	-0.414325266776441	0.328987254034145	0.181536773538539	0.0949911762266458	0.0949911762266458	-0.923641709779528	-0.923641709779528	-0.923641709779528	-0.625710689622038	0.804121333527549	2.78693343417819	-0.116394246618951	0.506190313370059	-0.00312612963302761	3.08171760452995	0.604307619229733	-0.923641709779528	0.181536773538539	-0.625710689622038	0.556885468574927
SPATA6L	0.613957337751529	-0.110735411554099	-0.530613617766537	0.275159884017008	0.944462349047675	-0.170927011238463	-0.606790314399204	0.298001338178295	0.988532567557836	-0.829906949597133	0.700896861544255	-1.50192150673662	0.0495400594089727	0.696001070278353	-0.780808977161565	-1.80542543756783	0.811289143537988	1.0839225367409	1.72551332195052	-0.460191793813857	-0.122466963653011	0.160480124352921	-1.15896442669844	2.3166529587953	0.597736996834594	0.106658687303321	0.906076433479075	0.619302029137768	0.194709510809127	0.133957595040317	0.789343517026509	-0.829906949597133	0.553050792769978	0.734466154481144	-2.25823240581038	-1.80542543756783	1.03744656798482	1.07742323451932	-0.146382276418267	-1.50192150673662	2.01553736753947	-0.379040972886601	1.15857405544658	-2.52653796714288	0.992112787288409	0.95938500491525	0.95938500491525	0.861943008293785	0.160480124352921
PLEKHG4	0.609764073523597	-0.0596802300920243	1.8182256603248	-0.597988561560142	0.00103365205135014	0.16080691384362	-0.946502387893832	1.00826043506344	0.663335105704164	0.747552578723462	-0.163878312425084	0.882558325456358	1.48634376999791	0.544002021888292	-0.456270996537051	0.375731601880726	0.254461790472534	-0.291433099397078	0.257826518771311	1.526912851608	-0.191927377240712	-0.0641450110775337	0.216769572790922	-1.3098891085778	-0.882961234084958	-0.873732351622934	0.541394260686662	0.054618365581035	-0.306131076022001	-0.435332231268224	0.444193218311277	-1.48547298621396	-0.0596802300920243	1.90093193277087	1.37096217293667	0.186156310887912	-0.588439636220882	-0.0806692513126231	0.0967546011227333	-0.840526794271321	-1.54509259551089	-1.24838428932428	-0.528273309960439	0.239763813847612	0.497921721080031	0.377746618908835	0.310336256444801	-0.49935593055498	0.987384306115745
CD1E	-0.8017908284245	0.465880814313288	-1.44142423304202	0.155628163182742	0.567793525298838	1.23081070870719	0.532006134944861	0.634150422814418	-2.01525382028143	1.20409893014486	-0.665887284072968	-2.2898536823882	-0.00936406171207347	0.108248947559786	-0.0211425601697058	-0.261004213527659	0.460067503163005	1.54536699595089	0.690439710018963	-2.75928524726328	0.801335568969042	0.34586834605431	0.295678974570843	0.399012980077373	-0.971992668166945	0.790670047903526	2.43453801502806	1.16194553866158	0.0678042994599724	0.521423941666676	0.606503866200735	0.295678974570843	1.32660182774064	1.42189034320435	-2.75928524726328	-1.82042211751312	0.460067503163005	1.09905189326926	-0.181236054189195	-1.35099055263804	0.698698917144187	-0.925267481171045	1.29501896359716	-0.697392806060174	1.77122305081712	0.706858613327649	-0.635782479422064	-0.881558987762965	0.310402306401822
ABCA10	0.362415321884275	0.328042669618008	-0.0152165350013628	0.614301524486195	0.80699272849929	0.494358050665959	-0.226316598889489	0.264212269661859	-1.70420333289328	-0.441004420896651	-0.317048009303543	-2.09187374319404	1.74839540287516	0.679845503290248	0.942513876303987	-0.641949832517879	1.26294720226384	0.921417475906604	1.11143328253324	-0.486839783981207	1.21944902423434	-1.94149049436166	-0.670894005504504	0.245029444814317	0.205271180353501	0.45769315711592	1.8175468392099	1.9293074328228	-0.670894005504504	0.0109705625788844	1.65202877508347	0.174142041079672	-0.317048009303543	0.479887077895544	-1.03532839218192	-1.3697658625376	-0.243681962206048	0.863899724813545	0.787116482601167	-2.27592796471734	0.38728628021752	-0.869810328055488	1.02188509465904	-2.51321512618571	1.77766394800639	1.42872202103548	1.07322406295429	0.797114475209264	0.979178769854027
KCNE5	-1.0220364644146	-1.0220364644146	-0.45034419941748	0.521784034537673	0.121348065579644	0.743042160394259	1.12460367650662	-0.687617927438945	1.52738609824394	0.121348065579644	-1.0220364644146	-0.115925662441821	0.218492874533839	1.15459889462446	0.305391867312009	0.305391867312009	0.455766602555304	0.639810404287669	0.693040330576769	0.0112143646302082	0.582906629627333	2.24475349832961	1.54592120626045	-1.59372872941173	-0.45034419941748	0.521784034537673	1.0934762995348	0.992356651101327	-0.266300397685115	-0.266300397685115	0.790185139530964	-1.0220364644146	2.14465778248652	1.64915296236704	-0.45034419941748	3.50851754544932	1.64915296236704	0.693040330576769	0.121348065579644	1.96723873601428	0.639810404287669	2.851056894562	-0.115925662441821	0.384001568249696	0.790185139530964	0.0112143646302082	-0.266300397685115	-0.266300397685115	0.305391867312009
NPM2	0.94006474057205	0.454406162392226	2.11934914971844	0.182221201525747	0.454406162392226	0.365230141974498	-0.907804977560825	-0.718938647856201	1.29508390430427	1.75519423939269	-0.718938647856201	2.31646150927707	-0.0515967197405585	0.0897960816497484	0.022048784768943	0.739192686600007	0.608721189893156	1.50255294700888	0.865334816478587	2.24046818254226	0.410992063296015	1.45849299563447	0.022048784768943	0.022048784768943	-0.718938647856201	0.388420342462499	0.590901808156397	1.20416454780264	-0.496876323474465	-0.375757290650645	0.210915114473568	-0.175680341828198	0.12173909405584	1.88175630942848	1.27124037351019	2.13401831013241	0.865334816478587	0.182221201525747	0.82534047706292	1.33338860232421	-1.02082452877263	-0.907804977560825	-0.132266242731987	1.38425992472199	0.692590676505304	0.975092747586712	-0.434152123648419	-0.56462362035527	-0.132266242731987
[truncated: 290 more rows]
[truncated: 678 more columns]
