# Supplementary material for: Analyses of hypoxia-related risk factors and clinical relevance in breast cancer
Source: Front Oncol. 2024 Mar 4;14:1350426. doi: 10.3389/fonc.2024.1350426 (PMC10946248; doi:10.3389/fonc.2024.1350426)
Supplement: Supplementary file 11 [file Table_10.xlsx]

## Sheet: Sheet 1
bcr_patient_uuid
