# Supplementary material for: Analyses of hypoxia-related risk factors and clinical relevance in breast cancer
Source: Front Oncol. 2024 Mar 4;14:1350426. doi: 10.3389/fonc.2024.1350426 (PMC10946248; doi:10.3389/fonc.2024.1350426)
Supplement: Supplementary file 12 [file Table_11.xlsx]

## Sheet: Sheet 1
Samples2	Samples	ER	PR	HER2	ER/PR
TCGA-3C-AAAU	TCGA-3C-AAAU-01A	Positive	Positive	Negative	Positive
TCGA-3C-AALI	TCGA-3C-AALI-01A	Positive	Positive	Positive	Positive
TCGA-3C-AALJ	TCGA-3C-AALJ-01A	Positive	Positive	Unknown	Positive
TCGA-3C-AALK	TCGA-3C-AALK-01A	Positive	Positive	Positive	Positive
TCGA-4H-AAAK	TCGA-4H-AAAK-01A	Positive	Positive	Unknown	Positive
TCGA-5L-AAT0	TCGA-5L-AAT0-01A	Positive	Positive	Negative	Positive
TCGA-5L-AAT1	TCGA-5L-AAT1-01A	Positive	Positive	Unknown	Positive
TCGA-5T-A9QA	TCGA-5T-A9QA-01A	Positive	Negative	Unknown	Positive
TCGA-A1-A0SB	TCGA-A1-A0SB-01A	Positive	Negative	Negative	Positive
TCGA-A1-A0SD	TCGA-A1-A0SD-01A	Positive	Positive	Negative	Positive
TCGA-A1-A0SE	TCGA-A1-A0SE-01A	Positive	Positive	Negative	Positive
TCGA-A1-A0SF	TCGA-A1-A0SF-01A	Positive	Positive	Negative	Positive
TCGA-A1-A0SG	TCGA-A1-A0SG-01A	Positive	Positive	Negative	Positive
TCGA-A1-A0SH	TCGA-A1-A0SH-01A	Negative	Positive	Unknown	Positive
TCGA-A1-A0SI	TCGA-A1-A0SI-01A	Positive	Positive	Negative	Positive
TCGA-A1-A0SJ	TCGA-A1-A0SJ-01A	Positive	Positive	Unknown	Positive
TCGA-A1-A0SK	TCGA-A1-A0SK-01A	Negative	Negative	Negative	Negative
TCGA-A1-A0SM	TCGA-A1-A0SM-01A	Positive	Negative	Positive	Positive
TCGA-A1-A0SN	TCGA-A1-A0SN-01A	Positive	Positive	Positive	Positive
TCGA-A1-A0SO	TCGA-A1-A0SO-01A	Negative	Negative	Unknown	Negative
TCGA-A1-A0SP	TCGA-A1-A0SP-01A	Negative	Negative	Negative	Negative
TCGA-A1-A0SQ	TCGA-A1-A0SQ-01A	Positive	Positive	Negative	Positive
TCGA-A2-A04N	TCGA-A2-A04N-01A	Positive	Positive	Unknown	Positive
TCGA-A2-A04P	TCGA-A2-A04P-01A	Negative	Negative	Unknown	Negative
TCGA-A2-A04Q	TCGA-A2-A04Q-01A	Negative	Negative	Unknown	Negative
TCGA-A2-A04R	TCGA-A2-A04R-01A	Positive	Positive	Unknown	Positive
TCGA-A2-A04T	TCGA-A2-A04T-01A	Negative	Negative	Unknown	Negative
TCGA-A2-A04U	TCGA-A2-A04U-01A	Negative	Negative	Negative	Negative
TCGA-A2-A04V	TCGA-A2-A04V-01A	Positive	Positive	Unknown	Positive
TCGA-A2-A04W	TCGA-A2-A04W-01A	Negative	Negative	Positive	Negative
TCGA-A2-A04X	TCGA-A2-A04X-01A	Positive	Positive	Positive	Positive
TCGA-A2-A04Y	TCGA-A2-A04Y-01A	Positive	Positive	Negative	Positive
TCGA-A2-A0CK	TCGA-A2-A0CK-01A	Positive	Positive	Negative	Positive
TCGA-A2-A0CL	TCGA-A2-A0CL-01A	Positive	Positive	Negative	Positive
TCGA-A2-A0CM	TCGA-A2-A0CM-01A	Negative	Negative	Negative	Negative
TCGA-A2-A0CO	TCGA-A2-A0CO-01A	Positive	Positive	Negative	Positive
TCGA-A2-A0CP	TCGA-A2-A0CP-01A	Positive	Positive	Unknown	Positive
TCGA-A2-A0CQ	TCGA-A2-A0CQ-01A	Positive	Positive	Unknown	Positive
TCGA-A2-A0CR	TCGA-A2-A0CR-01A	Positive	Positive	Negative	Positive
TCGA-A2-A0CS	TCGA-A2-A0CS-01A	Positive	Positive	Unknown	Positive
TCGA-A2-A0CT	TCGA-A2-A0CT-01A	Positive	Negative	Unknown	Positive
TCGA-A2-A0CU	TCGA-A2-A0CU-01A	Positive	Positive	Unknown	Positive
TCGA-A2-A0CV	TCGA-A2-A0CV-01A	Positive	Positive	Negative	Positive
TCGA-A2-A0CW	TCGA-A2-A0CW-01A	Positive	Positive	Unknown	Positive
TCGA-A2-A0CX	TCGA-A2-A0CX-01A	Positive	Negative	Positive	Positive
TCGA-A2-A0CY	TCGA-A2-A0CY-01A	Positive	Positive	Negative	Positive
TCGA-A2-A0CZ	TCGA-A2-A0CZ-01A	Positive	Positive	Negative	Positive
TCGA-A2-A0D0	TCGA-A2-A0D0-01A	Negative	Negative	Negative	Negative
TCGA-A2-A0D1	TCGA-A2-A0D1-01A	Negative	Negative	Positive	Negative
TCGA-A2-A0D2	TCGA-A2-A0D2-01A	Negative	Negative	Negative	Negative
TCGA-A2-A0D3	TCGA-A2-A0D3-01A	Positive	Positive	Negative	Positive
TCGA-A2-A0D4	TCGA-A2-A0D4-01A	Positive	Positive	Negative	Positive
TCGA-A2-A0EM	TCGA-A2-A0EM-01A	Positive	Positive	Unknown	Positive
TCGA-A2-A0EN	TCGA-A2-A0EN-01A	Positive	Positive	Unknown	Positive
TCGA-A2-A0EO	TCGA-A2-A0EO-01A	Positive	Positive	Negative	Positive
TCGA-A2-A0EP	TCGA-A2-A0EP-01A	Positive	Negative	Negative	Positive
TCGA-A2-A0EQ	TCGA-A2-A0EQ-01A	Negative	Negative	Positive	Negative
TCGA-A2-A0ER	TCGA-A2-A0ER-01A	Positive	Positive	Unknown	Positive
TCGA-A2-A0ES	TCGA-A2-A0ES-01A	Positive	Positive	Negative	Positive
TCGA-A2-A0ET	TCGA-A2-A0ET-01A	Positive	Positive	Unknown	Positive
TCGA-A2-A0EU	TCGA-A2-A0EU-01A	Positive	Positive	Negative	Positive
TCGA-A2-A0EV	TCGA-A2-A0EV-01A	Positive	Positive	Negative	Positive
TCGA-A2-A0EW	TCGA-A2-A0EW-01A	Positive	Positive	Negative	Positive
TCGA-A2-A0EX	TCGA-A2-A0EX-01A	Positive	Positive	Negative	Positive
TCGA-A2-A0EY	TCGA-A2-A0EY-01A	Positive	Negative	Positive	Positive
TCGA-A2-A0ST	TCGA-A2-A0ST-01A	Negative	Negative	Unknown	Negative
TCGA-A2-A0SU	TCGA-A2-A0SU-01A	Positive	Positive	Negative	Positive
TCGA-A2-A0SV	TCGA-A2-A0SV-01A	Positive	Positive	Unknown	Positive
TCGA-A2-A0SW	TCGA-A2-A0SW-01A	Positive	Negative	Unknown	Positive
TCGA-A2-A0SX	TCGA-A2-A0SX-01A	Negative	Negative	Negative	Negative
TCGA-A2-A0SY	TCGA-A2-A0SY-01A	Positive	Positive	Unknown	Positive
TCGA-A2-A0T0	TCGA-A2-A0T0-01A	Negative	Negative	Negative	Negative
TCGA-A2-A0T1	TCGA-A2-A0T1-01A	Negative	Negative	Positive	Negative
TCGA-A2-A0T2	TCGA-A2-A0T2-01A	Negative	Negative	Negative	Negative
TCGA-A2-A0T3	TCGA-A2-A0T3-01A	Positive	Positive	Unknown	Positive
TCGA-A2-A0T4	TCGA-A2-A0T4-01A	Positive	Positive	Unknown	Positive
TCGA-A2-A0T5	TCGA-A2-A0T5-01A	Positive	Positive	Negative	Positive
TCGA-A2-A0T6	TCGA-A2-A0T6-01A	Positive	Positive	Negative	Positive
TCGA-A2-A0T7	TCGA-A2-A0T7-01A	Positive	Positive	Negative	Positive
TCGA-A2-A0YC	TCGA-A2-A0YC-01A	Positive	Positive	Unknown	Positive
TCGA-A2-A0YD	TCGA-A2-A0YD-01A	Positive	Positive	Unknown	Positive
TCGA-A2-A0YE	TCGA-A2-A0YE-01A	Negative	Negative	Negative	Negative
TCGA-A2-A0YF	TCGA-A2-A0YF-01A	Positive	Negative	Negative	Positive
TCGA-A2-A0YG	TCGA-A2-A0YG-01A	Positive	Positive	Positive	Positive
TCGA-A2-A0YH	TCGA-A2-A0YH-01A	Positive	Positive	Negative	Positive
TCGA-A2-A0YI	TCGA-A2-A0YI-01A	Positive	Positive	Negative	Positive
TCGA-A2-A0YJ	TCGA-A2-A0YJ-01A	Positive	Negative	Negative	Positive
TCGA-A2-A0YK	TCGA-A2-A0YK-01A	Positive	Negative	Negative	Positive
TCGA-A2-A0YL	TCGA-A2-A0YL-01A	Positive	Positive	Negative	Positive
TCGA-A2-A0YM	TCGA-A2-A0YM-01A	Negative	Negative	Unknown	Negative
TCGA-A2-A0YT	TCGA-A2-A0YT-01A	Positive	Negative	Unknown	Positive
TCGA-A2-A1FV	TCGA-A2-A1FV-01A	Positive	Positive	Negative	Positive
TCGA-A2-A1FW	TCGA-A2-A1FW-01A	Positive	Negative	Negative	Positive
TCGA-A2-A1FX	TCGA-A2-A1FX-01A	Positive	Positive	Unknown	Positive
TCGA-A2-A1FZ	TCGA-A2-A1FZ-01A	Positive	Positive	Negative	Positive
TCGA-A2-A1G0	TCGA-A2-A1G0-01A	Positive	Positive	Unknown	Positive
TCGA-A2-A1G1	TCGA-A2-A1G1-01A	Negative	Negative	Unknown	Negative
TCGA-A2-A1G4	TCGA-A2-A1G4-01A	Positive	Positive	Negative	Positive
TCGA-A2-A1G6	TCGA-A2-A1G6-01A	Negative	Negative	Negative	Negative
TCGA-A2-A259	TCGA-A2-A259-01A	Positive	Positive	Negative	Positive
TCGA-A2-A25A	TCGA-A2-A25A-01A	Positive	Positive	Unknown	Positive
TCGA-A2-A25B	TCGA-A2-A25B-01A	Positive	Positive	Unknown	Positive
TCGA-A2-A25C	TCGA-A2-A25C-01A	Positive	Positive	Negative	Positive
TCGA-A2-A25D	TCGA-A2-A25D-01A	Positive	Negative	Negative	Positive
TCGA-A2-A25E	TCGA-A2-A25E-01A	Positive	Positive	Unknown	Positive
TCGA-A2-A25F	TCGA-A2-A25F-01A	Negative	Positive	Negative	Positive
TCGA-A2-A3KC	TCGA-A2-A3KC-01A	Positive	Positive	Unknown	Positive
TCGA-A2-A3KD	TCGA-A2-A3KD-01A	Positive	Positive	Negative	Positive
TCGA-A2-A3XS	TCGA-A2-A3XS-01A	Negative	Negative	Unknown	Negative
TCGA-A2-A3XT	TCGA-A2-A3XT-01A	Negative	Negative	Negative	Negative
TCGA-A2-A3XU	TCGA-A2-A3XU-01A	Negative	Negative	Unknown	Negative
TCGA-A2-A3XV	TCGA-A2-A3XV-01A	Positive	Negative	Unknown	Positive
TCGA-A2-A3XW	TCGA-A2-A3XW-01A	Positive	Negative	Negative	Positive
TCGA-A2-A3XX	TCGA-A2-A3XX-01A	Negative	Negative	Negative	Negative
TCGA-A2-A3XY	TCGA-A2-A3XY-01A	Negative	Negative	Negative	Negative
TCGA-A2-A3XZ	TCGA-A2-A3XZ-01A	Negative	Negative	Positive	Negative
TCGA-A2-A3Y0	TCGA-A2-A3Y0-01A	Positive	Negative	Negative	Positive
TCGA-A2-A4RW	TCGA-A2-A4RW-01A	Positive	Positive	Negative	Positive
TCGA-A2-A4RX	TCGA-A2-A4RX-01A	Positive	Positive	Negative	Positive
TCGA-A2-A4RY	TCGA-A2-A4RY-01A	Positive	Positive	Negative	Positive
TCGA-A2-A4S0	TCGA-A2-A4S0-01A	Positive	Positive	Negative	Positive
TCGA-A2-A4S1	TCGA-A2-A4S1-01A	Positive	Negative	Negative	Positive
TCGA-A2-A4S2	TCGA-A2-A4S2-01A	Positive	Positive	Negative	Positive
TCGA-A2-A4S3	TCGA-A2-A4S3-01A	Positive	Positive	Negative	Positive
TCGA-A7-A0CD	TCGA-A7-A0CD-01A	Positive	Positive	Unknown	Positive
TCGA-A7-A0CE	TCGA-A7-A0CE-01A	Negative	Negative	Unknown	Negative
TCGA-A7-A0CG	TCGA-A7-A0CG-01A	Positive	Negative	Negative	Positive
TCGA-A7-A0CH	TCGA-A7-A0CH-01A	Unknown	Unknown	Unknown	Unknown
TCGA-A7-A0CJ	TCGA-A7-A0CJ-01A	Positive	Positive	Negative	Positive
TCGA-A7-A0D9	TCGA-A7-A0D9-01A	Positive	Negative	Negative	Positive
TCGA-A7-A0DA	TCGA-A7-A0DA-01A	Negative	Negative	Negative	Negative
TCGA-A7-A0DB	TCGA-A7-A0DB-01A	Positive	Positive	Negative	Positive
TCGA-A7-A0DB	TCGA-A7-A0DB-01C	Positive	Positive	Negative	Positive
TCGA-A7-A0DC	TCGA-A7-A0DC-01A	Positive	Negative	Negative	Positive
TCGA-A7-A0DC	TCGA-A7-A0DC-01B	Positive	Negative	Negative	Positive
TCGA-A7-A13D	TCGA-A7-A13D-01A	Negative	Positive	Unknown	Positive
TCGA-A7-A13D	TCGA-A7-A13D-01B	Negative	Positive	Unknown	Positive
TCGA-A7-A13E	TCGA-A7-A13E-01B	Positive	Negative	Unknown	Positive
TCGA-A7-A13E	TCGA-A7-A13E-01A	Positive	Negative	Unknown	Positive
TCGA-A7-A13F	TCGA-A7-A13F-01A	Positive	Positive	Unknown	Positive
TCGA-A7-A13G	TCGA-A7-A13G-01B	Positive	Positive	Negative	Positive
TCGA-A7-A13H	TCGA-A7-A13H-01A	Positive	Positive	Unknown	Positive
TCGA-A7-A26E	TCGA-A7-A26E-01B	Positive	Positive	Negative	Positive
TCGA-A7-A26E	TCGA-A7-A26E-01A	Positive	Positive	Negative	Positive
TCGA-A7-A26F	TCGA-A7-A26F-01B	Negative	Negative	Unknown	Negative
TCGA-A7-A26G	TCGA-A7-A26G-01A	Negative	Negative	Negative	Negative
TCGA-A7-A26H	TCGA-A7-A26H-01A	Positive	Negative	Unknown	Positive
TCGA-A7-A26I	TCGA-A7-A26I-01B	Negative	Negative	Unknown	Negative
TCGA-A7-A26J	TCGA-A7-A26J-01A	Positive	Positive	Negative	Positive
TCGA-A7-A26J	TCGA-A7-A26J-01B	Positive	Positive	Negative	Positive
TCGA-A7-A2KD	TCGA-A7-A2KD-01A	Positive	Positive	Positive	Positive
TCGA-A7-A3IY	TCGA-A7-A3IY-01A	Positive	Positive	Negative	Positive
TCGA-A7-A3IZ	TCGA-A7-A3IZ-01A	Positive	Negative	Unknown	Positive
TCGA-A7-A3J0	TCGA-A7-A3J0-01A	Positive	Positive	Negative	Positive
TCGA-A7-A3J1	TCGA-A7-A3J1-01A	Positive	Positive	Negative	Positive
TCGA-A7-A3RF	TCGA-A7-A3RF-01A	Positive	Positive	Negative	Positive
TCGA-A7-A425	TCGA-A7-A425-01A	Positive	Positive	Unknown	Positive
TCGA-A7-A426	TCGA-A7-A426-01A	Positive	Positive	Negative	Positive
TCGA-A7-A4SA	TCGA-A7-A4SA-01A	Positive	Negative	Negative	Positive
TCGA-A7-A4SB	TCGA-A7-A4SB-01A	Positive	Positive	Negative	Positive
TCGA-A7-A4SC	TCGA-A7-A4SC-01A	Positive	Negative	Unknown	Positive
TCGA-A7-A4SD	TCGA-A7-A4SD-01A	Negative	Negative	Unknown	Negative
TCGA-A7-A4SE	TCGA-A7-A4SE-01A	Negative	Negative	Negative	Negative
TCGA-A7-A4SF	TCGA-A7-A4SF-01A	Positive	Negative	Positive	Positive
TCGA-A7-A56D	TCGA-A7-A56D-01A	Positive	Positive	Negative	Positive
TCGA-A7-A5ZV	TCGA-A7-A5ZV-01A	Negative	Negative	Unknown	Negative
TCGA-A7-A5ZW	TCGA-A7-A5ZW-01A	Positive	Positive	Negative	Positive
TCGA-A7-A5ZX	TCGA-A7-A5ZX-01A	Positive	Positive	Negative	Positive
TCGA-A7-A6VV	TCGA-A7-A6VV-01A	Negative	Negative	Negative	Negative
TCGA-A7-A6VW	TCGA-A7-A6VW-01A	Negative	Negative	Negative	Negative
TCGA-A7-A6VX	TCGA-A7-A6VX-01A	Positive	Positive	Negative	Positive
TCGA-A7-A6VY	TCGA-A7-A6VY-01A	Negative	Negative	Negative	Negative
TCGA-A8-A06N	TCGA-A8-A06N-01A	Positive	Negative	Negative	Positive
TCGA-A8-A06O	TCGA-A8-A06O-01A	Positive	Positive	Negative	Positive
TCGA-A8-A06P	TCGA-A8-A06P-01A	Positive	Positive	Negative	Positive
TCGA-A8-A06Q	TCGA-A8-A06Q-01A	Positive	Positive	Negative	Positive
TCGA-A8-A06R	TCGA-A8-A06R-01A	Positive	Negative	Positive	Positive
TCGA-A8-A06T	TCGA-A8-A06T-01A	Positive	Positive	Positive	Positive
TCGA-A8-A06U	TCGA-A8-A06U-01A	Positive	Positive	Positive	Positive
TCGA-A8-A06X	TCGA-A8-A06X-01A	Positive	Negative	Positive	Positive
TCGA-A8-A06Y	TCGA-A8-A06Y-01A	Positive	Positive	Negative	Positive
TCGA-A8-A06Z	TCGA-A8-A06Z-01A	Positive	Positive	Negative	Positive
TCGA-A8-A075	TCGA-A8-A075-01A	Positive	Positive	Positive	Positive
TCGA-A8-A076	TCGA-A8-A076-01A	Positive	Positive	Positive	Positive
TCGA-A8-A079	TCGA-A8-A079-01A	Positive	Positive	Negative	Positive
TCGA-A8-A07B	TCGA-A8-A07B-01A	Positive	Positive	Positive	Positive
TCGA-A8-A07C	TCGA-A8-A07C-01A	Negative	Negative	Negative	Negative
TCGA-A8-A07E	TCGA-A8-A07E-01A	Positive	Positive	Negative	Positive
TCGA-A8-A07F	TCGA-A8-A07F-01A	Positive	Positive	Negative	Positive
TCGA-A8-A07G	TCGA-A8-A07G-01A	Positive	Positive	Negative	Positive
TCGA-A8-A07I	TCGA-A8-A07I-01A	Positive	Negative	Positive	Positive
TCGA-A8-A07J	TCGA-A8-A07J-01A	Positive	Positive	Negative	Positive
TCGA-A8-A07L	TCGA-A8-A07L-01A	Positive	Positive	Negative	Positive
TCGA-A8-A07O	TCGA-A8-A07O-01A	Negative	Negative	Negative	Negative
TCGA-A8-A07P	TCGA-A8-A07P-01A	Positive	Positive	Positive	Positive
TCGA-A8-A07R	TCGA-A8-A07R-01A	Negative	Negative	Positive	Negative
TCGA-A8-A07S	TCGA-A8-A07S-01A	Positive	Negative	Negative	Positive
TCGA-A8-A07U	TCGA-A8-A07U-01A	Negative	Positive	Negative	Positive
TCGA-A8-A07W	TCGA-A8-A07W-01A	Positive	Positive	Negative	Positive
TCGA-A8-A07Z	TCGA-A8-A07Z-01A	Positive	Positive	Negative	Positive
TCGA-A8-A081	TCGA-A8-A081-01A	Positive	Positive	Negative	Positive
TCGA-A8-A082	TCGA-A8-A082-01A	Positive	Positive	Negative	Positive
TCGA-A8-A083	TCGA-A8-A083-01A	Positive	Positive	Negative	Positive
TCGA-A8-A084	TCGA-A8-A084-01A	Positive	Negative	Negative	Positive
TCGA-A8-A085	TCGA-A8-A085-01A	Positive	Positive	Negative	Positive
TCGA-A8-A086	TCGA-A8-A086-01A	Positive	Positive	Negative	Positive
TCGA-A8-A08A	TCGA-A8-A08A-01A	Positive	Positive	Negative	Positive
TCGA-A8-A08B	TCGA-A8-A08B-01A	Positive	Negative	Positive	Positive
TCGA-A8-A08C	TCGA-A8-A08C-01A	Positive	Positive	Positive	Positive
TCGA-A8-A08F	TCGA-A8-A08F-01A	Positive	Positive	Negative	Positive
TCGA-A8-A08G	TCGA-A8-A08G-01A	Positive	Positive	Positive	Positive
TCGA-A8-A08H	TCGA-A8-A08H-01A	Positive	Positive	Positive	Positive
TCGA-A8-A08I	TCGA-A8-A08I-01A	Positive	Positive	Negative	Positive
TCGA-A8-A08J	TCGA-A8-A08J-01A	Positive	Negative	Negative	Positive
TCGA-A8-A08L	TCGA-A8-A08L-01A	Positive	Negative	Negative	Positive
TCGA-A8-A08O	TCGA-A8-A08O-01A	Positive	Positive	Negative	Positive
TCGA-A8-A08P	TCGA-A8-A08P-01A	Positive	Positive	Positive	Positive
TCGA-A8-A08R	TCGA-A8-A08R-01A	Negative	Negative	Negative	Negative
TCGA-A8-A08S	TCGA-A8-A08S-01A	Positive	Positive	Positive	Positive
TCGA-A8-A08T	TCGA-A8-A08T-01A	Positive	Positive	Positive	Positive
TCGA-A8-A08X	TCGA-A8-A08X-01A	Negative	Negative	Positive	Negative
TCGA-A8-A08Z	TCGA-A8-A08Z-01A	Positive	Positive	Negative	Positive
TCGA-A8-A090	TCGA-A8-A090-01A	Positive	Positive	Positive	Positive
TCGA-A8-A091	TCGA-A8-A091-01A	Positive	Negative	Negative	Positive
TCGA-A8-A092	TCGA-A8-A092-01A	Positive	Positive	Negative	Positive
TCGA-A8-A093	TCGA-A8-A093-01A	Positive	Positive	Negative	Positive
TCGA-A8-A094	TCGA-A8-A094-01A	Positive	Negative	Negative	Positive
TCGA-A8-A095	TCGA-A8-A095-01A	Positive	Positive	Negative	Positive
TCGA-A8-A096	TCGA-A8-A096-01A	Positive	Positive	Negative	Positive
TCGA-A8-A097	TCGA-A8-A097-01A	Positive	Positive	Positive	Positive
TCGA-A8-A099	TCGA-A8-A099-01A	Positive	Positive	Positive	Positive
TCGA-A8-A09A	TCGA-A8-A09A-01A	Positive	Positive	Negative	Positive
TCGA-A8-A09B	TCGA-A8-A09B-01A	Positive	Positive	Negative	Positive
TCGA-A8-A09D	TCGA-A8-A09D-01A	Positive	Positive	Negative	Positive
TCGA-A8-A09E	TCGA-A8-A09E-01A	Positive	Positive	Positive	Positive
TCGA-A8-A09G	TCGA-A8-A09G-01A	Positive	Negative	Positive	Positive
TCGA-A8-A09I	TCGA-A8-A09I-01A	Positive	Positive	Positive	Positive
TCGA-A8-A09K	TCGA-A8-A09K-01A	Positive	Positive	Negative	Positive
TCGA-A8-A09M	TCGA-A8-A09M-01A	Positive	Positive	Negative	Positive
TCGA-A8-A09N	TCGA-A8-A09N-01A	Positive	Positive	Positive	Positive
TCGA-A8-A09Q	TCGA-A8-A09Q-01A	Positive	Positive	Negative	Positive
TCGA-A8-A09R	TCGA-A8-A09R-01A	Positive	Positive	Negative	Positive
TCGA-A8-A09T	TCGA-A8-A09T-01A	Positive	Positive	Negative	Positive
TCGA-A8-A09V	TCGA-A8-A09V-01A	Positive	Positive	Negative	Positive
TCGA-A8-A09W	TCGA-A8-A09W-01A	Positive	Positive	Negative	Positive
TCGA-A8-A09X	TCGA-A8-A09X-01A	Negative	Negative	Negative	Negative
TCGA-A8-A09Z	TCGA-A8-A09Z-01A	Positive	Negative	Negative	Positive
TCGA-A8-A0A1	TCGA-A8-A0A1-01A	Positive	Positive	Negative	Positive
TCGA-A8-A0A2	TCGA-A8-A0A2-01A	Positive	Positive	Negative	Positive
TCGA-A8-A0A4	TCGA-A8-A0A4-01A	Positive	Positive	Negative	Positive
TCGA-A8-A0A6	TCGA-A8-A0A6-01A	Positive	Positive	Negative	Positive
TCGA-A8-A0A7	TCGA-A8-A0A7-01A	Negative	Negative	Positive	Negative
TCGA-A8-A0A9	TCGA-A8-A0A9-01A	Positive	Positive	Negative	Positive
TCGA-A8-A0AB	TCGA-A8-A0AB-01A	Positive	Positive	Positive	Positive
TCGA-A8-A0AD	TCGA-A8-A0AD-01A	Positive	Positive	Negative	Positive
TCGA-AC-A23C	TCGA-AC-A23C-01A	Positive	Positive	Positive	Positive
TCGA-AC-A23E	TCGA-AC-A23E-01A	Positive	Positive	Unknown	Positive
TCGA-AC-A23G	TCGA-AC-A23G-01A	Positive	Positive	Positive	Positive
TCGA-AC-A23H	TCGA-AC-A23H-01A	Positive	Negative	Positive	Positive
TCGA-AC-A2B8	TCGA-AC-A2B8-01A	Positive	Positive	Negative	Positive
TCGA-AC-A2BK	TCGA-AC-A2BK-01A	Negative	Negative	Negative	Negative
TCGA-AC-A2BM	TCGA-AC-A2BM-01A	Positive	Positive	Unknown	Positive
TCGA-AC-A2FB	TCGA-AC-A2FB-01A	Positive	Positive	Positive	Positive
TCGA-AC-A2FE	TCGA-AC-A2FE-01A	Positive	Positive	Unknown	Positive
TCGA-AC-A2FF	TCGA-AC-A2FF-01A	Positive	Positive	Unknown	Positive
TCGA-AC-A2FG	TCGA-AC-A2FG-01A	Positive	Negative	Unknown	Positive
TCGA-AC-A2FK	TCGA-AC-A2FK-01A	Positive	Positive	Unknown	Positive
TCGA-AC-A2FM	TCGA-AC-A2FM-01A	Unknown	Unknown	Unknown	Unknown
TCGA-AC-A2FO	TCGA-AC-A2FO-01A	Positive	Negative	Negative	Positive
TCGA-AC-A2QH	TCGA-AC-A2QH-01B	Negative	Negative	Negative	Negative
TCGA-AC-A2QI	TCGA-AC-A2QI-01A	Positive	Negative	Negative	Positive
TCGA-AC-A2QJ	TCGA-AC-A2QJ-01A	Negative	Negative	Negative	Negative
TCGA-AC-A3BB	TCGA-AC-A3BB-01A	Positive	Positive	Negative	Positive
TCGA-AC-A3EH	TCGA-AC-A3EH-01A	Positive	Negative	Negative	Positive
TCGA-AC-A3HN	TCGA-AC-A3HN-01A	Positive	Positive	Negative	Positive
TCGA-AC-A3OD	TCGA-AC-A3OD-01B	Positive	Positive	Negative	Positive
TCGA-AC-A3QP	TCGA-AC-A3QP-01A	Positive	Positive	Unknown	Positive
TCGA-AC-A3QQ	TCGA-AC-A3QQ-01B	Positive	Positive	Positive	Positive
TCGA-AC-A3TM	TCGA-AC-A3TM-01A	Positive	Positive	Unknown	Positive
TCGA-AC-A3TN	TCGA-AC-A3TN-01A	Positive	Positive	Positive	Positive
TCGA-AC-A3W5	TCGA-AC-A3W5-01A	Positive	Positive	Unknown	Positive
TCGA-AC-A3W6	TCGA-AC-A3W6-01A	Positive	Positive	Negative	Positive
TCGA-AC-A3W7	TCGA-AC-A3W7-01A	Positive	Negative	Negative	Positive
TCGA-AC-A3YI	TCGA-AC-A3YI-01A	Positive	Positive	Positive	Positive
TCGA-AC-A3YJ	TCGA-AC-A3YJ-01A	Positive	Positive	Unknown	Positive
TCGA-AC-A4ZE	TCGA-AC-A4ZE-01A	Positive	Positive	Positive	Positive
TCGA-AC-A5EH	TCGA-AC-A5EH-01A	Positive	Negative	Negative	Positive
TCGA-AC-A5XS	TCGA-AC-A5XS-01A	Positive	Positive	Negative	Positive
TCGA-AC-A5XU	TCGA-AC-A5XU-01A	Positive	Positive	Negative	Positive
TCGA-AC-A62V	TCGA-AC-A62V-01A	Positive	Positive	Unknown	Positive
TCGA-AC-A62X	TCGA-AC-A62X-01A	Positive	Negative	Unknown	Positive
TCGA-AC-A62Y	TCGA-AC-A62Y-01A	Positive	Positive	Negative	Positive
TCGA-AC-A6IV	TCGA-AC-A6IV-01A	Positive	Positive	Unknown	Positive
TCGA-AC-A6IW	TCGA-AC-A6IW-01A	Negative	Negative	Negative	Negative
TCGA-AC-A6IX	TCGA-AC-A6IX-01A	Positive	Positive	Unknown	Positive
TCGA-AC-A6NO	TCGA-AC-A6NO-01A	Positive	Positive	Negative	Positive
TCGA-AC-A7VB	TCGA-AC-A7VB-01A	Positive	Negative	Unknown	Positive
TCGA-AC-A7VC	TCGA-AC-A7VC-01A	Negative	Negative	Negative	Negative
TCGA-AC-A8OP	TCGA-AC-A8OP-01A	Positive	Positive	Unknown	Positive
TCGA-AC-A8OQ	TCGA-AC-A8OQ-01A	Negative	Negative	Unknown	Negative
TCGA-AC-A8OR	TCGA-AC-A8OR-01A	Positive	Positive	Negative	Positive
TCGA-AC-A8OS	TCGA-AC-A8OS-01A	Positive	Positive	Positive	Positive
TCGA-AN-A03X	TCGA-AN-A03X-01A	Positive	Positive	Positive	Positive
TCGA-AN-A03Y	TCGA-AN-A03Y-01A	Positive	Positive	Negative	Positive
TCGA-AN-A041	TCGA-AN-A041-01A	Positive	Negative	Positive	Positive
TCGA-AN-A046	TCGA-AN-A046-01A	Positive	Positive	Negative	Positive
TCGA-AN-A049	TCGA-AN-A049-01A	Positive	Positive	Negative	Positive
TCGA-AN-A04A	TCGA-AN-A04A-01A	Positive	Positive	Negative	Positive
TCGA-AN-A04C	TCGA-AN-A04C-01A	Negative	Negative	Positive	Negative
TCGA-AN-A04D	TCGA-AN-A04D-01A	Negative	Negative	Negative	Negative
TCGA-AN-A0AJ	TCGA-AN-A0AJ-01A	Positive	Positive	Positive	Positive
TCGA-AN-A0AK	TCGA-AN-A0AK-01A	Positive	Negative	Positive	Positive
TCGA-AN-A0AL	TCGA-AN-A0AL-01A	Negative	Negative	Negative	Negative
TCGA-AN-A0AM	TCGA-AN-A0AM-01A	Positive	Negative	Negative	Positive
TCGA-AN-A0AR	TCGA-AN-A0AR-01A	Negative	Negative	Negative	Negative
TCGA-AN-A0AS	TCGA-AN-A0AS-01A	Positive	Negative	Negative	Positive
TCGA-AN-A0AT	TCGA-AN-A0AT-01A	Negative	Negative	Negative	Negative
TCGA-AN-A0FD	TCGA-AN-A0FD-01A	Positive	Positive	Positive	Positive
TCGA-AN-A0FF	TCGA-AN-A0FF-01A	Positive	Positive	Negative	Positive
TCGA-AN-A0FJ	TCGA-AN-A0FJ-01A	Positive	Negative	Positive	Positive
TCGA-AN-A0FK	TCGA-AN-A0FK-01A	Positive	Positive	Positive	Positive
TCGA-AN-A0FL	TCGA-AN-A0FL-01A	Negative	Negative	Positive	Negative
TCGA-AN-A0FN	TCGA-AN-A0FN-01A	Positive	Positive	Positive	Positive
TCGA-AN-A0FS	TCGA-AN-A0FS-01A	Positive	Negative	Positive	Positive
TCGA-AN-A0FT	TCGA-AN-A0FT-01A	Positive	Positive	Positive	Positive
TCGA-AN-A0FV	TCGA-AN-A0FV-01A	Negative	Negative	Positive	Negative
TCGA-AN-A0FW	TCGA-AN-A0FW-01A	Positive	Unknown	Negative	Positive
TCGA-AN-A0FX	TCGA-AN-A0FX-01A	Negative	Negative	Positive	Negative
TCGA-AN-A0FY	TCGA-AN-A0FY-01A	Positive	Positive	Negative	Positive
TCGA-AN-A0FZ	TCGA-AN-A0FZ-01A	Positive	Negative	Positive	Positive
TCGA-AN-A0G0	TCGA-AN-A0G0-01A	Negative	Negative	Negative	Negative
TCGA-AN-A0XL	TCGA-AN-A0XL-01A	Positive	Positive	Negative	Positive
TCGA-AN-A0XN	TCGA-AN-A0XN-01A	Negative	Positive	Negative	Positive
TCGA-AN-A0XO	TCGA-AN-A0XO-01A	Positive	Negative	Negative	Positive
TCGA-AN-A0XP	TCGA-AN-A0XP-01A	Positive	Positive	Positive	Positive
TCGA-AN-A0XR	TCGA-AN-A0XR-01A	Positive	Negative	Negative	Positive
TCGA-AN-A0XS	TCGA-AN-A0XS-01A	Negative	Positive	Negative	Positive
TCGA-AN-A0XT	TCGA-AN-A0XT-01A	Positive	Negative	Negative	Positive
TCGA-AN-A0XU	TCGA-AN-A0XU-01A	Negative	Negative	Negative	Negative
TCGA-AN-A0XV	TCGA-AN-A0XV-01A	Positive	Positive	Positive	Positive
TCGA-AN-A0XW	TCGA-AN-A0XW-01A	Positive	Positive	Positive	Positive
TCGA-AO-A03L	TCGA-AO-A03L-01A	Positive	Positive	Positive	Positive
TCGA-AO-A03M	TCGA-AO-A03M-01B	Positive	Positive	Negative	Positive
TCGA-AO-A03N	TCGA-AO-A03N-01B	Positive	Positive	Negative	Positive
TCGA-AO-A03O	TCGA-AO-A03O-01A	Positive	Positive	Negative	Positive
TCGA-AO-A03P	TCGA-AO-A03P-01A	Positive	Positive	Negative	Positive
TCGA-AO-A03R	TCGA-AO-A03R-01A	Positive	Positive	Negative	Positive
TCGA-AO-A03T	TCGA-AO-A03T-01A	Positive	Positive	Negative	Positive
TCGA-AO-A03U	TCGA-AO-A03U-01B	Negative	Negative	Negative	Negative
TCGA-AO-A03V	TCGA-AO-A03V-01A	Positive	Positive	Negative	Positive
TCGA-AO-A0J2	TCGA-AO-A0J2-01A	Negative	Negative	Unknown	Negative
TCGA-AO-A0J3	TCGA-AO-A0J3-01A	Positive	Positive	Unknown	Positive
TCGA-AO-A0J4	TCGA-AO-A0J4-01A	Negative	Negative	Negative	Negative
TCGA-AO-A0J5	TCGA-AO-A0J5-01A	Positive	Negative	Unknown	Positive
TCGA-AO-A0J6	TCGA-AO-A0J6-01A	Negative	Negative	Negative	Negative
TCGA-AO-A0J7	TCGA-AO-A0J7-01A	Positive	Positive	Negative	Positive
TCGA-AO-A0J8	TCGA-AO-A0J8-01A	Positive	Positive	Negative	Positive
TCGA-AO-A0J9	TCGA-AO-A0J9-01A	Positive	Positive	Unknown	Positive
TCGA-AO-A0JA	TCGA-AO-A0JA-01A	Positive	Positive	Negative	Positive
TCGA-AO-A0JB	TCGA-AO-A0JB-01A	Positive	Positive	Negative	Positive
TCGA-AO-A0JC	TCGA-AO-A0JC-01A	Positive	Positive	Negative	Positive
TCGA-AO-A0JD	TCGA-AO-A0JD-01A	Positive	Positive	Negative	Positive
TCGA-AO-A0JE	TCGA-AO-A0JE-01A	Negative	Negative	Positive	Negative
TCGA-AO-A0JF	TCGA-AO-A0JF-01A	Positive	Positive	Negative	Positive
TCGA-AO-A0JG	TCGA-AO-A0JG-01A	Positive	Positive	Negative	Positive
TCGA-AO-A0JI	TCGA-AO-A0JI-01A	Positive	Negative	Negative	Positive
TCGA-AO-A0JJ	TCGA-AO-A0JJ-01A	Positive	Positive	Negative	Positive
TCGA-AO-A0JL	TCGA-AO-A0JL-01A	Negative	Negative	Negative	Negative
TCGA-AO-A0JM	TCGA-AO-A0JM-01A	Positive	Positive	Positive	Positive
TCGA-AO-A124	TCGA-AO-A124-01A	Negative	Negative	Negative	Negative
TCGA-AO-A125	TCGA-AO-A125-01A	Positive	Positive	Negative	Positive
TCGA-AO-A126	TCGA-AO-A126-01A	Positive	Positive	Negative	Positive
TCGA-AO-A128	TCGA-AO-A128-01A	Negative	Negative	Negative	Negative
TCGA-AO-A129	TCGA-AO-A129-01A	Negative	Negative	Negative	Negative
TCGA-AO-A12A	TCGA-AO-A12A-01A	Positive	Positive	Negative	Positive
TCGA-AO-A12B	TCGA-AO-A12B-01A	Positive	Positive	Negative	Positive
TCGA-AO-A12C	TCGA-AO-A12C-01A	Positive	Positive	Positive	Positive
TCGA-AO-A12D	TCGA-AO-A12D-01A	Negative	Negative	Positive	Negative
TCGA-AO-A12E	TCGA-AO-A12E-01A	Positive	Positive	Negative	Positive
TCGA-AO-A12F	TCGA-AO-A12F-01A	Negative	Negative	Negative	Negative
TCGA-AO-A12G	TCGA-AO-A12G-01A	Positive	Positive	Positive	Positive
TCGA-AO-A12H	TCGA-AO-A12H-01A	Positive	Positive	Negative	Positive
TCGA-AO-A1KO	TCGA-AO-A1KO-01A	Positive	Positive	Negative	Positive
TCGA-AO-A1KP	TCGA-AO-A1KP-01A	Positive	Positive	Negative	Positive
TCGA-AO-A1KQ	TCGA-AO-A1KQ-01A	Positive	Positive	Negative	Positive
TCGA-AO-A1KR	TCGA-AO-A1KR-01A	Negative	Negative	Negative	Negative
TCGA-AO-A1KS	TCGA-AO-A1KS-01A	Positive	Positive	Unknown	Positive
TCGA-AO-A1KT	TCGA-AO-A1KT-01A	Positive	Positive	Unknown	Positive
TCGA-AQ-A04H	TCGA-AQ-A04H-01B	Positive	Positive	Unknown	Positive
TCGA-AQ-A04J	TCGA-AQ-A04J-01A	Negative	Negative	Negative	Negative
TCGA-AQ-A04L	TCGA-AQ-A04L-01B	Positive	Negative	Positive	Positive
TCGA-AQ-A0Y5	TCGA-AQ-A0Y5-01A	Positive	Positive	Positive	Positive
TCGA-AQ-A1H2	TCGA-AQ-A1H2-01A	Positive	Positive	Unknown	Positive
TCGA-AQ-A1H3	TCGA-AQ-A1H3-01A	Positive	Positive	Negative	Positive
TCGA-AQ-A54N	TCGA-AQ-A54N-01A	Negative	Negative	Unknown	Negative
TCGA-AQ-A54O	TCGA-AQ-A54O-01A	Positive	Positive	Negative	Positive
TCGA-AQ-A7U7	TCGA-AQ-A7U7-01A	Positive	Positive	Negative	Positive
TCGA-AR-A0TP	TCGA-AR-A0TP-01A	Positive	Negative	Negative	Positive
TCGA-AR-A0TQ	TCGA-AR-A0TQ-01A	Positive	Negative	Unknown	Positive
TCGA-AR-A0TR	TCGA-AR-A0TR-01A	Positive	Positive	Unknown	Positive
TCGA-AR-A0TS	TCGA-AR-A0TS-01A	Negative	Negative	Negative	Negative
TCGA-AR-A0TT	TCGA-AR-A0TT-01A	Positive	Negative	Negative	Positive
TCGA-AR-A0TU	TCGA-AR-A0TU-01A	Negative	Negative	Negative	Negative
TCGA-AR-A0TV	TCGA-AR-A0TV-01A	Positive	Positive	Unknown	Positive
TCGA-AR-A0TW	TCGA-AR-A0TW-01A	Positive	Positive	Unknown	Positive
TCGA-AR-A0TX	TCGA-AR-A0TX-01A	Positive	Positive	Positive	Positive
TCGA-AR-A0TY	TCGA-AR-A0TY-01A	Positive	Negative	Negative	Positive
TCGA-AR-A0TZ	TCGA-AR-A0TZ-01A	Positive	Positive	Unknown	Positive
TCGA-AR-A0U0	TCGA-AR-A0U0-01A	Negative	Negative	Unknown	Negative
TCGA-AR-A0U2	TCGA-AR-A0U2-01A	Positive	Positive	Negative	Positive
TCGA-AR-A0U3	TCGA-AR-A0U3-01A	Positive	Positive	Negative	Positive
TCGA-AR-A0U4	TCGA-AR-A0U4-01A	Negative	Negative	Negative	Negative
TCGA-AR-A1AH	TCGA-AR-A1AH-01A	Positive	Negative	Negative	Positive
TCGA-AR-A1AI	TCGA-AR-A1AI-01A	Negative	Negative	Unknown	Negative
TCGA-AR-A1AJ	TCGA-AR-A1AJ-01A	Positive	Negative	Negative	Positive
TCGA-AR-A1AK	TCGA-AR-A1AK-01A	Positive	Positive	Negative	Positive
TCGA-AR-A1AL	TCGA-AR-A1AL-01A	Positive	Positive	Negative	Positive
TCGA-AR-A1AM	TCGA-AR-A1AM-01A	Positive	Positive	Unknown	Positive
TCGA-AR-A1AN	TCGA-AR-A1AN-01A	Positive	Positive	Negative	Positive
TCGA-AR-A1AO	TCGA-AR-A1AO-01A	Positive	Negative	Negative	Positive
TCGA-AR-A1AP	TCGA-AR-A1AP-01A	Positive	Positive	Unknown	Positive
TCGA-AR-A1AQ	TCGA-AR-A1AQ-01A	Negative	Negative	Unknown	Negative
TCGA-AR-A1AR	TCGA-AR-A1AR-01A	Negative	Negative	Negative	Negative
TCGA-AR-A1AS	TCGA-AR-A1AS-01A	Positive	Positive	Negative	Positive
TCGA-AR-A1AT	TCGA-AR-A1AT-01A	Positive	Positive	Positive	Positive
TCGA-AR-A1AU	TCGA-AR-A1AU-01A	Positive	Positive	Unknown	Positive
TCGA-AR-A1AV	TCGA-AR-A1AV-01A	Positive	Positive	Negative	Positive
TCGA-AR-A1AW	TCGA-AR-A1AW-01A	Positive	Positive	Unknown	Positive
TCGA-AR-A1AX	TCGA-AR-A1AX-01A	Positive	Positive	Positive	Positive
TCGA-AR-A1AY	TCGA-AR-A1AY-01A	Negative	Negative	Negative	Negative
TCGA-AR-A24H	TCGA-AR-A24H-01A	Positive	Positive	Negative	Positive
TCGA-AR-A24K	TCGA-AR-A24K-01A	Positive	Positive	Unknown	Positive
TCGA-AR-A24L	TCGA-AR-A24L-01A	Positive	Positive	Unknown	Positive
TCGA-AR-A24M	TCGA-AR-A24M-01A	Positive	Positive	Negative	Positive
TCGA-AR-A24N	TCGA-AR-A24N-01A	Positive	Positive	Unknown	Positive
TCGA-AR-A24O	TCGA-AR-A24O-01A	Positive	Positive	Negative	Positive
TCGA-AR-A24P	TCGA-AR-A24P-01A	Positive	Positive	Unknown	Positive
TCGA-AR-A24Q	TCGA-AR-A24Q-01A	Positive	Negative	Negative	Positive
TCGA-AR-A24R	TCGA-AR-A24R-01A	Positive	Positive	Negative	Positive
TCGA-AR-A24S	TCGA-AR-A24S-01A	Positive	Positive	Negative	Positive
TCGA-AR-A24T	TCGA-AR-A24T-01A	Positive	Positive	Unknown	Positive
TCGA-AR-A24U	TCGA-AR-A24U-01A	Negative	Negative	Positive	Negative
TCGA-AR-A24V	TCGA-AR-A24V-01A	Positive	Positive	Negative	Positive
TCGA-AR-A24W	TCGA-AR-A24W-01A	Positive	Positive	Negative	Positive
TCGA-AR-A24X	TCGA-AR-A24X-01A	Positive	Positive	Unknown	Positive
TCGA-AR-A24Z	TCGA-AR-A24Z-01A	Positive	Positive	Negative	Positive
TCGA-AR-A250	TCGA-AR-A250-01A	Positive	Negative	Unknown	Positive
TCGA-AR-A251	TCGA-AR-A251-01A	Positive	Negative	Unknown	Positive
TCGA-AR-A252	TCGA-AR-A252-01A	Positive	Positive	Negative	Positive
TCGA-AR-A254	TCGA-AR-A254-01A	Positive	Positive	Positive	Positive
TCGA-AR-A255	TCGA-AR-A255-01A	Positive	Positive	Positive	Positive
TCGA-AR-A256	TCGA-AR-A256-01A	Negative	Negative	Negative	Negative
TCGA-AR-A2LE	TCGA-AR-A2LE-01A	Positive	Negative	Unknown	Positive
TCGA-AR-A2LH	TCGA-AR-A2LH-01A	Negative	Negative	Unknown	Negative
TCGA-AR-A2LJ	TCGA-AR-A2LJ-01A	Positive	Positive	Positive	Positive
TCGA-AR-A2LK	TCGA-AR-A2LK-01A	Positive	Positive	Unknown	Positive
TCGA-AR-A2LL	TCGA-AR-A2LL-01A	Positive	Positive	Unknown	Positive
TCGA-AR-A2LM	TCGA-AR-A2LM-01A	Positive	Positive	Unknown	Positive
TCGA-AR-A2LN	TCGA-AR-A2LN-01A	Positive	Positive	Negative	Positive
TCGA-AR-A2LO	TCGA-AR-A2LO-01A	Positive	Positive	Unknown	Positive
TCGA-AR-A2LQ	TCGA-AR-A2LQ-01A	Positive	Positive	Negative	Positive
TCGA-AR-A2LR	TCGA-AR-A2LR-01A	Negative	Negative	Negative	Negative
TCGA-AR-A5QM	TCGA-AR-A5QM-01A	Positive	Positive	Unknown	Positive
TCGA-AR-A5QN	TCGA-AR-A5QN-01A	Positive	Positive	Positive	Positive
TCGA-AR-A5QP	TCGA-AR-A5QP-01A	Positive	Positive	Unknown	Positive
TCGA-AR-A5QQ	TCGA-AR-A5QQ-01A	Negative	Negative	Negative	Negative
TCGA-B6-A0I1	TCGA-B6-A0I1-01A	Negative	Negative	Unknown	Negative
TCGA-B6-A0I2	TCGA-B6-A0I2-01A	Unknown	Unknown	Unknown	Unknown
TCGA-B6-A0I5	TCGA-B6-A0I5-01A	Positive	Positive	Unknown	Positive
TCGA-B6-A0I6	TCGA-B6-A0I6-01A	Negative	Negative	Unknown	Negative
TCGA-B6-A0I8	TCGA-B6-A0I8-01A	Unknown	Unknown	Unknown	Unknown
TCGA-B6-A0I9	TCGA-B6-A0I9-01A	Unknown	Positive	Unknown	Positive
TCGA-B6-A0IA	TCGA-B6-A0IA-01A	Positive	Positive	Unknown	Positive
TCGA-B6-A0IB	TCGA-B6-A0IB-01A	Positive	Positive	Unknown	Positive
TCGA-B6-A0IC	TCGA-B6-A0IC-01A	Positive	Positive	Unknown	Positive
TCGA-B6-A0IE	TCGA-B6-A0IE-01A	Negative	Negative	Unknown	Negative
TCGA-B6-A0IG	TCGA-B6-A0IG-01A	Positive	Positive	Unknown	Positive
TCGA-B6-A0IH	TCGA-B6-A0IH-01A	Positive	Positive	Unknown	Positive
TCGA-B6-A0IJ	TCGA-B6-A0IJ-01A	Positive	Positive	Unknown	Positive
TCGA-B6-A0IK	TCGA-B6-A0IK-01A	Negative	Negative	Unknown	Negative
TCGA-B6-A0IM	TCGA-B6-A0IM-01A	Positive	Positive	Unknown	Positive
TCGA-B6-A0IN	TCGA-B6-A0IN-01A	Positive	Negative	Unknown	Positive
TCGA-B6-A0IO	TCGA-B6-A0IO-01A	Positive	Unknown	Unknown	Positive
TCGA-B6-A0IP	TCGA-B6-A0IP-01A	Positive	Positive	Unknown	Positive
TCGA-B6-A0IQ	TCGA-B6-A0IQ-01A	Negative	Negative	Unknown	Negative
TCGA-B6-A0RE	TCGA-B6-A0RE-01A	Negative	Negative	Unknown	Negative
TCGA-B6-A0RG	TCGA-B6-A0RG-01A	Negative	Negative	Unknown	Negative
TCGA-B6-A0RH	TCGA-B6-A0RH-01A	Positive	Positive	Unknown	Positive
TCGA-B6-A0RI	TCGA-B6-A0RI-01A	Positive	Positive	Unknown	Positive
TCGA-B6-A0RL	TCGA-B6-A0RL-01A	Positive	Positive	Unknown	Positive
TCGA-B6-A0RM	TCGA-B6-A0RM-01A	Positive	Positive	Unknown	Positive
TCGA-B6-A0RN	TCGA-B6-A0RN-01A	Negative	Negative	Unknown	Negative
TCGA-B6-A0RO	TCGA-B6-A0RO-01A	Positive	Positive	Unknown	Positive
TCGA-B6-A0RP	TCGA-B6-A0RP-01A	Positive	Positive	Unknown	Positive
TCGA-B6-A0RQ	TCGA-B6-A0RQ-01A	Positive	Positive	Unknown	Positive
TCGA-B6-A0RS	TCGA-B6-A0RS-01A	Negative	Negative	Unknown	Negative
TCGA-B6-A0RT	TCGA-B6-A0RT-01A	Negative	Negative	Unknown	Negative
TCGA-B6-A0RU	TCGA-B6-A0RU-01A	Negative	Negative	Unknown	Negative
TCGA-B6-A0RV	TCGA-B6-A0RV-01A	Positive	Positive	Unknown	Positive
TCGA-B6-A0WS	TCGA-B6-A0WS-01A	Positive	Positive	Unknown	Positive
TCGA-B6-A0WT	TCGA-B6-A0WT-01A	Positive	Positive	Unknown	Positive
TCGA-B6-A0WV	TCGA-B6-A0WV-01A	Positive	Positive	Unknown	Positive
TCGA-B6-A0WW	TCGA-B6-A0WW-01A	Positive	Positive	Unknown	Positive
TCGA-B6-A0WX	TCGA-B6-A0WX-01A	Negative	Negative	Unknown	Negative
TCGA-B6-A0WY	TCGA-B6-A0WY-01A	Positive	Negative	Unknown	Positive
TCGA-B6-A0WZ	TCGA-B6-A0WZ-01A	Positive	Positive	Unknown	Positive
TCGA-B6-A0X0	TCGA-B6-A0X0-01A	Positive	Positive	Unknown	Positive
TCGA-B6-A0X1	TCGA-B6-A0X1-01A	Negative	Negative	Unknown	Negative
TCGA-B6-A0X4	TCGA-B6-A0X4-01A	Positive	Positive	Unknown	Positive
TCGA-B6-A0X5	TCGA-B6-A0X5-01A	Positive	Positive	Unknown	Positive
TCGA-B6-A0X7	TCGA-B6-A0X7-01A	Positive	Positive	Unknown	Positive
TCGA-B6-A1KC	TCGA-B6-A1KC-01B	Positive	Negative	Negative	Positive
TCGA-B6-A1KF	TCGA-B6-A1KF-01A	Negative	Negative	Unknown	Negative
TCGA-B6-A1KI	TCGA-B6-A1KI-01A	Positive	Positive	Unknown	Positive
TCGA-B6-A1KN	TCGA-B6-A1KN-01A	Negative	Negative	Unknown	Negative
TCGA-B6-A2IU	TCGA-B6-A2IU-01A	Positive	Positive	Unknown	Positive
TCGA-B6-A3ZX	TCGA-B6-A3ZX-01A	Negative	Negative	Negative	Negative
TCGA-B6-A400	TCGA-B6-A400-01A	Negative	Negative	Negative	Negative
TCGA-B6-A401	TCGA-B6-A401-01A	Positive	Positive	Negative	Positive
TCGA-B6-A402	TCGA-B6-A402-01A	Negative	Negative	Negative	Negative
TCGA-B6-A408	TCGA-B6-A408-01A	Positive	Positive	Unknown	Positive
TCGA-B6-A409	TCGA-B6-A409-01A	Negative	Negative	Unknown	Negative
TCGA-B6-A40B	TCGA-B6-A40B-01A	Positive	Positive	Negative	Positive
TCGA-B6-A40C	TCGA-B6-A40C-01A	Positive	Positive	Negative	Positive
TCGA-BH-A0AU	TCGA-BH-A0AU-01A	Positive	Positive	Positive	Positive
TCGA-BH-A0AV	TCGA-BH-A0AV-01A	Negative	Negative	Unknown	Negative
TCGA-BH-A0AW	TCGA-BH-A0AW-01A	Positive	Negative	Positive	Positive
TCGA-BH-A0AY	TCGA-BH-A0AY-01A	Positive	Positive	Negative	Positive
TCGA-BH-A0AZ	TCGA-BH-A0AZ-01A	Positive	Positive	Negative	Positive
TCGA-BH-A0B0	TCGA-BH-A0B0-01A	Positive	Positive	Negative	Positive
TCGA-BH-A0B1	TCGA-BH-A0B1-01A	Positive	Positive	Negative	Positive
TCGA-BH-A0B2	TCGA-BH-A0B2-01A
TCGA-BH-A0B3	TCGA-BH-A0B3-01A	Negative	Negative	Negative	Negative
TCGA-BH-A0B4	TCGA-BH-A0B4-01A	Positive	Positive	Unknown	Positive
TCGA-BH-A0B5	TCGA-BH-A0B5-01A	Positive	Positive	Negative	Positive
TCGA-BH-A0B6	TCGA-BH-A0B6-01A	Positive	Positive	Positive	Positive
TCGA-BH-A0B7	TCGA-BH-A0B7-01A	Positive	Positive	Positive	Positive
TCGA-BH-A0B8	TCGA-BH-A0B8-01A	Positive	Positive	Unknown	Positive
TCGA-BH-A0B9	TCGA-BH-A0B9-01A	Negative	Negative	Negative	Negative
TCGA-BH-A0BA	TCGA-BH-A0BA-01A	Positive	Positive	Negative	Positive
TCGA-BH-A0BC	TCGA-BH-A0BC-01A	Positive	Positive	Negative	Positive
TCGA-BH-A0BD	TCGA-BH-A0BD-01A	Positive	Positive	Negative	Positive
TCGA-BH-A0BF	TCGA-BH-A0BF-01A	Positive	Positive	Negative	Positive
TCGA-BH-A0BG	TCGA-BH-A0BG-01A	Negative	Negative	Negative	Negative
TCGA-BH-A0BJ	TCGA-BH-A0BJ-01A	Positive	Positive	Negative	Positive
TCGA-BH-A0BL	TCGA-BH-A0BL-01A	Negative	Negative	Negative	Negative
TCGA-BH-A0BM	TCGA-BH-A0BM-01A	Positive	Negative	Negative	Positive
TCGA-BH-A0BO	TCGA-BH-A0BO-01A	Positive	Positive	Negative	Positive
TCGA-BH-A0BP	TCGA-BH-A0BP-01A	Positive	Positive	Negative	Positive
TCGA-BH-A0BQ	TCGA-BH-A0BQ-01A	Positive	Positive	Positive	Positive
TCGA-BH-A0BR	TCGA-BH-A0BR-01A	Positive	Positive	Negative	Positive
TCGA-BH-A0BT	TCGA-BH-A0BT-01A	Positive	Positive	Negative	Positive
TCGA-BH-A0BV	TCGA-BH-A0BV-01A	Positive	Positive	Negative	Positive
TCGA-BH-A0BW	TCGA-BH-A0BW-01A	Negative	Negative	Unknown	Negative
TCGA-BH-A0BZ	TCGA-BH-A0BZ-01A	Positive	Positive	Negative	Positive
TCGA-BH-A0C0	TCGA-BH-A0C0-01A	Positive	Positive	Unknown	Positive
TCGA-BH-A0C1	TCGA-BH-A0C1-01B	Positive	Positive	Negative	Positive
TCGA-BH-A0C3	TCGA-BH-A0C3-01A	Positive	Negative	Negative	Positive
TCGA-BH-A0C7	TCGA-BH-A0C7-01B	Positive	Negative	Unknown	Positive
TCGA-BH-A0DD	TCGA-BH-A0DD-01A	Positive	Positive	Positive	Positive
TCGA-BH-A0DE	TCGA-BH-A0DE-01A	Positive	Positive	Negative	Positive
TCGA-BH-A0DG	TCGA-BH-A0DG-01A	Positive	Negative	Negative	Positive
TCGA-BH-A0DH	TCGA-BH-A0DH-01A	Positive	Positive	Negative	Positive
TCGA-BH-A0DI	TCGA-BH-A0DI-01A	Positive	Positive	Negative	Positive
TCGA-BH-A0DK	TCGA-BH-A0DK-01A	Positive	Positive	Negative	Positive
TCGA-BH-A0DL	TCGA-BH-A0DL-01A	Positive	Negative	Negative	Positive
TCGA-BH-A0DO	TCGA-BH-A0DO-01B	Positive	Positive	Negative	Positive
TCGA-BH-A0DP	TCGA-BH-A0DP-01A	Positive	Positive	Negative	Positive
TCGA-BH-A0DQ	TCGA-BH-A0DQ-01A	Positive	Positive	Negative	Positive
TCGA-BH-A0DS	TCGA-BH-A0DS-01A	Positive	Positive	Negative	Positive
TCGA-BH-A0DT	TCGA-BH-A0DT-01A	Positive	Positive	Negative	Positive
TCGA-BH-A0DV	TCGA-BH-A0DV-01A	Positive	Positive	Negative	Positive
TCGA-BH-A0DX	TCGA-BH-A0DX-01A	Positive	Positive	Negative	Positive
TCGA-BH-A0DZ	TCGA-BH-A0DZ-01A	Positive	Positive	Positive	Positive
TCGA-BH-A0E0	TCGA-BH-A0E0-01A	Negative	Negative	Negative	Negative
TCGA-BH-A0E1	TCGA-BH-A0E1-01A	Positive	Positive	Unknown	Positive
TCGA-BH-A0E2	TCGA-BH-A0E2-01A	Positive	Positive	Negative	Positive
TCGA-BH-A0E6	TCGA-BH-A0E6-01A	Negative	Negative	Unknown	Negative
TCGA-BH-A0E7	TCGA-BH-A0E7-01A	Positive	Positive	Negative	Positive
TCGA-BH-A0E9	TCGA-BH-A0E9-01B	Positive	Positive	Negative	Positive
TCGA-BH-A0EA	TCGA-BH-A0EA-01A	Positive	Positive	Negative	Positive
TCGA-BH-A0EB	TCGA-BH-A0EB-01A	Positive	Positive	Unknown	Positive
TCGA-BH-A0EE	TCGA-BH-A0EE-01A	Negative	Negative	Positive	Negative
TCGA-BH-A0EI	TCGA-BH-A0EI-01A	Positive	Positive	Negative	Positive
TCGA-BH-A0GY	TCGA-BH-A0GY-01A	Positive	Positive	Negative	Positive
TCGA-BH-A0GZ	TCGA-BH-A0GZ-01A	Positive	Positive	Unknown	Positive
TCGA-BH-A0H0	TCGA-BH-A0H0-01A	Positive	Positive	Negative	Positive
TCGA-BH-A0H3	TCGA-BH-A0H3-01A	Positive	Positive	Unknown	Positive
TCGA-BH-A0H5	TCGA-BH-A0H5-01A	Positive	Positive	Unknown	Positive
TCGA-BH-A0H6	TCGA-BH-A0H6-01A	Positive	Positive	Negative	Positive
TCGA-BH-A0H7	TCGA-BH-A0H7-01A	Positive	Positive	Negative	Positive
TCGA-BH-A0H9	TCGA-BH-A0H9-01A	Positive	Positive	Unknown	Positive
TCGA-BH-A0HA	TCGA-BH-A0HA-01A	Positive	Positive	Unknown	Positive
TCGA-BH-A0HB	TCGA-BH-A0HB-01A	Positive	Positive	Unknown	Positive
TCGA-BH-A0HF	TCGA-BH-A0HF-01A	Positive	Positive	Negative	Positive
TCGA-BH-A0HI	TCGA-BH-A0HI-01A	Positive	Positive	Negative	Positive
TCGA-BH-A0HK	TCGA-BH-A0HK-01A	Positive	Negative	Negative	Positive
TCGA-BH-A0HL	TCGA-BH-A0HL-01A	Positive	Positive	Unknown	Positive
TCGA-BH-A0HN	TCGA-BH-A0HN-01A	Positive	Positive	Unknown	Positive
TCGA-BH-A0HO	TCGA-BH-A0HO-01A	Positive	Positive	Negative	Positive
TCGA-BH-A0HP	TCGA-BH-A0HP-01A	Positive	Negative	Negative	Positive
TCGA-BH-A0HQ	TCGA-BH-A0HQ-01A	Positive	Positive	Negative	Positive
TCGA-BH-A0HU	TCGA-BH-A0HU-01A	Positive	Positive	Negative	Positive
TCGA-BH-A0HW	TCGA-BH-A0HW-01A	Positive	Negative	Unknown	Positive
TCGA-BH-A0HX	TCGA-BH-A0HX-01A	Positive	Positive	Negative	Positive
TCGA-BH-A0HY	TCGA-BH-A0HY-01A	Positive	Negative	Positive	Positive
TCGA-BH-A0RX	TCGA-BH-A0RX-01A	Negative	Negative	Negative	Negative
TCGA-BH-A0W3	TCGA-BH-A0W3-01A	Positive	Positive	Unknown	Positive
TCGA-BH-A0W4	TCGA-BH-A0W4-01A	Positive	Positive	Negative	Positive
TCGA-BH-A0W5	TCGA-BH-A0W5-01A	Positive	Positive	Unknown	Positive
TCGA-BH-A0W7	TCGA-BH-A0W7-01A	Positive	Positive	Negative	Positive
TCGA-BH-A0WA	TCGA-BH-A0WA-01A	Negative	Negative	Negative	Negative
TCGA-BH-A18F	TCGA-BH-A18F-01A	Positive	Positive	Negative	Positive
TCGA-BH-A18G	TCGA-BH-A18G-01A	Negative	Negative	Negative	Negative
TCGA-BH-A18H	TCGA-BH-A18H-01A	Positive	Positive	Positive	Positive
TCGA-BH-A18I	TCGA-BH-A18I-01A	Positive	Positive	Positive	Positive
TCGA-BH-A18J	TCGA-BH-A18J-01A	Positive	Positive	Negative	Positive
TCGA-BH-A18K	TCGA-BH-A18K-01A	Positive	Positive	Negative	Positive
TCGA-BH-A18L	TCGA-BH-A18L-01A	Positive	Positive	Negative	Positive
TCGA-BH-A18M	TCGA-BH-A18M-01A	Positive	Positive	Positive	Positive
TCGA-BH-A18N	TCGA-BH-A18N-01A	Positive	Positive	Negative	Positive
TCGA-BH-A18P	TCGA-BH-A18P-01A	Positive	Negative	Positive	Positive
TCGA-BH-A18Q	TCGA-BH-A18Q-01A	Negative	Negative	Positive	Negative
TCGA-BH-A18R	TCGA-BH-A18R-01A	Unknown	Negative	Positive	Unknown
TCGA-BH-A18S	TCGA-BH-A18S-01A	Positive	Positive	Negative	Positive
TCGA-BH-A18T	TCGA-BH-A18T-01A	Negative	Negative	Positive	Negative
TCGA-BH-A18U	TCGA-BH-A18U-01A	Positive	Positive	Positive	Positive
TCGA-BH-A18V	TCGA-BH-A18V-01A	Negative	Negative	Negative	Negative
TCGA-BH-A1EN	TCGA-BH-A1EN-01A	Negative	Negative	Positive	Negative
TCGA-BH-A1EO	TCGA-BH-A1EO-01A	Positive	Positive	Negative	Positive
TCGA-BH-A1ES	TCGA-BH-A1ES-01A	Positive	Positive	Negative	Positive
TCGA-BH-A1ET	TCGA-BH-A1ET-01A	Positive	Positive	Negative	Positive
TCGA-BH-A1EU	TCGA-BH-A1EU-01A	Positive	Positive	Negative	Positive
TCGA-BH-A1EV	TCGA-BH-A1EV-01A	Positive	Positive	Positive	Positive
TCGA-BH-A1EW	TCGA-BH-A1EW-01A	Negative	Negative	Negative	Negative
TCGA-BH-A1EX	TCGA-BH-A1EX-01A	Positive	Positive	Positive	Positive
TCGA-BH-A1EY	TCGA-BH-A1EY-01A	Positive	Positive	Negative	Positive
TCGA-BH-A1F0	TCGA-BH-A1F0-01A	Negative	Unknown	Negative	Unknown
TCGA-BH-A1F2	TCGA-BH-A1F2-01A	Positive	Positive	Positive	Positive
TCGA-BH-A1F5	TCGA-BH-A1F5-01A	Positive	Positive	Negative	Positive
TCGA-BH-A1F6	TCGA-BH-A1F6-01A	Negative	Negative	Negative	Negative
TCGA-BH-A1F8	TCGA-BH-A1F8-01A	Positive	Positive	Positive	Positive
TCGA-BH-A1FB	TCGA-BH-A1FB-01A	Positive	Positive	Negative	Positive
TCGA-BH-A1FC	TCGA-BH-A1FC-01A	Negative	Negative	Negative	Negative
TCGA-BH-A1FD	TCGA-BH-A1FD-01A	Positive	Positive	Negative	Positive
TCGA-BH-A1FE	TCGA-BH-A1FE-01A	Positive	Positive	Unknown	Positive
TCGA-BH-A1FG	TCGA-BH-A1FG-01A	Positive	Positive	Negative	Positive
TCGA-BH-A1FH	TCGA-BH-A1FH-01A	Positive	Negative	Unknown	Positive
TCGA-BH-A1FJ	TCGA-BH-A1FJ-01A	Negative	Positive	Unknown	Positive
TCGA-BH-A1FL	TCGA-BH-A1FL-01A	Positive	Positive	Unknown	Positive
TCGA-BH-A1FM	TCGA-BH-A1FM-01A	Positive	Negative	Unknown	Positive
TCGA-BH-A1FN	TCGA-BH-A1FN-01A	Positive	Positive	Unknown	Positive
TCGA-BH-A1FR	TCGA-BH-A1FR-01A	Positive	Positive	Unknown	Positive
TCGA-BH-A1FU	TCGA-BH-A1FU-01A	Negative	Negative	Unknown	Negative
TCGA-BH-A201	TCGA-BH-A201-01A	Positive	Positive	Negative	Positive
TCGA-BH-A202	TCGA-BH-A202-01A	Positive	Positive	Positive	Positive
TCGA-BH-A203	TCGA-BH-A203-01A	Unknown	Unknown	Unknown	Unknown
TCGA-BH-A204	TCGA-BH-A204-01A	Unknown	Unknown	Unknown	Unknown
TCGA-BH-A208	TCGA-BH-A208-01A	Unknown	Unknown	Unknown	Unknown
TCGA-BH-A209	TCGA-BH-A209-01A	Positive	Positive	Unknown	Positive
TCGA-BH-A28O	TCGA-BH-A28O-01A	Positive	Positive	Negative	Positive
TCGA-BH-A28Q	TCGA-BH-A28Q-01A	Positive	Positive	Negative	Positive
TCGA-BH-A2L8	TCGA-BH-A2L8-01A	Positive	Positive	Negative	Positive
TCGA-BH-A42T	TCGA-BH-A42T-01A	Positive	Positive	Positive	Positive
TCGA-BH-A42U	TCGA-BH-A42U-01A	Negative	Negative	Negative	Negative
TCGA-BH-A42V	TCGA-BH-A42V-01A	Positive	Positive	Negative	Positive
TCGA-BH-A5IZ	TCGA-BH-A5IZ-01A	Positive	Negative	Negative	Positive
TCGA-BH-A5J0	TCGA-BH-A5J0-01A	Positive	Positive	Negative	Positive
TCGA-BH-A6R8	TCGA-BH-A6R8-01A	Positive	Positive	Unknown	Positive
TCGA-BH-A6R9	TCGA-BH-A6R9-01A	Negative	Positive	Negative	Positive
TCGA-BH-A8FY	TCGA-BH-A8FY-01A	Positive	Positive	Negative	Positive
TCGA-BH-A8FZ	TCGA-BH-A8FZ-01A	Positive	Positive	Unknown	Positive
TCGA-BH-A8G0	TCGA-BH-A8G0-01A	Positive	Positive	Negative	Positive
TCGA-BH-AB28	TCGA-BH-AB28-01A	Positive	Positive	Negative	Positive
TCGA-C8-A12K	TCGA-C8-A12K-01A	Unknown	Unknown	Unknown	Unknown
TCGA-C8-A12L	TCGA-C8-A12L-01A	Negative	Negative	Unknown	Negative
TCGA-C8-A12M	TCGA-C8-A12M-01A	Positive	Negative	Negative	Positive
TCGA-C8-A12N	TCGA-C8-A12N-01A	Positive	Positive	Negative	Positive
TCGA-C8-A12O	TCGA-C8-A12O-01A	Positive	Positive	Negative	Positive
TCGA-C8-A12P	TCGA-C8-A12P-01A	Negative	Negative	Positive	Negative
TCGA-C8-A12Q	TCGA-C8-A12Q-01A	Negative	Negative	Positive	Negative
TCGA-C8-A12T	TCGA-C8-A12T-01A	Positive	Positive	Positive	Positive
TCGA-C8-A12U	TCGA-C8-A12U-01A	Positive	Positive	Negative	Positive
TCGA-C8-A12V	TCGA-C8-A12V-01A	Negative	Negative	Negative	Negative
TCGA-C8-A12W	TCGA-C8-A12W-01A	Positive	Positive	Negative	Positive
TCGA-C8-A12X	TCGA-C8-A12X-01A	Positive	Positive	Negative	Positive
TCGA-C8-A12Y	TCGA-C8-A12Y-01A	Unknown	Unknown	Unknown	Unknown
TCGA-C8-A12Z	TCGA-C8-A12Z-01A	Negative	Negative	Positive	Negative
TCGA-C8-A130	TCGA-C8-A130-01A	Positive	Positive	Unknown	Positive
TCGA-C8-A131	TCGA-C8-A131-01A	Negative	Negative	Negative	Negative
TCGA-C8-A132	TCGA-C8-A132-01A	Positive	Positive	Unknown	Positive
TCGA-C8-A133	TCGA-C8-A133-01A	Positive	Positive	Unknown	Positive
TCGA-C8-A134	TCGA-C8-A134-01A	Negative	Negative	Unknown	Negative
TCGA-C8-A135	TCGA-C8-A135-01A	Negative	Negative	Positive	Negative
TCGA-C8-A137	TCGA-C8-A137-01A	Negative	Negative	Positive	Negative
TCGA-C8-A138	TCGA-C8-A138-01A	Positive	Negative	Unknown	Positive
TCGA-C8-A1HE	TCGA-C8-A1HE-01A	Positive	Positive	Unknown	Positive
TCGA-C8-A1HF	TCGA-C8-A1HF-01A	Negative	Positive	Positive	Positive
TCGA-C8-A1HG	TCGA-C8-A1HG-01A	Positive	Positive	Negative	Positive
TCGA-C8-A1HI	TCGA-C8-A1HI-01A	Positive	Positive	Negative	Positive
TCGA-C8-A1HJ	TCGA-C8-A1HJ-01A	Negative	Negative	Negative	Negative
TCGA-C8-A1HK	TCGA-C8-A1HK-01A	Negative	Negative	Positive	Negative
TCGA-C8-A1HL	TCGA-C8-A1HL-01A	Positive	Negative	Unknown	Positive
TCGA-C8-A1HM	TCGA-C8-A1HM-01A	Positive	Positive	Negative	Positive
TCGA-C8-A1HN	TCGA-C8-A1HN-01A	Positive	Positive	Unknown	Positive
TCGA-C8-A1HO	TCGA-C8-A1HO-01A	Positive	Positive	Negative	Positive
TCGA-C8-A26V	TCGA-C8-A26V-01A	Positive	Positive	Negative	Positive
TCGA-C8-A26W	TCGA-C8-A26W-01A	Positive	Positive	Unknown	Positive
TCGA-C8-A26X	TCGA-C8-A26X-01A	Negative	Negative	Negative	Negative
TCGA-C8-A26Y	TCGA-C8-A26Y-01A	Negative	Negative	Negative	Negative
TCGA-C8-A26Z	TCGA-C8-A26Z-01A	Positive	Positive	Negative	Positive
TCGA-C8-A273	TCGA-C8-A273-01A	Positive	Positive	Negative	Positive
TCGA-C8-A274	TCGA-C8-A274-01A	Positive	Positive	Negative	Positive
TCGA-C8-A275	TCGA-C8-A275-01A	Unknown	Unknown	Unknown	Unknown
TCGA-C8-A278	TCGA-C8-A278-01A	Negative	Negative	Positive	Negative
TCGA-C8-A27A	TCGA-C8-A27A-01A	Positive	Positive	Negative	Positive
TCGA-C8-A27B	TCGA-C8-A27B-01A	Negative	Negative	Negative	Negative
TCGA-C8-A3M7	TCGA-C8-A3M7-01A	Negative	Negative	Negative	Negative
TCGA-C8-A3M8	TCGA-C8-A3M8-01A	Positive	Positive	Positive	Positive
TCGA-C8-A8HP	TCGA-C8-A8HP-01A	Negative	Negative	Positive	Negative
TCGA-C8-A8HQ	TCGA-C8-A8HQ-01A	Positive	Positive	Negative	Positive
TCGA-C8-A8HR	TCGA-C8-A8HR-01A	Unknown	Unknown	Unknown	Unknown
TCGA-D8-A13Y	TCGA-D8-A13Y-01A	Positive	Positive	Negative	Positive
TCGA-D8-A13Z	TCGA-D8-A13Z-01A	Negative	Negative	Negative	Negative
TCGA-D8-A140	TCGA-D8-A140-01A	Positive	Positive	Positive	Positive
TCGA-D8-A141	TCGA-D8-A141-01A	Positive	Positive	Negative	Positive
TCGA-D8-A142	TCGA-D8-A142-01A	Negative	Negative	Unknown	Negative
TCGA-D8-A143	TCGA-D8-A143-01A	Negative	Negative	Negative	Negative
TCGA-D8-A145	TCGA-D8-A145-01A	Positive	Positive	Unknown	Positive
TCGA-D8-A146	TCGA-D8-A146-01A	Positive	Positive	Negative	Positive
TCGA-D8-A147	TCGA-D8-A147-01A	Negative	Negative	Negative	Negative
TCGA-D8-A1J8	TCGA-D8-A1J8-01A	Positive	Positive	Negative	Positive
TCGA-D8-A1J9	TCGA-D8-A1J9-01A	Positive	Negative	Positive	Positive
TCGA-D8-A1JA	TCGA-D8-A1JA-01A	Negative	Negative	Positive	Negative
TCGA-D8-A1JB	TCGA-D8-A1JB-01A	Positive	Positive	Unknown	Positive
TCGA-D8-A1JC	TCGA-D8-A1JC-01A	Positive	Positive	Negative	Positive
TCGA-D8-A1JD	TCGA-D8-A1JD-01A	Positive	Positive	Negative	Positive
TCGA-D8-A1JE	TCGA-D8-A1JE-01A	Positive	Positive	Negative	Positive
TCGA-D8-A1JF	TCGA-D8-A1JF-01A	Negative	Negative	Negative	Negative
TCGA-D8-A1JG	TCGA-D8-A1JG-01B	Negative	Negative	Unknown	Negative
TCGA-D8-A1JH	TCGA-D8-A1JH-01A	Positive	Positive	Negative	Positive
TCGA-D8-A1JI	TCGA-D8-A1JI-01A	Positive	Positive	Negative	Positive
TCGA-D8-A1JJ	TCGA-D8-A1JJ-01A	Positive	Positive	Negative	Positive
TCGA-D8-A1JK	TCGA-D8-A1JK-01A	Negative	Positive	Negative	Positive
TCGA-D8-A1JL	TCGA-D8-A1JL-01A	Negative	Negative	Negative	Negative
TCGA-D8-A1JM	TCGA-D8-A1JM-01A	Positive	Negative	Negative	Positive
TCGA-D8-A1JN	TCGA-D8-A1JN-01A	Positive	Positive	Unknown	Positive
TCGA-D8-A1JP	TCGA-D8-A1JP-01A	Positive	Positive	Negative	Positive
TCGA-D8-A1JS	TCGA-D8-A1JS-01A	Positive	Positive	Negative	Positive
TCGA-D8-A1JT	TCGA-D8-A1JT-01A	Positive	Positive	Unknown	Positive
TCGA-D8-A1JU	TCGA-D8-A1JU-01A	Positive	Positive	Negative	Positive
TCGA-D8-A1X5	TCGA-D8-A1X5-01A	Positive	Positive	Positive	Positive
TCGA-D8-A1X6	TCGA-D8-A1X6-01A	Positive	Positive	Negative	Positive
TCGA-D8-A1X7	TCGA-D8-A1X7-01A	Positive	Positive	Negative	Positive
TCGA-D8-A1X8	TCGA-D8-A1X8-01A	Positive	Unknown	Negative	Positive
TCGA-D8-A1X9	TCGA-D8-A1X9-01A	Positive	Positive	Unknown	Positive
TCGA-D8-A1XA	TCGA-D8-A1XA-01A	Positive	Positive	Unknown	Positive
TCGA-D8-A1XB	TCGA-D8-A1XB-01A	Positive	Positive	Negative	Positive
TCGA-D8-A1XC	TCGA-D8-A1XC-01A	Positive	Positive	Negative	Positive
TCGA-D8-A1XD	TCGA-D8-A1XD-01A	Positive	Positive	Negative	Positive
TCGA-D8-A1XF	TCGA-D8-A1XF-01A	Positive	Positive	Negative	Positive
TCGA-D8-A1XG	TCGA-D8-A1XG-01A	Positive	Negative	Negative	Positive
TCGA-D8-A1XJ	TCGA-D8-A1XJ-01A	Positive	Positive	Positive	Positive
TCGA-D8-A1XK	TCGA-D8-A1XK-01A	Negative	Negative	Negative	Negative
TCGA-D8-A1XL	TCGA-D8-A1XL-01A	Positive	Positive	Unknown	Positive
TCGA-D8-A1XM	TCGA-D8-A1XM-01A	Positive	Positive	Negative	Positive
TCGA-D8-A1XO	TCGA-D8-A1XO-01A	Positive	Positive	Negative	Positive
TCGA-D8-A1XQ	TCGA-D8-A1XQ-01A	Negative	Negative	Negative	Negative
TCGA-D8-A1XR	TCGA-D8-A1XR-01A	Positive	Positive	Negative	Positive
TCGA-D8-A1XS	TCGA-D8-A1XS-01A	Positive	Positive	Positive	Positive
TCGA-D8-A1XT	TCGA-D8-A1XT-01A	Negative	Negative	Positive	Negative
TCGA-D8-A1XU	TCGA-D8-A1XU-01A	Positive	Positive	Negative	Positive
TCGA-D8-A1XV	TCGA-D8-A1XV-01A	Positive	Positive	Unknown	Positive
TCGA-D8-A1XW	TCGA-D8-A1XW-01A	Negative	Positive	Negative	Positive
TCGA-D8-A1XY	TCGA-D8-A1XY-01A	Positive	Positive	Positive	Positive
TCGA-D8-A1XZ	TCGA-D8-A1XZ-01A	Positive	Negative	Negative	Positive
TCGA-D8-A1Y0	TCGA-D8-A1Y0-01A	Positive	Positive	Negative	Positive
TCGA-D8-A1Y1	TCGA-D8-A1Y1-01A	Positive	Positive	Negative	Positive
TCGA-D8-A1Y2	TCGA-D8-A1Y2-01A	Positive	Positive	Unknown	Positive
TCGA-D8-A1Y3	TCGA-D8-A1Y3-01A	Positive	Positive	Unknown	Positive
TCGA-D8-A27E	TCGA-D8-A27E-01A	Positive	Positive	Negative	Positive
TCGA-D8-A27F	TCGA-D8-A27F-01A	Negative	Negative	Negative	Negative
TCGA-D8-A27G	TCGA-D8-A27G-01A	Positive	Positive	Unknown	Positive
TCGA-D8-A27H	TCGA-D8-A27H-01A	Negative	Negative	Negative	Negative
TCGA-D8-A27I	TCGA-D8-A27I-01A	Positive	Positive	Negative	Positive
TCGA-D8-A27K	TCGA-D8-A27K-01A	Positive	Positive	Negative	Positive
TCGA-D8-A27L	TCGA-D8-A27L-01A	Positive	Positive	Negative	Positive
TCGA-D8-A27M	TCGA-D8-A27M-01A	Negative	Negative	Negative	Negative
TCGA-D8-A27N	TCGA-D8-A27N-01A	Positive	Positive	Positive	Positive
TCGA-D8-A27P	TCGA-D8-A27P-01A	Positive	Positive	Negative	Positive
TCGA-D8-A27R	TCGA-D8-A27R-01A	Positive	Positive	Unknown	Positive
TCGA-D8-A27T	TCGA-D8-A27T-01A	Positive	Positive	Negative	Positive
TCGA-D8-A27V	TCGA-D8-A27V-01A	Positive	Positive	Negative	Positive
TCGA-D8-A27W	TCGA-D8-A27W-01A	Positive	Positive	Unknown	Positive
TCGA-D8-A3Z5	TCGA-D8-A3Z5-01A	Positive	Positive	Negative	Positive
TCGA-D8-A3Z6	TCGA-D8-A3Z6-01A	Positive	Positive	Negative	Positive
TCGA-D8-A4Z1	TCGA-D8-A4Z1-01A	Positive	Positive	Negative	Positive
TCGA-D8-A73U	TCGA-D8-A73U-01A	Positive	Positive	Negative	Positive
TCGA-D8-A73W	TCGA-D8-A73W-01A	Positive	Negative	Negative	Positive
TCGA-D8-A73X	TCGA-D8-A73X-01A	Positive	Positive	Negative	Positive
TCGA-E2-A105	TCGA-E2-A105-01A	Positive	Positive	Unknown	Positive
TCGA-E2-A106	TCGA-E2-A106-01A	Positive	Positive	Unknown	Positive
TCGA-E2-A107	TCGA-E2-A107-01A	Positive	Negative	Unknown	Positive
TCGA-E2-A108	TCGA-E2-A108-01A	Positive	Positive	Negative	Positive
TCGA-E2-A109	TCGA-E2-A109-01A	Positive	Negative	Unknown	Positive
TCGA-E2-A10A	TCGA-E2-A10A-01A	Positive	Positive	Positive	Positive
TCGA-E2-A10B	TCGA-E2-A10B-01A	Positive	Positive	Unknown	Positive
TCGA-E2-A10C	TCGA-E2-A10C-01A	Positive	Positive	Negative	Positive
TCGA-E2-A10E	TCGA-E2-A10E-01A	Positive	Positive	Unknown	Positive
TCGA-E2-A10F	TCGA-E2-A10F-01A	Positive	Positive	Unknown	Positive
TCGA-E2-A14N	TCGA-E2-A14N-01A	Negative	Negative	Negative	Negative
TCGA-E2-A14O	TCGA-E2-A14O-01A	Positive	Positive	Unknown	Positive
TCGA-E2-A14P	TCGA-E2-A14P-01A	Negative	Negative	Positive	Negative
TCGA-E2-A14Q	TCGA-E2-A14Q-01A	Positive	Positive	Negative	Positive
TCGA-E2-A14R	TCGA-E2-A14R-01A	Negative	Negative	Negative	Negative
TCGA-E2-A14T	TCGA-E2-A14T-01A	Positive	Positive	Negative	Positive
TCGA-E2-A14U	TCGA-E2-A14U-01A	Positive	Positive	Unknown	Positive
TCGA-E2-A14V	TCGA-E2-A14V-01A	Positive	Positive	Positive	Positive
TCGA-E2-A14W	TCGA-E2-A14W-01A	Positive	Positive	Unknown	Positive
TCGA-E2-A14X	TCGA-E2-A14X-01A	Negative	Negative	Negative	Negative
TCGA-E2-A14Y	TCGA-E2-A14Y-01A	Positive	Positive	Unknown	Positive
TCGA-E2-A14Z	TCGA-E2-A14Z-01A	Positive	Positive	Negative	Positive
TCGA-E2-A150	TCGA-E2-A150-01A	Negative	Negative	Negative	Negative
TCGA-E2-A152	TCGA-E2-A152-01A	Positive	Negative	Positive	Positive
TCGA-E2-A153	TCGA-E2-A153-01A	Positive	Positive	Negative	Positive
TCGA-E2-A154	TCGA-E2-A154-01A	Positive	Positive	Negative	Positive
TCGA-E2-A155	TCGA-E2-A155-01A	Positive	Negative	Negative	Positive
TCGA-E2-A156	TCGA-E2-A156-01A	Positive	Positive	Negative	Positive
TCGA-E2-A158	TCGA-E2-A158-01A	Negative	Negative	Negative	Negative
TCGA-E2-A159	TCGA-E2-A159-01A	Negative	Negative	Unknown	Negative
TCGA-E2-A15A	TCGA-E2-A15A-01A	Positive	Positive	Negative	Positive
TCGA-E2-A15C	TCGA-E2-A15C-01A	Positive	Positive	Unknown	Positive
TCGA-E2-A15D	TCGA-E2-A15D-01A	Positive	Positive	Unknown	Positive
TCGA-E2-A15E	TCGA-E2-A15E-01A	Positive	Positive	Unknown	Positive
TCGA-E2-A15F	TCGA-E2-A15F-01A	Positive	Positive	Negative	Positive
TCGA-E2-A15G	TCGA-E2-A15G-01A	Positive	Positive	Negative	Positive
TCGA-E2-A15H	TCGA-E2-A15H-01A	Positive	Positive	Unknown	Positive
TCGA-E2-A15I	TCGA-E2-A15I-01A	Positive	Positive	Unknown	Positive
TCGA-E2-A15J	TCGA-E2-A15J-01A	Positive	Positive	Unknown	Positive
TCGA-E2-A15K	TCGA-E2-A15K-01A	Positive	Positive	Unknown	Positive
TCGA-E2-A15L	TCGA-E2-A15L-01A	Positive	Positive	Unknown	Positive
TCGA-E2-A15M	TCGA-E2-A15M-01A	Positive	Positive	Negative	Positive
TCGA-E2-A15O	TCGA-E2-A15O-01A	Positive	Positive	Unknown	Positive
TCGA-E2-A15P	TCGA-E2-A15P-01A	Positive	Positive	Negative	Positive
TCGA-E2-A15R	TCGA-E2-A15R-01A	Positive	Positive	Unknown	Positive
TCGA-E2-A15S	TCGA-E2-A15S-01A	Positive	Negative	Unknown	Positive
TCGA-E2-A15T	TCGA-E2-A15T-01A	Positive	Positive	Unknown	Positive
TCGA-E2-A1AZ	TCGA-E2-A1AZ-01A	Negative	Negative	Unknown	Negative
TCGA-E2-A1B0	TCGA-E2-A1B0-01A	Negative	Negative	Positive	Negative
TCGA-E2-A1B1	TCGA-E2-A1B1-01A	Positive	Positive	Unknown	Positive
TCGA-E2-A1B4	TCGA-E2-A1B4-01A	Positive	Positive	Negative	Positive
TCGA-E2-A1B5	TCGA-E2-A1B5-01A	Positive	Positive	Negative	Positive
TCGA-E2-A1B6	TCGA-E2-A1B6-01A	Negative	Negative	Unknown	Negative
TCGA-E2-A1BC	TCGA-E2-A1BC-01A	Positive	Positive	Negative	Positive
TCGA-E2-A1BD	TCGA-E2-A1BD-01A	Positive	Positive	Unknown	Positive
TCGA-E2-A1IE	TCGA-E2-A1IE-01A	Positive	Positive	Unknown	Positive
TCGA-E2-A1IF	TCGA-E2-A1IF-01A	Positive	Positive	Negative	Positive
TCGA-E2-A1IG	TCGA-E2-A1IG-01A	Positive	Positive	Negative	Positive
TCGA-E2-A1IH	TCGA-E2-A1IH-01A	Positive	Positive	Unknown	Positive
TCGA-E2-A1II	TCGA-E2-A1II-01A	Negative	Positive	Negative	Positive
TCGA-E2-A1IJ	TCGA-E2-A1IJ-01A	Positive	Positive	Unknown	Positive
TCGA-E2-A1IK	TCGA-E2-A1IK-01A	Positive	Positive	Negative	Positive
TCGA-E2-A1IL	TCGA-E2-A1IL-01A	Positive	Positive	Negative	Positive
TCGA-E2-A1IN	TCGA-E2-A1IN-01A	Positive	Positive	Negative	Positive
TCGA-E2-A1IO	TCGA-E2-A1IO-01A	Positive	Positive	Unknown	Positive
TCGA-E2-A1IU	TCGA-E2-A1IU-01A	Positive	Positive	Negative	Positive
TCGA-E2-A1L6	TCGA-E2-A1L6-01A	Positive	Positive	Negative	Positive
TCGA-E2-A1L7	TCGA-E2-A1L7-01A	Negative	Negative	Negative	Negative
TCGA-E2-A1L8	TCGA-E2-A1L8-01A	Positive	Positive	Unknown	Positive
TCGA-E2-A1L9	TCGA-E2-A1L9-01A	Positive	Positive	Negative	Positive
TCGA-E2-A1LA	TCGA-E2-A1LA-01A	Positive	Positive	Unknown	Positive
TCGA-E2-A1LB	TCGA-E2-A1LB-01A	Negative	Negative	Positive	Negative
TCGA-E2-A1LE	TCGA-E2-A1LE-01A	Negative	Negative	Positive	Negative
TCGA-E2-A1LG	TCGA-E2-A1LG-01A	Negative	Negative	Unknown	Negative
TCGA-E2-A1LH	TCGA-E2-A1LH-01A	Negative	Negative	Negative	Negative
TCGA-E2-A1LI	TCGA-E2-A1LI-01A	Negative	Negative	Unknown	Negative
TCGA-E2-A1LK	TCGA-E2-A1LK-01A	Negative	Negative	Unknown	Negative
TCGA-E2-A1LL	TCGA-E2-A1LL-01A	Negative	Negative	Negative	Negative
TCGA-E2-A1LS	TCGA-E2-A1LS-01A	Negative	Negative	Negative	Negative
TCGA-E2-A2P5	TCGA-E2-A2P5-01A	Positive	Positive	Unknown	Positive
TCGA-E2-A2P6	TCGA-E2-A2P6-01A	Positive	Positive	Unknown	Positive
TCGA-E2-A3DX	TCGA-E2-A3DX-01A	Positive	Positive	Unknown	Positive
TCGA-E2-A56Z	TCGA-E2-A56Z-01A	Positive	Positive	Unknown	Positive
TCGA-E2-A570	TCGA-E2-A570-01A	Positive	Positive	Unknown	Positive
TCGA-E2-A572	TCGA-E2-A572-01A	Positive	Positive	Unknown	Positive
TCGA-E2-A573	TCGA-E2-A573-01A	Negative	Negative	Unknown	Negative
TCGA-E2-A574	TCGA-E2-A574-01A	Negative	Negative	Unknown	Negative
TCGA-E2-A576	TCGA-E2-A576-01A	Positive	Positive	Unknown	Positive
TCGA-E2-A9RU	TCGA-E2-A9RU-01A	Positive	Negative	Unknown	Positive
TCGA-E9-A1N3	TCGA-E9-A1N3-01A	Unknown	Unknown	Unknown	Unknown
TCGA-E9-A1N4	TCGA-E9-A1N4-01A	Positive	Positive	Positive	Positive
TCGA-E9-A1N5	TCGA-E9-A1N5-01A	Positive	Positive	Positive	Positive
TCGA-E9-A1N6	TCGA-E9-A1N6-01A	Positive	Positive	Positive	Positive
TCGA-E9-A1N8	TCGA-E9-A1N8-01A	Negative	Unknown	Negative	Unknown
TCGA-E9-A1N9	TCGA-E9-A1N9-01A	Negative	Positive	Positive	Positive
TCGA-E9-A1NA	TCGA-E9-A1NA-01A	Positive	Positive	Positive	Positive
TCGA-E9-A1NC	TCGA-E9-A1NC-01A	Negative	Positive	Positive	Positive
TCGA-E9-A1ND	TCGA-E9-A1ND-01A	Negative	Negative	Positive	Negative
TCGA-E9-A1NE	TCGA-E9-A1NE-01A	Positive	Positive	Negative	Positive
TCGA-E9-A1NF	TCGA-E9-A1NF-01A	Positive	Positive	Negative	Positive
TCGA-E9-A1NG	TCGA-E9-A1NG-01A	Positive	Positive	Negative	Positive
TCGA-E9-A1NH	TCGA-E9-A1NH-01A	Positive	Positive	Negative	Positive
TCGA-E9-A1NI	TCGA-E9-A1NI-01A	Positive	Positive	Negative	Positive
TCGA-E9-A1QZ	TCGA-E9-A1QZ-01A	Unknown	Unknown	Unknown	Unknown
TCGA-E9-A1R0	TCGA-E9-A1R0-01A	Unknown	Unknown	Unknown	Unknown
TCGA-E9-A1R2	TCGA-E9-A1R2-01A	Positive	Negative	Unknown	Positive
TCGA-E9-A1R3	TCGA-E9-A1R3-01A	Unknown	Unknown	Unknown	Unknown
TCGA-E9-A1R4	TCGA-E9-A1R4-01A	Unknown	Unknown	Unknown	Unknown
TCGA-E9-A1R5	TCGA-E9-A1R5-01A	Unknown	Unknown	Unknown	Unknown
TCGA-E9-A1R6	TCGA-E9-A1R6-01A	Unknown	Unknown	Unknown	Unknown
TCGA-E9-A1R7	TCGA-E9-A1R7-01A	Unknown	Unknown	Unknown	Unknown
TCGA-E9-A1RA	TCGA-E9-A1RA-01A	Unknown	Unknown	Unknown	Unknown
TCGA-E9-A1RB	TCGA-E9-A1RB-01A	Unknown	Unknown	Unknown	Unknown
TCGA-E9-A1RC	TCGA-E9-A1RC-01A	Unknown	Unknown	Unknown	Unknown
TCGA-E9-A1RD	TCGA-E9-A1RD-01A	Unknown	Unknown	Unknown	Unknown
TCGA-E9-A1RE	TCGA-E9-A1RE-01A	Unknown	Unknown	Unknown	Unknown
TCGA-E9-A1RF	TCGA-E9-A1RF-01A	Unknown	Unknown	Unknown	Unknown
TCGA-E9-A1RG	TCGA-E9-A1RG-01A	Unknown	Unknown	Unknown	Unknown
TCGA-E9-A1RH	TCGA-E9-A1RH-01A	Unknown	Unknown	Unknown	Unknown
TCGA-E9-A1RI	TCGA-E9-A1RI-01A	Unknown	Unknown	Unknown	Unknown
TCGA-E9-A226	TCGA-E9-A226-01A	Unknown	Unknown	Unknown	Unknown
TCGA-E9-A227	TCGA-E9-A227-01A	Positive	Positive	Negative	Positive
TCGA-E9-A228	TCGA-E9-A228-01A	Unknown	Unknown	Unknown	Unknown
TCGA-E9-A229	TCGA-E9-A229-01A	Unknown	Unknown	Unknown	Unknown
TCGA-E9-A22A	TCGA-E9-A22A-01A	Positive	Negative	Negative	Positive
TCGA-E9-A22B	TCGA-E9-A22B-01A	Positive	Negative	Negative	Positive
TCGA-E9-A22D	TCGA-E9-A22D-01A	Positive	Positive	Positive	Positive
TCGA-E9-A22E	TCGA-E9-A22E-01A	Positive	Positive	Positive	Positive
TCGA-E9-A22G	TCGA-E9-A22G-01A	Negative	Negative	Positive	Negative
TCGA-E9-A22H	TCGA-E9-A22H-01A	Positive	Positive	Positive	Positive
TCGA-E9-A243	TCGA-E9-A243-01A	Unknown	Unknown	Unknown	Unknown
TCGA-E9-A244	TCGA-E9-A244-01A	Unknown	Unknown	Unknown	Unknown
TCGA-E9-A245	TCGA-E9-A245-01A	Unknown	Unknown	Unknown	Unknown
TCGA-E9-A247	TCGA-E9-A247-01A	Unknown	Unknown	Unknown	Unknown
TCGA-E9-A248	TCGA-E9-A248-01A	Unknown	Unknown	Unknown	Unknown
TCGA-E9-A249	TCGA-E9-A249-01A	Unknown	Unknown	Unknown	Unknown
TCGA-E9-A24A	TCGA-E9-A24A-01A	Unknown	Unknown	Unknown	Unknown
TCGA-E9-A295	TCGA-E9-A295-01A	Positive	Positive	Positive	Positive
TCGA-E9-A2JS	TCGA-E9-A2JS-01A	Unknown	Unknown	Unknown	Unknown
TCGA-E9-A2JT	TCGA-E9-A2JT-01A	Unknown	Unknown	Unknown	Unknown
TCGA-E9-A3HO	TCGA-E9-A3HO-01A	Unknown	Unknown	Unknown	Unknown
TCGA-E9-A3Q9	TCGA-E9-A3Q9-01A	Positive	Positive	Unknown	Positive
TCGA-E9-A3QA	TCGA-E9-A3QA-01A	Unknown	Unknown	Unknown	Unknown
TCGA-E9-A3X8	TCGA-E9-A3X8-01A	Positive	Positive	Positive	Positive
TCGA-E9-A54X	TCGA-E9-A54X-01A	Positive	Positive	Negative	Positive
TCGA-E9-A54Y	TCGA-E9-A54Y-01A	Positive	Positive	Negative	Positive
TCGA-E9-A5FK	TCGA-E9-A5FK-01A	Positive	Positive	Negative	Positive
TCGA-E9-A5FL	TCGA-E9-A5FL-01A	Negative	Negative	Negative	Negative
TCGA-E9-A5UO	TCGA-E9-A5UO-01A	Unknown	Unknown	Unknown	Unknown
TCGA-E9-A5UP	TCGA-E9-A5UP-01A	Unknown	Unknown	Unknown	Unknown
TCGA-E9-A6HE	TCGA-E9-A6HE-01A	Positive	Positive	Negative	Positive
TCGA-EW-A1IW	TCGA-EW-A1IW-01A	Positive	Positive	Positive	Positive
TCGA-EW-A1IX	TCGA-EW-A1IX-01A	Positive	Positive	Negative	Positive
TCGA-EW-A1IY	TCGA-EW-A1IY-01A	Positive	Positive	Negative	Positive
TCGA-EW-A1IZ	TCGA-EW-A1IZ-01A	Positive	Positive	Negative	Positive
TCGA-EW-A1J1	TCGA-EW-A1J1-01A	Positive	Positive	Negative	Positive
TCGA-EW-A1J2	TCGA-EW-A1J2-01A	Positive	Positive	Negative	Positive
TCGA-EW-A1J3	TCGA-EW-A1J3-01A	Positive	Positive	Positive	Positive
TCGA-EW-A1J5	TCGA-EW-A1J5-01A	Positive	Positive	Negative	Positive
TCGA-EW-A1J6	TCGA-EW-A1J6-01A	Positive	Positive	Negative	Positive
TCGA-EW-A1OV	TCGA-EW-A1OV-01A	Negative	Negative	Negative	Negative
TCGA-EW-A1OW	TCGA-EW-A1OW-01A	Negative	Negative	Negative	Negative
TCGA-EW-A1OX	TCGA-EW-A1OX-01A	Positive	Positive	Negative	Positive
TCGA-EW-A1OY	TCGA-EW-A1OY-01A	Positive	Positive	Negative	Positive
TCGA-EW-A1OZ	TCGA-EW-A1OZ-01A	Positive	Negative	Unknown	Positive
TCGA-EW-A1P0	TCGA-EW-A1P0-01A	Positive	Negative	Negative	Positive
TCGA-EW-A1P1	TCGA-EW-A1P1-01A	Negative	Negative	Unknown	Negative
TCGA-EW-A1P3	TCGA-EW-A1P3-01A	Positive	Positive	Negative	Positive
TCGA-EW-A1P4	TCGA-EW-A1P4-01A	Negative	Negative	Negative	Negative
TCGA-EW-A1P5	TCGA-EW-A1P5-01A	Positive	Positive	Negative	Positive
TCGA-EW-A1P6	TCGA-EW-A1P6-01A	Positive	Positive	Negative	Positive
TCGA-EW-A1P7	TCGA-EW-A1P7-01A	Negative	Negative	Unknown	Negative
TCGA-EW-A1P8	TCGA-EW-A1P8-01A	Negative	Negative	Negative	Negative
TCGA-EW-A1PA	TCGA-EW-A1PA-01A	Positive	Positive	Negative	Positive
TCGA-EW-A1PB	TCGA-EW-A1PB-01A	Negative	Negative	Negative	Negative
TCGA-EW-A1PC	TCGA-EW-A1PC-01B	Positive	Positive	Negative	Positive
TCGA-EW-A1PD	TCGA-EW-A1PD-01A	Positive	Positive	Unknown	Positive
TCGA-EW-A1PE	TCGA-EW-A1PE-01A	Positive	Positive	Negative	Positive
TCGA-EW-A1PF	TCGA-EW-A1PF-01A	Positive	Positive	Negative	Positive
TCGA-EW-A1PG	TCGA-EW-A1PG-01A	Positive	Positive	Unknown	Positive
TCGA-EW-A1PH	TCGA-EW-A1PH-01A	Negative	Negative	Negative	Negative
TCGA-EW-A2FR	TCGA-EW-A2FR-01A	Negative	Negative	Unknown	Negative
TCGA-EW-A2FS	TCGA-EW-A2FS-01A	Positive	Negative	Negative	Positive
TCGA-EW-A2FV	TCGA-EW-A2FV-01A	Positive	Positive	Negative	Positive
TCGA-EW-A2FW	TCGA-EW-A2FW-01A	Positive	Positive	Negative	Positive
TCGA-EW-A3E8	TCGA-EW-A3E8-01B	Positive	Negative	Negative	Positive
TCGA-EW-A3U0	TCGA-EW-A3U0-01A	Negative	Negative	Negative	Negative
TCGA-EW-A423	TCGA-EW-A423-01A	Positive	Positive	Negative	Positive
TCGA-EW-A424	TCGA-EW-A424-01A	Positive	Positive	Positive	Positive
TCGA-EW-A6S9	TCGA-EW-A6S9-01A	Positive	Positive	Positive	Positive
TCGA-EW-A6SA	TCGA-EW-A6SA-01A	Positive	Negative	Negative	Positive
TCGA-EW-A6SB	TCGA-EW-A6SB-01A	Negative	Negative	Negative	Negative
TCGA-EW-A6SC	TCGA-EW-A6SC-01A	Positive	Positive	Negative	Positive
TCGA-EW-A6SD	TCGA-EW-A6SD-01A	Negative	Negative	Unknown	Negative
TCGA-GI-A2C8	TCGA-GI-A2C8-01A	Positive	Positive	Negative	Positive
TCGA-GI-A2C9	TCGA-GI-A2C9-01A	Negative	Negative	Negative	Negative
TCGA-GM-A2D9	TCGA-GM-A2D9-01A	Positive	Positive	Unknown	Positive
TCGA-GM-A2DA	TCGA-GM-A2DA-01A	Positive	Positive	Unknown	Positive
TCGA-GM-A2DB	TCGA-GM-A2DB-01A	Negative	Negative	Negative	Negative
TCGA-GM-A2DC	TCGA-GM-A2DC-01A	Positive	Positive	Unknown	Positive
TCGA-GM-A2DD	TCGA-GM-A2DD-01A	Negative	Negative	Unknown	Negative
TCGA-GM-A2DF	TCGA-GM-A2DF-01A	Negative	Negative	Negative	Negative
TCGA-GM-A2DH	TCGA-GM-A2DH-01A	Negative	Negative	Negative	Negative
TCGA-GM-A2DI	TCGA-GM-A2DI-01A	Negative	Negative	Unknown	Negative
TCGA-GM-A2DK	TCGA-GM-A2DK-01A	Positive	Negative	Negative	Positive
TCGA-GM-A2DL	TCGA-GM-A2DL-01A	Positive	Positive	Negative	Positive
TCGA-GM-A2DM	TCGA-GM-A2DM-01A	Positive	Positive	Negative	Positive
TCGA-GM-A2DN	TCGA-GM-A2DN-01A	Positive	Positive	Negative	Positive
TCGA-GM-A2DO	TCGA-GM-A2DO-01A	Positive	Positive	Negative	Positive
TCGA-GM-A3NW	TCGA-GM-A3NW-01A	Negative	Positive	Unknown	Positive
TCGA-GM-A3NY	TCGA-GM-A3NY-01A	Positive	Positive	Negative	Positive
TCGA-GM-A3XG	TCGA-GM-A3XG-01A	Positive	Positive	Negative	Positive
TCGA-GM-A3XL	TCGA-GM-A3XL-01A	Negative	Negative	Unknown	Negative
TCGA-GM-A3XN	TCGA-GM-A3XN-01A	Positive	Positive	Negative	Positive
TCGA-GM-A4E0	TCGA-GM-A4E0-01A	Positive	Positive	Unknown	Positive
TCGA-GM-A5PV	TCGA-GM-A5PV-01A	Positive	Positive	Unknown	Positive
TCGA-GM-A5PX	TCGA-GM-A5PX-01A	Positive	Positive	Negative	Positive
TCGA-HN-A2NL	TCGA-HN-A2NL-01A	Negative	Negative	Negative	Negative
TCGA-HN-A2OB	TCGA-HN-A2OB-01A	Positive	Positive	Negative	Positive
TCGA-JL-A3YW	TCGA-JL-A3YW-01A	Positive	Positive	Positive	Positive
TCGA-JL-A3YX	TCGA-JL-A3YX-01A	Positive	Positive	Positive	Positive
TCGA-LD-A66U	TCGA-LD-A66U-01A	Positive	Positive	Negative	Positive
TCGA-LD-A74U	TCGA-LD-A74U-01A	Positive	Negative	Negative	Positive
TCGA-LD-A7W6	TCGA-LD-A7W6-01A	Positive	Positive	Negative	Positive
TCGA-LD-A9QF	TCGA-LD-A9QF-01A	Negative	Negative	Positive	Negative
TCGA-LL-A440	TCGA-LL-A440-01A	Positive	Positive	Unknown	Positive
TCGA-LL-A441	TCGA-LL-A441-01A	Negative	Negative	Negative	Negative
TCGA-LL-A442	TCGA-LL-A442-01A	Positive	Positive	Unknown	Positive
TCGA-LL-A50Y	TCGA-LL-A50Y-01A	Positive	Positive	Unknown	Positive
TCGA-LL-A5YL	TCGA-LL-A5YL-01A	Positive	Negative	Positive	Positive
TCGA-LL-A5YM	TCGA-LL-A5YM-01A	Positive	Positive	Unknown	Positive
TCGA-LL-A5YN	TCGA-LL-A5YN-01A	Positive	Positive	Unknown	Positive
TCGA-LL-A5YO	TCGA-LL-A5YO-01A	Negative	Negative	Negative	Negative
TCGA-LL-A5YP	TCGA-LL-A5YP-01A	Positive	Negative	Negative	Positive
TCGA-LL-A6FP	TCGA-LL-A6FP-01A	Positive	Positive	Unknown	Positive
TCGA-LL-A6FQ	TCGA-LL-A6FQ-01A	Positive	Positive	Negative	Positive
TCGA-LL-A6FR	TCGA-LL-A6FR-01A	Negative	Positive	Unknown	Positive
TCGA-LL-A73Y	TCGA-LL-A73Y-01A	Negative	Negative	Negative	Negative
TCGA-LL-A73Z	TCGA-LL-A73Z-01A	Positive	Positive	Unknown	Positive
TCGA-LL-A740	TCGA-LL-A740-01A	Negative	Negative	Unknown	Negative
TCGA-LL-A7SZ	TCGA-LL-A7SZ-01A	Positive	Positive	Negative	Positive
TCGA-LL-A7T0	TCGA-LL-A7T0-01A	Positive	Positive	Positive	Positive
TCGA-LL-A8F5	TCGA-LL-A8F5-01A	Positive	Negative	Negative	Positive
TCGA-LL-A9Q3	TCGA-LL-A9Q3-01A	Positive	Positive	Positive	Positive
TCGA-LQ-A4E4	TCGA-LQ-A4E4-01A	Positive	Positive	Unknown	Positive
TCGA-MS-A51U	TCGA-MS-A51U-01A	Positive	Positive	Negative	Positive
TCGA-OK-A5Q2	TCGA-OK-A5Q2-01A	Positive	Positive	Negative	Positive
TCGA-OL-A5D6	TCGA-OL-A5D6-01A	Negative	Negative	Unknown	Negative
TCGA-OL-A5D7	TCGA-OL-A5D7-01A	Negative	Negative	Unknown	Negative
TCGA-OL-A5D8	TCGA-OL-A5D8-01A	Positive	Positive	Unknown	Positive
TCGA-OL-A5DA	TCGA-OL-A5DA-01A	Positive	Positive	Unknown	Positive
TCGA-OL-A5RU	TCGA-OL-A5RU-01A	Positive	Positive	Unknown	Positive
TCGA-OL-A5RV	TCGA-OL-A5RV-01A	Positive	Positive	Unknown	Positive
TCGA-OL-A5RW	TCGA-OL-A5RW-01A	Negative	Negative	Unknown	Negative
TCGA-OL-A5RX	TCGA-OL-A5RX-01A	Positive	Positive	Unknown	Positive
TCGA-OL-A5RY	TCGA-OL-A5RY-01A	Positive	Negative	Unknown	Positive
TCGA-OL-A5RZ	TCGA-OL-A5RZ-01A	Positive	Negative	Unknown	Positive
TCGA-OL-A5S0	TCGA-OL-A5S0-01A	Positive	Negative	Unknown	Positive
TCGA-OL-A66H	TCGA-OL-A66H-01A	Positive	Positive	Unknown	Positive
TCGA-OL-A66I	TCGA-OL-A66I-01A	Negative	Negative	Unknown	Negative
TCGA-OL-A66J	TCGA-OL-A66J-01A	Positive	Positive	Unknown	Positive
TCGA-OL-A66K	TCGA-OL-A66K-01A	Positive	Positive	Unknown	Positive
TCGA-OL-A66L	TCGA-OL-A66L-01A	Positive	Positive	Unknown	Positive
TCGA-OL-A66N	TCGA-OL-A66N-01A	Positive	Negative	Unknown	Positive
TCGA-OL-A66O	TCGA-OL-A66O-01A	Positive	Positive	Unknown	Positive
TCGA-OL-A66P	TCGA-OL-A66P-01A	Negative	Negative	Unknown	Negative
TCGA-OL-A6VO	TCGA-OL-A6VO-01A	Negative	Negative	Negative	Negative
TCGA-OL-A6VQ	TCGA-OL-A6VQ-01A	Positive	Positive	Unknown	Positive
TCGA-OL-A6VR	TCGA-OL-A6VR-01A	Positive	Positive	Negative	Positive
TCGA-OL-A97C	TCGA-OL-A97C-01A	Negative	Negative	Unknown	Negative
TCGA-PE-A5DC	TCGA-PE-A5DC-01A	Positive	Positive	Positive	Positive
TCGA-PE-A5DD	TCGA-PE-A5DD-01A	Positive	Negative	Positive	Positive
TCGA-PE-A5DE	TCGA-PE-A5DE-01A	Positive	Positive	Negative	Positive
TCGA-PL-A8LV	TCGA-PL-A8LV-01A	Unknown	Unknown	Unknown	Unknown
TCGA-PL-A8LX	TCGA-PL-A8LX-01A	Unknown	Unknown	Unknown	Unknown
TCGA-PL-A8LY	TCGA-PL-A8LY-01A	Unknown	Unknown	Unknown	Unknown
TCGA-PL-A8LZ	TCGA-PL-A8LZ-01A	Unknown	Unknown	Unknown	Unknown
TCGA-S3-A6ZF	TCGA-S3-A6ZF-01A	Positive	Positive	Unknown	Positive
TCGA-S3-A6ZG	TCGA-S3-A6ZG-01A	Positive	Positive	Negative	Positive
TCGA-S3-A6ZH	TCGA-S3-A6ZH-01A	Positive	Positive	Unknown	Positive
TCGA-S3-AA0Z	TCGA-S3-AA0Z-01A	Positive	Positive	Unknown	Positive
TCGA-S3-AA10	TCGA-S3-AA10-01A	Negative	Negative	Negative	Negative
TCGA-S3-AA11	TCGA-S3-AA11-01A	Positive	Positive	Unknown	Positive
TCGA-S3-AA12	TCGA-S3-AA12-01A	Positive	Negative	Negative	Positive
TCGA-S3-AA14	TCGA-S3-AA14-01A	Positive	Positive	Positive	Positive
TCGA-S3-AA15	TCGA-S3-AA15-01A	Negative	Negative	Negative	Negative
TCGA-S3-AA17	TCGA-S3-AA17-01A	Positive	Positive	Unknown	Positive
TCGA-UL-AAZ6	TCGA-UL-AAZ6-01A	Positive	Positive	Positive	Positive
TCGA-UU-A93S	TCGA-UU-A93S-01A	Negative	Negative	Positive	Negative
TCGA-V7-A7HQ	TCGA-V7-A7HQ-01A	Positive	Positive	Unknown	Positive
TCGA-W8-A86G	TCGA-W8-A86G-01A	Positive	Positive	Negative	Positive
TCGA-WT-AB41	TCGA-WT-AB41-01A	Positive	Positive	Unknown	Positive
TCGA-WT-AB44	TCGA-WT-AB44-01A	Positive	Positive	Negative	Positive
TCGA-XX-A899	TCGA-XX-A899-01A	Positive	Positive	Negative	Positive
TCGA-XX-A89A	TCGA-XX-A89A-01A	Positive	Positive	Negative	Positive
TCGA-Z7-A8R5	TCGA-Z7-A8R5-01A	Positive	Positive	Negative	Positive
TCGA-Z7-A8R6	TCGA-Z7-A8R6-01A	Positive	Positive	Negative	Positive
